# Supplementary material for: FOXK2 in skeletal muscle development: a new pathogenic gene for congenital myopathy with ptosis
Source: EMBO Mol Med. 2025 May 23;17(7):1599–630. doi: 10.1038/s44321-025-00247-x (PMC12254393; doi:10.1038/s44321-025-00247-x)
Supplement: Supplementary file 2 — Table EV1 [file 44321_2025_247_MOESM2_ESM.xlsx]

## Sheet: Sheet1
Table EV1. RNA-seq analysis of genes merged in ChIP-seq & ATAC-seq & MitoCarta 3.0
	RNA-seq data
Gene	log2FoldChange	p-value
Pdk4	0.983132	0.00027803
Pcx	-0.427018	0.32325
Pnkd	-0.0981518	0.609303
Txn2	-0.0734819	0.797197
Cry1	-0.613097	0.000654938
Bcl2l11	0.246463	0.194603
Bnip3l	-0.0828519	0.515784
Atp5b	0.0137825	0.969108
Hagh	0.160727	0.577381
Snd1	0.0552827	0.890676
Mettl17	0.0400951	0.919595
Etfdh	0.288682	0.144426
Acadm	0.4566	0.0604241
Ndufv2	-0.0682058	0.517688
Mpc2	0.221038	0.115016
Fth1	-0.453476	0.140984
Timm13	-0.0295661	0.831611
Mtfr1l	0.268502	0.0551965
Hspd1	-0.527466	0.237647

## Sheet: legend
Table EV1. RNA-seq analysis of genes merged in ChIP-seq & ATAC-seq & MitoCarta 3.0
The merged geneset of RNA-seq in ChIP-seq, ATAC-seq and MitoCarta 3.0.
