# Supplementary material for: FOXK2 in skeletal muscle development: a new pathogenic gene for congenital myopathy with ptosis
Source: EMBO Mol Med. 2025 May 23;17(7):1599–630. doi: 10.1038/s44321-025-00247-x (PMC12254393; doi:10.1038/s44321-025-00247-x)
Supplement: Supplementary file 4 — Dataset EV1 [file 44321_2025_247_MOESM4_ESM.xlsx]

## Sheet: ChIP-seq
Dataset EV1. Chromatin immunoprecipitation sequencing geneset of FOXK2 in C2C12 cells.
Gene Name	Chr	Start	End	Strand	Peak Score	Focus Ratio/Region Size	Annotation	Detailed Annotation	Distance to TSS	Nearest PromoterID	Entrez ID	Nearest Unigene	Nearest Refseq	Nearest Ensembl		Gene Alias	Gene Description	Gene Type
Hbp1	chr12	31950395	31950627	+	369.3	0.624	promoter-TSS (NM_001361928)	promoter-TSS (NM_001361928)	-266	NM_001361928	73389	Mm.390461	NM_153198	ENSMUSG00000002996		1700058O05Rik|BE629963|C330012F01Rik|C86454	high mobility group box transcription factor 1	protein-coding
Bcas3	chr11	85352747	85352979	+	336.4	0.709	promoter-TSS (NM_001166642)	promoter-TSS (NM_001166642)	-301	NM_138681	192197	Mm.209989	NM_138681	ENSMUSG00000059439		1500019F07Rik|2610028P08Rik|AU021018|BC028339|K20D4|rudhira	breast carcinoma amplified sequence 3	protein-coding
Mcm7	chr5	138171017	138171249	+	234.6	0.698	promoter-TSS (NM_021392)	promoter-TSS (NM_021392)	133	NM_001356576	17220	Mm.378965	NM_008568	ENSMUSG00000029730		AI747533|Mcmd7|mCDC47	minichromosome maintenance complex component 7	protein-coding
Zscan2	chr7	80860919	80861151	+	55.6	0.771	Intergenic	Intergenic	-1073	NM_009553	22691	Mm.358645	NM_009553	ENSMUSG00000038797		Zfp-29|Zfp29	zinc finger and SCAN domain containing 2	protein-coding
Dapk3	chr10	81182621	81182853	+	234.6	0.635	promoter-TSS (NM_001190474)	promoter-TSS (NM_001190474)	-270	NM_001190474	13144	Mm.10294	NM_007828	ENSMUSG00000034974		ZIPK|dlk	death-associated protein kinase 3	protein-coding
Nr1d1	chr11	98775292	98775524	+	213	0.553	promoter-TSS (NM_145434)	promoter-TSS (NM_145434)	-31	NM_145434	217166	Mm.390397	NM_145434	ENSMUSG00000020889		A530070C09Rik|R75201	nuclear receptor subfamily 1, group D, member 1	protein-coding
Mnt	chr11	74830333	74830565	+	200.6	0.518	promoter-TSS (NM_010813)	promoter-TSS (NM_010813)	-475	NM_010813	17428	Mm.3759	NM_010813	ENSMUSG00000000282		Rox|bHLHd3	max binding protein	protein-coding
Zfpm1	chr8	122144850	122145082	+	88.5	0.674	Intergenic	Intergenic	-137175	NM_009569	22761	Mm.3105	NM_009569	ENSMUSG00000049577		FOG|Fog1	zinc finger protein, multitype 1	protein-coding
Zfpm1	chr8	122224812	122225044	+	59.7	0.75	Intergenic	Intergenic	-57213	NM_009569	22761	Mm.3105	NM_009569	ENSMUSG00000049577		FOG|Fog1	zinc finger protein, multitype 1	protein-coding
Trib1	chr15	59648323	59648555	+	198.6	0.683	promoter-TSS (NM_144549)	promoter-TSS (NM_144549)	-215	NM_144549	211770	Mm.40298	NM_144549	ENSMUSG00000032501		A530090O15Rik|TRB-1|Trb1	tribbles pseudokinase 1	protein-coding
Zfp958	chr8	4677951	4678183	+	122.4	0.576	Intergenic	CpG	64897	NM_145591	233987	Mm.102799	NM_145591	ENSMUSG00000058748		-	zinc finger protein 958	protein-coding
Ubald2	chr11	116433805	116434037	+	194.4	0.7	promoter-TSS (NR_003376)	promoter-TSS (NR_003376)	-173	NM_176902	319370	Mm.258466	NM_176902	ENSMUSG00000050628		1110014K08Rik|D030012E24Rik|Fam100b	UBA-like domain containing 2	protein-coding
Brd8	chr18	34624665	34624897	+	191.4	0.613	promoter-TSS (NM_001289606)	promoter-TSS (NM_001289606)	82	NM_001289606	78656	Mm.45602	NM_030147	ENSMUSG00000003778		2610007E11Rik|4432404P07Rik|SMAP	bromodomain containing 8	protein-coding
Frat2	chr19	41848125	41848357	+	183.1	0.658	promoter-TSS (NM_177603)	promoter-TSS (NM_177603)	-109	NM_177603	212398	Mm.222723	NM_177603	ENSMUSG00000047604		-	frequently rearranged in advanced T cell lymphomas 2	protein-coding
Sp1	chr15	102405925	102406157	+	178	0.58	promoter-TSS (NM_013672)	promoter-TSS (NM_013672)	-275	NM_013672	20683	Mm.4618	NM_013672	ENSMUSG00000001280		1110003E12Rik|AA450830|AI845540|Sp1-1	trans-acting transcription factor 1	protein-coding
Zfp239	chr6	117879532	117879764	+	64.8	0.537	Intergenic	CpG	16767	NM_001001792	22685	Mm.249661	NM_008616	ENSMUSG00000042097		Mok-2|Mok2|Znf239	zinc finger protein 239	protein-coding
Nbr1	chr11	101552640	101552872	+	178	0.568	promoter-TSS (NM_009764)	promoter-TSS (NM_009764)	102	NM_008676	17966	Mm.784	NM_008676	ENSMUSG00000017119		mKIAA0049	neighbor of Brca1 gene 1	protein-coding
Crebrf	chr17	26715474	26715706	+	169.8	0.739	promoter-TSS (NM_029870)	promoter-TSS (NM_029870)	-60	NM_029870	77128	Mm.275414	NM_029870	ENSMUSG00000048249		A930001N09Rik|LRF	CREB3 regulatory factor	protein-coding
Zcchc24	chr14	25749359	25749591	+	71	0.63	intron (NM_001101433, intron 2 of 3)	intron (NM_001101433, intron 2 of 3)	19381	NM_001101433	71918	Mm.41904	NM_001101433	ENSMUSG00000055538		2310047A01Rik	zinc finger, CCHC domain containing 24	protein-coding
4930554I06Rik	chr19	21104658	21104890	+	161.5	0.648	promoter-TSS (NR_126458)	promoter-TSS (NR_126458)	64	NR_126458	75354	Mm.243873	NR_126458			-	RIKEN cDNA 4930554I06 gene	ncRNA
Prcc	chr3	87885634	87885866	+	160.5	0.692	promoter-TSS (NM_033573)	promoter-TSS (NM_033573)	-188	NM_033573	94315	Mm.35089	NM_033573	ENSMUSG00000004895		-	papillary renal cell carcinoma (translocation-associated)	protein-coding
Ywhaz	chr15	36793589	36793821	+	49.4	0.593	intron (NM_001356569, intron 1 of 6)	CpG-4850	833	NM_001356569	22631	Mm.3360	NM_011740	ENSMUSG00000022285		1110013I11Rik|14-3-3zeta|AI596267|AL022924|AU020854	tyrosine 3-monooxygenase/tryptophan 5-monooxygenase activation protein, zeta polypeptide	protein-coding
Gamt	chr10	80261175	80261407	+	155.4	0.637	promoter-TSS (NM_001347119)	promoter-TSS (NM_001347119)	-279	NM_010255	14431	Mm.7329	NM_010255	ENSMUSG00000020150		AA571402|Spintz1	guanidinoacetate methyltransferase	protein-coding
Fxr2	chr11	69632652	69632884	+	153.3	0.716	promoter-TSS (NM_011814)	promoter-TSS (NM_011814)	-203	NM_011814	23879	Mm.41930	NM_011814	ENSMUSG00000018765		Fxr2h	fragile X mental retardation, autosomal homolog 2	protein-coding
Maff	chr15	79348022	79348254	+	151.2	0.55	promoter-TSS (NM_001304831)	promoter-TSS (NM_001304831)	77	NM_001304831	17133	Mm.86646	NM_010755	ENSMUSG00000042622		-	v-maf musculoaponeurotic fibrosarcoma oncogene family, protein F (avian)	protein-coding
Yars	chr4	129204613	129204845	+	58.6	0.602	intron (NM_134151, intron 4 of 12)	intron (NM_134151, intron 4 of 12)	14934	NM_134151	107271	Mm.145488	NM_134151	ENSMUSG00000028811		AL024047|AU018965	tyrosyl-tRNA synthetase	protein-coding
Wnt7b	chr15	85599298	85599530	+	84.4	0.691	Intergenic	Intergenic	-17593	NM_009528	22422	Mm.306946	NM_009528	ENSMUSG00000022382		Wnt-7b	wingless-type MMTV integration site family, member 7B	protein-coding
Wisp2	chr2	163801003	163801235	+	72	0.655	Intergenic	Intergenic	-19715	NM_016873	22403	Mm.13828	NM_016873	ENSMUSG00000027656		Ccn5|Crgr4|Ctgfl|Rcop1	WNT1 inducible signaling pathway protein 2	protein-coding
Wee1	chr7	110109183	110109415	+	76.1	0.624	Intergenic	Intergenic	-12760	NM_009516	22390	Mm.287173	NM_009516	ENSMUSG00000031016		Wee1A	WEE 1 homolog 1 (S. pombe)	protein-coding
Dcaf11	chr14	55560498	55560730	+	148.2	0.747	promoter-TSS (NM_001199009)	promoter-TSS (NM_001199009)	-309	NM_001199009	28199	Mm.11535	NM_133734	ENSMUSG00000022214		0710008A13Rik|C76035|D14Ucla1|Dacf11|GLO14|Wdr23	DDB1 and CUL4 associated factor 11	protein-coding
Tarbp2	chr15	102518081	102518313	+	147.1	0.595	promoter-TSS (NM_009319)	promoter-TSS (NM_009319)	5	NM_009319	21357	Mm.291485	NM_009319	ENSMUSG00000023051		Prbp|TRBP	TARBP2, RISC loading complex RNA binding subunit	protein-coding
Slc25a26	chr6	94500113	94500345	+	146.1	0.653	promoter-TSS (NM_026255)	promoter-TSS (NM_026255)	-85	NM_026255	67582	Mm.280725	NM_026255	ENSMUSG00000045100		4930433D19Rik|4933433F13Rik|AW557176|D6Bwg0781e|Slc25a6	solute carrier family 25 (mitochondrial carrier, phosphate carrier), member 26	protein-coding
Birc6	chr17	74528097	74528329	+	146.1	0.572	promoter-TSS (NM_007566)	promoter-TSS (NM_007566)	-82	NM_007566	12211	Mm.442564	NM_007566	ENSMUSG00000024073		A430032G04Rik|A430040A19Rik|AA501170|Bruce|D630005A10Rik|mKIAA1289	baculoviral IAP repeat-containing 6	protein-coding
Mdc1	chr17	35841233	35841465	+	145.1	0.612	promoter-TSS (NM_001010833)	promoter-TSS (NM_001010833)	-149	NM_001010833	240087	Mm.218511	NM_001010833	ENSMUSG00000061607		6820401C03|AA413496|Nfbd1|mKIAA0170	mediator of DNA damage checkpoint 1	protein-coding
Vgll4	chr6	114894032	114894264	+	54.5	0.621	intron (NM_001356371, intron 2 of 5)	intron (NM_001356371, intron 2 of 5)	27673	NM_177683	232334	Mm.268357	NM_177683	ENSMUSG00000030315		BC048841|VGL-4	vestigial like family member 4	protein-coding
Lrp1	chr10	127621683	127621915	+	145.1	0.609	promoter-TSS (NM_008512)	promoter-TSS (NM_008512)	-651	NM_008512	16971	Mm.271854	NM_008512	ENSMUSG00000040249		A2mr|AI316852|CD91|Lrp|b2b1554Clo	low density lipoprotein receptor-related protein 1	protein-coding
Vcl	chr14	20891939	20892171	+	51.4	0.51	Intergenic	Intergenic	-37343	NM_009502	22330	Mm.279361	NM_009502	ENSMUSG00000021823		9430097D22|AA571387|AI462105|AW545629	vinculin	protein-coding
Vasn	chr16	4643868	4644100	+	95.7	0.603	intron (NM_139307, intron 1 of 1)	intron (NM_139307, intron 1 of 1)	4039	NM_139307	246154	Mm.482140	NM_139307	ENSMUSG00000039646		2610528G05Rik|Atia|Slitl2	vasorin	protein-coding
Vasn	chr16	4647907	4648139	+	83.3	0.639	intron (NM_139307, intron 1 of 1)	intron (NM_139307, intron 1 of 1)	8078	NM_139307	246154	Mm.482140	NM_139307	ENSMUSG00000039646		2610528G05Rik|Atia|Slitl2	vasorin	protein-coding
2900093K20Rik	chr2	163419529	163419761	+	144	0.642	promoter-TSS (NM_025699)	promoter-TSS (NM_025699)	-126	NR_151490	108168734	Mm.440000	NR_151490			-	RIKEN cDNA 2900093K20 gene	ncRNA
Lmna	chr3	88503394	88503626	+	142	0.667	promoter-TSS (NM_001111102)	promoter-TSS (NM_001111102)	-158	NM_001111102	16905	Mm.243014	NM_019390	ENSMUSG00000028063		Dhe	lamin A	protein-coding
Nol8	chr13	49653064	49653296	+	140.9	0.64	promoter-TSS (NM_025495)	promoter-TSS (NM_025495)	102	NM_001271397	70930	Mm.258915	NM_001081350	ENSMUSG00000021392		4921532D18Rik|5730412B09Rik	nucleolar protein 8	protein-coding
Ube2t	chr1	135021820	135022052	+	87.4	0.585	intron (NM_001033409, intron 5 of 17)	intron (NM_001033409, intron 5 of 17)	59371	NM_026024	67196	Mm.284587	NM_026024	ENSMUSG00000026429		2700084L22Rik|C80607	ubiquitin-conjugating enzyme E2T	protein-coding
Ubb	chr11	62549855	62550087	+	142	0.716	Intergenic	Intergenic	-1200	NM_011664	22187	Mm.371592	NM_011664	ENSMUSG00000019505		AL033289|Rps27a|Uba52|Ubb2|Ubc	ubiquitin B	protein-coding
Gtpbp1	chr15	79690504	79690736	+	139.9	0.635	promoter-TSS (NM_013818)	promoter-TSS (NM_013818)	-276	NM_013818	14904	Mm.19080	NM_013818	ENSMUSG00000042535		AL022987|AW045683|C85212|GP-1|Gtpbp	GTP binding protein 1	protein-coding
2700012I20Rik	chr9	57075881	57076113	+	139.9	0.633	promoter-TSS (NM_011378)	promoter-TSS (NM_011378)	52	NR_152107	72588	Mm.70350	NR_152107			-	RIKEN cDNA 2700012I20 gene	ncRNA
Ptma	chr1	86526414	86526646	+	135.8	0.659	promoter-TSS (NM_001360831)	promoter-TSS (NM_001360831)	-27	NM_001360831	19231	Mm.19187	NM_008972	ENSMUSG00000026238		Thym	prothymosin alpha	protein-coding
Zbtb10	chr3	9249795	9250027	+	134.8	0.752	promoter-TSS (NM_177660)	promoter-TSS (NM_177660)	-656	NM_177660	229055	Mm.103262	NM_177660	ENSMUSG00000069114		4832414A18|AU021107|RINZF	zinc finger and BTB domain containing 10	protein-coding
Tyk2	chr9	21135124	21135356	+	58.6	0.677	Intergenic	Intergenic	-3965	NM_018793	54721	Mm.20249	NM_018793	ENSMUSG00000032175		JTK1	tyrosine kinase 2	protein-coding
Btg1	chr10	96616729	96616961	+	134.8	0.579	promoter-TSS (NM_007569)	promoter-TSS (NM_007569)	-156	NM_007569	12226	Mm.23811	NM_007569	ENSMUSG00000036478		AI426953|AW546738	B cell translocation gene 1, anti-proliferative	protein-coding
Ubald1	chr16	4879835	4880067	+	132.7	0.624	promoter-TSS (NM_145359)	promoter-TSS (NM_145359)	-100	NM_145359	207740	Mm.268895	NM_145359	ENSMUSG00000039568		1500031H01Rik|BC013706|Fam100a	UBA-like domain containing 1	protein-coding
Kif20a	chr18	34624093	34624325	+	128.6	0.593	promoter-TSS (NM_001166406)	promoter-TSS (NM_001166406)	-415	NM_001166407	19348	Mm.258846	NM_009004	ENSMUSG00000003779		AA415432|Rab6kifl	kinesin family member 20A	protein-coding
Txn2	chr15	77888415	77888647	+	100.8	0.659	Intergenic	Intergenic	40463	NM_019913	56551	Mm.291917	NM_019913	ENSMUSG00000005354		2510006J11Rik|AI788873|Trx2	thioredoxin 2	protein-coding
4932412D23Rik	chr16	42875415	42875647	+	128.6	0.682	promoter-TSS (NR_040521)	promoter-TSS (NR_040521)	56	NR_040521	75722	Mm.243747	NR_040521	ENSMUSG00000075070		Gm10809	RIKEN cDNA 4932412D23 gene	ncRNA
Rras	chr7	45017685	45017917	+	127.6	0.597	promoter-TSS (NM_009101)	promoter-TSS (NM_009101)	-141	NM_009101	20130	Mm.389894	NM_009101	ENSMUSG00000038387		AI573426	related RAS viral (r-ras) oncogene	protein-coding
Tubb6	chr18	67390866	67391098	+	50.4	0.632	intron (NM_026473, intron 1 of 3)	CpG	251	NM_026473	67951	Mm.181860	NM_026473	ENSMUSG00000001473		2310057H16Rik|BB220206	tubulin, beta 6 class V	protein-coding
Rps14	chr18	60774331	60774563	+	127.6	0.692	promoter-TSS (NM_020600)	promoter-TSS (NM_020600)	-149	NM_020600	20044	Mm.43778	NM_020600	ENSMUSG00000024608		2600014J02Rik|AL023078	ribosomal protein S14	protein-coding
Ttc27	chr17	74819698	74819930	+	58.6	0.631	intron (NM_152817, intron 13 of 19)	RMER19C|LTR|ERVK	102064	NM_152817	74196	Mm.209503	NM_152817	ENSMUSG00000024078		2610511O17Rik	tetratricopeptide repeat domain 27	protein-coding
Tsc22d3	chrX	140511174	140511406	+	79.2	0.632	Intergenic	Intergenic	31378	NR_122039	14605	Mm.22216	NM_010286	ENSMUSG00000031431		DIP|Dsip1|Gilz|TSC-22R|Tilz3	TSC22 domain family, member 3	protein-coding
Pcx	chr19	4510088	4510320	+	127.6	0.591	promoter-TSS (NM_001162946)	promoter-TSS (NM_001162946)	-268	NM_001162946	18563	Mm.1845	NM_008797	ENSMUSG00000024892		Pc|Pcb	pyruvate carboxylase	protein-coding
Trpm8	chr1	88345752	88345984	+	52.5	0.658	intron (NM_134252, intron 12 of 26)	intron (NM_134252, intron 12 of 26)	39156	NM_134252	171382	Mm.218753	NM_134252	ENSMUSG00000036251		CMR1|LTRPC6|LTrpC-6|TRPP8|Trp-p8	transient receptor potential cation channel, subfamily M, member 8	protein-coding
Mxd4	chr5	34187818	34188050	+	126.5	0.645	promoter-TSS (NM_010753)	promoter-TSS (NM_010753)	-224	NM_010753	17122	Mm.259260	NM_010753	ENSMUSG00000037235		2810410A03Rik|Mad4|bHLHc12	Max dimerization protein 4	protein-coding
Sf1	chr19	6363531	6363763	+	125.5	0.624	promoter-TSS (NM_011750)	promoter-TSS (NM_011750)	-43	NM_001110791	22668	Mm.256422	NM_011750	ENSMUSG00000024949		BBP|MZFM|WBP4|Zfp162	splicing factor 1	protein-coding
Trp53	chr11	69581237	69581469	+	100.8	0.712	intron (NM_001127233, intron 1 of 10)	intron (NM_001127233, intron 1 of 10)	994	NM_011640	22059	Mm.222	NM_011640	ENSMUSG00000059552		Tp53|bbl|bfy|bhy|p44|p53	transformation related protein 53	protein-coding
AW549877	chr15	3995547	3995779	+	124.5	0.693	promoter-TSS (NM_145930)	promoter-TSS (NM_145930)	89	NM_145930	106064	Mm.21299	NM_145930	ENSMUSG00000041935		AI195826	expressed sequence AW549877	protein-coding
Trio	chr15	27923998	27924230	+	57.6	0.644	intron (NM_001081302, intron 1 of 56)	intron (NM_001081302, intron 1 of 56)	101734	NM_001081302	223435	Mm.485422	NM_001081302	ENSMUSG00000022263		6720464I07Rik|AA408740|Solo	triple functional domain (PTPRF interacting)	protein-coding
Trim8	chr19	46503509	46503741	+	79.2	0.558	intron (NM_053100, intron 1 of 5)	intron (NM_053100, intron 1 of 5)	1977	NM_053100	93679	Mm.392177	NM_053100	ENSMUSG00000025034		AA408830|BB006755|GERP|Rnf27	tripartite motif-containing 8	protein-coding
Klf9	chr19	23140898	23141130	+	123.5	0.697	promoter-TSS (NM_010638)	promoter-TSS (NM_010638)	-212	NM_010638	16601	Mm.291595	NM_010638	ENSMUSG00000033863		2310051E17Rik|AA589643|BTEB-1|Bteb1|Gm9971	Kruppel-like factor 9	protein-coding
Trappc9	chr15	73067511	73067743	+	81.3	0.632	Intergenic	Intergenic	-6423	NM_001164643	76510	Mm.158902	NM_029640	ENSMUSG00000047921		1810044A24Rik|2900005P22Rik|4632408O18Rik|Ibp|Nibp|TRS130|mKIAA1882	trafficking protein particle complex 9	protein-coding
Trappc3	chr4	126261069	126261301	+	70	0.602	Intergenic	Intergenic	-1220	NM_013718	27096	Mm.8392	NM_013718	ENSMUSG00000028847		1110058K12Rik|AI835942|AU019197|Bet3	trafficking protein particle complex 3	protein-coding
Lmbr1l	chr15	98917907	98918139	+	122.4	0.643	promoter-TSS (NM_029098)	promoter-TSS (NM_029098)	75	NM_029098	74775	Mm.385020	NM_029098	ENSMUSG00000022999		1110013E13Rik|AA415653|D15Ertd735e|Limr	limb region 1 like	protein-coding
Khsrp	chr17	57031662	57031894	+	122.4	0.636	promoter-TSS (NM_010613)	promoter-TSS (NM_010613)	-271	NM_010613	16549	Mm.34296	NM_010613	ENSMUSG00000007670		6330409F21Rik|Fbp2|Fubp2|Ksrp	KH-type splicing regulatory protein	protein-coding
H2afv	chr11	6444470	6444702	+	122.4	0.649	promoter-TSS (NM_001347064)	promoter-TSS (NM_001347064)	-143	NM_029938	77605	Mm.27624	NM_029938	ENSMUSG00000041126		C530002L11Rik|H2a.z-2|H2av|Tg(Wnt1-cre)11Rth|Wnt1-Cre|Wnt1::Cre|Wnt1cre	H2A histone family, member V	protein-coding
Bahcc1	chr11	120232688	120232920	+	122.4	0.617	promoter-TSS (NM_001347621)	promoter-TSS (NM_001347621)	-143	NM_198423	268515	Mm.309498	NM_198423	ENSMUSG00000039741		B930044J06|BC060615	BAH domain and coiled-coil containing 1	protein-coding
Cdk19	chr10	40348869	40349101	+	121.4	0.688	promoter-TSS (NM_001168304)	promoter-TSS (NM_001168304)	-323	NM_001168304	78334	Mm.200924	NM_198164	ENSMUSG00000038481		2700084L06Rik|AI845279|AW228747|CDK11|Cdc2l6|mKIAA1028	cyclin-dependent kinase 19	protein-coding
Gm4285	chr14	75844970	75845202	+	120.4	0.591	promoter-TSS (NR_045294)	promoter-TSS (NR_045294)	-122	NR_045294	100043189	Mm.426329	NR_045294			-	predicted gene 4285	ncRNA
Tcp11l2	chr10	84576298	84576530	+	119.3	0.583	promoter-TSS (NM_146008)	promoter-TSS (NM_146008)	-533	NM_146008	216198	Mm.296142	NM_146008	ENSMUSG00000020034		E430026E19Rik	t-complex 11 (mouse) like 2	protein-coding
Tob2	chr15	81856036	81856268	+	57.6	0.658	intron (NM_020507, intron 1 of 1)	intron (NM_020507, intron 1 of 1)	2174	NM_020507	57259	Mm.323595	NM_020507	ENSMUSG00000048546		2900090N22Rik|4930545K18Rik|AV071822|mKIAA1663	transducer of ERBB2, 2	protein-coding
Tns3	chr11	8443669	8443901	+	59.7	0.65	intron (NM_001083587, intron 27 of 30)	intron (NM_001083587, intron 27 of 30)	220750	NM_001083587	319939	Mm.337820	NM_001083587	ENSMUSG00000020422		BC023928|F830010I22Rik|TEM6|Tens1	tensin 3	protein-coding
Tns1	chr1	73998240	73998472	+	57.6	0.687	intron (NM_001289895, intron 6 of 32)	intron (NM_001289895, intron 6 of 32)	126091	NM_027884	21961	Mm.309975	NM_027884	ENSMUSG00000055322		1110018I21Rik|1200014E20Rik|AI648117|E030018G17Rik|E030037J05Rik|Tns	tensin 1	protein-coding
Tnrc18	chr5	142823453	142823685	+	98.8	0.667	Intergenic	Intergenic	-6182	NM_001122730	231861	Mm.354649	NM_178242	ENSMUSG00000039477		BC025631|EG381742|Zfp469	trinucleotide repeat containing 18	protein-coding
Ift140	chr17	25015956	25016188	+	119.3	0.64	promoter-TSS (NM_020608)	promoter-TSS (NM_020608)	-14	NM_134126	106633	Mm.32802	NM_134126	ENSMUSG00000024169		AI661311|Tce5|Wdtc2|mKIAA0590	intraflagellar transport 140	protein-coding
Pa2g4	chr10	128566057	128566289	+	118.3	0.604	promoter-TSS (NM_011119)	promoter-TSS (NM_011119)	-239	NM_011119	18813	Mm.4742	NM_011119	ENSMUSG00000025364		38kDa|AA672939|Ebp1|Plfap	proliferation-associated 2G4	protein-coding
Tmem44	chr16	30513647	30513879	+	65.8	0.59	3' UTR (NM_172614, exon 10 of 10)	3' UTR (NM_172614, exon 10 of 10)	36815	NM_001361297	224090	Mm.241459	NM_172614	ENSMUSG00000022537		1700007N03Rik|9330161C17Rik|B230220N21	transmembrane protein 44	protein-coding
Tmem259	chr10	79984810	79985042	+	116.3	0.61	promoter-TSS (NM_001003949)	promoter-TSS (NM_001003949)	-666	NM_001003949	216157	Mm.29442	NM_001003949	ENSMUSG00000013858		AC087114.7gm2|ORF61|R32184_3|mFLJ00277	transmembrane protein 259	protein-coding
Tmem184b	chr15	79391645	79391877	+	57.6	0.612	intron (NM_172608, intron 1 of 8)	intron (NM_172608, intron 1 of 8)	11158	NM_001253817	223693	Mm.323358	NM_172608	ENSMUSG00000009035		2610507A11|4732495E13Rik	transmembrane protein 184b	protein-coding
Tbc1d17	chr7	44849008	44849240	+	116.3	0.488	promoter-TSS (NM_001290695)	promoter-TSS (NM_001290695)	-45	NM_001042655	233204	Mm.27567	NM_144924	ENSMUSG00000038520		BC017607	TBC1 domain family, member 17	protein-coding
Klf16	chr10	80577518	80577750	+	116.3	0.668	promoter-TSS (NM_078477)	promoter-TSS (NM_078477)	-338	NM_078477	118445	Mm.41513	NM_078477	ENSMUSG00000035397		AI843742|BTEB4|DRRF	Kruppel-like factor 16	protein-coding
Pnkd	chr1	74284814	74285046	+	115.2	0.701	promoter-TSS (NM_001190444)	promoter-TSS (NM_001190444)	-104	NM_025580	56695	Mm.384726	NM_019999	ENSMUSG00000026179		2210013N15Rik|2810403H05Rik|AI854243|Brp17|MNCb-5687|MR-1|Tahccp2	paroxysmal nonkinesiogenic dyskinesia	protein-coding
Ing1	chr8	11555869	11556101	+	115.2	0.529	promoter-TSS (NM_011919)	promoter-TSS (NM_011919)	-78	NM_001302457	26356	Mm.25709	NM_011919	ENSMUSG00000045969		2610028J21Rik|AA407184|AI875420|mING1h|p33Ing1|p37Ing1b	inhibitor of growth family, member 1	protein-coding
Pou2f1	chr1	166002765	166002997	+	112.1	0.551	promoter-TSS (NM_011137)	promoter-TSS (NM_011137)	-247	NM_011137	18986	Mm.245261	NM_011137	ENSMUSG00000026565		2810482H01Rik|NF-A1|Oct-1|Oct1|Otf-1|Otf1	POU domain, class 2, transcription factor 1	protein-coding
Tmbim1	chr1	74295615	74295847	+	130.7	0.657	intron (NM_027154, intron 1 of 11)	intron (NM_027154, intron 1 of 11)	8605	NM_027154	69660	Mm.261182	NM_027154	ENSMUSG00000006301		2310061B02Rik|AA960455|AU024746|C78899|RECS1|Tmbib1|mKIAA4161	transmembrane BAX inhibitor motif containing 1	protein-coding
Tln2	chr9	67584943	67585175	+	55.6	0.605	Intergenic	Intergenic	-25356	NM_001081242	70549	Mm.33645	NM_027458	ENSMUSG00000052698		5730421P04Rik|AI507121|AI787438|AL118320|mKIAA0320	talin 2	protein-coding
Ypel5	chr17	72837290	72837522	+	111.1	0.657	promoter-TSS (NM_001357370)	promoter-TSS (NM_001357370)	-130	NM_001357369	383295	Mm.277533	NM_027166	ENSMUSG00000039770		2310076K21Rik|CGI-127	yippee like 5	protein-coding
Pim1	chr17	29490400	29490632	+	111.1	0.557	promoter-TSS (NM_008842)	promoter-TSS (NM_008842)	-529	NM_008842	18712	Mm.405293	NM_008842	ENSMUSG00000024014		Pim-1	proviral integration site 1	protein-coding
Timp2	chr11	118363052	118363284	+	52.5	0.723	Intergenic	Intergenic	-7757	NM_011594	21858	Mm.206505	NM_011594	ENSMUSG00000017466		D11Bwg1104e|Timp-2	tissue inhibitor of metalloproteinase 2	protein-coding
Timp2	chr11	118365115	118365347	+	72	0.574	Intergenic	Intergenic	-9820	NM_011594	21858	Mm.206505	NM_011594	ENSMUSG00000017466		D11Bwg1104e|Timp-2	tissue inhibitor of metalloproteinase 2	protein-coding
Mylpf	chr7	127208871	127209103	+	111.1	0.636	promoter-TSS (NM_144522)	promoter-TSS (NM_144522)	88	NM_001347655	17907	Mm.14526	NM_016754	ENSMUSG00000030672		2410014J02Rik|MLC-2|Mlc2	myosin light chain, phosphorylatable, fast skeletal muscle	protein-coding
Tigit	chr16	43699333	43699565	+	68.9	0.641	Intergenic	Intergenic	-35265	NM_001146325	100043314	Mm.390896	NM_001146325	ENSMUSG00000071552		Vstm3	T cell immunoreceptor with Ig and ITIM domains	protein-coding
Tigit	chr16	43698057	43698289	+	59.7	0.689	Intergenic	MIR|SINE|MIR	-33989	NM_001146325	100043314	Mm.390896	NM_001146325	ENSMUSG00000071552		Vstm3	T cell immunoreceptor with Ig and ITIM domains	protein-coding
Fbxo32	chr15	58215126	58215358	+	111.1	0.612	promoter-TSS (NM_026346)	promoter-TSS (NM_026346)	-350	NM_026346	67731	Mm.25683	NM_026346	ENSMUSG00000022358		4833442G10Rik|AI430017|ATROGIN1|Gm20361|MAFbx	F-box protein 32	protein-coding
Thrap3	chr4	126202443	126202675	+	91.6	0.724	intron (NM_001356455, intron 1 of 11)	CpG	151	NM_001356455	230753	Mm.29813	NM_146153	ENSMUSG00000043962		9330151F09Rik|B230333E16Rik|Trap150	thyroid hormone receptor associated protein 3	protein-coding
Thbs2	chr17	14611153	14611385	+	73	0.664	Intergenic	Intergenic	82993	NM_011581	21826	Mm.26688	NM_011581	ENSMUSG00000023885		TSP2|Thbs-2	thrombospondin 2	protein-coding
BC005624	chr2	30981993	30982225	+	111.1	0.661	promoter-TSS (NM_144885)	promoter-TSS (NM_144885)	-168	NM_144885	227707	Mm.235238	NM_144885	ENSMUSG00000026851		-	cDNA sequence BC005624	protein-coding
Thada	chr17	84333080	84333312	+	84.4	0.591	intron (NM_183021, intron 28 of 37)	intron (NM_183021, intron 28 of 37)	133012	NM_183021	240174	Mm.246767	NM_177826	ENSMUSG00000024251		6530405K19|A930021O22|AU019899|BC052885|GITA	thyroid adenoma associated	protein-coding
Tgif1	chr17	70797394	70797626	+	72	0.626	intron (NM_001347413, intron 8 of 10)	intron (NM_001347413, intron 8 of 10)	49267	NM_001164077	21815	Mm.101034	NM_009372	ENSMUSG00000047407		AA959811|AI462167|Tgif	TGFB-induced factor homeobox 1	protein-coding
Tgif1	chr17	70746872	70747104	+	59.7	0.604	intron (NM_001347411, intron 9 of 14)	Charlie9|DNA|hAT-Charlie	99789	NM_001164077	21815	Mm.101034	NM_009372	ENSMUSG00000047407		AA959811|AI462167|Tgif	TGFB-induced factor homeobox 1	protein-coding
Tfap4	chr16	4559334	4559566	+	81.3	0.681	exon (NM_031182, exon 1 of 7)	exon (NM_031182, exon 1 of 7)	270	NM_031182	83383	Mm.273210	NM_031182	ENSMUSG00000005718		AI642933|AP-4|D930048N17Rik|Tcfap4|bHLHc41	transcription factor AP4	protein-coding
Tfap4	chr16	4558706	4558938	+	107	0.701	intron (NM_031182, intron 1 of 6)	CpG	898	NM_031182	83383	Mm.273210	NM_031182	ENSMUSG00000005718		AI642933|AP-4|D930048N17Rik|Tcfap4|bHLHc41	transcription factor AP4	protein-coding
1700012D01Rik	chr10	127666945	127667177	+	110.1	0.599	promoter-TSS (NR_045171)	promoter-TSS (NR_045171)	-62	NR_045171	72243	Mm.482902	NR_045171	ENSMUSG00000040195		-	RIKEN cDNA 1700012D01 gene	ncRNA
Tex14	chr11	87423540	87423772	+	134.8	0.62	intron (NM_031386, intron 1 of 30)	intron (NM_031386, intron 1 of 30)	-3935	NM_001199293	83560	Mm.440758	NM_031386	ENSMUSG00000010342		C85585	testis expressed gene 14	protein-coding
Tex14	chr11	87448936	87449168	+	121.4	0.625	intron (NM_001199293, intron 2 of 30)	intron (NM_001199293, intron 2 of 30)	21461	NM_001199293	83560	Mm.440758	NM_031386	ENSMUSG00000010342		C85585	testis expressed gene 14	protein-coding
Tes	chr6	17072821	17073053	+	61.7	0.614	intron (NM_207176, intron 1 of 6)	intron (NM_207176, intron 1 of 6)	7788	NM_207176	21753	Mm.436548	NM_011570	ENSMUSG00000029552		D6Ertd352e|TESS|Tes1|Tes2|testin2	testis derived transcript	protein-coding
Tef	chr15	81810202	81810434	+	202.7	0.621	intron (NM_153484, intron 1 of 3)	intron (NM_153484, intron 1 of 3)	-1096	NM_017376	21685	Mm.270278	NM_017376	ENSMUSG00000022389		2310028D20Rik	thyrotroph embryonic factor	protein-coding
Cactin	chr10	81320701	81320933	+	109.1	0.562	promoter-TSS (NM_027381)	promoter-TSS (NM_027381)	-286	NM_027381	70312	Mm.87628	NM_027381	ENSMUSG00000034889		2510012J08Rik	cactin, spliceosome C complex subunit	protein-coding
Sap130	chr18	31634255	31634487	+	108	0.54	promoter-TSS (NM_001357554)	promoter-TSS (NM_001357554)	3	NM_172965	269003	Mm.194538	NM_172965	ENSMUSG00000024260		2610304F09Rik|6720406D06	Sin3A associated protein	protein-coding
Pi4k2a	chr19	42090254	42090486	+	107	0.628	promoter-TSS (NM_145501)	promoter-TSS (NM_145501)	-65	NM_145501	84095	Mm.117037	NM_145501	ENSMUSG00000025178		Pi4k2	phosphatidylinositol 4-kinase type 2 alpha	protein-coding
Tcf7l1	chr6	72714296	72714528	+	65.8	0.667	intron (NM_001079822, intron 3 of 12)	intron (NM_001079822, intron 3 of 12)	74633	NM_001079822	21415	Mm.440067	NM_009332	ENSMUSG00000055799		Tcf-3|Tcf3|bHLHb21	transcription factor 7 like 1 (T cell specific, HMG box)	protein-coding
Tcf7l1	chr6	72711529	72711761	+	50.4	0.613	intron (NM_001079822, intron 3 of 12)	intron (NM_001079822, intron 3 of 12)	77400	NM_001079822	21415	Mm.440067	NM_009332	ENSMUSG00000055799		Tcf-3|Tcf3|bHLHb21	transcription factor 7 like 1 (T cell specific, HMG box)	protein-coding
Cirbp	chr10	80167746	80167978	+	107	0.624	promoter-TSS (NM_007705)	promoter-TSS (NM_007705)	23	NR_152857	12696	Mm.17898	NM_007705	ENSMUSG00000045193		Cirp|R74941	cold inducible RNA binding protein	protein-coding
Abtb1	chr6	88841973	88842205	+	107	0.608	promoter-TSS (NM_030251)	promoter-TSS (NM_030251)	-154	NM_001362152	80283	Mm.166858	NM_030251	ENSMUSG00000030083		AI847549|BC003234|BPOZ|EF1ABP	ankyrin repeat and BTB (POZ) domain containing 1	protein-coding
Tbc1d31	chr15	57906758	57906990	+	54.5	0.514	Intergenic	Intergenic	-5325	NM_001167679	210544	Mm.390835	NM_199300	ENSMUSG00000022364		4B3|D330013L20Rik|Gm85|Wdr67	TBC1 domain family, member 31	protein-coding
Hnrnpul1	chr7	25754945	25755177	+	106	0.652	promoter-TSS (NM_001360789)	promoter-TSS (NM_001360789)	-302	NM_178089	232989	Mm.254223	NM_144922	ENSMUSG00000040725		E130317O14Rik|E1B-AP5|E1BAP5|Hnrnpul|Hnrpul1	heterogeneous nuclear ribonucleoprotein U-like 1	protein-coding
Esrra	chr19	6921820	6922052	+	104.9	0.65	promoter-TSS (NM_007953)	promoter-TSS (NM_007953)	-128	NM_007953	26379	Mm.386776	NM_007953	ENSMUSG00000024955		ERRalpha|Err1|Estrra|Nr3b1	estrogen related receptor, alpha	protein-coding
Rfx1	chr8	84066531	84066763	+	103.9	0.695	promoter-TSS (NM_009055)	promoter-TSS (NM_009055)	-189	NM_009055	19724	Mm.7892	NM_009055	ENSMUSG00000031706		AI047719|AI385641	regulatory factor X, 1 (influences HLA class II expression)	protein-coding
Maff	chr15	79347353	79347585	+	103.9	0.551	promoter-TSS (NM_001304831)	promoter-TSS (NM_001304831)	-51	NM_010755	17133	Mm.86646	NM_010755	ENSMUSG00000042622		-	v-maf musculoaponeurotic fibrosarcoma oncogene family, protein F (avian)	protein-coding
Syt13	chr2	92948130	92948362	+	55.6	0.699	intron (NM_030725, intron 4 of 5)	intron (NM_030725, intron 4 of 5)	33145	NM_030725	80976	Mm.33490	NM_030725	ENSMUSG00000027220		5730409J20Rik|AI549909|mKIAA1427	synaptotagmin XIII	protein-coding
Synpo	chr18	60606123	60606355	+	81.3	0.619	intron (NM_177340, intron 1 of 2)	L2b|LINE|L2	3865	NM_001109975	104027	Mm.252321	NM_177340	ENSMUSG00000043079		9030217H17Rik|9130229N11|9330140I15Rik|AW046661	synaptopodin	protein-coding
Synpo	chr18	60609627	60609859	+	79.2	0.643	intron (NM_177340, intron 1 of 2)	intron (NM_177340, intron 1 of 2)	361	NM_001109975	104027	Mm.252321	NM_177340	ENSMUSG00000043079		9030217H17Rik|9130229N11|9330140I15Rik|AW046661	synaptopodin	protein-coding
Synj2	chr17	5994616	5994848	+	59.7	0.598	intron (NM_001357667, intron 3 of 24)	intron (NM_001357667, intron 3 of 24)	-12848	NM_001290698	20975	Mm.236068	NM_011523	ENSMUSG00000023805		AI481647|SJ2|mKIAA0348	synaptojanin 2	protein-coding
Gm20753	chr1	106171373	106171605	+	103.9	0.691	promoter-TSS (NR_040630)	promoter-TSS (NR_040630)	35	NR_040630	626049	Mm.247410	NR_040630	ENSMUSG00000101583		-	predicted gene, 20753	ncRNA
Stx4a	chr7	127851012	127851244	+	93.6	0.711	Intergenic	B1F1|SINE|Alu	9320	NM_009294	20909	Mm.24867	NM_009294	ENSMUSG00000030805		Stx4|Syn-4|Syn4	syntaxin 4A (placental)	protein-coding
Stoml1	chr9	58275253	58275485	+	95.7	0.6	Intergenic	Intergenic	22205	NR_028146	69106	Mm.216502	NM_026942	ENSMUSG00000032333		1810015E19Rik|AI847431|SLP1|STORP|UNC24|WPB72	stomatin-like 1	protein-coding
Ghitm	chr14	37135186	37135418	+	102.9	0.689	promoter-TSS (NM_001199122)	promoter-TSS (NM_001199122)	20	NM_078478	66092	Mm.182912	NM_078478	ENSMUSG00000041028		1010001P14Rik|C77840|MICS1|PTD010|Tmbim5	growth hormone inducible transmembrane protein	protein-coding
Steap3	chr1	120236541	120236773	+	51.4	0.654	intron (NM_133186, intron 3 of 4)	intron (NM_133186, intron 3 of 4)	28623	NM_133186	68428	Mm.181033	NM_133186	ENSMUSG00000026389		1010001D01Rik|Tsap6|pHyde	STEAP family member 3	protein-coding
Bet1l	chr7	140856431	140856663	+	102.9	0.604	promoter-TSS (NM_018742)	promoter-TSS (NM_018742)	-164	NM_018742	54399	Mm.155696	NM_018742	ENSMUSG00000025484		2610021K23Rik|Gs15	Bet1 golgi vesicular membrane trafficking protein like	protein-coding
Dnpep	chr1	75317572	75317804	+	101.9	0.572	promoter-TSS (NM_016878)	promoter-TSS (NM_016878)	-51	NM_001110831	13437	Mm.24680	NM_016878	ENSMUSG00000026209		AA407814	aspartyl aminopeptidase	protein-coding
Ccne2	chr4	11191157	11191389	+	101.9	0.609	promoter-TSS (NM_009830)	promoter-TSS (NM_009830)	-78	NM_001037134	12448	Mm.35867	NM_009830	ENSMUSG00000028212		-	cyclin E2	protein-coding
Sqstm1	chr11	50210148	50210380	+	67.9	0.622	intron (NM_001290769, intron 1 of 7)	intron (NM_001290769, intron 1 of 7)	556	NM_001290769	18412	Mm.40828	NM_011018	ENSMUSG00000015837		A170|OSF-6|Osi|STAP|STONE14|p62	sequestosome 1	protein-coding
Txn2	chr15	77928798	77929030	+	100.8	0.62	promoter-TSS (NM_019913)	promoter-TSS (NM_019913)	80	NM_019913	56551	Mm.291917	NM_019913	ENSMUSG00000005354		2510006J11Rik|AI788873|Trx2	thioredoxin 2	protein-coding
Cks1b	chr3	89418272	89418504	+	100.8	0.6	promoter-TSS (NM_016904)	promoter-TSS (NM_016904)	-97	NM_016904	54124	Mm.3049	NM_016904	ENSMUSG00000028044		2410005G18Rik|2610005D03Rik|AA407784|Cks1|sid1334	CDC28 protein kinase 1b	protein-coding
Spire1	chr18	67511548	67511780	+	62.8	0.704	intron (NM_194355, intron 6 of 14)	intron (NM_194355, intron 6 of 14)	37509	NM_176832	68166	Mm.208723	NM_176832	ENSMUSG00000024533		6030430B19Rik|AI415299|AU022898|AW550622|Spir-1	spire type actin nucleation factor 1	protein-coding
Cbx5	chr15	103239332	103239564	+	100.8	0.562	promoter-TSS (NR_002885)	promoter-TSS (NR_002885)	404	NM_001076789	12419	Mm.262059	NM_007626	ENSMUSG00000009575		2610029O15Rik|C75991|HP1|Hp1a|Hp1alpha	chromobox 5	protein-coding
Spdef	chr17	27767553	27767785	+	100.8	0.667	intron (NM_001271511, intron 3 of 3)	intron (NM_001271511, intron 3 of 3)	-36666	NM_001357728	30051	Mm.26768	NM_013891	ENSMUSG00000024215		PDEF|Pse	SAM pointed domain containing ets transcription factor	protein-coding
Spdef	chr17	27765267	27765499	+	145.1	0.733	intron (NM_001271511, intron 3 of 3)	intron (NM_001271511, intron 3 of 3)	-34380	NM_001357728	30051	Mm.26768	NM_013891	ENSMUSG00000024215		PDEF|Pse	SAM pointed domain containing ets transcription factor	protein-coding
Zfas1	chr2	167062794	167063026	+	99.8	0.679	promoter-TSS (NR_138563)	promoter-TSS (NR_138563)	-24	NR_138563	68949	Mm.391959	NM_001081005			1500012F01Rik|Zfos1	zinc finger, NFX1-type containing 1, antisense RNA 1	ncRNA
Sox5	chr6	143916261	143916493	+	57.6	0.606	intron (NM_011444, intron 8 of 14)	intron (NM_011444, intron 8 of 14)	30729	NM_001347506	20678	Mm.1752	NM_011444	ENSMUSG00000041540		A730017D01Rik|AI528773	SRY (sex determining region Y)-box 5	protein-coding
Fam214b	chr4	43040295	43040527	+	98.8	0.614	promoter-TSS (NM_001253353)	promoter-TSS (NM_001253353)	-110	NM_001253353	230088	Mm.260162	NM_172691	ENSMUSG00000036002		B230312A22Rik	family with sequence similarity 214, member B	protein-coding
Brpf1	chr6	113306492	113306724	+	98.8	0.68	promoter-TSS (NM_001282126)	promoter-TSS (NM_001282126)	-529	NM_001282127	78783	Mm.356059	NM_030178	ENSMUSG00000001632		4833438B11Rik|4930540D11Rik|Brpf2	bromodomain and PHD finger containing, 1	protein-coding
Snx29	chr16	11456112	11456344	+	51.4	0.716	intron (NM_028964, intron 13 of 20)	intron (NM_028964, intron 13 of 20)	50580	NM_001290148	74478	Mm.325831	NM_028964	ENSMUSG00000071669		4933437K13Rik|Gm11170|Gm1737|Gm930|Rundc2a	sorting nexin 29	protein-coding
Snx24	chr18	53267652	53267884	+	54.5	0.667	intron (NM_029394, intron 1 of 6)	MMAR1|DNA|TcMar-Mariner	22106	NM_029394	69226	Mm.32414	NM_029394	ENSMUSG00000024535		2810011K15Rik|5730433I16Rik|AI451341	sorting nexing 24	protein-coding
Snord118	chr11	69073541	69073773	+	114.2	0.665	TTS (NR_028566)	TTS (NR_028566)	231	NR_028566	100216530	Mm.453052	NR_028566	ENSMUSG00000064899		MBI-34	small nucleolar RNA, C/D box 118	snoRNA
Snora31	chr14	75863907	75864139	+	84.4	0.62	Intergenic	Intergenic	16100	NR_028481	100303751	Mm.484707	NR_028481	ENSMUSG00000065147		MBI-161	small nucleolar RNA, H/ACA box 31	snoRNA
Klf7	chr1	64121591	64121823	+	97.7	0.634	promoter-TSS (NM_033563)	promoter-TSS (NM_033563)	-318	NM_033563	93691	Mm.29466	NM_033563	ENSMUSG00000025959		9830124P08Rik	Kruppel-like factor 7 (ubiquitous)	protein-coding
Akt1s1	chr7	44849771	44850003	+	97.7	0.649	promoter-TSS (NM_001253920)	promoter-TSS (NM_001253920)	-120	NM_001253920	67605	Mm.148007	NM_026270	ENSMUSG00000011096		1110012J22Rik|AI227026|Lobe|Lobel|PRAS40	AKT1 substrate 1 (proline-rich)	protein-coding
Zfp36	chr7	28379350	28379582	+	96.7	0.746	promoter-TSS (NM_011756)	promoter-TSS (NM_011756)	-238	NM_011756	22695	Mm.389856	NM_011756	ENSMUSG00000044786		Gos24|Nup475|TIS11D|TISII|Tis11|Ttp|Zfp-36	zinc finger protein 36	protein-coding
Ticam1	chr17	56276863	56277095	+	96.7	0.621	promoter-TSS (NM_174989)	promoter-TSS (NM_174989)	-212	NM_174989	106759	Mm.203952	NM_174989	ENSMUSG00000047123		AW046014|AW547018|TICAM-1|TRIF	toll-like receptor adaptor molecule 1	protein-coding
Smndc1	chr19	53408454	53408686	+	53.5	0.588	Intergenic	L2a|LINE|L2	-17936	NM_172429	76479	Mm.313687	NM_172429	ENSMUSG00000025024		-	survival motor neuron domain containing 1	protein-coding
Lars	chr18	42261940	42262172	+	96.7	0.683	promoter-TSS (NM_134137)	promoter-TSS (NM_134137)	15	NM_134137	107045	Mm.312170	NM_134137	ENSMUSG00000024493		2310045K21Rik|3110009L02Rik|AW536573|mKIAA1352	leucyl-tRNA synthetase	protein-coding
Smarcc1	chr9	110162587	110162819	+	49.4	0.61	intron (NM_009211, intron 7 of 27)	intron (NM_009211, intron 7 of 27)	30679	NM_009211	20588	Mm.85410	NM_009211	ENSMUSG00000032481		AI115498|BAF155|Rsc8|SRG3|msp3	SWI/SNF related, matrix associated, actin dependent regulator of chromatin, subfamily c, member 1	protein-coding
Gm5577	chr6	87981604	87981836	+	96.7	0.654	promoter-TSS (NM_198622)	promoter-TSS (NM_198622)	37	NR_026990	434064	Mm.371796	NR_026990	ENSMUSG00000084950		EG434064	predicted gene 5577	ncRNA
Slfn14	chr11	83272692	83272924	+	63.8	0.688	Intergenic	Intergenic	13918	NM_001166028	237890	Mm.297670	NM_001166028	ENSMUSG00000082101		Gm20|Slfn14-ps	schlafen 14	protein-coding
Slc7a5	chr8	121898316	121898548	+	77.2	0.667	intron (NM_011404, intron 1 of 9)	intron (NM_011404, intron 1 of 9)	9254	NM_011404	20539	Mm.22374	NM_011404	ENSMUSG00000040010		4F2LC|D0H16S474E|LAT1|TA1	solute carrier family 7 (cationic amino acid transporter, y+ system), member 5	protein-coding
Slc44a3	chr3	121577269	121577501	+	63.8	0.642	Intergenic	Intergenic	-45041	NM_145394	213603	Mm.33062	NM_145394	ENSMUSG00000039865		BC010552	solute carrier family 44, member 3	protein-coding
Tom1l2	chr11	60352897	60353129	+	95.7	0.63	promoter-TSS (NM_029044)	promoter-TSS (NM_029044)	-108	NM_001039092	216810	Mm.218875	NM_153080	ENSMUSG00000000538		2900016I08Rik|A730055F12Rik|AU042072|Srebf1	target of myb1-like 2 (chicken)	protein-coding
Etv5	chr16	22439696	22439928	+	95.7	0.6	promoter-TSS (NM_023794)	promoter-TSS (NM_023794)	-242	NM_023794	104156	Mm.155708	NM_023794	ENSMUSG00000013089		1110005E01Rik|8430401F14Rik|ERM	ets variant 5	protein-coding
Cyth1	chr11	118248631	118248863	+	95.7	0.588	promoter-TSS (NM_001112699)	promoter-TSS (NM_001112699)	-155	NM_011180	19157	Mm.86413	NM_011180	ENSMUSG00000017132		CLM1|CTH-1|CYTIP|Pscd1	cytohesin 1	protein-coding
Slc35e4	chr11	3914095	3914327	+	71	0.562	5' UTR (NM_153142, exon 1 of 2)	5' UTR (NM_153142, exon 1 of 2)	453	NM_153142	103710	Mm.171514	NM_153142	ENSMUSG00000048807		A330108F03Rik|AI414849|AI536442	solute carrier family 35, member E4	protein-coding
Slc29a1	chr17	45596958	45597190	+	51.4	0.653	intron (NM_001199115, intron 1 of 12)	intron (NM_001199115, intron 1 of 12)	-1172	NM_001199114	63959	Mm.29744	NM_022880	ENSMUSG00000023942		1200014D21Rik|AA407560|ENT1	solute carrier family 29 (nucleoside transporters), member 1	protein-coding
Slc25a45	chr19	5877959	5878191	+	67.9	0.537	5' UTR (NM_001361973, exon 1 of 7)	5' UTR (NM_001361973, exon 1 of 7)	253	NM_001361974	107375	Mm.5323	NM_134154	ENSMUSG00000024818		AW491445	solute carrier family 25, member 45	protein-coding
Tpr	chr1	150392819	150393051	+	92.6	0.703	promoter-TSS (NM_133780)	promoter-TSS (NM_133780)	97	NM_133780	108989	Mm.174256	NM_133780	ENSMUSG00000006005		2610029M07Rik|C77892	translocated promoter region, nuclear basket protein	protein-coding
Slc22a23	chr13	34398082	34398314	+	55.6	0.675	Intergenic	Intergenic	-53016	NM_001033167	73102	Mm.23932	NM_001033167	ENSMUSG00000038267		3110004L20Rik	solute carrier family 22, member 23	protein-coding
Slc1a3	chr15	8806527	8806759	+	78.2	0.572	Intergenic	Intergenic	-95836	NM_148938	20512	Mm.204834	NM_148938	ENSMUSG00000005360		AI504299|B430115D02Rik|Eaat1|GLAST|GLAST-1|GLU-T|GluT-1|Gmt1|MGluT1	solute carrier family 1 (glial high affinity glutamate transporter), member 3	protein-coding
Tfap4	chr16	4559793	4560025	+	92.6	0.703	promoter-TSS (NM_031182)	promoter-TSS (NM_031182)	-189	NM_031182	83383	Mm.273210	NM_031182	ENSMUSG00000005718		AI642933|AP-4|D930048N17Rik|Tcfap4|bHLHc41	transcription factor AP4	protein-coding
Sirt4	chr5	115489982	115490214	+	68.9	0.625	Intergenic	CpG	-5614	NM_133760	75387	Mm.332616	NM_133760	ENSMUSG00000029524		4930596O17Rik	sirtuin 4	protein-coding
Sin3a	chr9	57073506	57073738	+	120.4	0.556	intron (NM_001110351, intron 1 of 21)	intron (NM_001110351, intron 1 of 21)	1582	NM_001110351	20466	Mm.15755	NM_011378	ENSMUSG00000042557		AW553200|Sin3|mKIAA4126|mSin3A	transcriptional regulator, SIN3A (yeast)	protein-coding
Siah1a	chr8	86772980	86773212	+	52.5	0.67	Intergenic	L1MB8|LINE|L1	-27090	NM_009172	20437	Mm.324553	NM_009172	ENSMUSG00000036840		AA982064|AI853500|Sinh1a	siah E3 ubiquitin protein ligase 1A	protein-coding
Slc39a10	chr1	46853523	46853755	+	92.6	0.629	promoter-TSS (NM_172653)	promoter-TSS (NM_172653)	-21	NM_001356416	227059	Mm.233889	NM_172653	ENSMUSG00000025986		2900042E17Rik|5430433I10|Zip10|mKIAA1265	solute carrier family 39 (zinc transporter), member 10	protein-coding
Shb	chr4	45489611	45489843	+	60.7	0.709	intron (NM_001033306, intron 1 of 5)	intron (NM_001033306, intron 1 of 5)	41101	NM_001033306	230126	Mm.251716	NM_001033306	ENSMUSG00000044813		BC028832	src homology 2 domain-containing transforming protein B	protein-coding
Sh3gl1	chr17	56026327	56026559	+	54.5	0.607	intron (NM_013664, intron 1 of 9)	intron (NM_013664, intron 1 of 9)	10194	NM_013664	20405	Mm.1773	NM_013664	ENSMUSG00000003200		C77078|EEN|SH3P8|Sh3d2b	SH3-domain GRB2-like 1	protein-coding
Sgpp2	chr1	78347462	78347694	+	62.8	0.66	intron (NM_001004173, intron 1 of 4)	intron (NM_001004173, intron 1 of 4)	37232	NM_001004173	433323	Mm.276248	NM_001004173	ENSMUSG00000032908		SPPase2|Spp2	sphingosine-1-phosphate phosphotase 2	protein-coding
Sgk1	chr10	21790110	21790342	+	86.4	0.609	Intergenic	Intergenic	-91958	NM_001161845	20393	Mm.28405	NM_011361	ENSMUSG00000019970		Sgk	serum/glucocorticoid regulated kinase 1	protein-coding
Prrc2a	chr17	35165029	35165261	+	92.6	0.591	promoter-TSS (NM_020027)	promoter-TSS (NM_020027)	-268	NM_020027	53761	Mm.272462	NM_020027	ENSMUSG00000024393		3110039B05Rik|Bat-2|Bat2|D17H6S51E|G2|Wbp12|mKIAA4178	proline-rich coiled-coil 2A	protein-coding
Sfxn3	chr19	45048224	45048456	+	59.7	0.57	intron (NM_001362381, intron 1 of 10)	intron (NM_001362381, intron 1 of 10)	764	NM_053197	94280	Mm.36169	NM_053197	ENSMUSG00000025212		-	sideroflexin 3	protein-coding
Pdk4	chr6	5496429	5496661	+	92.6	0.651	promoter-TSS (NM_013743)	promoter-TSS (NM_013743)	-267	NM_013743	27273	Mm.235547	NM_013743	ENSMUSG00000019577		AV005916	pyruvate dehydrogenase kinase, isoenzyme 4	protein-coding
Setd1b	chr5	123138532	123138764	+	63.8	0.613	Intergenic	Intergenic	-3545	NM_001040398	208043	Mm.250391	NM_177581	ENSMUSG00000038384		AA516740|BC035291|KMT2G|mKIAA1076	SET domain containing 1B	protein-coding
Ap4m1	chr5	138171898	138172130	+	92.6	0.622	promoter-TSS (NM_021392)	promoter-TSS (NM_021392)	-7	NM_021392	11781	Mm.113205	NM_021392	ENSMUSG00000019518		4930443L05Rik|Ap4m4	adaptor-related protein complex AP-4, mu 1	protein-coding
Seh1l	chr18	67774897	67775129	+	60.7	0.608	exon (NM_001039088, exon 1 of 9)	exon (NM_001039088, exon 1 of 9)	137	NM_028112	72124	Mm.307315	NM_028112	ENSMUSG00000079614		2610007A16Rik|AW540070|SEC13L|SEH1A|SEH1B|Seh1	SEH1-like (S. cerevisiae	protein-coding
1700030J22Rik	chr8	116978783	116979015	+	92.6	0.735	promoter-TSS (NM_001357254)	promoter-TSS (NM_001357254)	60	NM_001357255	69528	Mm.272846	NM_027103	ENSMUSG00000031847		-	RIKEN cDNA 1700030J22 gene	protein-coding
Sdc4	chr2	164432735	164432967	+	64.8	0.653	intron (NM_011521, intron 1 of 4)	intron (NM_011521, intron 1 of 4)	10337	NM_011521	20971	Mm.3815	NM_011521	ENSMUSG00000017009		AA959608|AW108331|S4|Synd4|ryudocan|syndecan-4	syndecan 4	protein-coding
Scarb1	chr5	125268680	125268912	+	50.4	0.602	Intergenic	Intergenic	72298	NM_016741	20778	Mm.282242	NM_016741	ENSMUSG00000037936		AI120173|CD36|Cd36l1|Chohd1|Cla-1|Cla1|D5Ertd460e|Hdlq1|Hlb398|SR-B1|SR-BI|SRBI|Srb1|mSR-BI	scavenger receptor class B, member 1	protein-coding
Scamp2	chr9	57560972	57561204	+	58.6	0.803	exon (NM_022813, exon 1 of 9)	exon (NM_022813, exon 1 of 9)	144	NM_022813	24044	Mm.286069	NM_022813	ENSMUSG00000040188		AI875466|Sc2	secretory carrier membrane protein 2	protein-coding
Scamp1	chr13	94184744	94184976	+	67.9	0.613	intron (NM_172589, intron 3 of 3)	intron (NM_172589, intron 3 of 3)	100421	NM_029153	107767	Mm.201455	NM_029153	ENSMUSG00000021687		4930505M11Rik|AI415563|AW122395	secretory carrier membrane protein 1	protein-coding
Zswim8	chr14	20707272	20707504	+	91.6	0.731	promoter-TSS (NM_001252081)	promoter-TSS (NM_001252081)	-164	NM_027996	268721	Mm.275082	NM_027996	ENSMUSG00000021819		2310021P13Rik|4832404P21Rik|Kiaa0913|mKIAA0913	zinc finger SWIM-type containing 8	protein-coding
Ypel5	chr17	72836630	72836862	+	91.6	0.6	promoter-TSS (NM_001357369)	promoter-TSS (NM_001357369)	118	NM_027166	383295	Mm.277533	NM_027166	ENSMUSG00000039770		2310076K21Rik|CGI-127	yippee like 5	protein-coding
Rps6ka5	chr12	100725166	100725398	+	91.6	0.619	promoter-TSS (NM_001330702)	promoter-TSS (NM_001330702)	-162	NM_001330702	73086	Mm.220417	NM_153587	ENSMUSG00000021180		3110005L17Rik|6330404E13Rik|AI854034|MSK1|MSPK1|RLPK|RLSK|S6K-alpha-5	ribosomal protein S6 kinase, polypeptide 5	protein-coding
Sacs	chr14	61172857	61173089	+	91.6	0.582	intron (NM_172809, intron 2 of 9)	CpG	34516	NM_015788	50720	Mm.440703	NM_015788	ENSMUSG00000048279		A230052M14|DNAJC29|E130115J16Rik	sacsin	protein-coding
Sac3d1	chr19	6118191	6118423	+	55.6	0.602	exon (NM_133678, exon 1 of 2)	exon (NM_133678, exon 1 of 2)	279	NM_133678	66406	Mm.303924	NM_133678	ENSMUSG00000024790		2410004C24Rik|AU015683|shd1	SAC3 domain containing 1	protein-coding
1700113A16Rik	chr3	88177870	88178102	+	91.6	0.728	promoter-TSS (NR_045997)	promoter-TSS (NR_045997)	-201	NR_045997	76642	Mm.424420	NR_045997	ENSMUSG00000096935		2210408E11Rik|AA408983	RIKEN cDNA 1700113A16 gene	ncRNA
S100a10	chr3	93572158	93572390	+	65.8	0.565	Intergenic	Intergenic	17157	NM_009112	20194	Mm.1	NM_009112	ENSMUSG00000041959		42C|AA409961|AL024248|CAL12|CLP11|Cal1l|p10|p11	S100 calcium binding protein A10 (calpactin)	protein-coding
S100a10	chr3	93555112	93555344	+	53.5	0.74	intron (NM_009112, intron 1 of 2)	CpG	111	NM_009112	20194	Mm.1	NM_009112	ENSMUSG00000041959		42C|AA409961|AL024248|CAL12|CLP11|Cal1l|p10|p11	S100 calcium binding protein A10 (calpactin)	protein-coding
Rxra	chr2	27785747	27785979	+	49.4	0.689	Intergenic	Intergenic	75280	NM_001290482	20181	Mm.24624	NM_011305	ENSMUSG00000015846		9530071D11Rik|Nr2b1|RXRalpha1	retinoid X receptor alpha	protein-coding
Runx1	chr16	92609431	92609663	+	66.9	0.627	intron (NM_001111022, intron 6 of 6)	intron (NM_001111022, intron 6 of 6)	87782	NM_001111023	12394	Mm.4081	NM_009821	ENSMUSG00000022952		AML1|CBF-alpha-2|Cbfa2|Pebp2a2|Pebpa2b	runt related transcription factor 1	protein-coding
Rufy1	chr11	50439865	50440097	+	52.5	0.591	Intergenic	Intergenic	-8870	NM_172557	216724	Mm.390400	NM_172557	ENSMUSG00000020375		3000002E04Rik|Rabip4|ZFYVE12	RUN and FYVE domain containing 1	protein-coding
Tbc1d15	chr10	115251298	115251530	+	90.5	0.599	promoter-TSS (NM_025706)	promoter-TSS (NM_025706)	79	NM_025706	66687	Mm.22252	NM_025706	ENSMUSG00000020130		4432405K22Rik|AU022358|AU023730|AW557774|Ly6dl|Rab7-GAP	TBC1 domain family, member 15	protein-coding
Rtkn2	chr10	67984492	67984724	+	96.7	0.647	intron (NM_001359319, intron 1 of 11)	intron (NM_001359319, intron 1 of 11)	5038	NM_001359319	170799	Mm.209844	NM_133244	ENSMUSG00000037846		B130039D23Rik|Mbf|Plekhk1	rhotekin 2	protein-coding
Rtkn	chr6	83137482	83137714	+	49.4	0.553	5' UTR (NM_133641, exon 1 of 12)	5' UTR (NM_133641, exon 1 of 12)	514	NM_009106	20166	Mm.4139	NM_009106	ENSMUSG00000034930		-	rhotekin	protein-coding
Mknk2	chr10	80676492	80676724	+	90.5	0.651	promoter-TSS (NM_021462)	promoter-TSS (NM_021462)	-315	NM_021462	17347	Mm.42126	NM_021462	ENSMUSG00000020190		2010016G11Rik|Gprk7|Mnk2	MAP kinase-interacting serine/threonine kinase 2	protein-coding
4930578M01Rik	chr15	98985663	98985895	+	90.5	0.671	promoter-TSS (NR_045991)	promoter-TSS (NR_045991)	-186	NR_045991	75951	Mm.441657	NR_045991	ENSMUSG00000097587		3010001K12Rik	RIKEN cDNA 4930578M01 gene	ncRNA
Tmem107	chr11	69070787	69071019	+	89.5	0.655	promoter-TSS (NM_025838)	promoter-TSS (NM_025838)	94	NM_028336	66910	Mm.33964	NM_025838	ENSMUSG00000020895		1110004B13Rik|2810049P21Rik	transmembrane protein 107	protein-coding
Cox20	chr1	178318876	178319108	+	89.5	0.648	promoter-TSS (NM_025511)	promoter-TSS (NM_025511)	-161	NM_025511	66359	Mm.489720	NM_025511	ENSMUSG00000026500		2310005N03Rik|Fam36a	COX20 Cox2 chaperone	protein-coding
Tuba1b	chr15	98934486	98934718	+	88.5	0.528	promoter-TSS (NM_011654)	promoter-TSS (NM_011654)	-212	NM_011654	22143	Mm.392113	NM_011654	ENSMUSG00000023004		Tuba2	tubulin, alpha 1B	protein-coding
Spty2d1	chr7	47008271	47008503	+	88.5	0.767	promoter-TSS (NM_175318)	promoter-TSS (NM_175318)	27	NM_175318	101685	Mm.155687	NM_175318	ENSMUSG00000049516		5830435K17Rik|AI852426|P16H6	SPT2, Suppressor of Ty, domain containing 1 (S. cerevisiae)	protein-coding
Slain2	chr5	72913972	72914204	+	88.5	0.671	promoter-TSS (NM_001113423)	promoter-TSS (NM_001113423)	-274	NM_153567	75991	Mm.121285	NM_153567	ENSMUSG00000036087		5033405K12Rik|8030444K12Rik|AI596370	SLAIN motif family, member 2	protein-coding
Phf23	chr11	69995493	69995725	+	88.5	0.705	promoter-TSS (NM_001291125)	promoter-TSS (NM_001291125)	-157	NM_030064	78246	Mm.20805	NM_030064	ENSMUSG00000018572		2022-06-01	PHD finger protein 23	protein-coding
Rps14	chr18	60763101	60763333	+	57.6	0.678	Intergenic	Intergenic	-11379	NM_020600	20044	Mm.43778	NM_020600	ENSMUSG00000024608		2600014J02Rik|AL023078	ribosomal protein S14	protein-coding
Ppp2ca	chr11	52098495	52098727	+	87.4	0.596	promoter-TSS (NM_019411)	promoter-TSS (NM_019411)	-213	NM_019411	19052	Mm.260288	NM_019411	ENSMUSG00000020349		PP2A|R75353	protein phosphatase 2 (formerly 2A), catalytic subunit, alpha isoform	protein-coding
Fbxo5	chr10	5805607	5805839	+	87.4	0.655	promoter-TSS (NM_025995)	promoter-TSS (NM_025995)	-258	NM_025995	67141	Mm.197520	NM_025995	ENSMUSG00000019773		2510044I10Rik|C85305|Emi1|Fbxo31	F-box protein 5	protein-coding
Eif4b	chr15	102073610	102073842	+	87.4	0.596	promoter-TSS (NM_145625)	promoter-TSS (NM_145625)	-47	NM_145625	75705	Mm.290022	NM_145625	ENSMUSG00000058655		2310046H11Rik|AL024095|C85189|Eif4a2	eukaryotic translation initiation factor 4B	protein-coding
Smndc1	chr19	53390608	53390840	+	86.4	0.649	promoter-TSS (NM_001356986)	promoter-TSS (NM_001356986)	-90	NM_172429	76479	Mm.313687	NM_172429	ENSMUSG00000025024		-	survival motor neuron domain containing 1	protein-coding
Pla2g6	chr15	79328245	79328477	+	86.4	0.628	promoter-TSS (NM_001199024)	promoter-TSS (NM_001199024)	10	NM_001199025	53357	Mm.155620	NM_016915	ENSMUSG00000042632		BB112799|PNPLA9|iPLA(2)beta|iPLA2|iPLA2beta	phospholipase A2, group VI	protein-coding
Ropn1l	chr15	31453435	31453667	+	49.4	0.653	5' UTR (NM_145852, exon 1 of 5)	5' UTR (NM_145852, exon 1 of 5)	138	NM_145852	252967	Mm.436668	NM_145852	ENSMUSG00000022236		ASP|AV047578|Akapasp	ropporin 1-like	protein-coding
Ndrg1	chr15	66969569	66969801	+	86.4	0.617	promoter-TSS (NM_008681)	promoter-TSS (NM_008681)	-44	NM_008681	17988	Mm.30837	NM_008681	ENSMUSG00000005125		CAP43|CMT4D|DRG1|HMSNL|NMSL|Ndr1|Ndrl|PROXY1|RTP|TDD5	N-myc downstream regulated gene 1	protein-coding
Rnu11	chr4	132269610	132269842	+	90.5	0.717	TTS (NR_002865)	TTS (NR_002865)	460	NR_002865	353373	Mm.424675	NR_002865			MBII-407|Mirn801|mir-801|mmu-mir-801	U11 small nuclear RNA	snRNA
Bbc3	chr7	16309234	16309466	+	86.4	0.638	promoter-TSS (NM_133234)	promoter-TSS (NM_133234)	-233	NM_133234	170770	Mm.7660	NM_133234	ENSMUSG00000002083		PUMA|PUMA/JFY1	BCL2 binding component 3	protein-coding
Rhob	chr12	8511219	8511451	+	56.6	0.667	Intergenic	Intergenic	-11326	NM_007483	11852	Mm.687	NM_007483	ENSMUSG00000054364		AA017882|Arh6|Arhb	ras homolog family member B	protein-coding
Rhebl1	chr15	98881114	98881346	+	165.6	0.638	5' UTR (NM_026967, exon 1 of 8)	5' UTR (NM_026967, exon 1 of 8)	184	NM_026967	69159	Mm.259708	NM_026967	ENSMUSG00000023755		1810036J22Rik|Rheb2	Ras homolog enriched in brain like 1	protein-coding
Rhbdl2	chr4	123814182	123814414	+	67.9	0.654	exon (NM_183163, exon 3 of 8)	exon (NM_183163, exon 3 of 8)	667	NM_001356445	230726	Mm.37334	NM_183163	ENSMUSG00000043333		9130416B15|RRP2	rhomboid like 2	protein-coding
Rhbdf2	chr11	116621435	116621667	+	112.1	0.632	intron (NM_172572, intron 1 of 18)	intron (NM_172572, intron 1 of 18)	2701	NM_001167680	217344	Mm.89695	NM_172572	ENSMUSG00000020806		4732465I17Rik|Rhbdl6|cub	rhomboid 5 homolog 2	protein-coding
Atrnl1	chr19	57610706	57610938	+	86.4	0.705	promoter-TSS (NM_181415)	promoter-TSS (NM_181415)	-212	NM_181415	226255	Mm.245340	NM_181415	ENSMUSG00000054843		AI504415|AW555641|Alp|Atrnl|Atrnlp	attractin like 1	protein-coding
Rdh10	chr1	16109314	16109546	+	209.9	0.727	intron (NM_133832, intron 2 of 5)	intron (NM_133832, intron 2 of 5)	3548	NM_133832	98711	Mm.274376	NM_133832	ENSMUSG00000025921		3110069K09Rik|4921506A21Rik|AI875664|AW549993|D1Ertd762e|m366Asp	retinol dehydrogenase 10 (all-trans)	protein-coding
Map3k14	chr11	103267474	103267706	+	85.4	0.621	promoter-TSS (NM_016896)	promoter-TSS (NM_016896)	-189	NM_016896	53859	Mm.158981	NM_016896	ENSMUSG00000020941		Nik|aly	mitogen-activated protein kinase kinase kinase 14	protein-coding
Ap2a1	chr7	44929590	44929822	+	85.4	0.633	promoter-TSS (NM_007458)	promoter-TSS (NM_007458)	-216	NM_001077264	11771	Mm.6877	NM_007458	ENSMUSG00000060279		Adtaa	adaptor-related protein complex 2, alpha 1 subunit	protein-coding
Zswim4	chr8	84237121	84237353	+	84.4	0.596	promoter-TSS (NM_172503)	promoter-TSS (NM_172503)	-195	NM_172503	212168	Mm.117094	NM_172503	ENSMUSG00000035671		D330002I24|E130119J17Rik	zinc finger SWIM-type containing 4	protein-coding
Rb1cc1	chr1	6214660	6214892	+	59.7	0.571	5' UTR (NM_009826, exon 1 of 24)	5' UTR (NM_009826, exon 1 of 24)	114	NM_009826	12421	Mm.293811	NM_009826	ENSMUSG00000025907		2900055E04Rik|5930404L04Rik|Cc1|FIP200|LaXp180	RB1-inducible coiled-coil 1	protein-coding
Rassf5	chr1	131239093	131239325	+	50.4	0.521	intron (NM_018750, intron 1 of 5)	intron (NM_018750, intron 1 of 5)	5969	NM_018750	54354	Mm.248291	NM_018750	ENSMUSG00000026430		1300019G20Rik|Maxp1|Nore1|Nore1A|Nore1B|Rapl	Ras association (RalGDS/AF-6) domain family member 5	protein-coding
Rasa3	chr8	13676369	13676601	+	71	0.514	intron (NM_009025, intron 1 of 23)	intron (NM_009025, intron 1 of 23)	1102	NM_009025	19414	Mm.18517	NM_009025	ENSMUSG00000031453		AI326412|C86362|E130011G04|GAPIII|hlb381|scat	RAS p21 protein activator 3	protein-coding
Ralgds	chr2	28525381	28525613	+	129.6	0.564	intron (NM_009058, intron 1 of 17)	intron (NM_009058, intron 1 of 17)	-7967	NM_001145836	19730	Mm.5236	NM_009058	ENSMUSG00000026821		Gnds|Rgds|mKIAA1308	ral guanine nucleotide dissociation stimulator	protein-coding
Rad51b	chr12	79472039	79472271	+	56.6	0.698	intron (NM_009014, intron 7 of 10)	intron (NM_009014, intron 7 of 10)	174804	NM_001252562	19363	Mm.341756	NM_009014	ENSMUSG00000059060		AI553500|R51H2|Rad51l1|mREC2	RAD51 paralog B	protein-coding
Rabggta	chr14	55724557	55724789	+	54.5	0.591	Intergenic	Intergenic	-2410	NM_001360387	56187	Mm.87216	NM_019519	ENSMUSG00000040472		gm	Rab geranylgeranyl transferase, a subunit	protein-coding
Sfxn3	chr19	45047541	45047773	+	84.4	0.593	promoter-TSS (NM_001178013)	promoter-TSS (NM_001178013)	81	NM_053197	94280	Mm.36169	NM_053197	ENSMUSG00000025212		-	sideroflexin 3	protein-coding
Pip5k1c	chr10	81292693	81292925	+	84.4	0.571	promoter-TSS (NM_008844)	promoter-TSS (NM_008844)	-154	NM_001146687	18717	Mm.24222	NM_008844	ENSMUSG00000034902		AI115456|AI835305|Pip5kIgamma	phosphatidylinositol-4-phosphate 5-kinase, type 1 gamma	protein-coding
Paip2b	chr6	83831789	83832021	+	84.4	0.677	promoter-TSS (NM_146169)	promoter-TSS (NM_146169)	-164	NM_146169	232164	Mm.404420	NM_146169	ENSMUSG00000045896		-	poly(A) binding protein interacting protein 2B	protein-coding
Mus81	chr19	5489148	5489380	+	84.4	0.634	promoter-TSS (NR_153768)	promoter-TSS (NR_153768)	-885	NR_153769	71711	Mm.27697	NM_027877	ENSMUSG00000024906		1200008A18Rik|AI182501|AW045863	MUS81 structure-specific endonuclease subunit	protein-coding
Jmjd6	chr11	116843359	116843591	+	84.4	0.599	promoter-TSS (NM_033398)	promoter-TSS (NM_033398)	-26	NM_033398	107817	Mm.481684	NM_033398	ENSMUSG00000056962		5730436I23Rik|D11Ertd195e|PSR|PtdSerR|Ptdsr|mKIAA0585	jumonji domain containing 6	protein-coding
Cry1	chr10	85185075	85185307	+	84.4	0.685	promoter-TSS (NM_007771)	promoter-TSS (NM_007771)	-137	NM_007771	12952	Mm.26237	NM_007771	ENSMUSG00000020038		AU020726|AU021000|Phll1	cryptochrome 1 (photolyase-like)	protein-coding
Pycrl	chr15	75921286	75921518	+	80.2	0.729	exon (NM_025412, exon 1 of 6)	exon (NM_025412, exon 1 of 6)	158	NM_025412	66194	Mm.250599	NM_025412	ENSMUSG00000022571		1110058B13Rik|2700073G24Rik|Pycr3	pyrroline-5-carboxylate reductase-like	protein-coding
Pvt1	chr15	62043807	62044039	+	104.9	0.615	intron (NR_132746, intron 1 of 6)	intron (NR_132746, intron 1 of 6)	4666	NR_132746	19296	Mm.4608	NM_011222	ENSMUSG00000097039		Ayu21-84Imeg|Gt(pU21)84Imeg|Mis-1|Mlvi-1|Pvt-1	Pvt1 oncogene	ncRNA
Calr	chr8	84846921	84847153	+	84.4	0.612	promoter-TSS (NM_007591)	promoter-TSS (NM_007591)	-106	NM_007591	12317	Mm.1971	NM_007591	ENSMUSG00000003814		CRT|Calregulin	calreticulin	protein-coding
Ptpn1	chr2	167949486	167949718	+	70	0.67	intron (NM_011201, intron 1 of 8)	intron (NM_011201, intron 1 of 8)	17275	NM_011201	19246	Mm.277916	NM_011201	ENSMUSG00000027540		PTP-1B|PTP-HA2|PTP1B	protein tyrosine phosphatase, non-receptor type 1	protein-coding
Bcl2l11	chr2	128127264	128127496	+	84.4	0.606	promoter-TSS (NM_001284410)	promoter-TSS (NM_001284410)	-195	NM_001284410	12125	Mm.141083	NM_009754	ENSMUSG00000027381		1500006F24Rik|Bim|Bod|bcl2-L-11	BCL2-like 11 (apoptosis facilitator)	protein-coding
Trmt10a	chr3	138143434	138143666	+	83.3	0.651	promoter-TSS (NM_001348196)	promoter-TSS (NM_001348196)	33	NM_001348196	108943	Mm.471692	NM_175389	ENSMUSG00000004127		3110023L08Rik|AA794508|Rg9mtd2|Rnmtd2	tRNA methyltransferase 10A	protein-coding
Ptgfrn	chr3	101108428	101108660	+	79.2	0.599	intron (NM_011197, intron 1 of 8)	intron (NM_011197, intron 1 of 8)	1622	NM_011197	19221	Mm.24807	NM_011197	ENSMUSG00000027864		4833445A08Rik|AU042434|CD9P-1|FPRP|Trim45	prostaglandin F2 receptor negative regulator	protein-coding
Rpl7	chr1	16104753	16104985	+	83.3	0.591	promoter-TSS (NM_011291)	promoter-TSS (NM_011291)	-436	NM_011291	19989	Mm.319659	NM_011291	ENSMUSG00000043716		Rpl7a|Surf-3	ribosomal protein L7	protein-coding
Rab5b	chr10	128696291	128696523	+	83.3	0.592	promoter-TSS (NM_177411)	promoter-TSS (NM_177411)	-139	NM_177411	19344	Mm.12815	NM_011229	ENSMUSG00000000711		C030027M18Rik	RAB5B, member RAS oncogene family	protein-coding
Hip1	chr5	135545249	135545481	+	83.3	0.702	promoter-TSS (NM_146001)	promoter-TSS (NM_146001)	-243	NM_146001	215114	Mm.280805	NM_146001	ENSMUSG00000039959		2610109B09Rik|A930014B11Rik|E130315I21Rik|mKIAA4113	huntingtin interacting protein 1	protein-coding
Prss8	chr7	127932591	127932823	+	81.3	0.588	TTS (NM_001319147)	TTS (NM_001319147)	-2594	NM_133351	76560	Mm.5875	NM_133351	ENSMUSG00000030800		2410039E18Rik|AI313909|C79772|CAP1|fr|mCAP1	protease, serine 8 (prostasin)	protein-coding
Prrx1	chr1	163209189	163209421	+	115.2	0.753	Intergenic	Intergenic	104345	NM_175686	18933	Mm.288642	NM_011127	ENSMUSG00000026586		A230024N07Rik|AA755424|AI385634|AI843499|K-2|Pmx|Pmx1|Prx1|mHox	paired related homeobox 1	protein-coding
Haus4	chr14	54554431	54554663	+	83.3	0.717	promoter-TSS (NM_145462)	promoter-TSS (NM_145462)	-186	NM_145462	219072	Mm.202152	NM_145462	ENSMUSG00000022177		9430093H08Rik|AU016300|D14Ertd500e	HAUS augmin-like complex, subunit 4	protein-coding
Prr14	chr7	127477807	127478039	+	122.4	0.62	Intergenic	Intergenic	6309	NM_145589	233895	Mm.44183	NM_145589	ENSMUSG00000030822		BC006909	proline rich 14	protein-coding
Prmt3	chr7	49824257	49824489	+	63.8	0.753	intron (NM_133740, intron 11 of 15)	intron (NM_133740, intron 11 of 15)	46015	NM_133740	71974	Mm.33202	NM_133740	ENSMUSG00000030505		2010005E20Rik|2410018A17Rik|AL033309|Hrmt1l3	protein arginine N-methyltransferase 3	protein-coding
Prkd3	chr17	78995339	78995571	+	86.4	0.739	intron (NM_001171004, intron 2 of 18)	intron (NM_001171004, intron 2 of 18)	13050	NM_001171005	75292	Mm.252776	NM_029239	ENSMUSG00000024070		4930557O20Rik|5730497N19Rik|PKD3|Pkcnu|Prkcn	protein kinase D3	protein-coding
Prg3	chr2	85001538	85001770	+	60.7	0.753	intron (NM_145526, intron 8 of 11)	intron (NM_145526, intron 8 of 11)	13439	NM_016914	53856	Mm.19943	NM_016914	ENSMUSG00000027072		MBP2|MBPH	proteoglycan 3	protein-coding
Esyt1	chr10	128525959	128526191	+	83.3	0.561	promoter-TSS (NM_011843)	promoter-TSS (NM_011843)	-216	NM_011843	23943	Mm.66056	NM_011843	ENSMUSG00000025366		Fam62a|Mbc2|vp115	extended synaptotagmin-like protein 1	protein-coding
Ppp2ca	chr11	52071822	52072054	+	53.5	0.631	intron (NM_001166654, intron 13 of 13)	RMER4B|LTR|ERVK	-26886	NM_019411	19052	Mm.260288	NM_019411	ENSMUSG00000020349		PP2A|R75353	protein phosphatase 2 (formerly 2A), catalytic subunit, alpha isoform	protein-coding
Atad2	chr15	58135089	58135321	+	83.3	0.541	promoter-TSS (NM_027435)	promoter-TSS (NM_027435)	-123	NM_027435	70472	Mm.221758	NM_027435	ENSMUSG00000022360		2610509G12Rik	ATPase family, AAA domain containing 2	protein-coding
Ppp1r27	chr11	120555054	120555286	+	58.6	0.603	Intergenic	Intergenic	-4038	NM_026814	68701	Mm.46477	NM_026814	ENSMUSG00000025129		1110033I14Rik|Dysfip1|toonin	protein phosphatase 1, regulatory subunit 27	protein-coding
Pcnx3	chr19	5688783	5689015	+	82.3	0.632	promoter-TSS (NM_022012)	promoter-TSS (NM_022012)	9	NM_144868	104401	Mm.329650	NM_144868	ENSMUSG00000054874		Pcnxl3|mKIAA4073	pecanex homolog 3	protein-coding
Desi1	chr15	82016072	82016304	+	82.3	0.569	promoter-TSS (NM_134095)	promoter-TSS (NM_134095)	32	NM_134095	28075	Mm.474453	NM_134095	ENSMUSG00000022472		AI427858|AI850401|D15Wsu75e|DeSI-1|Fam152b|Pppde2	desumoylating isopeptidase 1	protein-coding
Pou2f1	chr1	166043828	166044060	+	191.4	0.654	Intergenic	Intergenic	-41310	NM_011137	18986	Mm.245261	NM_011137	ENSMUSG00000026565		2810482H01Rik|NF-A1|Oct-1|Oct1|Otf-1|Otf1	POU domain, class 2, transcription factor 1	protein-coding
Ifrd2	chr9	107587513	107587745	+	81.3	0.622	promoter-TSS (NM_025903)	promoter-TSS (NM_025903)	-89	NM_025903	15983	Mm.215335	NM_025903	ENSMUSG00000010048		1810034A24Rik|AA470234|AI838527|SKMc15	interferon-related developmental regulator 2	protein-coding
Polr1a	chr6	71934049	71934281	+	49.4	0.617	intron (NM_009088, intron 12 of 33)	intron (NM_009088, intron 12 of 33)	25112	NM_009088	20019	Mm.135581	NM_009088	ENSMUSG00000049553		194kDa|2900087K15Rik|3010014K16Rik|RPA194|Rpo1-4|mRPA1	polymerase (RNA) I polypeptide A	protein-coding
Eapp	chr12	54695683	54695915	+	81.3	0.713	promoter-TSS (NM_001331162)	promoter-TSS (NM_001331162)	95	NM_001331162	66266	Mm.156440	NM_025456	ENSMUSG00000054302		1810011O16Rik	E2F-associated phosphoprotein	protein-coding
Pola2	chr19	5945153	5945385	+	132.7	0.624	intron (NM_001164057, intron 13 of 17)	intron (NM_001164057, intron 13 of 17)	18937	NM_008893	18969	Mm.209931	NM_008893	ENSMUSG00000024833		AI573378	polymerase (DNA directed), alpha 2	protein-coding
Bnip3l	chr14	67008853	67009085	+	81.3	0.755	promoter-TSS (NM_009761)	promoter-TSS (NM_009761)	-92	NM_009761	12177	Mm.29820	NM_009761	ENSMUSG00000022051		C86132|D14Ertd719e|Nip3L|Nix	BCL2/adenovirus E1B interacting protein 3-like	protein-coding
Atf4	chr15	80254859	80255091	+	81.3	0.606	promoter-TSS (NM_001287180)	promoter-TSS (NM_001287180)	-209	NM_009716	11911	Mm.641	NM_009716	ENSMUSG00000042406		Atf-4|C/ATF|CREB2|TAXREB67	activating transcription factor 4	protein-coding
Tpst2	chr5	112276369	112276601	+	80.2	0.607	promoter-TSS (NM_001326590)	promoter-TSS (NM_001326590)	-206	NM_009419	22022	Mm.250631	NM_009419	ENSMUSG00000029344		AI448750|D5Ucla3|Tango13b|grm|grt	protein-tyrosine sulfotransferase 2	protein-coding
Rsf1	chr7	97579590	97579822	+	80.2	0.755	promoter-TSS (NM_001177947)	promoter-TSS (NM_001177947)	-190	NM_001081267	233532	Mm.43977	NM_001081267	ENSMUSG00000035623		4832420A03Rik|C030033M12Rik|Gm164|Hbxap|XAP8|p325	remodeling and spacing factor 1	protein-coding
Pkm	chr9	59659676	59659908	+	65.8	0.714	intron (NM_001253883, intron 1 of 10)	intron (NM_001253883, intron 1 of 10)	3424	NM_011099	18746	Mm.326167	NM_011099	ENSMUSG00000032294		AA414905|AL024370|AL024424|Pk-2|Pk-3|Pk3|Pkm2	pyruvate kinase, muscle	protein-coding
0610039K10Rik	chr2	163644788	163645020	+	79.2	0.759	promoter-TSS (NR_028113)	promoter-TSS (NR_028113)	54	NR_028113	68386	Mm.410649	NR_028113	ENSMUSG00000058812		-	RIKEN cDNA 0610039K10 gene	ncRNA
Mbd6	chr10	127289377	127289609	+	78.2	0.656	promoter-TSS (NM_033072)	promoter-TSS (NM_033072)	-475	NM_001347171	110962	Mm.372826	NM_033072	ENSMUSG00000025409		D10Wsu93e	methyl-CpG binding domain protein 6	protein-coding
Pim3	chr15	88863901	88864133	+	121.4	0.647	intron (NM_145478, intron 4 of 5)	intron (NM_145478, intron 4 of 5)	1823	NM_145478	223775	Mm.400129	NM_145478	ENSMUSG00000035828		BC026639|Kid1	proviral integration site 3	protein-coding
Gatad2a	chr8	69996353	69996585	+	78.2	0.63	promoter-TSS (NM_145596)	promoter-TSS (NM_145596)	-85	NM_145596	234366	Mm.270044	NM_145596	ENSMUSG00000036180		1110066C11Rik|BC031407|C80248	GATA zinc finger domain containing 2A	protein-coding
Pim1	chr17	29437300	29437532	+	107	0.577	Intergenic	CpG	-53629	NM_008842	18712	Mm.405293	NM_008842	ENSMUSG00000024014		Pim-1	proviral integration site 1	protein-coding
Pim1	chr17	29434564	29434796	+	80.2	0.654	Intergenic	Intergenic	-56365	NM_008842	18712	Mm.405293	NM_008842	ENSMUSG00000024014		Pim-1	proviral integration site 1	protein-coding
Pik3ip1	chr11	3332314	3332546	+	62.8	0.615	intron (NM_178149, intron 3 of 5)	CpG-1656	1699	NM_178149	216505	Mm.390323	NM_178149	ENSMUSG00000034614		1500004A08Rik|5830455E04Rik|Crkd|Hgfl	phosphoinositide-3-kinase interacting protein 1	protein-coding
Vcl	chr14	20929121	20929353	+	77.2	0.667	promoter-TSS (NM_009502)	promoter-TSS (NM_009502)	-161	NM_009502	22330	Mm.279361	NM_009502	ENSMUSG00000021823		9430097D22|AA571387|AI462105|AW545629	vinculin	protein-coding
Rcl1	chr19	29101300	29101532	+	77.2	0.693	promoter-TSS (NM_021525)	promoter-TSS (NM_021525)	41	NM_021525	59028	Mm.28630	NM_021525	ENSMUSG00000024785		2310040A02Rik|AI789745|C76567|RPCL1|Rnac	RNA terminal phosphate cyclase-like 1	protein-coding
Phf2	chr13	48913610	48913842	+	64.8	0.63	intron (NM_001033268, intron 8 of 17)	intron (NM_001033268, intron 8 of 17)	-42841	NM_011078	18676	Mm.486213	NM_011078	ENSMUSG00000038025		GRC5	PHD finger protein 2	protein-coding
Mxd1	chr6	86669338	86669570	+	77.2	0.698	promoter-TSS (NM_010751)	promoter-TSS (NM_010751)	-295	NM_010751	17119	Mm.279580	NM_010751	ENSMUSG00000001156		AW122478|Mad|Mad1	MAX dimerization protein 1	protein-coding
Pgrmc2	chr3	41195184	41195416	+	67.9	0.675	Intergenic	Intergenic	-112254	NM_027558	70804	Mm.40321	NM_027558	ENSMUSG00000049940		4631434O19Rik|5730409G06Rik|DG6|PMBP	progesterone receptor membrane component 2	protein-coding
Ggps1	chr13	14063433	14063665	+	77.2	0.701	promoter-TSS (NM_001331176)	promoter-TSS (NM_001331176)	-61	NR_138553	14593	Mm.148039	NM_010282	ENSMUSG00000021302		1810026C22Rik|9530089B04Rik|AI843169|C79210	geranylgeranyl diphosphate synthase 1	protein-coding
Dusp6	chr10	99263022	99263254	+	77.2	0.625	promoter-TSS (NM_026268)	promoter-TSS (NM_026268)	-93	NM_026268	67603	Mm.1791	NM_026268	ENSMUSG00000019960		1300019I03Rik|MKP-3|MKP3|PYST1	dual specificity phosphatase 6	protein-coding
Per1	chr11	69094962	69095194	+	173.9	0.607	Intergenic	Intergenic	-3871	NM_011065	18626	Mm.7373	NM_011065	ENSMUSG00000020893		Hftm|Per|m-rigui|mPer1	period circadian clock 1	protein-coding
Anapc13	chr9	102626236	102626468	+	77.2	0.769	promoter-TSS (NM_181394)	promoter-TSS (NM_181394)	56	NM_181394	69010	Mm.2000	NM_181394	ENSMUSG00000035048		1810004D07Rik|APC13|SWM1	anaphase promoting complex subunit 13	protein-coding
Pdgfrb	chr18	61074624	61074856	+	58.6	0.694	intron (NM_008809, intron 14 of 22)	intron (NM_008809, intron 14 of 22)	29590	NM_008809	18596	Mm.4146	NM_008809	ENSMUSG00000024620		AI528809|CD140b|PDGFR-1|Pdgfr	platelet derived growth factor receptor, beta polypeptide	protein-coding
1810013L24Rik	chr16	8829724	8829956	+	77.2	0.58	promoter-TSS (NM_001081400)	promoter-TSS (NM_001081400)	-260	NM_001081400	69053	Mm.390868	NM_001081400	ENSMUSG00000022507		1110017P05Rik|3010002C02Rik|AA792997|AW124177|Gm19906|R74903	RIKEN cDNA 1810013L24 gene	protein-coding
Wdr45	chrX	7721970	7722202	+	76.1	0.661	promoter-TSS (NM_001290792)	promoter-TSS (NM_001290792)	-134	NM_001290792	54636	Mm.305725	NM_172372	ENSMUSG00000039382		C79260|DXImx38e|JM5|Sfc19|WIPI-4|Wdrx1	WD repeat domain 45	protein-coding
Tsacc	chr3	88296874	88297106	+	76.1	0.601	promoter-TSS (NM_009836)	promoter-TSS (NM_009836)	9	NM_001357024	76927	Mm.273330	NM_029801	ENSMUSG00000010538		1700021C14Rik|SIP	TSSK6 activating co-chaperone	protein-coding
Traf7	chr17	24527939	24528171	+	76.1	0.61	promoter-TSS (NM_001172114)	promoter-TSS (NM_001172114)	-117	NM_153792	224619	Mm.275150	NM_153792	ENSMUSG00000052752		RFWD1	TNF receptor-associated factor 7	protein-coding
Slc3a2	chr19	8723168	8723400	+	76.1	0.631	promoter-TSS (NR_002896)	promoter-TSS (NR_002896)	85	NM_001161413	17254	Mm.4114	NM_008577	ENSMUSG00000010095		4F2|4F2HC|AI314110|Cd98|Ly-10|Ly-m10|Ly10|Mdu1|Mgp-2hc|NACAE	solute carrier family 3 (activators of dibasic and neutral amino acid transport), member 2	protein-coding
Mapk7	chr11	61494314	61494546	+	76.1	0.634	promoter-TSS (NM_001291035)	promoter-TSS (NM_001291035)	-164	NM_001291033	23939	Mm.38172	NM_011841	ENSMUSG00000001034		BMK-1|BMK1|ERK-5|ERK5|Erk5-T|PRKM7|b2b2346Clo	mitogen-activated protein kinase 7	protein-coding
Hmg20b	chr10	81350430	81350662	+	76.1	0.507	promoter-TSS (NM_010440)	promoter-TSS (NM_010440)	-89	NM_001163166	15353	Mm.38474	NM_010440	ENSMUSG00000020232		AW610687|BRAF35|Hmgx2|Hmgxb2|Smarce1r	high mobility group 20B	protein-coding
Fbxo8	chr8	56551223	56551455	+	76.1	0.638	promoter-TSS (NM_001009951)	promoter-TSS (NM_001009951)	205	NM_015791	50753	Mm.251174	NM_015791	ENSMUSG00000038206		Fbx8	F-box protein 8	protein-coding
4930577N17Rik	chr3	51276083	51276315	+	76.1	0.725	promoter-TSS (NR_073429)	promoter-TSS (NR_073429)	-562	NR_073429	67746	Mm.441177	NR_073429	ENSMUSG00000087440		-	RIKEN cDNA 4930577N17 gene	ncRNA
Otos	chr1	92712235	92712467	+	49.4	0.678	Intergenic	Intergenic	-63510	NM_153114	260301	Mm.219545	NM_153114	ENSMUSG00000044055		OTOSP	otospiralin	protein-coding
Osbpl9	chr4	109202004	109202236	+	62.8	0.68	exon (NM_133885, exon 1 of 23)	exon (NM_133885, exon 1 of 23)	152	NM_001346502	100273	Mm.366315	NM_133885	ENSMUSG00000028559		2600011I06Rik|AU015843|Orp-9	oxysterol binding protein-like 9	protein-coding
Stip1	chr19	7039917	7040149	+	75.1	0.57	promoter-TSS (NM_016737)	promoter-TSS (NM_016737)	-7	NM_016737	20867	Mm.258633	NM_016737	ENSMUSG00000024966		Hop|Sti1|p60	stress-induced phosphoprotein 1	protein-coding
Rps2	chr17	24719968	24720200	+	75.1	0.631	promoter-TSS (NM_008503)	promoter-TSS (NM_008503)	21	NM_008503	16898	Mm.157452	NM_008503	ENSMUSG00000044533		Llrep3|S4	ribosomal protein S2	protein-coding
Numa1	chr7	101970117	101970349	+	63.8	0.717	intron (NM_133947, intron 1 of 24)	CpG	390	NM_133947	101706	Mm.27259	NM_133947	ENSMUSG00000066306		6720401E04Rik|AA764025|AL022610|AU014979|NuMA	nuclear mitotic apparatus protein 1	protein-coding
Nsg1	chr5	38184944	38185176	+	77.2	0.667	Intergenic	PB1D10|SINE|Alu	-25317	NM_001359091	18196	Mm.7414	NM_010942	ENSMUSG00000029126		Neep21|m234|p21	neuron specific gene family member 1	protein-coding
Nrm	chr17	35861342	35861574	+	127.6	0.775	exon (NM_134122, exon 1 of 4)	exon (NM_134122, exon 1 of 4)	140	NM_134122	106582	Mm.390992	NM_134122	ENSMUSG00000059791		2610307M02Rik|AI429796	nurim (nuclear envelope membrane protein)	protein-coding
Nrap	chr19	56374150	56374382	+	86.4	0.681	intron (NM_198059, intron 11 of 40)	intron (NM_198059, intron 11 of 40)	15772	NM_198059	18175	Mm.386769	NM_008733	ENSMUSG00000049134		-	nebulin-related anchoring protein	protein-coding
Nr4a3	chr4	48043381	48043613	+	55.6	0.654	Intergenic	Intergenic	-1808	NM_015743	18124	Mm.247261	NM_015743	ENSMUSG00000028341		AI573420|CHN|CSMF|MINOR|NOR-1|Nor1|TEC	nuclear receptor subfamily 4, group A, member 3	protein-coding
Nr4a2	chr2	57114771	57115003	+	58.6	0.626	5' UTR (NM_013613, exon 1 of 8)	5' UTR (NM_013613, exon 1 of 8)	151	NM_013613	18227	Mm.3507	NM_013613	ENSMUSG00000026826		HZF-3|NOT|Nurr1|RNR-1|TINOR|TINUR	nuclear receptor subfamily 4, group A, member 2	protein-coding
Nr4a1	chr15	101246297	101246529	+	57.6	0.557	Intergenic	CpG	-20433	NM_010444	15370	Mm.119	NM_010444	ENSMUSG00000023034		GFRP1|Gfrp|Hbr-1|Hbr1|Hmr|N10|NGFI-B|NGFIB|NP10|NUR77-1|NUR77-2|TIS1|TR3|nur77	nuclear receptor subfamily 4, group A, member 1	protein-coding
Nr1d1	chr11	98773842	98774074	+	166.7	0.534	intron (NM_145434, intron 1 of 7)	CpG	1419	NM_145434	217166	Mm.390397	NM_145434	ENSMUSG00000020889		A530070C09Rik|R75201	nuclear receptor subfamily 1, group D, member 1	protein-coding
Rab11b	chr17	33760346	33760578	+	75.1	0.632	promoter-TSS (NM_008997)	promoter-TSS (NM_008997)	24	NM_008997	19326	Mm.387587	NM_008997	ENSMUSG00000077450		A730055L17Rik	RAB11B, member RAS oncogene family	protein-coding
Nr1d1	chr11	98783369	98783601	+	103.9	0.645	Intergenic	Intergenic	-8108	NM_145434	217166	Mm.390397	NM_145434	ENSMUSG00000020889		A530070C09Rik|R75201	nuclear receptor subfamily 1, group D, member 1	protein-coding
Nop53	chr7	15948605	15948837	+	60.7	0.782	TTS (NM_153068)	TTS (NM_153068)	-2613	NM_133831	68077	Mm.277634	NM_133831	ENSMUSG00000041560		5330430H08Rik|9430097C02Rik|AU041936|AW536441|Gltscr2|PICT-1|R74911	NOP53 ribosome biogenesis factor	protein-coding
Jkamp	chr12	72085563	72085795	+	75.1	0.602	promoter-TSS (NM_001205067)	promoter-TSS (NM_001205067)	-160	NM_001205067	104771	Mm.258935	NM_024205	ENSMUSG00000005078		1200003C05Rik|2310047L11Rik|Jamp	JNK1/MAPK8-associated membrane protein	protein-coding
Hnrnph1	chr11	50377465	50377697	+	75.1	0.5	promoter-TSS (NM_021510)	promoter-TSS (NM_021510)	-138	NM_021510	59013	Mm.21740	NM_021510	ENSMUSG00000007850		AI642080|E430005G16Rik|Hnrnph|Hnrph1	heterogeneous nuclear ribonucleoprotein H1	protein-coding
Frat1	chr19	41829730	41829962	+	75.1	0.75	promoter-TSS (NM_008043)	promoter-TSS (NM_008043)	-124	NM_008043	14296	Mm.4573	NM_008043	ENSMUSG00000067199		AW060382	frequently rearranged in advanced T cell lymphomas	protein-coding
Nmt1	chr11	103051233	103051465	+	81.3	0.603	intron (NM_008707, intron 3 of 11)	intron (NM_008707, intron 3 of 11)	22806	NM_008707	18107	Mm.10265	NM_008707	ENSMUSG00000020936		AW536594	N-myristoyltransferase 1	protein-coding
Dhx33	chr11	71004242	71004474	+	75.1	0.684	promoter-TSS (NM_178367)	promoter-TSS (NM_178367)	74	NM_178367	216877	Mm.35399	NM_178367	ENSMUSG00000040620		3110057P17Rik|9430096J02Rik|Ddx33	DEAH (Asp-Glu-Ala-His) box polypeptide 33	protein-coding
Nfix	chr8	84742275	84742507	+	50.4	0.559	intron (NM_001081982, intron 2 of 9)	intron (NM_001081982, intron 2 of 9)	31978	NM_001081981	18032	Mm.9394	NM_010906	ENSMUSG00000001911		CTF|NF-I/X|NF1-X|NFI-X	nuclear factor I/X	protein-coding
Nfe2l2	chr2	75689075	75689307	+	67.9	0.556	intron (NM_010902, intron 1 of 4)	intron (NM_010902, intron 1 of 4)	15472	NM_010902	18024	Mm.1025	NM_010902	ENSMUSG00000015839		Nrf2	nuclear factor, erythroid derived 2, like 2	protein-coding
Cdv3	chr9	103365783	103366015	+	75.1	0.739	promoter-TSS (NM_001134427)	promoter-TSS (NM_001134427)	-119	NM_175833	321022	Mm.261025	NM_175565	ENSMUSG00000032803		2510010F10Rik|C230084J24Rik|C79446|TPP36	carnitine deficiency-associated gene expressed in ventricle 3	protein-coding
Nemp1	chr10	127675007	127675239	+	88.5	0.684	Intergenic	B3A|SINE|B2	-1942	NM_173732	210035	Mm.251075	NM_173732	ENSMUSG00000040195		Tmem194|Tmem194a	nuclear envelope integral membrane protein 1	protein-coding
Nedd4	chr9	72640152	72640384	+	59.7	0.663	Intergenic	Intergenic	-22063	NM_010890	17999	Mm.279923	NM_010890	ENSMUSG00000032216		AA959633|AL023035|AU019897|E430025J12Rik|EG639396|Gm7265|KIAA0093|Nedd4-1|Nedd4a	neural precursor cell expressed, developmentally down-regulated 4	protein-coding
Neat1	chr19	5848389	5848621	+	118.3	0.583	Intergenic	Intergenic	-3025	NR_003513	66961	Mm.281895	NR_003513	ENSMUSG00000092274		2310043N10Rik|VINC	nuclear paraspeckle assembly transcript 1 (non-protein coding)	ncRNA
Atg2a	chr19	6241623	6241855	+	75.1	0.667	promoter-TSS (NM_194348)	promoter-TSS (NM_194348)	71	NM_194348	329015	Mm.277384	NM_194348	ENSMUSG00000024773		1810013C15Rik|A830054M12|BC023754|mKIAA0404	autophagy related 2A	protein-coding
Ndufb9	chr15	58998252	58998484	+	68.9	0.707	intron (NM_144800, intron 3 of 14)	intron (NM_144800, intron 3 of 14)	64558	NM_023172	66218	Mm.322294	NM_023172	ENSMUSG00000022354		1190008J14Rik	NADH dehydrogenase (ubiquinone) 1 beta subcomplex, 9	protein-coding
Vps51	chr19	6077006	6077238	+	74.1	0.658	promoter-TSS (NM_001081041)	promoter-TSS (NM_001081041)	65	NM_001081041	68505	Mm.227361	NM_001081041	ENSMUSG00000024799		1110014N23Rik|3110057M17Rik|AI837850|Ffr	VPS51 GARP complex subunit	protein-coding
Ndrg1	chr15	66954193	66954425	+	81.3	0.664	intron (NM_008681, intron 3 of 15)	intron (NM_008681, intron 3 of 15)	15332	NM_008681	17988	Mm.30837	NM_008681	ENSMUSG00000005125		CAP43|CMT4D|DRG1|HMSNL|NMSL|Ndr1|Ndrl|PROXY1|RTP|TDD5	N-myc downstream regulated gene 1	protein-coding
Ndrg1	chr15	66998535	66998767	+	78.2	0.638	Intergenic	Intergenic	-29010	NM_008681	17988	Mm.30837	NM_008681	ENSMUSG00000005125		CAP43|CMT4D|DRG1|HMSNL|NMSL|Ndr1|Ndrl|PROXY1|RTP|TDD5	N-myc downstream regulated gene 1	protein-coding
Tubd1	chr11	86544821	86545053	+	74.1	0.704	promoter-TSS (NM_001199047)	promoter-TSS (NM_001199047)	-54	NM_019756	56427	Mm.383207	NM_019756	ENSMUSG00000020513		4930550G19Rik|Tubd	tubulin, delta 1	protein-coding
Rpgrip1l	chr8	91313247	91313479	+	74.1	0.56	promoter-TSS (NM_173431)	promoter-TSS (NM_173431)	-141	NM_173431	244585	Mm.324592	NM_173431	ENSMUSG00000033282		1700047E16Rik|4931437C01|Ftm|Nphp8	Rpgrip1-like	protein-coding
Rab8a	chr8	72161008	72161240	+	74.1	0.699	promoter-TSS (NM_023126)	promoter-TSS (NM_023126)	-76	NM_023126	17274	Mm.162811	NM_023126	ENSMUSG00000003037		AA409338|Mel	RAB8A, member RAS oncogene family	protein-coding
Pja2	chr17	64332021	64332253	+	74.1	0.585	promoter-TSS (NM_144859)	promoter-TSS (NM_144859)	-254	NM_001025309	224938	Mm.489681	NM_144859	ENSMUSG00000024083		AI447901|AL022700|Neurodap1|mKIAA0438	praja ring finger ubiquitin ligase 2	protein-coding
Pdcd4	chr19	53903307	53903539	+	74.1	0.676	promoter-TSS (NM_001168492)	promoter-TSS (NM_001168492)	72	NM_001168491	18569	Mm.1605	NM_011050	ENSMUSG00000024975		D19Ucla1|Ma3|Tis	programmed cell death 4	protein-coding
Myh9	chr15	77882730	77882962	+	77.2	0.664	Intergenic	Intergenic	-40671	NM_022410	17886	Mm.29677	NM_022410	ENSMUSG00000022443		Fltn|Myhn-1|Myhn1|NMHCIIA|NMMHC-A|NMMHC-IIA|TU72.6	myosin, heavy polypeptide 9, non-muscle	protein-coding
Serf2	chr2	121449091	121449323	+	73	0.645	promoter-TSS (NM_011354)	promoter-TSS (NM_011354)	9	NM_001290837	378702	Mm.262252	NM_011354	ENSMUSG00000074884		C80083|Msmac1l|m4F5rel	small EDRK-rich factor 2	protein-coding
Mpdu1	chr11	69662377	69662609	+	73	0.672	promoter-TSS (NR_035455)	promoter-TSS (NR_035455)	156	NM_001301710	24070	Mm.89579	NM_011900	ENSMUSG00000018761		LEC35|SL15|Supl15h	mannose-P-dolichol utilization defect 1	protein-coding
Gm15559	chr5	110770723	110770955	+	73	0.65	promoter-TSS (NM_173066)	promoter-TSS (NM_173066)	-110	NR_152254	100504049	Mm.474515	NR_152254	ENSMUSG00000086401		-	predicted gene 15559	ncRNA
Musk	chr4	58271828	58272060	+	64.8	0.674	Intergenic	Intergenic	-14018	NM_001037127	18198	Mm.16148	NM_010944	ENSMUSG00000057280		Mdk4|Mlk|Nsk1|Nsk2|Nsk3	muscle, skeletal, receptor tyrosine kinase	protein-coding
Ccng2	chr5	93267251	93267483	+	73	0.627	promoter-TSS (NM_007635)	promoter-TSS (NM_007635)	-206	NM_007635	12452	Mm.3527	NM_007635	ENSMUSG00000029385		-	cyclin G2	protein-coding
Mtss1	chr15	59054740	59054972	+	50.4	0.634	intron (NM_144800, intron 3 of 14)	intron (NM_144800, intron 3 of 14)	27170	NM_144800	211401	Mm.215481	NM_144800	ENSMUSG00000022353		2310003N14Rik|BC024131|D130001D01Rik|Mim|mKIAA0429	metastasis suppressor 1	protein-coding
Ccdc28a	chr10	18234972	18235204	+	73	0.654	promoter-TSS (NM_144820)	promoter-TSS (NM_144820)	-107	NM_001346751	215814	Mm.296565	NM_144820	ENSMUSG00000059554		1700009P13Rik|AI480677	coiled-coil domain containing 28A	protein-coding
Msl1	chr11	98788865	98789097	+	129.6	0.637	Intergenic	Intergenic	-6535	NM_028722	74026	Mm.258352	NM_028722	ENSMUSG00000052915		2810017F12Rik|4121402D02Rik|4930463F05Rik|AA682082|Msl-1	male specific lethal 1	protein-coding
Msh5	chr17	35039563	35039795	+	115.2	0.6	intron (NM_013600, intron 9 of 23)	intron (NM_013600, intron 9 of 23)	6943	NR_130640	17687	Mm.24192	NM_013600	ENSMUSG00000007035		Mut5	mutS homolog 5	protein-coding
Mrps28	chr3	8923584	8923816	+	56.6	0.725	exon (NM_025434, exon 1 of 3)	exon (NM_025434, exon 1 of 3)	157	NM_025434	66230	Mm.38460	NM_025434	ENSMUSG00000040269		1500012D08Rik|AW061224	mitochondrial ribosomal protein S28	protein-coding
Zfp36l2	chr17	84187790	84188022	+	72	0.643	promoter-TSS (NM_001001806)	promoter-TSS (NM_001001806)	41	NM_001001806	12193	Mm.259321	NM_001001806	ENSMUSG00000045817		Brf2|ERF2|Tis11d	zinc finger protein 36, C3H type-like 2	protein-coding
Mrpl42	chr10	95465623	95465855	+	60.7	0.711	Intergenic	Intergenic	36210	NM_026065	67270	Mm.30008	NM_026065	ENSMUSG00000062981		2700009F22Rik|2900055D03Rik|D10Ertd322e|HSPC204|L31mt|L42mt|MRP-L31|MRP-L42|MRP-S32|PTD007|Rpml31|S32mt	mitochondrial ribosomal protein L42	protein-coding
Mroh9	chr1	163126754	163126986	+	70	0.59	Intergenic	Intergenic	-41200	NM_030071	78258	Mm.78368	NM_030071	ENSMUSG00000071890		4921528O07Rik|Armc11	maestro heat-like repeat family member 9	protein-coding
Mreg	chr1	72226648	72226880	+	94.7	0.562	Intergenic	Intergenic	-14450	NM_001357488	381269	Mm.422636	NM_001005423	ENSMUSG00000039395		Gm974|Wdt2|dsu	melanoregulin	protein-coding
Mreg	chr1	72144628	72144860	+	76.1	0.64	Intergenic	RLTR19|LTR|ERVK	67563	NM_001005423	381269	Mm.422636	NM_001005423	ENSMUSG00000039395		Gm974|Wdt2|dsu	melanoregulin	protein-coding
Mpp5	chr12	78769250	78769482	+	49.4	0.623	intron (NM_019579, intron 1 of 14)	intron (NM_019579, intron 1 of 14)	20419	NM_019579	56217	Mm.425777	NM_019579	ENSMUSG00000021112		3830420B02Rik|AI255216|AI644496|Pals1	membrane protein, palmitoylated 5 (MAGUK p55 subfamily member 5)	protein-coding
Syf2	chr4	134930912	134931144	+	72	0.623	promoter-TSS (NM_026780)	promoter-TSS (NM_026780)	48	NM_026780	68592	Mm.29989	NM_026780	ENSMUSG00000028821		1110018L13Rik|Cbpin|D4Bwg1551e|Gcipip|Ntc31|mp29|p29	SYF2 homolog, RNA splicing factor (S. cerevisiae)	protein-coding
Dhx8	chr11	101732900	101733132	+	72	0.645	promoter-TSS (NM_144831)	promoter-TSS (NM_144831)	60	NM_144831	217207	Mm.28186	NM_144831	ENSMUSG00000034931		Ddx8|mDEAH6|mKIAA4096	DEAH (Asp-Glu-Ala-His) box polypeptide 8	protein-coding
Brd3	chr2	27475897	27476129	+	72	0.632	promoter-TSS (NM_001113574)	promoter-TSS (NM_001113574)	-340	NM_001113573	67382	Mm.28721	NM_023336	ENSMUSG00000026918		2410084F24Rik|AW060456|Fsrg2|ORFX|RINGL3	bromodomain containing 3	protein-coding
Mogat1	chr1	78537643	78537875	+	72	0.639	intron (NM_026713, intron 6 of 6)	intron (NM_026713, intron 6 of 6)	26699	NM_026713	68393	Mm.41325	NM_026713	ENSMUSG00000012187		0610030A14Rik|1110064N14Rik|Dgat2l|Dgat2l1|MGAT1|WI1-2612I11.1|mDC2	monoacylglycerol O-acyltransferase 1	protein-coding
Arrb2	chr11	70432263	70432495	+	72	0.648	promoter-TSS (NM_001271360)	promoter-TSS (NM_001271360)	-201	NM_001271360	216869	Mm.203747	NM_145429	ENSMUSG00000060216		AI326910|AW122872|Arr3	arrestin, beta 2	protein-coding
Mnt	chr11	74832072	74832304	+	190.3	0.605	intron (NM_010813, intron 1 of 5)	CpG-2219	1264	NM_010813	17428	Mm.3759	NM_010813	ENSMUSG00000000282		Rox|bHLHd3	max binding protein	protein-coding
Sphk2	chr7	45715165	45715397	+	71	0.718	promoter-TSS (NM_020011)	promoter-TSS (NM_020011)	-74	NM_020011	56632	Mm.24222	NM_020011	ENSMUSG00000057342		C76851	sphingosine kinase 2	protein-coding
Tmem60	chr5	20882182	20882414	+	70	0.613	promoter-TSS (NM_177601)	promoter-TSS (NM_177601)	-155	NM_177601	212090	Mm.347525	NM_177601	ENSMUSG00000045435		BC027828	transmembrane protein 60	protein-coding
Mirlet7a-1	chr13	48546468	48546700	+	81.3	0.653	Intergenic	CpG	-8312	NR_029725	387244		NR_029725	ENSMUSG00000065421		Let-7a|Mirnlet7a|Mirnlet7a-1|let-7a-1	microRNA let7a-1	ncRNA
Phf12	chr11	77982445	77982677	+	70	0.598	promoter-TSS (NM_174852)	promoter-TSS (NM_174852)	-255	NM_174852	268448	Mm.274329	NM_174852	ENSMUSG00000037791		2410142K10Rik|F630045O13|PF1|mKIAA1523	PHD finger protein 12	protein-coding
Mir763	chr10	120422279	120422511	+	65.8	0.648	intron (NM_001347170, intron 3 of 5)	intron (NM_001347170, intron 3 of 5)	25715	NR_030434	791076		NR_030434	ENSMUSG00000076448		Mirn763|mir-763|mmu-mir-763	microRNA 763	ncRNA
Mir7057	chr7	66339764	66339996	+	51.4	0.604	intron (NM_146191, intron 3 of 33)	L1MDa|LINE|L1	41844	NR_106024	102465640		NR_106024	ENSMUSG00000098353		Gm27550|mmu-mir-7057	microRNA 7057	ncRNA
Mir7032	chr5	124007113	124007345	+	81.3	0.609	intron (NM_177876, intron 3 of 3)	intron (NM_177876, intron 3 of 3)	10377	NR_105999	102465625		NR_105999	ENSMUSG00000098454		Gm27309|mmu-mir-7032	microRNA 7032	ncRNA
Mir7014	chr3	95726613	95726845	+	83.3	0.672	Intergenic	L1_Mur3|LINE|L1	8244	NR_105981	102466787		NR_105981	ENSMUSG00000098737		Gm27837|mmu-mir-7014	microRNA 7014	ncRNA
Mir7014	chr3	95726114	95726346	+	55.6	0.593	Intergenic	RLTR17B_Mm|LTR|ERVK	8743	NR_105981	102466787		NR_105981	ENSMUSG00000098737		Gm27837|mmu-mir-7014	microRNA 7014	ncRNA
Mir7012	chr3	90292857	90293089	+	65.8	0.717	Intergenic	Intergenic	22824	NR_105979	102465612		NR_105979	ENSMUSG00000099199		Gm27370|mmu-mir-7012	microRNA 7012	ncRNA
Mir6951	chr15	38458229	38458461	+	51.4	0.594	Intergenic	Intergenic	32202	NR_105916	102465574		NR_105916	ENSMUSG00000099110		Gm27765|mmu-mir-6951	microRNA 6951	ncRNA
Mir6951	chr15	38471021	38471253	+	73	0.656	Intergenic	Intergenic	19410	NR_105916	102465574		NR_105916	ENSMUSG00000099110		Gm27765|mmu-mir-6951	microRNA 6951	ncRNA
Mir6541	chr14	62880187	62880419	+	118.3	0.582	intron (NM_175546, intron 1 of 11)	intron (NM_175546, intron 1 of 11)	14761	NR_105860	102465311		NR_105860	ENSMUSG00000098858		Gm27311|mmu-mir-6541	microRNA 6541	ncRNA
Mir6344	chr1	81726611	81726843	+	80.2	0.765	Intergenic	Intergenic	-405189	NR_105762	102466629		NR_105762	ENSMUSG00000098797		Gm27840|mmu-mir-6344	microRNA 6344	ncRNA
Id2	chr12	25096212	25096444	+	70	0.614	promoter-TSS (NM_010496)	promoter-TSS (NM_010496)	-236	NM_010496	15902	Mm.34871	NM_010496	ENSMUSG00000020644		AI255428|C78922|Idb2|bHLHb26	inhibitor of DNA binding 2	protein-coding
Mir5619	chr5	104056295	104056527	+	51.4	0.636	intron (NM_028794, intron 4 of 7)	intron (NM_028794, intron 4 of 7)	8408	NR_049192	100885831		NR_049192	ENSMUSG00000093690		Gm23866|mir-5619|mmu-mir-5619	microRNA 5619	ncRNA
Mir5108	chr10	61759736	61759968	+	61.7	0.679	intron (NM_207000, intron 1 of 8)	intron (NM_207000, intron 1 of 8)	-14885	NR_039568	100628583		NR_039568	ENSMUSG00000093017		mmu-mir-5108|mu-mir-5108	microRNA 5108	ncRNA
Mir5098	chr8	107206138	107206370	+	68.9	0.713	Intergenic	Intergenic	-49910	NR_039557	100628577		NR_039557	ENSMUSG00000093061		mmu-mir-5098|mu-mir-5098	microRNA 5098	ncRNA
Herpud2	chr9	25151678	25151910	+	70	0.622	promoter-TSS (NM_020586)	promoter-TSS (NM_020586)	-13	NM_020586	80517	Mm.142843	NM_020586	ENSMUSG00000008429		5031400M07Rik|AB041580	HERPUD family member 2	protein-coding
Mir331	chr10	93933034	93933266	+	54.5	0.732	Intergenic	Intergenic	30713	NR_029764	723908		NR_029764	ENSMUSG00000065607		Mirn331|mmu-mir-331	microRNA 331	ncRNA
Mir331	chr10	93944267	93944499	+	78.2	0.786	Intergenic	Intergenic	19480	NR_029764	723908		NR_029764	ENSMUSG00000065607		Mirn331|mmu-mir-331	microRNA 331	ncRNA
Mir3109	chr9	69467693	69467925	+	61.7	0.608	intron (NM_007585, intron 3 of 12)	intron (NM_007585, intron 3 of 12)	10865	NR_037296	100526560		NR_037296	ENSMUSG00000093042		mir-3109|mmu-mir-3109	microRNA 3109	ncRNA
Mir3109	chr9	69458215	69458447	+	82.3	0.643	intron (NM_007585, intron 1 of 12)	intron (NM_007585, intron 1 of 12)	1387	NR_037296	100526560		NR_037296	ENSMUSG00000093042		mir-3109|mmu-mir-3109	microRNA 3109	ncRNA
Mir3067	chr12	81124216	81124448	+	75.1	0.627	intron (NM_001146217, intron 3 of 12)	L1MB7|LINE|L1	-41819	NR_037227	100526532		NR_037227	ENSMUSG00000092673		mir-3067|mmu-mir-3067	microRNA 3067	ncRNA
Mir29b-1	chr6	31088688	31088920	+	81.3	0.556	Intergenic	Intergenic	-25711	NR_029532	387223		NR_029532	ENSMUSG00000065604		Mirn29b|Mirn29b-1|mir-29b-1	microRNA 29b-1	ncRNA
Mir21a	chr11	86587145	86587377	+	84.4	0.672	intron (NM_001356531, intron 10 of 11)	intron (NM_001356531, intron 10 of 11)	-3103	NR_029738	387140		NR_029738	ENSMUSG00000065455		Mir21|Mirn21|mmu-mir-21|mmu-mir-21a	microRNA 21a	ncRNA
Mir204	chr19	22917116	22917348	+	63.8	0.595	intron (NM_001035239, intron 19 of 24)	intron (NM_001035239, intron 19 of 24)	166627	NR_029591	387200		NR_029591	ENSMUSG00000065507		Mirn204|mir-204|mmu-mir-204	microRNA 204	ncRNA
Mir1843a	chr12	80379882	80380114	+	67.9	0.586	intron (NM_177267, intron 5 of 8)	intron (NM_177267, intron 5 of 8)	11679	NR_037207	100526530		NR_037207	ENSMUSG00000105972		Mir1843|mir-1843a|mmu-mir-1843|mmu-mir-1843a	microRNA 1843a	ncRNA
Mir148a	chr6	51178519	51178751	+	88.5	0.672	Intergenic	CpG	91275	NR_029719	387166		NR_029719	ENSMUSG00000065505		Mirn148|Mirn148a|mir-148a	microRNA 148a	ncRNA
Mindy1	chr3	95293664	95293896	+	76.1	0.636	intron (NM_133858, intron 7 of 9)	intron (NM_133858, intron 7 of 9)	10845	NM_199475	75007	Mm.279287	NM_133858	ENSMUSG00000038712		1810005H09Rik|4930504E06Rik|AA562754|AA960384|AW561904|Fam63a|cI-40|mKIAA1390|ni	MINDY lysine 48 deubiquitinase 1	protein-coding
Gtpbp2	chr17	46160300	46160532	+	70	0.573	promoter-TSS (NM_019581)	promoter-TSS (NM_019581)	-616	NM_019581	56055	Mm.22147	NM_019581	ENSMUSG00000023952		nmf205	GTP binding protein 2	protein-coding
Mical3	chr6	121110205	121110437	+	58.6	0.8	intron (NM_001270475, intron 1 of 31)	intron (NM_001270475, intron 1 of 31)	20701	NM_001270475	194401	Mm.122399	NM_153396	ENSMUSG00000051586		C130040D16Rik|Mical-3|mKIAA1364	microtubule associated monooxygenase, calponin and LIM domain containing 3	protein-coding
Mical2	chr7	112225833	112226065	+	53.5	0.598	5' UTR (NM_177282, exon 1 of 20)	5' UTR (NM_177282, exon 1 of 20)	113	NM_177282	320878	Mm.52312	NM_177282	ENSMUSG00000038244		5330438E18Rik|9530064J02|MICAL-2|mKIAA0750	microtubule associated monooxygenase, calponin and LIM domain containing 2	protein-coding
Eif1	chr11	100319668	100319900	+	70	0.691	promoter-TSS (NM_011508)	promoter-TSS (NM_011508)	-165	NM_011508	20918	Mm.13886	NM_011508	ENSMUSG00000035530		Sui1-rs1	eukaryotic translation initiation factor 1	protein-coding
Gpank1	chr17	35121458	35121690	+	68.9	0.661	promoter-TSS (NM_001303476)	promoter-TSS (NM_001303476)	78	NM_001128597	81845	Mm.7405	NM_032460	ENSMUSG00000092417		Bat-4|Bat4|D17H6S54E|G5	G patch domain and ankyrin repeats 1	protein-coding
Mettl21a	chr1	64615618	64615850	+	53.5	0.562	intron (NM_025964, intron 1 of 2)	intron (NM_025964, intron 1 of 2)	1434	NM_025964	67099	Mm.46394	NM_025964	ENSMUSG00000025956		2310038H17Rik|AI464204|Fam119a	methyltransferase like 21A	protein-coding
Gm7008	chr12	40223216	40223448	+	68.9	0.522	promoter-TSS (NR_035459)	promoter-TSS (NR_035459)	-32	NR_045157	629820	Mm.435540	NR_045157	ENSMUSG00000035983		EG629820	predicted gene 7008	ncRNA
Med13	chr11	86381614	86381846	+	72	0.551	Intergenic	Intergenic	-24205	NM_001080931	327987	Mm.341886	NM_001080931	ENSMUSG00000034297		1110067M05Rik|D030023K18|Thrap1|Trap240	mediator complex subunit 13	protein-coding
Gle1	chr2	29935386	29935618	+	68.9	0.758	promoter-TSS (NM_028923)	promoter-TSS (NM_028923)	93	NM_028923	74412	Mm.275121	NM_028923	ENSMUSG00000019715		4933405K21Rik|AA553313|Gle1l	GLE1 RNA export mediator (yeast)	protein-coding
Mea1	chr17	46691455	46691687	+	66.9	0.744	intron (NM_001357684, intron 2 of 14)	URR1B|DNA|hAT-Charlie	10391	NM_001277312	17256	Mm.329083	NM_010787	ENSMUSG00000002768		Mea-1	male enhanced antigen 1	protein-coding
Mdm1	chr10	118103349	118103581	+	57.6	0.784	Intergenic	Intergenic	-38322	NM_148922	17245	Mm.101191	NM_010785	ENSMUSG00000020212		Arrd2|Mdm-1	transformed mouse 3T3 cell double minute 1	protein-coding
Fcgrt	chr7	45103805	45104037	+	68.9	0.642	promoter-TSS (NM_010189)	promoter-TSS (NM_010189)	-99	NM_001357117	14132	Mm.3303	NM_010189	ENSMUSG00000003420		FcRn	Fc receptor, IgG, alpha chain transporter	protein-coding
Fbxo33	chr12	59219491	59219723	+	68.9	0.673	promoter-TSS (NM_001033156)	promoter-TSS (NM_001033156)	-124	NM_001033156	70611	Mm.311026	NM_001033156	ENSMUSG00000035329		5730501N20Rik|AI642135	F-box protein 33	protein-coding
Mbp	chr18	82522551	82522783	+	93.6	0.729	intron (NM_001025245, intron 3 of 3)	intron (NM_001025245, intron 3 of 3)	-31796	NM_001025258	17196	Mm.252063	NM_010777	ENSMUSG00000041607		C76307|Hmbpr|R75289|golli-mbp|jve|mld|shi	myelin basic protein	protein-coding
Cand1	chr10	119240280	119240512	+	68.9	0.736	promoter-TSS (NM_027994)	promoter-TSS (NM_027994)	-341	NM_027994	71902	Mm.203965	NM_027994	ENSMUSG00000020114		2310038O07Rik|6330512O03Rik|AI195005|AI846556|D10Ertd516e|Tp120a|mKIAA0829	cullin associated and neddylation disassociated 1	protein-coding
Atxn2l	chr7	126503428	126503660	+	68.9	0.763	promoter-TSS (NM_183020)	promoter-TSS (NM_183020)	-107	NM_001361487	233871	Mm.231450	NM_183020	ENSMUSG00000032637		A2D|A2LG|A2RP|A2lp|Atxnl2	ataxin 2-like	protein-coding
Sqstm1	chr11	50210792	50211024	+	67.9	0.616	promoter-TSS (NM_011018)	promoter-TSS (NM_011018)	-88	NM_011018	18412	Mm.40828	NM_011018	ENSMUSG00000015837		A170|OSF-6|Osi|STAP|STONE14|p62	sequestosome 1	protein-coding
Mat2b	chr11	40692463	40692695	+	104.9	0.716	5' UTR (NM_134017, exon 1 of 7)	5' UTR (NM_134017, exon 1 of 7)	103	NM_134017	108645	Mm.293771	NM_134017	ENSMUSG00000042032		1110064C04Rik|2410018D16Rik|AI182287|AU022853|MAT-II|MATIIbeta|TGR	methionine adenosyltransferase II, beta	protein-coding
Rock2	chr12	16894511	16894743	+	67.9	0.696	promoter-TSS (NM_009072)	promoter-TSS (NM_009072)	-351	NM_009072	19878	Mm.276024	NM_009072	ENSMUSG00000020580		B230113H15Rik|ROKalpha|Rho-kinase|Rock-II|Rock2m|mKIAA0619	Rho-associated coiled-coil containing protein kinase 2	protein-coding
Lamtor2	chr3	88552764	88552996	+	67.9	0.632	promoter-TSS (NM_033526)	promoter-TSS (NM_033526)	71	NR_155543	83409	Mm.41680	NM_031248	ENSMUSG00000028062		2010111E04Rik|AL022628|Mapbpip|P14|Rab25|Robld3	late endosomal/lysosomal adaptor, MAPK and MTOR activator 2	protein-coding
Map4k4	chr1	39895274	39895506	+	56.6	0.743	Intergenic	MLT1A1|LTR|ERVL-MaLR	-5523	NM_001252201	26921	Mm.491139	NM_008696	ENSMUSG00000026074		9430080K19Rik|AU043147|AU045934|AW046177|HGK|Nik	mitogen-activated protein kinase kinase kinase kinase 4	protein-coding
Map4k3	chr17	80772543	80772775	+	53.5	0.658	Intergenic	Intergenic	-44634	NM_001290345	225028	Mm.311948	NM_001081357	ENSMUSG00000024242		4833416M01Rik|4833416M07Rik|9530052P13Rik|Glk|MAPKKKK3|MEKKK 3|MEKKK3|RAB8IPL1	mitogen-activated protein kinase kinase kinase kinase 3	protein-coding
Fam192a	chr8	94601695	94601927	+	67.9	0.618	promoter-TSS (NM_026274)	promoter-TSS (NM_026274)	-85	NM_028221	102122	Mm.250425	NM_028221	ENSMUSG00000031774		1700001O11Rik|2310065K24Rik|AI596259|Nip30	family with sequence similarity 192, member A	protein-coding
Map2k3	chr11	60933630	60933862	+	116.3	0.655	intron (NM_008928, intron 1 of 11)	intron (NM_008928, intron 1 of 11)	1689	NM_008928	26397	Mm.18494	NM_008928	ENSMUSG00000018932		AW212142|MEK3|MKK3|Prkmk3|mMKK3b	mitogen-activated protein kinase kinase 3	protein-coding
Map1lc3b	chr8	121585284	121585516	+	91.6	0.657	Intergenic	CpG	-5068	NM_026160	67443	Mm.28357	NM_026160	ENSMUSG00000031812		1010001C15Rik|Atg8|LC3b|Map1lc3	microtubule-associated protein 1 light chain 3 beta	protein-coding
Mafk	chr5	139795061	139795293	+	60.7	0.644	intron (NM_010757, intron 1 of 2)	intron (NM_010757, intron 1 of 2)	3641	NM_010757	17135	Mm.157313	NM_010757	ENSMUSG00000018143		AW061068|NF-E2|Nfe2u	v-maf musculoaponeurotic fibrosarcoma oncogene family, protein K (avian)	protein-coding
Eno1	chr4	150236965	150237197	+	67.9	0.677	promoter-TSS (NM_001025388).2	promoter-TSS (NM_001025388).2	-116	NM_023119	13806	Mm.70666	NM_023119	ENSMUSG00000063524		0610008I15|AL022784|Eno-1|MBP-1	enolase 1, alpha non-neuron	protein-coding
Atg12	chr18	46741576	46741808	+	67.9	0.714	promoter-TSS (NM_001303015)	promoter-TSS (NM_001303015)	-113	NM_026217	67526	Mm.9852	NM_026217	ENSMUSG00000032905		4931423H11Rik|A330058M13Rik|Apg12l|Atg12l	autophagy related 12	protein-coding
Macrod1	chr19	7055064	7055296	+	110.1	0.665	Intergenic	Intergenic	-1588	NM_134147	107227	Mm.439977	NM_134147	ENSMUSG00000036278		AI604841|AW743046|D930010J01Rik|Lrp16	MACRO domain containing 1	protein-coding
Ltbp3	chr19	5743539	5743771	+	121.4	0.684	intron (NM_008520, intron 2 of 27)	intron (NM_008520, intron 2 of 27)	2751	NM_008520	16998	Mm.182396	NM_008520	ENSMUSG00000024940		Ltbp2|mFLJ00070	latent transforming growth factor beta binding protein 3	protein-coding
Rsrp1	chr4	134923512	134923744	+	66.9	0.654	promoter-TSS (NM_023665)	promoter-TSS (NM_023665)	3	NM_023665	27981	Mm.331964	NM_023665	ENSMUSG00000037266		2700043I21Rik|D4Ucla2|D4Wsu53e	arginine/serine rich protein 1	protein-coding
Lsm14a	chr7	34342284	34342516	+	77.2	0.664	Intergenic	Intergenic	47305	NM_001360654	67070	Mm.276503	NM_025948	ENSMUSG00000066568		2700023B17Rik|AA407828|AU017544|Tral|mRAP55A	LSM14A mRNA processing body assembly factor	protein-coding
Lrrc74a	chr12	86801233	86801465	+	68.9	0.478	Intergenic	Intergenic	66980	NM_001195767	627607	Mm.341880	NM_001195767	ENSMUSG00000059114		EG627607|Gm6772|Lrrc74	leucine rich repeat containing 74A	protein-coding
Lrrc74a	chr12	86790655	86790887	+	54.5	0.649	Intergenic	Intergenic	56402	NM_001195767	627607	Mm.341880	NM_001195767	ENSMUSG00000059114		EG627607|Gm6772|Lrrc74	leucine rich repeat containing 74A	protein-coding
Mrpl51	chr6	125191891	125192123	+	66.9	0.679	promoter-TSS (NM_025595)	promoter-TSS (NM_025595)	-193	NM_025595	66493	Mm.138749	NM_025595	ENSMUSG00000030335		2610511M02Rik|CDA09|HSPC241|Mrp64	mitochondrial ribosomal protein L51	protein-coding
Mir5627	chr12	44210125	44210357	+	66.9	0.626	promoter-TSS (NM_013760)	promoter-TSS (NM_013760)	-72	NR_049203	100885842		NR_049203	ENSMUSG00000093618		Gm23684|mir-5627|mmu-mir-5627	microRNA 5627	ncRNA
Lrp1	chr10	127604648	127604880	+	59.7	0.602	intron (NM_008512, intron 6 of 88)	intron (NM_008512, intron 6 of 88)	16384	NM_008512	16971	Mm.271854	NM_008512	ENSMUSG00000040249		A2mr|AI316852|CD91|Lrp|b2b1554Clo	low density lipoprotein receptor-related protein 1	protein-coding
Lox	chr18	52558886	52559118	+	65.8	0.576	Intergenic	Intergenic	-29135	NM_001286182	16948	Mm.172	NM_010728	ENSMUSG00000024529		AI893619|TSC-160|rrg	lysyl oxidase	protein-coding
Lox	chr18	52535545	52535777	+	62.8	0.676	Intergenic	Intergenic	-5794	NM_001286182	16948	Mm.172	NM_010728	ENSMUSG00000024529		AI893619|TSC-160|rrg	lysyl oxidase	protein-coding
LOC106557447	chr4	88928376	88928608	+	51.4	0.587	intron (NR_132735, intron 1 of 2)	intron (NR_132735, intron 1 of 2)	13550	NR_132734	106557447	Mm.484668	NR_132734			-	uncharacterized LOC106557447	ncRNA
Lnx1	chr5	74753850	74754082	+	65.8	0.619	Intergenic	Intergenic	-51063	NM_001159577	16924	Mm.440403	NM_010727	ENSMUSG00000029228		Lnx	ligand of numb-protein X 1	protein-coding
Maz	chr7	127027261	127027493	+	66.9	0.63	promoter-TSS (NM_010772)	promoter-TSS (NM_010772)	-898	NM_010772	17188	Mm.378964	NM_010772	ENSMUSG00000030678		MAZI|PUR1|Pur-1|SAF-1|SAF-2	MYC-associated zinc finger protein (purine-binding transcription factor)	protein-coding
Lmna	chr3	88492881	88493113	+	116.3	0.575	intron (NM_001002011, intron 1 of 11)	intron (NM_001002011, intron 1 of 11)	315	NM_019390	16905	Mm.243014	NM_019390	ENSMUSG00000028063		Dhe	lamin A	protein-coding
Lmna	chr3	88509993	88510225	+	98.8	0.555	Intergenic	Intergenic	-6757	NM_001111102	16905	Mm.243014	NM_019390	ENSMUSG00000028063		Dhe	lamin A	protein-coding
Kctd11	chr11	69880951	69881183	+	66.9	0.542	promoter-TSS (NM_153143)	promoter-TSS (NM_153143)	-82	NM_153143	216858	Mm.239498	NM_153143	ENSMUSG00000046731		AF465352|Ren	potassium channel tetramerisation domain containing 11	protein-coding
Lima1	chr15	99850582	99850814	+	49.4	0.583	intron (NM_001113545, intron 1 of 10)	intron (NM_001113545, intron 1 of 10)	24758	NM_001113545	65970	Mm.33207	NM_023063	ENSMUSG00000023022		Eplin	LIM domain and actin binding 1	protein-coding
Lhfpl2	chr13	94073489	94073721	+	75.1	0.587	intron (NM_172589, intron 1 of 3)	intron (NM_172589, intron 1 of 3)	15809	NM_172589	218454	Mm.316553	NM_172589	ENSMUSG00000045312		6030465B15|AI447312|AW050335|mKIAA0206|vgim	lipoma HMGIC fusion partner-like 2	protein-coding
Lhfpl2	chr13	94152974	94153206	+	56.6	0.658	intron (NM_172589, intron 2 of 3)	intron (NM_172589, intron 2 of 3)	95294	NM_172589	218454	Mm.316553	NM_172589	ENSMUSG00000045312		6030465B15|AI447312|AW050335|mKIAA0206|vgim	lipoma HMGIC fusion partner-like 2	protein-coding
Lhfpl2	chr13	94153690	94153922	+	59.7	0.592	intron (NM_172589, intron 2 of 3)	intron (NM_172589, intron 2 of 3)	96010	NM_172589	218454	Mm.316553	NM_172589	ENSMUSG00000045312		6030465B15|AI447312|AW050335|mKIAA0206|vgim	lipoma HMGIC fusion partner-like 2	protein-coding
Lhfpl2	chr13	94132738	94132970	+	50.4	0.663	intron (NM_172589, intron 2 of 3)	intron (NM_172589, intron 2 of 3)	75058	NM_172589	218454	Mm.316553	NM_172589	ENSMUSG00000045312		6030465B15|AI447312|AW050335|mKIAA0206|vgim	lipoma HMGIC fusion partner-like 2	protein-coding
Lgals3	chr14	47371790	47372022	+	90.5	0.656	Intergenic	Intergenic	-1954	NM_010705	16854	Mm.248615	NM_010705	ENSMUSG00000050335		GBP|L-34|Mac-2|gal3	lectin, galactose binding, soluble 3	protein-coding
Letm2	chr8	25597071	25597303	+	96.7	0.71	5' UTR (NM_173012, exon 1 of 11)	5' UTR (NM_173012, exon 1 of 11)	300	NM_173012	270035	Mm.268349	NM_173012	ENSMUSG00000037363		6030453H13|D030041N04Rik	leucine zipper-EF-hand containing transmembrane protein 2	protein-coding
Lef1	chr3	130951211	130951443	+	56.6	0.691	Intergenic	Intergenic	-158970	NM_010703	16842	Mm.255219	NM_010703	ENSMUSG00000027985		3000002B05|AI451430|Lef-1	lymphoid enhancer binding factor 1	protein-coding
Lbh	chr17	72959740	72959972	+	125.5	0.624	Intergenic	URR1A|DNA|hAT-Charlie	41551	NM_029999	77889	Mm.154109	NM_029999	ENSMUSG00000024063		1810009F10Rik|6720416L16Rik	limb-bud and heart	protein-coding
Lbh	chr17	72970809	72971041	+	65.8	0.564	Intergenic	Intergenic	52620	NM_029999	77889	Mm.154109	NM_029999	ENSMUSG00000024063		1810009F10Rik|6720416L16Rik	limb-bud and heart	protein-coding
Copz1	chr15	103272576	103272808	+	66.9	0.522	promoter-TSS (NM_001357748)	promoter-TSS (NM_001357748)	-196	NM_019817	56447	Mm.29473	NM_019817	ENSMUSG00000060992		5930435A22Rik|AA407760|D4Ertd360e	coatomer protein complex, subunit zeta 1	protein-coding
Laptm4a	chr12	8922006	8922238	+	71	0.542	exon (NM_008640, exon 1 of 7)	exon (NM_008640, exon 1 of 7)	815	NM_008640	17775	Mm.30071	NM_008640	ENSMUSG00000020585		AA286466|LAPTM4|MTP|Mtrp|mKIAA0108	lysosomal-associated protein transmembrane 4A	protein-coding
Atp5b	chr10	128083038	128083270	+	66.9	0.663	promoter-TSS (NM_016774)	promoter-TSS (NM_016774)	-153	NM_016774	11947	Mm.238973	NM_016774	ENSMUSG00000025393		Atp5f1b	ATP synthase, H+ transporting mitochondrial F1 complex, beta subunit	protein-coding
Lactbl1	chr4	136650048	136650280	+	50.4	0.558	3' UTR (NM_001290753, exon 16 of 16)	3' UTR (NM_001290753, exon 16 of 16)	27543	NM_001243262	242707	Mm.448979	NM_001243262	ENSMUSG00000070683		-	lactamase, beta-like 1	protein-coding
Lacc1	chr14	76958838	76959070	+	54.5	0.646	Intergenic	Intergenic	77663	NM_172488	210808	Mm.89278	NM_172488	ENSMUSG00000044350		9030625A04Rik	laccase domain containing 1	protein-coding
Ktn1	chr14	47634365	47634597	+	60.7	0.675	Intergenic	Intergenic	-14830	NM_001293636	16709	Mm.3110	NM_008477	ENSMUSG00000021843		-	kinectin 1	protein-coding
Krt8	chr15	102010930	102011162	+	61.7	0.663	Intergenic	Intergenic	-6704	NM_031170	16691	Mm.358618	NM_031170	ENSMUSG00000049382		AA960620|AL022697|AU019895|Card2|EndoA|K8|Krt-2.8|Krt2-8	keratin 8	protein-coding
Kremen1	chr11	5245333	5245565	+	56.6	0.604	intron (NM_032396, intron 1 of 8)	intron (NM_032396, intron 1 of 8)	16161	NM_032396	84035	Mm.209989	NM_032396	ENSMUSG00000020393		AV002070|Kremen|Krm1	kringle containing transmembrane protein 1	protein-coding
Kpnb1	chr11	97186930	97187162	+	62.8	0.639	intron (NM_008379, intron 2 of 21)	intron (NM_008379, intron 2 of 21)	846	NM_008379	16211	Mm.251013	NM_008379	ENSMUSG00000001440		AA409963|IPOB|Impnb	karyopherin (importin) beta 1	protein-coding
Kmt5a	chr5	124439955	124440187	+	74.1	0.641	intron (NM_001310725, intron 1 of 6)	CpG	141	NM_030241	67956	Mm.137966	NM_030241	ENSMUSG00000049327		2410195B05Rik|AA617402|AW536475|PR-SET7|PR/SET07|Setd8	lysine methyltransferase 5A	protein-coding
Klhl21	chr4	152010256	152010488	+	87.4	0.546	intron (NM_001033352, intron 1 of 3)	intron (NM_001033352, intron 1 of 3)	1481	NM_001033352	242785	Mm.22306	NM_001033352	ENSMUSG00000073700		1810045K06Rik|D330008A20|mKIAA0469	kelch-like 21	protein-coding
Klf9	chr19	23135426	23135658	+	51.4	0.691	Intergenic	CpG	-5684	NM_010638	16601	Mm.291595	NM_010638	ENSMUSG00000033863		2310051E17Rik|AA589643|BTEB-1|Bteb1|Gm9971	Kruppel-like factor 9	protein-coding
4930451G09Rik	chr16	4964271	4964503	+	66.9	0.597	promoter-TSS (NM_001271586)	promoter-TSS (NM_001271586)	99	NR_073370	74684	Mm.374835	NM_001271586	ENSMUSG00000022543		-	RIKEN cDNA 4930451G09 gene	protein-coding
Vti1b	chr12	79172464	79172696	+	65.8	0.753	promoter-TSS (NM_016800)	promoter-TSS (NM_016800)	-122	NM_016800	53612	Mm.265929	NM_016800	ENSMUSG00000021124		AU015348|GES30|MVti1b|SNARE|Vti1-rp1	vesicle transport through interaction with t-SNAREs 1B	protein-coding
Tcta	chr9	108305978	108306210	+	65.8	0.64	promoter-TSS (NM_001313961)	promoter-TSS (NM_001313961)	65	NM_001311156	102791	Mm.24670	NM_133986	ENSMUSG00000039461		9130410M22Rik|AW553637|C85065|Tctal	T cell leukemia translocation altered gene	protein-coding
Klf6	chr13	5866273	5866505	+	51.4	0.712	intron (NM_011803, intron 2 of 3)	intron (NM_011803, intron 2 of 3)	4900	NM_011803	23849	Mm.275036	NM_011803	ENSMUSG00000000078		AI448727|BCD1|C86813|CPBP|Copeb|FM2|FM6|Ierepo1|Ierepo3|R75280|Zf9	Kruppel-like factor 6	protein-coding
Slc38a2	chr15	96699716	96699948	+	65.8	0.69	promoter-TSS (NM_175121)	promoter-TSS (NM_175121)	-104	NM_001355633	67760	Mm.46754	NM_175121	ENSMUSG00000022462		5033402L14Rik|AI316867|ATA2|SAT2|mKIAA1382	solute carrier family 38, member 2	protein-coding
Kifc3	chr8	95210063	95210295	+	62.8	0.63	Intergenic	Intergenic	-67639	NM_010631	16582	Mm.378951	NM_010631	ENSMUSG00000031788		AI325457|BB123200	kinesin family member C3	protein-coding
Kdm6a	chrX	18162555	18162787	+	65.8	0.651	promoter-TSS (NM_009483)	promoter-TSS (NM_009483)	96	NM_001310444	22289	Mm.257498	NM_009483	ENSMUSG00000037369		Utx	lysine (K)-specific demethylase 6A	protein-coding
Hagh	chr17	24850411	24850643	+	65.8	0.598	promoter-TSS (NM_024284)	promoter-TSS (NM_024284)	37	NM_024284	14651	Mm.43784	NM_024284	ENSMUSG00000024158		BC019817|Glo-2|Glo2|Rsp29	hydroxyacyl glutathione hydrolase	protein-coding
Kdm6b	chr11	69417940	69418172	+	97.7	0.601	Intergenic	CpG	-4381	NM_001017426	216850	Mm.261201	NM_001017426	ENSMUSG00000018476		1700064E03Rik|BC038313|Jmjd3|mKIAA0346	KDM1 lysine (K)-specific demethylase 6B	protein-coding
Dusp10	chr1	184034155	184034387	+	65.8	0.54	promoter-TSS (NM_028516)	promoter-TSS (NM_028516)	-110	NM_022019	63953	Mm.404024	NM_022019	ENSMUSG00000039384		2610306G15Rik|AI158871|MKP-5|MKP5	dual specificity phosphatase 10	protein-coding
Kdm3b	chr18	34779312	34779544	+	60.7	0.719	intron (NM_001081256, intron 1 of 23)	intron (NM_001081256, intron 1 of 23)	2420	NM_001081256	277250	Mm.277906	NM_029518	ENSMUSG00000038773		5830462I21Rik|JHDM2B|Jmjd1b|mKIAA1082	KDM3B lysine (K)-specific demethylase 3B	protein-coding
Tomm40	chr7	19715634	19715866	+	64.8	0.578	promoter-TSS (NM_016871)	promoter-TSS (NM_016871)	-321	NM_001109748	53333	Mm.61682	NM_016871	ENSMUSG00000002984		AW539759|Mom35|Tom40	translocase of outer mitochondrial membrane 40	protein-coding
Kcmf1	chr6	72881574	72881806	+	51.4	0.679	intron (NM_019715, intron 1 of 6)	intron (NM_019715, intron 1 of 6)	17602	NM_001347231	74287	Mm.29194	NM_019715	ENSMUSG00000055239		1700094M07Rik|Debt91|Pmcf	potassium channel modulatory factor 1	protein-coding
Katnal2	chr18	77054777	77055009	+	63.8	0.67	Intergenic	Intergenic	-7597	NM_027721	71206	Mm.35803	NM_027721	ENSMUSG00000025420		3110023G01Rik|4933439B08Rik	katanin p60 subunit A-like 2	protein-coding
Smarca4	chr9	21615926	21616158	+	64.8	0.612	promoter-TSS (NM_011417)	promoter-TSS (NM_011417)	-127	NM_001174078	20586	Mm.286593	NM_011417	ENSMUSG00000032187		BAF190A|Brg1|HP1-BP72|SNF2beta|SW1/SNF|b2b508.1Clo|b2b692Clo	SWI/SNF related, matrix associated, actin dependent regulator of chromatin, subfamily a, member 4	protein-coding
Kansl1	chr11	104361759	104361991	+	70	0.726	intron (NM_001359634, intron 5 of 14)	RLTR19|LTR|ERVK	80416	NM_001081045	76719	Mm.136418	NM_001081045	ENSMUSG00000018412		1700081L11Rik|9430041J06Rik|mKIAA1267	KAT8 regulatory NSL complex subunit 1	protein-coding
Sdccag8	chr1	176814537	176814769	+	64.8	0.61	promoter-TSS (NM_029756)	promoter-TSS (NM_029756)	-7	NM_001357390	76816	Mm.171399	NM_029756	ENSMUSG00000026504		2700048G21Rik|5730470G24Rik|Cccap	serologically defined colon cancer antigen 8	protein-coding
Nfe2l1	chr11	96829986	96830218	+	64.8	0.512	promoter-TSS (NM_001130450)	promoter-TSS (NM_001130450)	-134	NM_008686	18023	Mm.6743	NM_008686	ENSMUSG00000038615		AA408798|AW212678|LCR-F1|Lcrf1|NRF1|TCF-11|TCF11	nuclear factor, erythroid derived 2,-like 1	protein-coding
Mgat1	chr11	49243872	49244104	+	64.8	0.631	promoter-TSS (NM_010794)	promoter-TSS (NM_010794)	-203	NM_001110148	17308	Mm.196933	NM_010794	ENSMUSG00000020346		Mgat-1	mannoside acetylglucosaminyltransferase 1	protein-coding
Itgb7	chr15	102230854	102231086	+	147.1	0.623	intron (NM_013566, intron 1 of 14)	intron (NM_013566, intron 1 of 14)	965	NM_013566	16421	Mm.58	NM_013566	ENSMUSG00000001281		Ly69	integrin beta 7	protein-coding
Itgb5	chr16	33891635	33891867	+	56.6	0.541	intron (NM_001145884, intron 5 of 14)	intron (NM_001145884, intron 5 of 14)	62086	NM_001145884	16419	Mm.6424	NM_010580	ENSMUSG00000022817		AA475909|AI874634|ESTM23|[b]-5|[b]5|[b]5A|[b]5B|beta-5|beta5	integrin beta 5	protein-coding
Itgb5	chr16	33889052	33889284	+	50.4	0.622	intron (NM_001145884, intron 5 of 14)	intron (NM_001145884, intron 5 of 14)	59503	NM_001145884	16419	Mm.6424	NM_010580	ENSMUSG00000022817		AA475909|AI874634|ESTM23|[b]-5|[b]5|[b]5A|[b]5B|beta-5|beta5	integrin beta 5	protein-coding
Itfg2	chr6	128424674	128424906	+	52.5	0.761	exon (NM_133927, exon 1 of 12)	exon (NM_133927, exon 1 of 12)	120	NM_133927	101142	Mm.31345	NM_133927	ENSMUSG00000001518		2700050P07Rik|AI646725	integrin alpha FG-GAP repeat containing 2	protein-coding
Isca2	chr12	84794845	84795077	+	58.6	0.62	intron (NM_013589, intron 18 of 34)	intron (NM_013589, intron 18 of 34)	21691	NM_028863	74316	Mm.25719	NM_028863	ENSMUSG00000021241		0710001C05Rik|5730594E03Rik|Hbld1	iron-sulfur cluster assembly 2	protein-coding
Irf2bpl	chr12	86833639	86833871	+	73	0.629	Intergenic	Intergenic	51059	NM_145836	238330	Mm.248358	NM_145836	ENSMUSG00000034168		6430527G18Rik|Eap1	interferon regulatory factor 2 binding protein-like	protein-coding
Irf2bpl	chr12	86826746	86826978	+	149.2	0.605	Intergenic	Intergenic	57952	NM_145836	238330	Mm.248358	NM_145836	ENSMUSG00000034168		6430527G18Rik|Eap1	interferon regulatory factor 2 binding protein-like	protein-coding
Irf2bpl	chr12	86894842	86895074	+	95.7	0.647	Intergenic	Intergenic	-10144	NM_145836	238330	Mm.248358	NM_145836	ENSMUSG00000034168		6430527G18Rik|Eap1	interferon regulatory factor 2 binding protein-like	protein-coding
Irf2bp2	chr8	126539893	126540125	+	59.7	0.58	Intergenic	Intergenic	53427	NM_001164598	270110	Mm.334918	NM_001164598	ENSMUSG00000051495		E130305N23Rik|IRF-2BP2	interferon regulatory factor 2 binding protein 2	protein-coding
Irf2bp2	chr8	126594477	126594709	+	108	0.59	Intergenic	CpG-14677	-1157	NM_001164598	270110	Mm.334918	NM_001164598	ENSMUSG00000051495		E130305N23Rik|IRF-2BP2	interferon regulatory factor 2 binding protein 2	protein-coding
Iqgap1	chr7	80774339	80774571	+	59.7	0.581	intron (NM_016721, intron 2 of 37)	MIR|SINE|MIR	28876	NM_016721	29875	Mm.207619	NM_016721	ENSMUSG00000030536		AA682088|D7Ertd237e|D7Ertd257e|mKIAA0051	IQ motif containing GTPase activating protein 1	protein-coding
Iqca	chr1	90164318	90164550	+	51.4	0.725	Intergenic	MLT1F2|LTR|ERVL-MaLR	-11033	NM_029122	74918	Mm.317517	NM_029122	ENSMUSG00000026301		4930465P12Rik|4930585L22Rik|BB288505|Iqca1	IQ motif containing with AAA domain	protein-coding
Lsm2	chr17	34981819	34982051	+	64.8	0.764	promoter-TSS (NM_001110101)	promoter-TSS (NM_001110101)	81	NM_001110101	27756	Mm.165735	NM_030597	ENSMUSG00000007050		D17H6S56E-2|D17H6S56E2|Dmapl|Dmpkap|G7b|Sm-X5|SmX5|snRNP	LSM2 homolog, U6 small nuclear RNA and mRNA degradation associated	protein-coding
Insig1	chr5	28071945	28072177	+	58.6	0.698	intron (NM_153526, intron 1 of 4)	intron (NM_153526, intron 1 of 4)	649	NM_153526	231070	Mm.30221	NM_153526	ENSMUSG00000045294		1810013C12Rik|Insig-1	insulin induced gene 1	protein-coding
Klf6	chr13	5861179	5861411	+	64.8	0.673	promoter-TSS (NM_011803)	promoter-TSS (NM_011803)	-194	NM_011803	23849	Mm.275036	NM_011803	ENSMUSG00000000078		AI448727|BCD1|C86813|CPBP|Copeb|FM2|FM6|Ierepo1|Ierepo3|R75280|Zf9	Kruppel-like factor 6	protein-coding
Gbf1	chr19	46152253	46152485	+	64.8	0.649	promoter-TSS (NM_178930)	promoter-TSS (NM_178930)	-189	NM_178930	107338	Mm.271620	NM_178930	ENSMUSG00000025224		1700083E03Rik|AI035702|AW049900|mKIAA0248	golgi-specific brefeldin A-resistance factor 1	protein-coding
Ing2	chr8	47674938	47675170	+	98.8	0.72	5' UTR (NM_023503, exon 1 of 2)	5' UTR (NM_023503, exon 1 of 2)	105	NM_023503	69260	Mm.430733	NM_023503	ENSMUSG00000063049		2810011M06Rik|Ing1l|Ing2b|P33ING2	inhibitor of growth family, member 2	protein-coding
Cnppd1	chr1	75142426	75142658	+	64.8	0.753	promoter-TSS (NM_001305232)	promoter-TSS (NM_001305232)	169	NM_026977	69171	Mm.28193	NM_026977	ENSMUSG00000033159		1810031K17Rik|AU043960	cyclin Pas1/PHO80 domain containing 1	protein-coding
Zhx1	chr15	58076551	58076783	+	63.8	0.585	promoter-TSS (NM_001042438)	promoter-TSS (NM_001042438)	-159	NM_001042438	22770	Mm.244931	NM_009572	ENSMUSG00000022361		-	zinc fingers and homeoboxes 1	protein-coding
Trp53	chr11	69580086	69580318	+	63.8	0.629	promoter-TSS (NM_144824)	promoter-TSS (NM_144824)	-157	NM_001127233	22059	Mm.222	NM_011640	ENSMUSG00000059552		Tp53|bbl|bfy|bhy|p44|p53	transformation related protein 53	protein-coding
Tomm40l	chr1	171222504	171222736	+	63.8	0.682	promoter-TSS (NM_001037170)	promoter-TSS (NM_001037170)	-106	NM_001037170	641376	Mm.288374	NM_001037170	ENSMUSG00000005674		-	translocase of outer mitochondrial membrane 40-like	protein-coding
Id3	chr4	136140464	136140696	+	52.5	0.609	Intergenic	Intergenic	-3242	NM_008321	15903	Mm.110	NM_008321	ENSMUSG00000007872		Hlh462|Idb3|bHLHb25	inhibitor of DNA binding 3	protein-coding
Snd1	chr6	28479850	28480082	+	63.8	0.682	promoter-TSS (NM_019776)	promoter-TSS (NM_019776)	-382	NM_019776	56463	Mm.439987	NM_019776	ENSMUSG00000001424		AL033314|Tudor-SN	staphylococcal nuclease and tudor domain containing 1	protein-coding
Id2	chr12	25097670	25097902	+	89.5	0.667	Intergenic	Intergenic	-1694	NM_010496	15902	Mm.34871	NM_010496	ENSMUSG00000020644		AI255428|C78922|Idb2|bHLHb26	inhibitor of DNA binding 2	protein-coding
Ints6	chr14	62761155	62761387	+	63.8	0.697	promoter-TSS (NM_008715)	promoter-TSS (NM_008715)	-159	NM_008715	18130	Mm.319684	NM_008715	ENSMUSG00000035161		2900075H24Rik|AI480962|DICE1|Ddx26|HDB|Notch2l	integrator complex subunit 6	protein-coding
Ing3	chr6	21949300	21949532	+	63.8	0.69	promoter-TSS (NM_023626)	promoter-TSS (NM_023626)	-155	NM_001311061	71777	Mm.39999	NM_023626	ENSMUSG00000029670		1300013A07Rik|P47ING3	inhibitor of growth family, member 3	protein-coding
Hp1bp3	chr4	138213908	138214140	+	50.4	0.758	Intergenic	Intergenic	-2588	NM_001285480	15441	Mm.348429	NM_010470	ENSMUSG00000028759		Hp1bp74	heterochromatin protein 1, binding protein 3	protein-coding
Hoxc6	chr15	103002146	103002378	+	76.1	0.648	Intergenic	L2b|LINE|L2	-7300	NM_010465	15425	Mm.4444	NM_010465	ENSMUSG00000001661		Hox-3.3|Hox-6.1	homeobox C6	protein-coding
Blvrb	chr7	27447781	27448013	+	63.8	0.633	promoter-TSS (NM_144923)	promoter-TSS (NM_144923)	-81	NM_144923	233016	Mm.24021	NM_144923	ENSMUSG00000040466		-	biliverdin reductase B (flavin reductase (NADPH))	protein-coding
4931408D14Rik	chr19	37264716	37264948	+	63.8	0.55	promoter-TSS (NR_040298)	promoter-TSS (NR_040298)	-737	NR_040298	77059	Mm.251476	NR_040298			-	RIKEN cDNA 4931408D14 gene	ncRNA
Ube2v1	chr2	167632054	167632286	+	62.8	0.642	promoter-TSS (NM_001311131)	promoter-TSS (NM_001311131)	-165	NM_001311131	66589	Mm.278783	NM_023230	ENSMUSG00000078923		0610011J09Rik|AI256840|CROC-1|CROC1|D7Bwg1382e|UEV-1	ubiquitin-conjugating enzyme E2 variant 1	protein-coding
Hmga2	chr10	120616819	120617051	+	71	0.605	Intergenic	Intergenic	-140466	NM_001347170	15364	Mm.157190	NM_010441	ENSMUSG00000056758		9430083A20Rik|HMGI-C|Hmgic|pg|pygmy	high mobility group AT-hook 2	protein-coding
Snhg15	chr11	6528689	6528921	+	62.8	0.691	promoter-TSS (NR_045893)	promoter-TSS (NR_045893)	-45	NR_045893	100041286	Mm.459507	NR_045893	ENSMUSG00000085156		Gm11974	small nucleolar RNA host gene 15	ncRNA
Hmg20a	chr9	56465231	56465463	+	77.2	0.597	intron (NM_025812, intron 1 of 9)	intron (NM_025812, intron 1 of 9)	46728	NM_025812	66867	Mm.150856	NM_025812	ENSMUSG00000032329		1200004E06Rik|5730490E10Rik|Hmgxb1|Ibraf	high mobility group 20A	protein-coding
Hmg20a	chr9	56463802	56464034	+	94.7	0.608	intron (NM_025812, intron 1 of 9)	intron (NM_025812, intron 1 of 9)	45299	NM_025812	66867	Mm.150856	NM_025812	ENSMUSG00000032329		1200004E06Rik|5730490E10Rik|Hmgxb1|Ibraf	high mobility group 20A	protein-coding
Shc1	chr3	89421492	89421724	+	62.8	0.595	promoter-TSS (NM_001113331)	promoter-TSS (NM_001113331)	-13	NM_001113331	20416	Mm.86595	NM_011368	ENSMUSG00000042626		Shc|ShcA|p66|p66shc	src homology 2 domain-containing transforming protein C1	protein-coding
Rsad1	chr11	94549063	94549295	+	62.8	0.716	promoter-TSS (NM_001013381)	promoter-TSS (NM_001013381)	28	NM_001013381	237926	Mm.342275	NM_001013381	ENSMUSG00000039096		B430319G23|BC056485	radical S-adenosyl methionine domain containing 1	protein-coding
Otud4	chr8	79639179	79639411	+	62.8	0.634	promoter-TSS (NM_001256033)	promoter-TSS (NM_001256033)	-381	NM_001081164	73945	Mm.34348	NM_001081164	ENSMUSG00000036990		4930431L18Rik|AI449692|D8Ertd69e|mKIAA1046	OTU domain containing 4	protein-coding
Hip1	chr5	135522398	135522630	+	56.6	0.682	intron (NM_146001, intron 1 of 30)	intron (NM_146001, intron 1 of 30)	22608	NM_146001	215114	Mm.280805	NM_146001	ENSMUSG00000039959		2610109B09Rik|A930014B11Rik|E130315I21Rik|mKIAA4113	huntingtin interacting protein 1	protein-coding
Nop14	chr5	34660128	34660360	+	62.8	0.626	promoter-TSS (NM_029278)	promoter-TSS (NM_029278)	-96	NM_029278	75416	Mm.40292	NM_029278	ENSMUSG00000036693		2610033H07Rik|Nol14	NOP14 nucleolar protein	protein-coding
Mettl17	chr14	51884730	51884962	+	62.8	0.773	promoter-TSS (NM_001029990)	promoter-TSS (NM_001029990)	4	NM_001029990	52535	Mm.5750	NM_001029990	ENSMUSG00000004561		2310032K15Rik|D14Ertd209e|Mett11d1	methyltransferase like 17	protein-coding
Heca	chr10	17918929	17919161	+	49.4	0.643	intron (NM_001033432, intron 1 of 3)	intron (NM_001033432, intron 1 of 3)	29022	NM_001033432	380629	Mm.276430	NM_001033432	ENSMUSG00000039879		Gm869|HDC|HDCL	hdc homolog, cell cycle regulator	protein-coding
Mea1	chr17	46681035	46681267	+	62.8	0.583	promoter-TSS (NM_027910)	promoter-TSS (NM_027910)	-29	NM_001277312	17256	Mm.329083	NM_010787	ENSMUSG00000002768		Mea-1	male enhanced antigen 1	protein-coding
Hnrnpul2	chr19	8819974	8820206	+	62.8	0.636	promoter-TSS (NM_027412)	promoter-TSS (NM_027412)	689	NM_001081196	68693	Mm.476519	NM_001081196	ENSMUSG00000071659		1110031M08Rik|AI465155|Hnrpul2	heterogeneous nuclear ribonucleoprotein U-like 2	protein-coding
Has2	chr15	56693115	56693347	+	49.4	0.619	intron (NR_002874, intron 1 of 3)	intron (NR_002874, intron 1 of 3)	1315	NM_008216	15117	Mm.5148	NM_008216	ENSMUSG00000022367		-	hyaluronan synthase 2	protein-coding
Has2	chr15	56692314	56692546	+	76.1	0.624	intron (NR_002874, intron 1 of 3)	intron (NR_002874, intron 1 of 3)	2116	NM_008216	15117	Mm.5148	NM_008216	ENSMUSG00000022367		-	hyaluronan synthase 2	protein-coding
Eif5	chr12	111537984	111538216	+	62.8	0.574	promoter-TSS (NM_173363)	promoter-TSS (NM_173363)	-1	NM_178041	217869	Mm.271222	NM_173363	ENSMUSG00000021282		2810011H21Rik|D12Ertd549e	eukaryotic translation initiation factor 5	protein-coding
H2afy3	chr15	62328365	62328597	+	88.5	0.639	Intergenic	Intergenic	-109030	NR_003523	67552	Mm.484027	NM_026230			4933432H23Rik	H2A histone family, member Y3	pseudo
Ctdsp2	chr10	126978428	126978660	+	62.8	0.59	promoter-TSS (NM_001113470)	promoter-TSS (NM_001113470)	-173	NM_001113470	52468	Mm.29490	NM_146012	ENSMUSG00000078429		AI586070|D10Ertd73e|OS-4|OS4|SCP2	CTD (carboxy-terminal domain, RNA polymerase II, polypeptide A) small phosphatase 2	protein-coding
Zswim6	chr13	107890119	107890351	+	61.7	0.61	promoter-TSS (NM_145456)	promoter-TSS (NM_145456)	-171	NM_145456	67263	Mm.490418	NM_145456			2900036G02Rik|mKIAA1577	zinc finger SWIM-type containing 6	protein-coding
Tmco6	chr18	36734967	36735199	+	61.7	0.663	promoter-TSS (NM_028036)	promoter-TSS (NM_028036)	13	NM_028036	71983	Mm.135188	NM_028036	ENSMUSG00000006850		2410015B03Rik	transmembrane and coiled-coil domains 6	protein-coding
Gtf3c6	chr10	40259066	40259298	+	142	0.565	Intergenic	Intergenic	-1470	NM_001359492	67371	Mm.64104	NM_026113	ENSMUSG00000019837		2410016F19Rik|AU019813	general transcription factor IIIC, polypeptide 6, alpha	protein-coding
Gstp2	chr19	4046021	4046253	+	63.8	0.56	Intergenic	Intergenic	-3916	NM_181796	14869	Mm.441542	NM_181796	ENSMUSG00000038155		GSTpiA|Gst-3|Gst3	glutathione S-transferase, pi 2	protein-coding
Gsdme	chr6	50254971	50255203	+	53.5	0.688	intron (NM_018769, intron 1 of 9)	intron (NM_018769, intron 1 of 9)	6682	NM_018769	54722	Mm.248361	NM_018769	ENSMUSG00000029821		2310037D07Rik|4932441K13Rik|Dfna5|Dfna5h|EG14210|Fin15	gasdermin E	protein-coding
Smc4	chr3	69004607	69004839	+	61.7	0.697	promoter-TSS (NM_133786)	promoter-TSS (NM_133786)	-15	NM_001356976	70099	Mm.206841	NM_133786	ENSMUSG00000034349		2500002A22Rik|C79747|SMC-4|Smc4l1	structural maintenance of chromosomes 4	protein-coding
Gramd4	chr15	86090099	86090331	+	61.7	0.566	intron (NM_001205353, intron 1 of 18)	intron (NM_001205353, intron 1 of 18)	31488	NM_001205353	223752	Mm.24442	NM_172611	ENSMUSG00000035900		9930016O13	GRAM domain containing 4	protein-coding
Gramd4	chr15	86067020	86067252	+	49.4	0.681	intron (NM_001205353, intron 1 of 18)	intron (NM_001205353, intron 1 of 18)	8409	NM_001205353	223752	Mm.24442	NM_172611	ENSMUSG00000035900		9930016O13	GRAM domain containing 4	protein-coding
Gpr153	chr4	152267571	152267803	+	80.2	0.555	intron (NM_133348, intron 8 of 8)	intron (NM_133348, intron 8 of 8)	-6675	NM_178406	100129	Mm.23235	NM_178406	ENSMUSG00000042804		1110065N12Rik|AI449320|PGR1	G protein-coupled receptor 153	protein-coding
Rps19	chr7	24884280	24884512	+	61.7	0.6	promoter-TSS (NM_001360119)	promoter-TSS (NM_001360119)	-196	NM_001360119	20085	Mm.300281	NM_023133	ENSMUSG00000040952		Dsk3	ribosomal protein S19	protein-coding
Rab5a	chr17	53479048	53479280	+	61.7	0.579	promoter-TSS (NM_025887)	promoter-TSS (NM_025887)	-70	NM_025887	271457	Mm.329123	NM_025887	ENSMUSG00000017831		2410015H04Rik|AI663973|AU021172|nnyRab5a	RAB5A, member RAS oncogene family	protein-coding
Gnl3	chr14	31018005	31018237	+	50.4	0.654	intron (NR_104298, intron 1 of 14)	RSINE1|SINE|B4	1010	NM_153547	30877	Mm.88512	NM_153547	ENSMUSG00000042354		Ns	guanine nucleotide binding protein-like 3 (nucleolar)	protein-coding
Mir7671	chr11	53763828	53764060	+	61.7	0.6	promoter-TSS (NR_106131)	promoter-TSS (NR_106131)	-290	NR_106131	102465772		NR_106131	ENSMUSG00000099153		Gm27802|mmu-mir-7671	microRNA 7671	ncRNA
Ehd1	chr19	6276614	6276846	+	61.7	0.549	promoter-TSS (NM_010119)	promoter-TSS (NM_010119)	-166	NM_010119	13660	Mm.30169	NM_010119	ENSMUSG00000024772		AA409636|Past1|RME-1	EH-domain containing 1	protein-coding
Gm5544	chr3	97942399	97942631	+	85.4	0.638	intron (NM_001033779, intron 1 of 1)	intron (NM_001033779, intron 1 of 1)	12342	NM_001033779	433632	Mm.212421	NM_001033779			EG433632	predicted gene 5544	protein-coding
Gm5544	chr3	97934901	97935133	+	59.7	0.656	intron (NM_001033779, intron 1 of 1)	intron (NM_001033779, intron 1 of 1)	4844	NM_001033779	433632	Mm.212421	NM_001033779			EG433632	predicted gene 5544	protein-coding
Atp5g1	chr11	96075670	96075902	+	61.7	0.704	promoter-TSS (NM_001161419)	promoter-TSS (NM_001161419)	-92	NM_007506	11951	Mm.258	NM_007506	ENSMUSG00000006057		-	ATP synthase, H+ transporting, mitochondrial F0 complex, subunit C1 (subunit 9)	protein-coding
Gm4632	chr14	79181751	79181983	+	57.6	0.569	intron (NM_027906, intron 41 of 44)	intron (NM_027906, intron 41 of 44)	17323	NR_152203	100043765	Mm.435553	NR_152203	ENSMUSG00000115111		-	predicted gene 4632	ncRNA
Tmem11	chr11	60878833	60879065	+	60.7	0.582	promoter-TSS (NM_001168507)	promoter-TSS (NM_001168507)	89	NM_001168507	216821	Mm.28063	NM_173453	ENSMUSG00000043284		5730466P16Rik|AA409091	transmembrane protein 11	protein-coding
Tlcd1	chr11	78177742	78177974	+	60.7	0.569	promoter-TSS (NR_106113)	promoter-TSS (NR_106113)	-291	NM_001291235	68385	Mm.390375	NM_026708	ENSMUSG00000019437		-	TLC domain containing 1	protein-coding
Gm2176	chr18	80555052	80555284	+	68.9	0.604	Intergenic	Intergenic	-10622	NR_028424	100039348	Mm.254722	NR_028424			A430076E10Rik	glucosamine-6-phosphate deaminase 1 pseudogene	pseudo
Tbcc	chr17	46889530	46889762	+	60.7	0.64	promoter-TSS (NM_178385)	promoter-TSS (NM_178385)	-975	NM_178385	72726	Mm.33780	NM_178385	ENSMUSG00000036430		2810055C19Rik	tubulin-specific chaperone C	protein-coding
Gm19723	chr16	49952093	49952325	+	56.6	0.635	Intergenic	Intergenic	-3621	NR_153658	100503490	Mm.72499	NR_153658			-	predicted gene, 19723	ncRNA
Rpl37	chr15	5116301	5116533	+	60.7	0.64	promoter-TSS (NM_026069)	promoter-TSS (NM_026069)	-196	NM_026069	67281	Mm.10474	NM_026069	ENSMUSG00000041841		3110005M08Rik	ribosomal protein L37	protein-coding
Gm15441	chr3	96576780	96577012	+	61.7	0.587	TTS (NM_001293701)	TTS (NM_001293701)	-10095	NR_040409	100038464	Mm.475126	NR_040409	ENSMUSG00000074398		-	predicted gene 15441	ncRNA
Gm12596	chr4	59319636	59319868	+	64.8	0.713	intron (NM_001163288, intron 15 of 16)	intron (NM_001163288, intron 15 of 16)	59701	NR_105031	101055769	Mm.421401	NR_105031			-	predicted gene 12596	ncRNA
Gm12596	chr4	59315167	59315399	+	78.2	0.572	3' UTR (NM_001163288, exon 17 of 17)	3' UTR (NM_001163288, exon 17 of 17)	55232	NR_105031	101055769	Mm.421401	NR_105031			-	predicted gene 12596	ncRNA
Gm10532	chr18	75484526	75484758	+	49.4	0.651	intron (NM_201354, intron 9 of 11)	intron (NM_201354, intron 9 of 11)	-30003	NR_045879	100038353	Mm.440724	NR_045879	ENSMUSG00000097712		-	predicted gene 10532	ncRNA
Rnps1	chr17	24414706	24414938	+	60.7	0.744	promoter-TSS (NR_033554)	promoter-TSS (NR_033554)	147	NM_001080127	19826	Mm.1951	NM_009070	ENSMUSG00000034681		-	ribonucleic acid binding protein S1	protein-coding
Rccd1	chr7	80324259	80324491	+	60.7	0.823	promoter-TSS (NM_173445)	promoter-TSS (NM_173445)	79	NM_173445	269955	Mm.474502	NM_173445	ENSMUSG00000038930		5830436H09|E430018M08Rik	RCC1 domain containing 1	protein-coding
Ptp4a2	chr4	129819858	129820090	+	60.7	0.769	promoter-TSS (NM_001164745)	promoter-TSS (NM_001164745)	-505	NM_008974	19244	Mm.193688	NM_008974	ENSMUSG00000028788		Prl-2	protein tyrosine phosphatase 4a2	protein-coding
Gdnf	chr15	7877927	7878159	+	80.2	0.66	intron (NM_001081402, intron 17 of 17)	intron (NM_001081402, intron 17 of 17)	62493	NM_001301357	14573	Mm.4679	NM_010275	ENSMUSG00000022144		AI385739|ATF	glial cell line derived neurotrophic factor	protein-coding
Psmd3	chr11	98682249	98682481	+	60.7	0.618	promoter-TSS (NM_009439)	promoter-TSS (NM_009439)	-189	NM_009439	22123	Mm.12194	NM_009439	ENSMUSG00000017221		AI255837|AntP91a|D11Bwg1349e|Psd3|Tstap91a	proteasome (prosome, macropain) 26S subunit, non-ATPase, 3	protein-coding
Mphosph9	chr5	124327692	124327924	+	60.7	0.639	promoter-TSS (NM_028310)	promoter-TSS (NM_028310)	164	NM_001081323	269702	Mm.60224	NM_001081323	ENSMUSG00000038126		4930548D04Rik|9630025B04Rik|AW413446|AW547060|B930097C17Rik|C87456|MPP-9|MPP9	M-phase phosphoprotein 9	protein-coding
Dhx38	chr8	109565665	109565897	+	60.7	0.747	promoter-TSS (NM_175646)	promoter-TSS (NM_175646)	80	NR_151644	64340	Mm.23705	NM_178380	ENSMUSG00000037993		5730550P09Rik|AI325984|AW540902|Ddx38|KIAA0224|Prp16	DEAH (Asp-Glu-Ala-His) box polypeptide 38	protein-coding
Cox20	chr1	178318255	178318487	+	60.7	0.613	promoter-TSS (NM_025511)	promoter-TSS (NM_025511)	-782	NM_025511	66359	Mm.489720	NM_025511	ENSMUSG00000026500		2310005N03Rik|Fam36a	COX20 Cox2 chaperone	protein-coding
Bad	chr19	6941604	6941836	+	60.7	0.75	promoter-TSS (NM_007522)	promoter-TSS (NM_007522)	-141	NM_007522	12015	Mm.4387	NM_007522	ENSMUSG00000024959		AI325008|Bbc2	BCL2-associated agonist of cell death	protein-coding
Galnt2	chr8	124284181	124284413	+	50.4	0.698	intron (NM_139272, intron 1 of 15)	intron (NM_139272, intron 1 of 15)	52903	NM_139272	108148	Mm.33808	NM_139272	ENSMUSG00000089704		AI480629	polypeptide N-acetylgalactosaminyltransferase 2	protein-coding
Galnt15	chr14	32015069	32015301	+	60.7	0.557	Intergenic	Intergenic	-13918	NM_030166	78754	Mm.40681	NM_030166	ENSMUSG00000021903		4631401E18Rik|Galntl2|mpp-GalNAc-T15	polypeptide N-acetylgalactosaminyltransferase 15	protein-coding
Gadd45g	chr13	51968974	51969206	+	49.4	0.605	Intergenic	Intergenic	122415	NM_011817	23882	Mm.281298	NM_011817	ENSMUSG00000021453		AI327420|C86281|CR6|DDIT2|OIG37	growth arrest and DNA-damage-inducible 45 gamma	protein-coding
Gadd45b	chr10	80940547	80940779	+	53.5	0.608	Intergenic	Intergenic	10572	NM_008655	17873	Mm.1360	NM_008655	ENSMUSG00000015312		AI323528|Myd118	growth arrest and DNA-damage-inducible 45 beta	protein-coding
Gadd45a	chr6	67102738	67102970	+	63.8	0.722	Intergenic	Intergenic	-65447	NM_007836	13197	Mm.72235	NM_007836	ENSMUSG00000036390		AA545191|Ddit1|GADD45	growth arrest and DNA-damage-inducible 45 alpha	protein-coding
Zfpl1	chr19	6084919	6085151	+	59.7	0.693	promoter-TSS (NM_026410)	promoter-TSS (NM_026410)	-60	NM_001356994	81909	Mm.289471	NM_024231	ENSMUSG00000024792		-	zinc finger like protein 1	protein-coding
Fut11	chr14	20694986	20695218	+	50.4	0.667	TTS (NM_001168273)	TTS (NM_001168273)	134	NM_028428	73068	Mm.277552	NM_028428	ENSMUSG00000039357		3110009G03Rik|AI317183	fucosyltransferase 11	protein-coding
Tedc1	chr12	113156065	113156297	+	59.7	0.596	promoter-TSS (NM_134041)	promoter-TSS (NM_134041)	-240	NM_134041	104732	Mm.87616	NM_134041	ENSMUSG00000037466		4930427A07Rik|AA536649|mFLJ00116	tubulin epsilon and delta complex 1	protein-coding
Rab1a	chr11	20201184	20201416	+	59.7	0.641	promoter-TSS (NM_008996)	promoter-TSS (NM_008996)	-112	NM_008996	19324	Mm.271944	NM_008996	ENSMUSG00000020149		Gtbp|Rab-1|Rab1|Ypt1|mKIAA3012	RAB1A, member RAS oncogene family	protein-coding
Ppia	chr11	6415798	6416030	+	59.7	0.598	promoter-TSS (NM_008907)	promoter-TSS (NM_008907)	44	NM_008907	268373	Mm.5246	NM_008907	ENSMUSG00000071866		2700098C05|Cphn|CyP-18|CypA	peptidylprolyl isomerase A	protein-coding
Foxq1	chr13	31518668	31518900	+	51.4	0.6	Intergenic	Intergenic	-39386	NM_008239	15220	Mm.44235	NM_008239	ENSMUSG00000038415		HFH-1|Hfh1|Hfh1l|sa	forkhead box Q1	protein-coding
Foxo3	chr10	42277904	42278136	+	130.7	0.632	Intergenic	CpG-1005	-1278	NM_019740	56484	Mm.338613	NM_019740	ENSMUSG00000048756		1110048B16Rik|2010203A17Rik|C76856|FKHRL1|Fkhr2|Foxo3a	forkhead box O3	protein-coding
Fosb	chr7	19308632	19308864	+	54.5	0.609	intron (NM_001347586, intron 1 of 4)	CpG	1297	NM_001347586	14282	Mm.248335	NM_008036	ENSMUSG00000003545		-	FBJ osteosarcoma oncogene B	protein-coding
Fos	chr12	85472291	85472523	+	86.4	0.709	Intergenic	Intergenic	-1483	NM_010234	14281	Mm.246513	NM_010234	ENSMUSG00000021250		D12Rfj1|c-fos|cFos	FBJ osteosarcoma oncogene	protein-coding
Fos	chr12	85455427	85455659	+	92.6	0.621	Intergenic	CpG	-18347	NM_010234	14281	Mm.246513	NM_010234	ENSMUSG00000021250		D12Rfj1|c-fos|cFos	FBJ osteosarcoma oncogene	protein-coding
Fos	chr12	85497764	85497996	+	51.4	0.566	Intergenic	Intergenic	23990	NM_010234	14281	Mm.246513	NM_010234	ENSMUSG00000021250		D12Rfj1|c-fos|cFos	FBJ osteosarcoma oncogene	protein-coding
Fmc1	chr6	38533573	38533805	+	72	0.689	Intergenic	Intergenic	-1172	NM_025363	66117	Mm.158971	NM_025363	ENSMUSG00000019689		1110001J03Rik	formation of mitochondrial complex V assembly factor 1	protein-coding
Flnb	chr14	7833611	7833843	+	65.8	0.7	intron (NM_001081427, intron 1 of 45)	intron (NM_001081427, intron 1 of 45)	15770	NM_001081427	286940	Mm.489652	NM_134080	ENSMUSG00000025278		AL024016|Fln-b	filamin, beta	protein-coding
Fgd3	chr13	49320113	49320345	+	52.5	0.694	Intergenic	Intergenic	-11021	NM_015759	30938	Mm.291089	NM_015759	ENSMUSG00000037946		5830461L01Rik|ZFYVE5	FYVE, RhoGEF and PH domain containing 3	protein-coding
Fez2	chr17	78401971	78402203	+	84.4	0.642	intron (NM_001360407, intron 4 of 9)	intron (NM_001360407, intron 4 of 9)	16065	NM_001285940	225020	Mm.236835	NM_199448	ENSMUSG00000056121		9030616F16|D17Ertd315e	fasciculation and elongation protein zeta 2 (zygin II)	protein-coding
Mis12	chr11	71019344	71019576	+	59.7	0.554	promoter-TSS (NM_001291147)	promoter-TSS (NM_001291147)	-151	NM_025993	67139	Mm.28227	NM_025993	ENSMUSG00000040599		2510025F08Rik|AU044651|Misc12	MIS12 kinetochore complex component	protein-coding
Cep192	chr18	67800074	67800306	+	59.7	0.623	promoter-TSS (NR_045376)	promoter-TSS (NR_045376)	83	NM_027556	70799	Mm.30857	NM_027556	ENSMUSG00000024542		4631422C13Rik|D430014P18Rik	centrosomal protein 192	protein-coding
4930522P08Rik	chr8	70510372	70510604	+	59.7	0.686	promoter-TSS (NM_001348229)	promoter-TSS (NM_001348229)	2	NR_151735	78183	Mm.297372	NR_151735			-	RIKEN cDNA 4930522P08 gene	ncRNA
Fbxo46	chr7	19131424	19131656	+	83.3	0.655	intron (NM_175530, intron 1 of 1)	intron (NM_175530, intron 1 of 1)	11681	NM_175530	243867	Mm.230830	NM_175530	ENSMUSG00000050428		20D7-FC4|4932704E22Rik|Fbxo34l	F-box protein 46	protein-coding
4930483J18Rik	chr15	81190780	81191012	+	59.7	0.641	promoter-TSS (NR_015603)	promoter-TSS (NR_015603)	43	NR_015603	67638	Mm.390832	NM_026288	ENSMUSG00000047938		-	RIKEN cDNA 4930483J18 gene	ncRNA
Srebf2	chr15	82147080	82147312	+	58.6	0.59	promoter-TSS (NM_033218)	promoter-TSS (NM_033218)	-73	NM_033218	20788	Mm.38016	NM_033218	ENSMUSG00000022463		AI608257|SREBP-2|SREBP2|SREBP2gc|bHLHd2|lop13|nuc	sterol regulatory element binding factor 2	protein-coding
Fbxo31	chr8	121573375	121573607	+	65.8	0.585	intron (NM_133765, intron 1 of 8)	intron (NM_133765, intron 1 of 8)	5315	NM_133765	76454	Mm.24829	NM_133765	ENSMUSG00000052934		1110003O08Rik|2310046N15Rik|Fbx14|Fbxo14	F-box protein 31	protein-coding
Plin3	chr17	56290566	56290798	+	58.6	0.591	promoter-TSS (NM_025836)	promoter-TSS (NM_025836)	-171	NM_025836	66905	Mm.311696	NM_025836	ENSMUSG00000024197		1300012C15Rik|M6prbp1|Tip47	perilipin 3	protein-coding
Fancg	chr4	43012235	43012467	+	109.1	0.739	Intergenic	PB1D11|SINE|Alu	-2050	NM_053081	60534	Mm.23122	NM_053081	ENSMUSG00000028453		AU041407|Xrcc9	Fanconi anemia, complementation group G	protein-coding
Ncapd3	chr9	27030408	27030640	+	58.6	0.624	promoter-TSS (NM_178027)	promoter-TSS (NM_178027)	349	NM_178113	78658	Mm.251777	NM_178113	ENSMUSG00000035024		2810487N22Rik|4632407J06Rik|AI195468|AU018739|B130055D15Rik|mKIAA0056	non-SMC condensin II complex, subunit D3	protein-coding
Hist1h3g	chr13	23535200	23535432	+	58.6	0.657	promoter-TSS (NM_145073)	promoter-TSS (NM_145073)	-102	NM_145073	97908	Mm.261657	NM_145073	ENSMUSG00000099517		H3.1-221|M32460	histone cluster 1, H3g	protein-coding
Fam20c	chr5	138694381	138694613	+	57.6	0.638	Intergenic	Intergenic	-60584	NM_030565	80752	Mm.320355	NM_030565	ENSMUSG00000025854		C76981|DMP-4|DMP4|GEF-CK|mKIAA4081	family with sequence similarity 20, member C	protein-coding
Hexim1	chr11	103115294	103115526	+	58.6	0.626	promoter-TSS (NM_138753)	promoter-TSS (NM_138753)	-915	NM_138753	192231	Mm.8763	NM_138753	ENSMUSG00000048878		7330426E13Rik|CLP-1|Clp1|HIS1	hexamethylene bis-acetamide inducible 1	protein-coding
Fam129b	chr2	32917639	32917871	+	80.2	0.586	intron (NM_146119, intron 5 of 13)	intron (NM_146119, intron 5 of 13)	41621	NM_146119	227737	Mm.301646	NM_146119	ENSMUSG00000026796		9130404D14Rik	family with sequence similarity 129, member B	protein-coding
Fam102b	chr3	109010942	109011174	+	71	0.628	intron (NM_001163567, intron 1 of 10)	intron (NM_001163567, intron 1 of 10)	16549	NM_001163567	329739	Mm.69013	NM_001163567	ENSMUSG00000040339		1600010D10Rik|B430201A12Rik	family with sequence similarity 102, member B	protein-coding
Fads3	chr19	10042425	10042657	+	52.5	0.637	intron (NM_021890, intron 1 of 11)	intron (NM_021890, intron 1 of 11)	993	NM_021890	60527	Mm.253875	NM_021890	ENSMUSG00000024664		AI464531	fatty acid desaturase 3	protein-coding
Grn	chr11	102430227	102430459	+	58.6	0.634	promoter-TSS (NM_008175)	promoter-TSS (NM_008175)	21	NM_008175	14824	Mm.1568	NM_008175	ENSMUSG00000034708		Pgrn|epithelin	granulin	protein-coding
Ccl25	chr8	4325212	4325444	+	58.6	0.635	promoter-TSS (NM_010485)	promoter-TSS (NM_010485)	118	NR_033527	20300	Mm.7275	NM_009138	ENSMUSG00000023235		A130072A22Rik|AI852536|CKb15|Scya25|TECK	chemokine (C-C motif) ligand 25	protein-coding
Btd	chr14	31640983	31641215	+	58.6	0.765	promoter-TSS (NM_025295)	promoter-TSS (NM_025295)	42	NM_025295	26363	Mm.282679	NM_025295	ENSMUSG00000021900		-	biotinidase	protein-coding
4930526I15Rik	chr9	124423113	124423345	+	58.6	0.504	promoter-TSS (NR_027950)	promoter-TSS (NR_027950)	-22	NR_027950	75135	Mm.476814	NR_015516			1600027J15Rik	RIKEN cDNA 4930526I15 gene	ncRNA
Tpp2	chr1	43933656	43933888	+	57.6	0.657	promoter-TSS (NM_001310540)	promoter-TSS (NM_001310540)	-222	NM_009418	22019	Mm.401675	NM_009418	ENSMUSG00000041763		TPP-2|TppII	tripeptidyl peptidase II	protein-coding
Tmc6	chr11	117780767	117780999	+	57.6	0.592	promoter-TSS (NM_145439)	promoter-TSS (NM_145439)	-191	NM_145439	217353	Mm.286963	NM_145439	ENSMUSG00000025572		D11Ertd204e|EVER1	transmembrane channel-like gene family 6	protein-coding
Ergic1	chr17	26584352	26584584	+	76.1	0.56	intron (NM_026170, intron 1 of 9)	intron (NM_026170, intron 1 of 9)	22956	NM_026170	67458	Mm.30496	NM_026170	ENSMUSG00000001576		1200007D18Rik|maa-136	endoplasmic reticulum-golgi intermediate compartment (ERGIC) 1	protein-coding
Eps8l3	chr3	107828429	107828661	+	50.4	0.593	Intergenic	Intergenic	-48685	NM_133867	99662	Mm.108491	NM_133867	ENSMUSG00000040600		AI504489|Eps8r3	EPS8-like 3	protein-coding
Epc2	chr2	49452053	49452285	+	64.8	0.604	intron (NM_172663, intron 1 of 13)	CpG	683	NM_172663	227867	Mm.29167	NM_172663	ENSMUSG00000069495		5830499L14|D2Ertd694e	enhancer of polycomb homolog 2	protein-coding
Tiparp	chr3	65528070	65528302	+	57.6	0.667	promoter-TSS (NM_178892)	promoter-TSS (NM_178892)	-261	NM_178892	99929	Mm.246398	NM_178892	ENSMUSG00000034640		ARTD14|AW558171|PARP7	TCDD-inducible poly(ADP-ribose) polymerase	protein-coding
Eml1	chr12	108393817	108394049	+	59.7	0.59	intron (NM_001286346, intron 1 of 21)	intron (NM_001286346, intron 1 of 21)	-16700	NM_001043336	68519	Mm.236645	NM_001043335	ENSMUSG00000058070		1110008N23Rik|A930030P13Rik|AA171013|AI847476|AI853955|ELP79|EMAP|EMAPL|heco	echinoderm microtubule associated protein like 1	protein-coding
Emc7	chr2	112443597	112443829	+	79.2	0.685	Intergenic	Intergenic	-11312	NM_133749	73024	Mm.268027	NM_133749	ENSMUSG00000055943		2900064A13Rik|AI451465|ORF3|c11orf3	ER membrane protein complex subunit 7	protein-coding
Thap2	chr10	115384572	115384804	+	57.6	0.663	promoter-TSS (NM_001033261)	promoter-TSS (NM_001033261)	-253	NM_025780	66816	Mm.32314	NM_025780	ENSMUSG00000020137		2900040O07Rik|9030625G08Rik|AI450385|AI649097	THAP domain containing, apoptosis associated protein 2	protein-coding
Tbcc	chr17	46890221	46890453	+	57.6	0.632	promoter-TSS (NM_178385)	promoter-TSS (NM_178385)	-284	NM_178385	72726	Mm.33780	NM_178385	ENSMUSG00000036430		2810055C19Rik	tubulin-specific chaperone C	protein-coding
Tada3	chr6	113377615	113377847	+	57.6	0.648	promoter-TSS (NM_133932)	promoter-TSS (NM_133932)	-211	NM_133932	101206	Mm.266811	NM_133932	ENSMUSG00000048930		1110004B19Rik|ADA3|AI987856|Tada3l	transcriptional adaptor 3	protein-coding
Per2	chr1	91459392	91459624	+	57.6	0.598	promoter-TSS (NM_011066)	promoter-TSS (NM_011066)	-180	NM_011066	18627	Mm.482463	NM_011066	ENSMUSG00000055866		mKIAA0347|mPer2	period circadian clock 2	protein-coding
Nme2	chr11	93955711	93955943	+	57.6	0.686	promoter-TSS (NM_001077529)	promoter-TSS (NM_001077529)	-44	NM_001077529	18103	Mm.1260	NM_008705	ENSMUSG00000020857		NM23-H2|NM23B|nm23-M2	NME/NM23 nucleoside diphosphate kinase 2	protein-coding
Nap1l4	chr7	143548901	143549133	+	57.6	0.642	promoter-TSS (NM_001285490)	promoter-TSS (NM_001285490)	103	NM_008672	17955	Mm.294625	NM_008672	ENSMUSG00000059119		2810410H14Rik|AI316776|D7Wsu30e|Nap2	nucleosome assembly protein 1-like 4	protein-coding
Echs1	chr7	140111957	140112189	+	50.4	0.586	intron (NM_053119, intron 3 of 7)	MER58B|DNA|hAT-Charlie	4350	NM_053119	93747	Mm.24452	NM_053119	ENSMUSG00000025465		C80529	enoyl Coenzyme A hydratase, short chain, 1, mitochondrial	protein-coding
Gm5464	chr14	66868860	66869092	+	57.6	0.719	promoter-TSS (NM_009955)	promoter-TSS (NM_009955)	126	NM_001034881	432870	Mm.425890	NM_001034881	ENSMUSG00000075553		EG432870	predicted gene 5464	protein-coding
Eapp	chr12	54697286	54697518	+	135.8	0.702	Intergenic	Intergenic	-1508	NM_025456	66266	Mm.156440	NM_025456	ENSMUSG00000054302		1810011O16Rik	E2F-associated phosphoprotein	protein-coding
E230025N22Rik	chr18	36708503	36708735	+	62.8	0.615	Intergenic	B4|SINE|B4	-12694	NM_172831	240216	Mm.252323	NM_172831	ENSMUSG00000044719		EG240216	Riken cDNA E230025N22 gene	protein-coding
Dut	chr2	125304130	125304362	+	124.5	0.74	intron (NM_007993, intron 64 of 65)	intron (NM_007993, intron 64 of 65)	56731	NM_023595	110074	Mm.282499	NM_023595	ENSMUSG00000027203		5031412I06Rik|5133400F09Rik|D2Bwg0749e|Dutp|dUTPase	deoxyuridine triphosphatase	protein-coding
Etfdh	chr3	79628710	79628942	+	57.6	0.625	promoter-TSS (NM_029482)	promoter-TSS (NM_029482)	-59	NM_025794	66841	Mm.28336	NM_025794	ENSMUSG00000027809		0610010I20Rik|AV001013	electron transferring flavoprotein, dehydrogenase	protein-coding
Apex1	chr14	50924889	50925121	+	57.6	0.667	promoter-TSS (NM_133676)	promoter-TSS (NM_133676)	56	NM_009687	11792	Mm.203	NM_009687	ENSMUSG00000035960		APE|Apex|HAP1|Ref-1	apurinic/apyrimidinic endonuclease 1	protein-coding
Abhd17a	chr10	80590278	80590510	+	57.6	0.625	promoter-TSS (NM_145421)	promoter-TSS (NM_145421)	-53	NM_145421	216169	Mm.29802	NM_145421	ENSMUSG00000003346		1700013O15Rik|BC005632|D10Bwg1364e|Fam108a	abhydrolase domain containing 17A	protein-coding
Srf	chr17	46555988	46556220	+	56.6	0.645	promoter-TSS (NM_020493)	promoter-TSS (NM_020493)	58	NM_020493	20807	Mm.45044	NM_020493	ENSMUSG00000015605		AW049942|AW240594	serum response factor	protein-coding
Dnm1	chr2	32342702	32342934	+	83.3	0.601	intron (NM_010065, intron 1 of 20)	intron (NM_010065, intron 1 of 20)	10511	NM_010065	13429	Mm.44736	NM_010065	ENSMUSG00000026825		AI838169|Dnm|Ftfl|mKIAA4093	dynamin 1	protein-coding
Dnajb6	chr5	29708254	29708486	+	91.6	0.641	Intergenic	Intergenic	-27528	NM_001037941	23950	Mm.290110	NM_011847	ENSMUSG00000029131		HSJ-2|Mrj|mDj4	DnaJ heat shock protein family (Hsp40) member B6	protein-coding
Dnajb12	chr10	59821152	59821384	+	50.4	0.75	intron (NM_001359267, intron 8 of 11)	RLTR19A|LTR|ERVK	-58323	NM_019965	56709	Mm.103610	NM_019965	ENSMUSG00000020109		Dj10|mDj10	DnaJ heat shock protein family (Hsp40) member B12	protein-coding
Dnajb12	chr10	59825570	59825802	+	76.1	0.569	intron (NM_001359267, intron 8 of 11)	intron (NM_001359267, intron 8 of 11)	-53905	NM_019965	56709	Mm.103610	NM_019965	ENSMUSG00000020109		Dj10|mDj10	DnaJ heat shock protein family (Hsp40) member B12	protein-coding
Dnajb12	chr10	59879906	59880138	+	68.9	0.651	intron (NM_019965, intron 1 of 8)	intron (NM_019965, intron 1 of 8)	431	NM_019965	56709	Mm.103610	NM_019965	ENSMUSG00000020109		Dj10|mDj10	DnaJ heat shock protein family (Hsp40) member B12	protein-coding
Sod2	chr17	13007730	13007962	+	56.6	0.611	promoter-TSS (NM_013671)	promoter-TSS (NM_013671)	7	NM_013671	20656	Mm.290876	NM_013671	ENSMUSG00000006818		MnSOD|Sod-2	superoxide dismutase 2, mitochondrial	protein-coding
Dlx4	chr11	95159903	95160135	+	55.6	0.653	TTS (NR_040279)	TTS (NR_040279)	-14218	NM_007867	13394	Mm.439766	NM_007867	ENSMUSG00000020871		Dlx-4|Dlx7	distal-less homeobox 4	protein-coding
Dlg4	chr11	70021336	70021568	+	66.9	0.585	intron (NM_007864, intron 1 of 19)	intron (NM_007864, intron 1 of 19)	2847	NM_007864	13385	Mm.27256	NM_007864	ENSMUSG00000020886		Dlgh4|PSD-95|PSD95|SAP90|SAP90A	discs large MAGUK scaffold protein 4	protein-coding
Scaf11	chr15	96460965	96461197	+	56.6	0.513	promoter-TSS (NM_028148)	promoter-TSS (NM_028148)	-238	NM_028148	72193	Mm.324474	NM_028148	ENSMUSG00000033228		1110061H03Rik|2610510E10Rik|AI462454|CASP11|SIP1|SRRP129|Sfrs2ip|Srsf2ip|mKIAA3013	SR-related CTD-associated factor 11	protein-coding
Ptges3	chr10	128058753	128058985	+	56.6	0.612	promoter-TSS (NM_019766)	promoter-TSS (NM_019766)	-113	NM_019766	56351	Mm.305816	NM_019766	ENSMUSG00000071072		5730442A20Rik|Ptges|Tebp|cPGES|p23|sid3177	prostaglandin E synthase 3	protein-coding
Psmb1	chr17	15498362	15498594	+	56.6	0.711	promoter-TSS (NM_011185)	promoter-TSS (NM_011185)	-202	NM_011185	19170	Mm.32912	NM_011185	ENSMUSG00000014769		AA409053|C81484|Lmpc5	proteasome (prosome, macropain) subunit, beta type 1	protein-coding
Nup62	chr7	44816108	44816340	+	56.6	0.581	promoter-TSS (NM_030693)	promoter-TSS (NM_030693)	136	NM_053074	18226	Mm.2565	NM_053074	ENSMUSG00000109511		D7Ertd649e|Nupc1|p62	nucleoporin 62	protein-coding
Miga2	chr2	30364060	30364292	+	56.6	0.632	promoter-TSS (NM_175392)	promoter-TSS (NM_175392)	-57	NM_001242407	108958	Mm.254974	NM_175392	ENSMUSG00000026858		5730472N09Rik|AA408683|AI790341|C9orf54|Fam73b|R74766	mitoguardin 2	protein-coding
Kat7	chr11	95310080	95310312	+	56.6	0.604	promoter-TSS (NM_001195004)	promoter-TSS (NM_001195004)	50	NM_001195004	217127	Mm.90213	NM_177619	ENSMUSG00000038909		Hbo1|Hboa|Myst2	K(lysine) acetyltransferase 7	protein-coding
Ddx39	chr8	83715223	83715455	+	94.7	0.741	intron (NM_197982, intron 1 of 10)	CpG	162	NM_197982	68278	Mm.28222	NM_197982	ENSMUSG00000005481		2610307C23Rik|BAT1|DDXL|Ddx39a|URH49	DEAD (Asp-Glu-Ala-Asp) box polypeptide 39	protein-coding
Ddit4	chr10	59921019	59921251	+	51.4	0.57	Intergenic	Intergenic	30635	NM_029083	74747	Mm.21697	NM_029083	ENSMUSG00000020108		5830413E08Rik|AA415483|REDD1|Rtp801|dig2	DNA-damage-inducible transcript 4	protein-coding
Gm34284	chr15	99074680	99074912	+	56.6	0.621	promoter-TSS (NM_030159)	promoter-TSS (NM_030159)	-127	NR_155351	102637490	Mm.421289	NR_155351	ENSMUSG00000116371		-	predicted gene, 34284	ncRNA
Dbndd1	chr8	123516822	123517054	+	48.4	0.592	Intergenic	Intergenic	-1483	NM_001170975	72185	Mm.27925	NM_028146	ENSMUSG00000031970		2810427I04Rik|D8Ertd590e	dysbindin (dystrobrevin binding protein 1) domain containing 1	protein-coding
Dars	chr1	128399065	128399297	+	51.4	0.557	intron (NM_177445, intron 4 of 15)	intron (NM_177445, intron 4 of 15)	18235	NM_145507	226414	Mm.28693	NM_145507	ENSMUSG00000026356		5730439G15Rik	aspartyl-tRNA synthetase	protein-coding
B4gat1	chr19	5038808	5039040	+	56.6	0.789	promoter-TSS (NM_175383)	promoter-TSS (NM_175383)	98	NM_175383	108902	Mm.29628	NM_175383	ENSMUSG00000047379		1500032M01Rik|B3gnt1|B3gnt6|BETA3GNT1|iGAT|iGNT	beta-1,4-glucuronyltransferase 1	protein-coding
Dap	chr15	31244987	31245219	+	50.4	0.596	intron (NM_146057, intron 2 of 3)	intron (NM_146057, intron 2 of 3)	20718	NM_146057	223453	Mm.222867	NM_146057	ENSMUSG00000039168		4921531N22Rik|AI789753|AU040360	death-associated protein	protein-coding
Dap	chr15	31184741	31184973	+	51.4	0.692	Intergenic	LTR16A2|LTR|ERVL	-39528	NM_146057	223453	Mm.222867	NM_146057	ENSMUSG00000039168		4921531N22Rik|AI789753|AU040360	death-associated protein	protein-coding
Acadm	chr3	153944504	153944736	+	56.6	0.615	promoter-TSS (NM_007382)	promoter-TSS (NM_007382)	23	NM_007382	11364	Mm.10530	NM_007382	ENSMUSG00000062908		AU018656|MCAD	acyl-Coenzyme A dehydrogenase, medium chain	protein-coding
Dact2	chr17	14140309	14140541	+	50.4	0.659	Intergenic	Intergenic	63406	NM_172826	240025	Mm.79993	NM_172826	ENSMUSG00000048826		2900084M21Rik|A630024E20|Dpr2|Frd2|dapper2	dishevelled-binding antagonist of beta-catenin 2	protein-coding
D830013O20Rik	chr12	73476700	73476932	+	62.8	0.667	Intergenic	Intergenic	-67253	NR_046013	380765	Mm.490476	NR_046013	ENSMUSG00000056359		Gm891	RIKEN cDNA D830013O20 gene	ncRNA
D6Ertd527e	chr6	87189995	87190227	+	72	0.643	intron (NM_054041, intron 14 of 17)	intron (NM_054041, intron 14 of 17)	85365	NM_001167937	52372	Mm.282851	NM_001167937	ENSMUSG00000090891		AU043841	DNA segment, Chr 6, ERATO Doi 527, expressed	protein-coding
D230017M19Rik	chr1	72244855	72245087	+	83.3	0.69	intron (NR_155355, intron 1 of 3)	intron (NR_155355, intron 1 of 3)	978	NR_155355	320933	Mm.440953	NR_155355			B930094L07Rik	RIKEN cDNA D230017M19 gene	ncRNA
Cyth3	chr5	143638264	143638496	+	49.4	0.58	intron (NM_011182, intron 1 of 12)	intron (NM_011182, intron 1 of 12)	-12861	NM_001163548	19159	Mm.281003	NM_011182	ENSMUSG00000018001		AI648983|ARNO3|CLM3|Grp1|Pscd3	cytohesin 3	protein-coding
Wdr89	chr12	75669484	75669716	+	55.6	0.592	promoter-TSS (NM_028203)	promoter-TSS (NM_028203)	-63	NM_028203	72338	Mm.341719	NM_028203	ENSMUSG00000045690		2600001A11Rik	WD repeat domain 89	protein-coding
Wbp11	chr6	136828169	136828401	+	55.6	0.617	promoter-TSS (NM_178776)	promoter-TSS (NM_178776)	-69	NM_021714	60321	Mm.141197	NM_021714	ENSMUSG00000030216		2510026P17Rik|D6Wsu113e|Npwbp|SIPP1	WW domain binding protein 11	protein-coding
Cyth1	chr11	118234061	118234293	+	94.7	0.701	intron (NM_011180, intron 1 of 12)	intron (NM_011180, intron 1 of 12)	14415	NM_001112699	19157	Mm.86413	NM_011180	ENSMUSG00000017132		CLM1|CTH-1|CYTIP|Pscd1	cytohesin 1	protein-coding
Cyr61	chr3	145651526	145651758	+	72	0.627	Intergenic	Intergenic	-1657	NM_010516	16007	Mm.1231	NM_010516	ENSMUSG00000028195		AI325051|CCN1|Igfbp10	cysteine rich protein 61	protein-coding
Cyp1b1	chr17	79746187	79746419	+	78.2	0.653	Intergenic	Intergenic	-31262	NM_009994	13078	Mm.214016	NM_009994	ENSMUSG00000024087		CP1B|P4501b1	cytochrome P450, family 1, subfamily b, polypeptide 1	protein-coding
Cyp1b1	chr17	79701004	79701236	+	67.9	0.624	Intergenic	Intergenic	13921	NM_009994	13078	Mm.214016	NM_009994	ENSMUSG00000024087		CP1B|P4501b1	cytochrome P450, family 1, subfamily b, polypeptide 1	protein-coding
Cuedc1	chr11	88181415	88181647	+	51.4	0.693	intron (NM_001172099, intron 2 of 9)	intron (NM_001172099, intron 2 of 9)	11966	NM_001172099	103841	Mm.374846	NM_198013	ENSMUSG00000018378		AI841487|C330016O16Rik	CUE domain containing 1	protein-coding
Cubn	chr2	13409979	13410211	+	61.7	0.63	intron (NM_001081084, intron 27 of 66)	intron (NM_001081084, intron 27 of 66)	81781	NM_001081084	65969	Mm.313915	NM_001081084	ENSMUSG00000026726		AA408369|AL022750|D2Wsu88e	cubilin (intrinsic factor-cobalamin receptor)	protein-coding
Cttnbp2nl	chr3	105055239	105055471	+	50.4	0.64	Intergenic	Intergenic	-2209	NM_030249	80281	Mm.200327	NM_030249	ENSMUSG00000062127		AA552995|AA589392|AU018624|BC003236|mKIAA1433	CTTNBP2 N-terminal like	protein-coding
Tmpo	chr10	91171400	91171632	+	55.6	0.598	promoter-TSS (NM_001283048)	promoter-TSS (NM_001283048)	103	NM_001080131	21917	Mm.159684	NM_011605	ENSMUSG00000019961		5630400D24Rik|AI195756|AI606875|AW214352|AW547477|LAP2|TP	thymopoietin	protein-coding
S100a3	chr3	90586861	90587093	+	55.6	0.594	promoter-TSS (NM_001355600)	promoter-TSS (NM_001355600)	25	NM_001355600	20197	Mm.440044	NM_011310	ENSMUSG00000001021		S100E	S100 calcium binding protein A3	protein-coding
Crtc2	chr3	90254161	90254393	+	51.4	0.635	TTS (NM_013901)	TTS (NM_013901)	419	NM_001357152	74343	Mm.35627	NM_028881	ENSMUSG00000027936		4632407F12Rik|Torc2	CREB regulated transcription coactivator 2	protein-coding
Rpl41	chr10	128549024	128549256	+	55.6	0.567	promoter-TSS (NM_018860)	promoter-TSS (NM_018860)	28	NM_018860	67945	Mm.290786	NM_018860	ENSMUSG00000093674		1810055P16Rik|2210411K19Rik	ribosomal protein L41	protein-coding
Crebrf	chr17	26716100	26716332	+	197.5	0.707	intron (NM_029870, intron 1 of 8)	CpG	566	NM_029870	77128	Mm.275414	NM_029870	ENSMUSG00000048249		A930001N09Rik|LRF	CREB3 regulatory factor	protein-coding
Cpd	chr11	76857282	76857514	+	52.5	0.611	Intergenic	Intergenic	-10390	NM_007754	12874	Mm.276736	NM_007754	ENSMUSG00000020841		AA960140|AW322530|D830034L15Rik	carboxypeptidase D	protein-coding
Pabpn1	chr14	54893821	54894053	+	55.6	0.636	promoter-TSS (NM_019402)	promoter-TSS (NM_019402)	-206	NM_019402	54196	Mm.7723	NM_019402	ENSMUSG00000022194		PAB2|Pabp3|mPABII	poly(A) binding protein, nuclear 1	protein-coding
Nbeal1	chr1	60180341	60180573	+	55.6	0.655	promoter-TSS (NM_173444)	promoter-TSS (NM_173444)	-142	NM_173444	269198	Mm.205224	NM_173444	ENSMUSG00000073664		2310076G13Rik|A530050O19Rik|A530083I02Rik|AI662228|ALS2CR17	neurobeachin like 1	protein-coding
Coq10a	chr10	128368763	128368995	+	53.5	0.574	5' UTR (NM_001081040, exon 1 of 5)	5' UTR (NM_001081040, exon 1 of 5)	1158	NM_001081040	210582	Mm.296876	NM_001081040	ENSMUSG00000039914		Gm1	coenzyme Q10A	protein-coding
Myc	chr15	61984900	61985132	+	55.6	0.717	promoter-TSS (NM_010849)	promoter-TSS (NM_010849)	-325	NM_001177353	17869	Mm.2444	NM_010849	ENSMUSG00000022346		AU016757|Myc2|Niard|Nird|bHLHe39	myelocytomatosis oncogene	protein-coding
Col5a1	chr2	27835975	27836207	+	56.6	0.737	Intergenic	Intergenic	-50334	NM_015734	12831	Mm.7281	NM_015734	ENSMUSG00000026837		AI413331	collagen, type V, alpha 1	protein-coding
Hspa2	chr12	76404020	76404252	+	55.6	0.596	promoter-TSS (NM_008301)	promoter-TSS (NM_008301)	-40	NM_001002012	15512	Mm.296181	NM_008301	ENSMUSG00000059970		70kDa|HSP70.2|HSP70A2|Hsp70-2	heat shock protein 2	protein-coding
Clstn3	chr6	124474611	124474843	+	92.6	0.681	Intergenic	MLTR11A|LTR|ERVK	-9943	NM_153508	232370	Mm.193701	NM_153508	ENSMUSG00000008153		CSTN3|Cs3|Cst-3|alc-beta	calsyntenin 3	protein-coding
Clec10a	chr11	70189602	70189834	+	135.8	0.7	Intergenic	Intergenic	23095	NM_010796	17312	Mm.252405	NM_010796	ENSMUSG00000000318		CD301a|M-ASGP-BP-1|Mgl|Mgl1	C-type lectin domain family 10, member A	protein-coding
Dst	chr1	34011216	34011448	+	55.6	0.741	promoter-TSS (NM_133833)	promoter-TSS (NM_133833)	-493	NM_133833	13518	Mm.336625	NM_010081	ENSMUSG00000026131		2310001O04Rik|A830042E19Rik|AW554249|BP230|BPAG1-n|Bpag|Bpag1|Macf2|ah|athetoid|dt|mKIAA0728|nmf203|nmf339	dystonin	protein-coding
Ugdh	chr5	65435894	65436126	+	54.5	0.582	promoter-TSS (NM_009466)	promoter-TSS (NM_009466)	-168	NM_009466	22235	Mm.344831	NM_009466	ENSMUSG00000029201		Udpgdh	UDP-glucose dehydrogenase	protein-coding
Txnip	chr3	96557691	96557923	+	54.5	0.658	promoter-TSS (NM_023719)	promoter-TSS (NM_023719)	-150	NM_001009935	56338	Mm.410189	NM_023719	ENSMUSG00000038393		1200008J08Rik|AA682105|Hyplip1|THIF|Tbp-2|VDUP1	thioredoxin interacting protein	protein-coding
Cipc	chr12	86935873	86936105	+	60.7	0.738	Intergenic	Intergenic	-11052	NM_001289430	217732	Mm.22337	NM_173735	ENSMUSG00000034157		2310044G17Rik|AI842544|AI853744|Kiaa1737|mKIAA1737	CLOCK interacting protein, circadian	protein-coding
Cic	chr7	25280454	25280686	+	55.6	0.732	intron (NM_001302811, intron 2 of 20)	intron (NM_001302811, intron 2 of 20)	-1609	NM_027882	71722	Mm.28833	NM_027882	ENSMUSG00000005442		1200010B10Rik|mKIAA0306	capicua transcriptional repressor	protein-coding
Chit1	chr1	134099174	134099406	+	67.9	0.621	Intergenic	Intergenic	-11952	NM_001284524	71884	Mm.328268	NM_027979	ENSMUSG00000026450		2300002L19Rik	chitinase 1 (chitotriosidase)	protein-coding
Chd3	chr11	69366245	69366477	+	49.4	0.634	intron (NM_146019, intron 1 of 39)	intron (NM_146019, intron 1 of 39)	3065	NM_146019	216848	Mm.178246	NM_146019	ENSMUSG00000018474		2600010P09Rik|AF020312|Chd7|Prp7|Prp9-1	chromodomain helicase DNA binding protein 3	protein-coding
Cetn3	chr13	81783425	81783657	+	55.6	0.687	intron (NM_007684, intron 1 of 4)	CpG	294	NM_007684	12626	Mm.12481	NM_007684	ENSMUSG00000021537		MmCEN3	centrin 3	protein-coding
Snapc2	chr8	4253063	4253295	+	54.5	0.74	promoter-TSS (NM_133968)	promoter-TSS (NM_133968)	77	NM_133968	102209	Mm.28452	NM_133968	ENSMUSG00000011837		0610007H10Rik|AU015675	small nuclear RNA activating complex, polypeptide 2	protein-coding
Cep162	chr9	87464150	87464382	+	65.8	0.694	Intergenic	Intergenic	-208734	NM_199316	382090	Mm.335338	NM_199316	ENSMUSG00000056919		4922501C03Rik|mKIAA1009	centrosomal protein 162	protein-coding
Pts	chr9	50528426	50528658	+	54.5	0.784	promoter-TSS (NM_011220)	promoter-TSS (NM_011220)	99	NM_011220	19286	Mm.35856	NM_011220	ENSMUSG00000032067		PTPS	6-pyruvoyl-tetrahydropterin synthase	protein-coding
Cdkn1a	chr17	29094246	29094478	+	49.4	0.588	intron (NM_007669, intron 1 of 2)	CpG	593	NM_007669	12575	Mm.195663	NM_007669	ENSMUSG00000023067		CAP20|CDKI|CIP1|Cdkn1|P21|SDI1|Waf1|mda6|p21Cip1|p21WAF	cyclin-dependent kinase inhibitor 1A (P21)	protein-coding
Plekhh3	chr11	101172107	101172339	+	54.5	0.667	promoter-TSS (NM_001346769)	promoter-TSS (NM_001346769)	-851	NM_001346769	217198	Mm.273254	NM_146030	ENSMUSG00000035172		BC020025	pleckstrin homology domain containing, family H (with MyTH4 domain) member 3	protein-coding
Orc6	chr8	85299594	85299826	+	54.5	0.667	promoter-TSS (NM_022997)	promoter-TSS (NM_022997)	78	NM_019716	56452	Mm.29709	NM_019716	ENSMUSG00000031697		6720420I10Rik|Orc6l	origin recognition complex, subunit 6	protein-coding
Cdh15	chr8	122905530	122905762	+	58.6	0.69	intron (NR_037865, intron 4 of 13)	intron (NR_037865, intron 4 of 13)	57272	NM_007662	12555	Mm.1976	NM_007662	ENSMUSG00000031962		AI323380|Cdh14|Mcad	cadherin 15	protein-coding
Cdc42bpb	chr12	111340846	111341078	+	61.7	0.63	intron (NM_183016, intron 3 of 36)	MTD|LTR|ERVL-MaLR	36756	NM_183016	217866	Mm.27397	NM_183016	ENSMUSG00000021279		MRCKb	CDC42 binding protein kinase beta	protein-coding
Cd151	chr7	141468820	141469052	+	52.5	0.589	intron (NM_001111050, intron 1 of 6)	intron (NM_001111050, intron 1 of 6)	147	NM_001111050	12476	Mm.30246	NM_009842	ENSMUSG00000025510		PETA-3|SFA-1|Tspan24	CD151 antigen	protein-coding
Cd109	chr9	78623430	78623662	+	96.7	0.685	intron (NM_153098, intron 2 of 32)	intron (NM_153098, intron 2 of 32)	8000	NM_153098	235505	Mm.32955	NM_153098	ENSMUSG00000046186		9930012E15Rik|AI480638|GARP	CD109 antigen	protein-coding
Ccnt1	chr15	98567414	98567646	+	57.6	0.657	exon (NM_009833, exon 1 of 9)	exon (NM_009833, exon 1 of 9)	106	NM_009833	12455	Mm.29941	NM_009833	ENSMUSG00000011960		2810478G24Rik|AI115585|CycT1	cyclin T1	protein-coding
Fbxo31	chr8	121578653	121578885	+	54.5	0.644	promoter-TSS (NM_133765)	promoter-TSS (NM_133765)	37	NM_133765	76454	Mm.24829	NM_133765	ENSMUSG00000052934		1110003O08Rik|2310046N15Rik|Fbx14|Fbxo14	F-box protein 31	protein-coding
Exosc4	chr15	76327327	76327559	+	54.5	0.543	promoter-TSS (NM_175399)	promoter-TSS (NM_175399)	46	NM_175399	109075	Mm.322752	NM_175399	ENSMUSG00000034259		1110039I09Rik|1500001N04Rik|Rrp41	exosome component 4	protein-coding
Cited2	chr10	17722894	17723126	+	54.5	0.618	promoter-TSS (NM_010828)	promoter-TSS (NM_010828)	-218	NM_010828	17684	Mm.272321	NM_010828	ENSMUSG00000039910		AI835299|ER154-like|Mrg1|Msg2|p35srj	Cbp/p300-interacting transactivator, with Glu/Asp-rich carboxy-terminal domain, 2	protein-coding
Ccne1	chr7	38084979	38085211	+	91.6	0.603	Intergenic	CpG	22395	NM_007633	12447	Mm.16110	NM_007633	ENSMUSG00000002068		AW538188|CycE1	cyclin E1	protein-coding
Ccnd3	chr17	47505049	47505281	+	55.6	0.656	5' UTR (NM_001081636, exon 1 of 7)	5' UTR (NM_001081636, exon 1 of 7)	114	NM_001081636	12445	Mm.27291	NM_007632	ENSMUSG00000034165		9230106B05Rik|AA682053|AL024085|AW146355|C78795	cyclin D3	protein-coding
Ccne1	chr7	38107722	38107954	+	54.5	0.643	promoter-TSS (NM_007633)	promoter-TSS (NM_007633)	-348	NM_007633	12447	Mm.16110	NM_007633	ENSMUSG00000002068		AW538188|CycE1	cyclin E1	protein-coding
Ccl2	chr11	82014995	82015227	+	66.9	0.628	Intergenic	Intergenic	-20466	NM_011333	20296	Mm.290320	NM_011333	ENSMUSG00000035385		AI323594|HC11|JE|MCAF|MCP-1|MCP1|SMC-CF|Scya2|Sigje	chemokine (C-C motif) ligand 2	protein-coding
Ccdc97	chr7	25711884	25712116	+	115.2	0.583	3' UTR (NM_028771, exon 5 of 5)	3' UTR (NM_028771, exon 5 of 5)	7053	NM_028771	52132	Mm.278798	NM_028771	ENSMUSG00000002608		1200014H14Rik|2810446P04Rik|AA545218|D7Ertd462e	coiled-coil domain containing 97	protein-coding
Ccdc77	chr6	120364125	120364357	+	77.2	0.594	non-coding (NR_045558, exon 1 of 10)	non-coding (NR_045558, exon 1 of 10)	128	NR_045558	67200	Mm.45767	NM_026028	ENSMUSG00000030177		2400002C23Rik|2700091N06Rik|AV168274	coiled-coil domain containing 77	protein-coding
Alg12	chr15	88819312	88819544	+	54.5	0.595	promoter-TSS (NM_145477)	promoter-TSS (NM_145477)	-110	NM_145477	223774	Mm.41512	NM_145477	ENSMUSG00000035845		ECM39	asparagine-linked glycosylation 12 (alpha-1,6-mannosyltransferase)	protein-coding
Ccdc130	chr8	84336495	84336727	+	64.8	0.56	Intergenic	Intergenic	-66209	NM_026350	67736	Mm.30095	NM_026350	ENSMUSG00000004994		4930527D15Rik|C77430	coiled-coil domain containing 130	protein-coding
Zfyve1	chr12	83597151	83597383	+	53.5	0.635	promoter-TSS (NM_183154)	promoter-TSS (NM_183154)	-45	NM_001359166	217695	Mm.59257	NM_183154	ENSMUSG00000042628		DFCP1|G630053K23|TAFF1|ZNFN2A1|mKIAA1589	zinc finger, FYVE domain containing 1	protein-coding
Cav1	chr6	17354162	17354394	+	53.5	0.646	Intergenic	Intergenic	46638	NM_001243064	12389	Mm.28278	NM_007616	ENSMUSG00000007655		Cav|Cav-1	caveolin 1, caveolae protein	protein-coding
Card19	chr13	49205514	49205746	+	129.6	0.629	intron (NM_026738, intron 2 of 5)	MIRb|SINE|MIR	10396	NM_026738	68480	Mm.3336	NM_026738	ENSMUSG00000037960		1110007C09Rik|AI851695|Bincard	caspase recruitment domain family, member 19	protein-coding
Capzb	chr4	139214229	139214461	+	174.9	0.607	intron (NM_001271405, intron 1 of 8)	intron (NM_001271405, intron 1 of 8)	20234	NM_001271405	12345	Mm.2945	NM_009798	ENSMUSG00000028745		1700120C01Rik|AI325129|CPB1|CPB2|CPbeat2|CPbeta1|CPbeta2|Cappb1	capping protein (actin filament) muscle Z-line, beta	protein-coding
Capzb	chr4	139232636	139232868	+	93.6	0.607	intron (NM_001271405, intron 1 of 8)	intron (NM_001271405, intron 1 of 8)	38641	NM_001271405	12345	Mm.2945	NM_009798	ENSMUSG00000028745		1700120C01Rik|AI325129|CPB1|CPB2|CPbeat2|CPbeta1|CPbeta2|Cappb1	capping protein (actin filament) muscle Z-line, beta	protein-coding
Mboat7	chr7	3693384	3693616	+	53.5	0.577	promoter-TSS (NM_029934)	promoter-TSS (NM_029934)	25	NM_029934	77582	Mm.397541	NM_029934	ENSMUSG00000035596		5730589L02Rik|BB1|Leng4|Lpiat|Lpiat1|mBB1	membrane bound O-acyltransferase domain containing 7	protein-coding
Camk1d	chr2	5614845	5615077	+	57.6	0.66	intron (NM_001290374, intron 1 of 9)	MIRb|SINE|MIR	61085	NM_001290376	227541	Mm.191949	NM_177343	ENSMUSG00000039145		A630059D12Rik|CKLiK|CaMKIdelta|E030025C11Rik|mCKLiK	calcium/calmodulin-dependent protein kinase ID	protein-coding
Camk1d	chr2	5613906	5614138	+	99.8	0.614	intron (NM_001290374, intron 1 of 9)	intron (NM_001290374, intron 1 of 9)	62024	NM_001290376	227541	Mm.191949	NM_177343	ENSMUSG00000039145		A630059D12Rik|CKLiK|CaMKIdelta|E030025C11Rik|mCKLiK	calcium/calmodulin-dependent protein kinase ID	protein-coding
Gpbp1l1	chr4	116557466	116557698	+	53.5	0.5	promoter-TSS (NM_029868)	promoter-TSS (NM_029868)	-145	NM_029868	77110	Mm.41715	NM_029868	ENSMUSG00000034042		5330440M15Rik|BC002292	GC-rich promoter binding protein 1-like 1	protein-coding
Zfp526	chr7	25221403	25221635	+	52.5	0.701	promoter-TSS (NM_175436)	promoter-TSS (NM_175436)	94	NM_175436	210172	Mm.129371	NM_175436	ENSMUSG00000046541		D030024H03Rik|Znf526	zinc finger protein 526	protein-coding
Tmem101	chr11	102156400	102156632	+	52.5	0.589	promoter-TSS (NM_029649)	promoter-TSS (NM_029649)	-109	NM_029649	76547	Mm.46529	NM_029649	ENSMUSG00000020921		2610511E22Rik	transmembrane protein 101	protein-coding
Cacng1	chr11	107714527	107714759	+	87.4	0.705	intron (NM_007582, intron 1 of 3)	intron (NM_007582, intron 1 of 3)	1833	NM_007582	12299	Mm.57093	NM_007582	ENSMUSG00000020722		-	calcium channel, voltage-dependent, gamma subunit 1	protein-coding
Pola2	chr19	5964200	5964432	+	52.5	0.584	promoter-TSS (NM_008893)	promoter-TSS (NM_008893)	-110	NM_001164057	18969	Mm.209931	NM_008893	ENSMUSG00000024833		AI573378	polymerase (DNA directed), alpha 2	protein-coding
Nolc1	chr19	46075792	46076024	+	52.5	0.635	promoter-TSS (NM_053086)	promoter-TSS (NM_053086)	61	NM_001039353	70769	Mm.402190	NM_053086	ENSMUSG00000015176		NOPP130|NOPP140|P130	nucleolar and coiled-body phosphoprotein 1	protein-coding
Btd	chr14	31662528	31662760	+	122.4	0.567	intron (NM_025295, intron 2 of 3)	MER5B|DNA|hAT-Charlie	21587	NM_025295	26363	Mm.282679	NM_025295	ENSMUSG00000021900		-	biotinidase	protein-coding
Ndufv2	chr17	66101678	66101910	+	52.5	0.725	promoter-TSS (NM_001278415)	promoter-TSS (NM_001278415)	-235	NM_028388	72900	Mm.2206	NM_028388	ENSMUSG00000024099		2900010C23Rik	NADH dehydrogenase (ubiquinone) flavoprotein 2	protein-coding
Mpc2	chr1	165461016	165461248	+	52.5	0.586	promoter-TSS (NM_027430)	promoter-TSS (NM_027430)	-76	NM_027430	70456	Mm.195625	NM_027430	ENSMUSG00000026568		0610006C01Rik|2010002I07Rik|2610205H19Rik|AA108335|Brp44|ESTM43	mitochondrial pyruvate carrier 2	protein-coding
Inpp5k	chr11	75630798	75631030	+	52.5	0.642	promoter-TSS (NM_008916)	promoter-TSS (NM_008916)	-106	NM_008916	19062	Mm.1458	NM_008916	ENSMUSG00000006127		C62|Pps|SKIP	inositol polyphosphate 5-phosphatase K	protein-coding
Fth1	chr19	9982401	9982633	+	52.5	0.563	promoter-TSS (NM_010239)	promoter-TSS (NM_010239)	-129	NM_010239	14319	Mm.1776	NM_010239	ENSMUSG00000024661		FHC|Fth|HFt|MFH	ferritin heavy polypeptide 1	protein-coding
Bnip2	chr9	69994414	69994646	+	79.2	0.744	intron (NM_001008238, intron 1 of 9)	intron (NM_001008238, intron 1 of 9)	5064	NM_001008238	12175	Mm.159777	NM_016787	ENSMUSG00000011958		5730523P12Rik|BNIP2beta|Nip21	BCL2/adenovirus E1B interacting protein 2	protein-coding
Edrf1	chr7	133637357	133637589	+	52.5	0.707	promoter-TSS (NM_178115)	promoter-TSS (NM_178115)	-202	NM_178115	214764	Mm.174044	NM_145995	ENSMUSG00000039990		2700050L05Rik|AU022667|AW558805	erythroid differentiation regulatory factor 1	protein-coding
Calcoco1	chr15	102722252	102722484	+	52.5	0.598	promoter-TSS (NM_026192)	promoter-TSS (NM_026192)	-190	NM_026192	67488	Mm.71682	NM_026192	ENSMUSG00000023055		1810009B06Rik|Cocoa|Gcap11|mKIAA1536	calcium binding and coiled coil domain 1	protein-coding
Arf4	chr14	26637919	26638151	+	52.5	0.658	promoter-TSS (NM_007479)	promoter-TSS (NM_007479)	-99	NM_007479	11843	Mm.297768	NM_007479	ENSMUSG00000021877		AA407803	ADP-ribosylation factor 4	protein-coding
Bcl3	chr7	19830977	19831209	+	49.4	0.622	Intergenic	Intergenic	-8338	NM_033601	12051	Mm.439658	NM_033601	ENSMUSG00000053175		AI528691|Bcl-3	B cell leukemia/lymphoma 3	protein-coding
Bcl2l11	chr2	128226577	128226809	+	67.9	0.634	Intergenic	L1M5|LINE|L1	99118	NM_001284410	12125	Mm.141083	NM_009754	ENSMUSG00000027381		1500006F24Rik|Bim|Bod|bcl2-L-11	BCL2-like 11 (apoptosis facilitator)	protein-coding
Zfyve26	chr12	79296348	79296580	+	51.4	0.63	promoter-TSS (NM_001252562)	promoter-TSS (NM_001252562)	-182	NM_001008550	211978	Mm.297919	NM_001008550	ENSMUSG00000066440		4930465A13|9330197E15Rik|A630028O16Rik|Gm893|mKIAA0321	zinc finger, FYVE domain containing 26	protein-coding
Ypel3	chr7	126776896	126777128	+	51.4	0.662	promoter-TSS (NM_026875)	promoter-TSS (NM_026875)	37	NM_026875	66090	Mm.27114	NM_025347	ENSMUSG00000042675		0610043B10Rik|1190001G19Rik|Suap	yippee like 3	protein-coding
Bcas3	chr11	85384501	85384733	+	64.8	0.627	intron (NM_138681, intron 6 of 25)	intron (NM_138681, intron 6 of 25)	31453	NM_001166643	192197	Mm.209989	NM_138681	ENSMUSG00000059439		1500019F07Rik|2610028P08Rik|AU021018|BC028339|K20D4|rudhira	breast carcinoma amplified sequence 3	protein-coding
Rbm18	chr2	36136622	36136854	+	51.4	0.739	promoter-TSS (NM_026434)	promoter-TSS (NM_026434)	-34	NM_026434	67889	Mm.205937	NM_026434	ENSMUSG00000026889		2010004P11Rik|AU015530	RNA binding motif protein 18	protein-coding
Bbs2	chr8	94098210	94098442	+	52.5	0.685	exon (NM_026116, exon 1 of 17)	exon (NM_026116, exon 1 of 17)	485	NM_026116	67378	Mm.292107	NM_026116	ENSMUSG00000031755		2410125H22Rik|AI447581	Bardet-Biedl syndrome 2 (human)	protein-coding
Rab3a	chr8	70754651	70754883	+	51.4	0.7	promoter-TSS (NM_009001)	promoter-TSS (NM_009001)	88	NM_001328047	19339	Mm.5083	NM_009001	ENSMUSG00000031840		-	RAB3A, member RAS oncogene family	protein-coding
Bbc3	chr7	16312981	16313213	+	81.3	0.605	intron (NM_133234, intron 2 of 3)	intron (NM_133234, intron 2 of 3)	3514	NM_133234	170770	Mm.7660	NM_133234	ENSMUSG00000002083		PUMA|PUMA/JFY1	BCL2 binding component 3	protein-coding
Baiap2	chr11	119975953	119976185	+	112.1	0.721	intron (NM_001037754, intron 3 of 13)	intron (NM_001037754, intron 3 of 13)	32977	NM_001037754	108100	Mm.197534	NM_130862	ENSMUSG00000025372		IRSp53|R75030	brain-specific angiogenesis inhibitor 1-associated protein 2	protein-coding
Lrrc24	chr15	76722733	76722965	+	51.4	0.579	promoter-TSS (NM_198119)	promoter-TSS (NM_198119)	-676	NM_198119	378937	Mm.289666	NM_198119	ENSMUSG00000033707		6430402H13Rik	leucine rich repeat containing 24	protein-coding
Dhrs7b	chr11	60830555	60830787	+	51.4	0.767	promoter-TSS (NM_145428)	promoter-TSS (NM_145428)	40	NM_145428	216820	Mm.21475	NM_145428	ENSMUSG00000042569		BC003479|C79874|C80074|PexRAP	dehydrogenase/reductase (SDR family) member 7B	protein-coding
Bach2	chr4	32250794	32251026	+	87.4	0.621	Intergenic	Intergenic	-166525	NM_001109661	12014	Mm.491223	NM_007521	ENSMUSG00000040270		E030004N02Rik	BTB and CNC homology, basic leucine zipper transcription factor 2	protein-coding
Dact3	chr7	16875032	16875264	+	51.4	0.59	promoter-TSS (NM_001081655)	promoter-TSS (NM_001081655)	-169	NM_001081655	629378	Mm.491123	NM_001081655	ENSMUSG00000078794		EG666671|naa-3	dishevelled-binding antagonist of beta-catenin 3	protein-coding
Axl	chr7	25782149	25782381	+	71	0.598	intron (NM_009465, intron 4 of 19)	intron (NM_009465, intron 4 of 19)	6468	NM_001190974	26362	Mm.4128	NM_009465	ENSMUSG00000002602		AI323647|Ark|Tyro7|Ufo	AXL receptor tyrosine kinase	protein-coding
Zfp672	chr11	58330393	58330625	+	50.4	0.714	promoter-TSS (NM_001161338)	promoter-TSS (NM_001161338)	-170	NM_001256520	319475	Mm.72124	NM_178761	ENSMUSG00000049755		4930488P06Rik|4930511N19Rik|Znf672	zinc finger protein 672	protein-coding
Zbtb11os1	chr16	55974566	55974798	+	50.4	0.56	promoter-TSS (NR_027965)	promoter-TSS (NR_027965)	-65	NR_027965	66391	Mm.472722	NM_133677	ENSMUSG00000102101		2310061J03Rik	zinc finger and BTB domain containing 11, opposite strand 1	ncRNA
Atrnl1	chr19	57609546	57609778	+	75.1	0.724	Intergenic	MIRb|SINE|MIR	-1372	NM_181415	226255	Mm.245340	NM_181415	ENSMUSG00000054843		AI504415|AW555641|Alp|Atrnl|Atrnlp	attractin like 1	protein-coding
Usp2	chr9	44066892	44067124	+	50.4	0.667	promoter-TSS (NM_198092)	promoter-TSS (NM_198092)	-13	NM_198092	53376	Mm.272770	NM_016808	ENSMUSG00000032010		B930035K21Rik|Ubp41	ubiquitin specific peptidase 2	protein-coding
Tyw1	chr5	130255539	130255771	+	50.4	0.522	promoter-TSS (NM_023248)	promoter-TSS (NM_023248)	36	NM_178897	100929	Mm.271296	NM_178897	ENSMUSG00000056310		AW125391|Rsafd1	tRNA-yW synthesizing protein 1 homolog (S. cerevisiae)	protein-coding
Tyw1	chr5	130256766	130256998	+	50.4	0.58	promoter-TSS (NM_001015876)	promoter-TSS (NM_001015876)	-155	NR_153350	100929	Mm.271296	NM_178897	ENSMUSG00000056310		AW125391|Rsafd1	tRNA-yW synthesizing protein 1 homolog (S. cerevisiae)	protein-coding
Atl2	chr17	79825327	79825559	+	57.6	0.58	Intergenic	Intergenic	70680	NM_019717	56298	Mm.175403	NM_019717	ENSMUSG00000059811		2010110I21Rik|AA407293|AV334690|Aip-2|Arl6ip2	atlastin GTPase 2	protein-coding
Tyk2	chr9	21131263	21131495	+	50.4	0.634	promoter-TSS (NM_018793)	promoter-TSS (NM_018793)	-104	NM_018793	54721	Mm.20249	NM_018793	ENSMUSG00000032175		JTK1	tyrosine kinase 2	protein-coding
Atg2a	chr19	6242360	6242592	+	59.7	0.734	intron (NM_194348, intron 1 of 39)	intron (NM_194348, intron 1 of 39)	808	NM_194348	329015	Mm.277384	NM_194348	ENSMUSG00000024773		1810013C15Rik|A830054M12|BC023754|mKIAA0404	autophagy related 2A	protein-coding
Atg14	chr14	47533550	47533782	+	52.5	0.663	Intergenic	Intergenic	34768	NM_172599	100504663	Mm.287279	NM_172599	ENSMUSG00000037526		4832427M01|Atg14L|D14Ertd114e|D14Ertd436e	autophagy related 14	protein-coding
Trp53inp1	chr4	11156289	11156521	+	50.4	0.622	promoter-TSS (NM_021897)	promoter-TSS (NM_021897)	-36	NM_021897	60599	Mm.393018	NM_021897	ENSMUSG00000028211		2700057G22Rik|SIP|SIP18|SIP27|Stinp|Teap|p53DINP1	transformation related protein 53 inducible nuclear protein 1	protein-coding
Timm13	chr10	80900802	80901034	+	50.4	0.56	promoter-TSS (NM_013895)	promoter-TSS (NM_013895)	51	NM_013895	30055	Mm.142132	NM_013895	ENSMUSG00000020219		D10Ertd378e|Tim9|Timm9	translocase of inner mitochondrial membrane 13	protein-coding
Samd4b	chr7	28436353	28436585	+	50.4	0.641	promoter-TSS (NM_022024)	promoter-TSS (NM_022024)	-278	NM_175021	233033	Mm.54120	NM_175021	ENSMUSG00000109336		BC042901	sterile alpha motif domain containing 4B	protein-coding
Aspscr1	chr11	120682691	120682923	+	80.2	0.669	intron (NM_026877, intron 4 of 15)	intron (NM_026877, intron 4 of 15)	6146	NM_001164224	68938	Mm.294020	NM_026877	ENSMUSG00000025142		1190006K01Rik|ASPC|ASPCR1|ASPL|ASPS|RCC17|TUG	alveolar soft part sarcoma chromosome region, candidate 1 (human)	protein-coding
Asic3	chr5	24404899	24405131	+	59.7	0.602	intron (NM_029020, intron 9 of 15)	intron (NM_029020, intron 9 of 15)	-8436	NM_183000	171209	Mm.299636	NM_183000	ENSMUSG00000038276		AW742291|Accn3|DRASIC|SLNAC1|TNAC1	acid-sensing (proton-gated) ion channel 3	protein-coding
Asap1	chr15	64364259	64364491	+	94.7	0.686	intron (NM_001276461, intron 1 of 28)	L1MB8|LINE|L1	18544	NM_001276467	13196	Mm.277236	NM_010026	ENSMUSG00000022377		AV239055|DEF-1|Ddef1|PAP|mKIAA1249|s19	ArfGAP with SH3 domain, ankyrin repeat and PH domain1	protein-coding
Artn	chr4	118016578	118016810	+	52.5	0.552	intron (NM_001285520, intron 4 of 11)	intron (NM_001285520, intron 4 of 11)	-86931	NM_001284191	11876	Mm.56897	NM_009711	ENSMUSG00000028539		neublastin	artemin	protein-coding
Pgk1	chrX	106186808	106187040	+	50.4	0.667	promoter-TSS (NM_008828)	promoter-TSS (NM_008828)	-176	NM_008828	18655	Mm.316355	NM_008828	ENSMUSG00000062070		Pgk-1	phosphoglycerate kinase 1	protein-coding
Arl6ip5	chr6	97223003	97223235	+	74.1	0.721	intron (NM_022992, intron 1 of 2)	intron (NM_022992, intron 1 of 2)	12327	NM_022992	65106	Mm.291014	NM_022992	ENSMUSG00000035199		5930404D22Rik|AV001879|Aip-5|Gtrap3-18|addiscin	ADP-ribosylation factor-like 6 interacting protein 5	protein-coding
Arl4d	chr11	101687950	101688182	+	58.6	0.624	Intergenic	Intergenic	22525	NM_025404	80981	Mm.266840	NM_025404	ENSMUSG00000034936		1110036H21Rik|ARL6|AW456149|Arf4l|Arfl4|Arl5	ADP-ribosylation factor-like 4D	protein-coding
Arl4d	chr11	101659473	101659705	+	52.5	0.612	Intergenic	B1F|SINE|Alu	-5952	NM_025404	80981	Mm.266840	NM_025404	ENSMUSG00000034936		1110036H21Rik|ARL6|AW456149|Arf4l|Arfl4|Arl5	ADP-ribosylation factor-like 4D	protein-coding
Arl15	chr13	113730166	113730398	+	49.4	0.657	Intergenic	Intergenic	-64226	NM_172595	218639	Mm.79837	NM_172595	ENSMUSG00000042348		A430036I03|Arfrp2|C230032K13Rik	ADP-ribosylation factor-like 15	protein-coding
Arid5b	chr10	68136571	68136803	+	66.9	0.682	intron (NM_023598, intron 4 of 9)	intron (NM_023598, intron 4 of 9)	142039	NM_023598	71371	Mm.440357	NM_023598	ENSMUSG00000019947		4930580B11|5430435G07Rik|AI467247|Desrt|Mrf2|Mrf2alpha|Mrf2beta	AT rich interactive domain 5B (MRF1-like)	protein-coding
Arid3a	chr10	79934323	79934555	+	50.4	0.718	intron (NM_001288625, intron 3 of 8)	intron (NM_001288625, intron 3 of 8)	7098	NM_001288625	13496	Mm.301282	NM_007880	ENSMUSG00000019564		Bright|Dri1|Dril1	AT rich interactive domain 3A (BRIGHT-like)	protein-coding
Arid1b	chr17	5138774	5139006	+	113.2	0.709	intron (NM_001085355, intron 4 of 19)	intron (NM_001085355, intron 4 of 19)	143816	NM_001085355	239985	Mm.133401	NM_001085355	ENSMUSG00000069729		8030481M12|9330189K18Rik|AI836955|Ardi1b|B230217J03Rik|BAF250B|mKIAA1235	AT rich interactive domain 1B (SWI-like)	protein-coding
Arhgef2	chr3	88624974	88625206	+	57.6	0.656	intron (NM_001198913, intron 1 of 21)	intron (NM_001198913, intron 1 of 21)	3696	NM_001198913	16800	Mm.239329	NM_008487	ENSMUSG00000028059		AA408978|GEF|GEF-H1|GEFH1|LFP40|Lbcl1|Lfc|P40|mKIAA0651	rho/rac guanine nucleotide exchange factor (GEF) 2	protein-coding
Arhgap28	chr17	67989153	67989385	+	51.4	0.591	intron (NM_172964, intron 1 of 17)	intron (NM_172964, intron 1 of 17)	14839	NM_172964	268970	Mm.9935	NM_172964	ENSMUSG00000024043		AU044757|AW550892|E130310N06	Rho GTPase activating protein 28	protein-coding
Arhgap23	chr11	97434976	97435208	+	104.9	0.612	Intergenic	Intergenic	-15068	NM_021493	58996	Mm.394118	NM_021493	ENSMUSG00000049807		A330041B18Rik	Rho GTPase activating protein 23	protein-coding
Arhgap22	chr14	33250178	33250410	+	52.5	0.667	intron (NM_153800, intron 2 of 10)	intron (NM_153800, intron 2 of 10)	33471	NM_153800	239027	Mm.318350	NM_153800	ENSMUSG00000063506		B230341L19Rik|RHOGAP2|p68RacGAP	Rho GTPase activating protein 22	protein-coding
Mtfr1l	chr4	134535257	134535489	+	50.4	0.587	promoter-TSS (NM_029759)	promoter-TSS (NM_029759)	14	NM_029759	76824	Mm.30153	NM_029759	ENSMUSG00000046671		2410166I05Rik|AI480750|Fam54b	mitochondrial fission regulator 1-like	protein-coding
Mir3960	chr2	32713423	32713655	+	50.4	0.736	promoter-TSS (NM_130860)	promoter-TSS (NM_130860)	-567	NR_039536	100628606		NR_039536	ENSMUSG00000105841		mmu-mir-3960	microRNA 3960	ncRNA
Apon	chr10	128256306	128256538	+	58.6	0.615	TTS (NM_133996)	TTS (NM_133996)	2291	NM_133996	28194	Mm.439846	NM_133996	ENSMUSG00000051716		AI195275|D10Ucla2	apolipoprotein N	protein-coding
Apol8	chr15	77798784	77799016	+	73	0.537	intron (NM_022410, intron 3 of 40)	intron (NM_022410, intron 3 of 40)	-41890	NM_001357895	239552	Mm.125650	NM_001081970	ENSMUSG00000056656		9830006J20Rik|APOL-II|Apol2	apolipoprotein L 8	protein-coding
Mast3	chr8	70792257	70792489	+	50.4	0.607	promoter-TSS (NM_199308)	promoter-TSS (NM_199308)	60	NM_199308	546071	Mm.250731	NM_199308	ENSMUSG00000031833		BC024265|mKIAA0561	microtubule associated serine/threonine kinase 3	protein-coding
Ap5z1	chr5	142440487	142440719	+	52.5	0.663	intron (NM_199068, intron 2 of 8)	intron (NM_199068, intron 2 of 8)	-23328	NM_172725	231855	Mm.78250	NM_172725	ENSMUSG00000039623		C330006K01Rik	adaptor-related protein complex 5, zeta 1 subunit	protein-coding
Jarid2	chr13	44731051	44731283	+	50.4	0.735	promoter-TSS (NM_001360281)	promoter-TSS (NM_001360281)	-104	NM_001205043	16468	Mm.25059	NM_021878	ENSMUSG00000038518		Jmj|jumonji	jumonji, AT rich interactive domain 2	protein-coding
Ap3m2	chr8	22807963	22808195	+	51.4	0.609	Intergenic	CpG	-2425	NM_001122820	64933	Mm.390023	NM_029505	ENSMUSG00000031539		5830445E16Rik|AP-3B	adaptor-related protein complex 3, mu 2 subunit	protein-coding
Hspd1	chr1	55087603	55087835	+	50.4	0.75	promoter-TSS (NM_008303)	promoter-TSS (NM_008303)	213	NM_010477	15510	Mm.1777	NM_010477	ENSMUSG00000025980		60kDa|CPN60|HSP-60|HSP-65|Hsp60	heat shock protein 1 (chaperonin)	protein-coding
Ap1b1	chr11	5016312	5016544	+	78.2	0.597	intron (NM_001243043, intron 4 of 22)	intron (NM_001243043, intron 4 of 22)	29604	NM_001243044	11764	Mm.274816	NM_007454	ENSMUSG00000009090		Adtb1|b2b1660Clo	adaptor protein complex AP-1, beta 1 subunit	protein-coding
Anxa2	chr9	69442514	69442746	+	54.5	0.606	Intergenic	Intergenic	-11053	NM_007585	12306	Mm.238343	NM_007585	ENSMUSG00000032231		AW215814|Cal1h	annexin A2	protein-coding
Angptl4	chr17	33780956	33781188	+	63.8	0.643	exon (NM_020581, exon 1 of 7)	exon (NM_020581, exon 1 of 7)	503	NM_020581	57875	Mm.196189	NM_020581	ENSMUSG00000002289		Arp4|Bk89|Fiaf|Hfarp|Ng27|Pgar|Pgarg|Pp1158	angiopoietin-like 4	protein-coding
Anapc15	chr7	101896342	101896574	+	71	0.718	intron (NM_001291349, intron 1 of 4)	CpG	127	NM_001291348	75430	Mm.284491	NM_027532	ENSMUSG00000030649		3200002M19Rik|6330414C15Rik|APC15	anaphase prompoting complex C subunit 15	protein-coding
Gapdh	chr6	125166335	125166567	+	50.4	0.64	promoter-TSS (NM_008084)	promoter-TSS (NM_008084)	16	NM_001289726	14433	Mm.304088	NM_008084	ENSMUSG00000057666		Gapd	glyceraldehyde-3-phosphate dehydrogenase	protein-coding
F830208F22Rik	chr18	77796240	77796472	+	50.4	0.591	promoter-TSS (NR_152167)	promoter-TSS (NR_152167)	34	NR_152167	619308	Mm.490456	NM_001033812			-	RIKEN cDNA F830208F22 gene	ncRNA
Eif1a	chr18	46597678	46597910	+	50.4	0.595	promoter-TSS (NM_010120)	promoter-TSS (NM_010120)	90	NM_010120	13664	Mm.262037	NM_010120	ENSMUSG00000057561		C76390|Ef1a|Eftu|Eif4c|eIF-1A|eIF-4C	eukaryotic translation initiation factor 1A	protein-coding
Akap2	chr4	57798333	57798565	+	62.8	0.598	intron (NM_001304544, intron 6 of 8)	intron (NM_001304544, intron 6 of 8)	-46799	NM_009649	11641	Mm.467752	NM_009649	ENSMUSG00000038729		AA959716|AI649048|Akap-2|Akap-kl|B230340M18Rik|Prka2	A kinase (PRKA) anchor protein 2	protein-coding
Ak2	chr4	128981007	128981239	+	67.9	0.632	Intergenic	MER31A|LTR|ERV1	-12101	NM_001033966	11637	Mm.29460	NM_016895	ENSMUSG00000028792		Ak-2|D4Ertd220e	adenylate kinase 2	protein-coding
Ak2	chr4	129011669	129011901	+	63.8	0.575	TTS (NR_138540)	TTS (NR_138540)	18561	NM_016895	11637	Mm.29460	NM_016895	ENSMUSG00000028792		Ak-2|D4Ertd220e	adenylate kinase 2	protein-coding
Aig1	chr10	13832913	13833145	+	84.4	0.686	intron (NM_025446, intron 1 of 5)	intron (NM_025446, intron 1 of 5)	35928	NM_001347362	66253	Mm.45755	NM_025446	ENSMUSG00000019806		1500031O19Rik|AV064870|AW413422|CGI-103	androgen-induced 1	protein-coding
Ahnak	chr19	8983209	8983441	+	73	0.688	Intergenic	Intergenic	-5959	NM_001286518	66395	Mm.203866	NM_009643	ENSMUSG00000069833		DY6	AHNAK nucleoprotein (desmoyokin)	protein-coding
Ago2	chr15	73154647	73154879	+	62.8	0.586	intron (NM_153178, intron 1 of 18)	intron (NM_153178, intron 1 of 18)	30184	NM_153178	239528	Mm.23095	NM_153178	ENSMUSG00000036698		1110029L17Rik|2310051F07Rik|AI225898|AL022874|AW546247|Eif2c2|Gerp95|Gm10365|mKIAA4215	argonaute RISC catalytic subunit 2	protein-coding
Afap1l2	chr19	57013445	57013677	+	70	0.713	Intergenic	Intergenic	-4986	NM_001177797	226250	Mm.226284	NM_146102	ENSMUSG00000025083		AU041783|C86904|mKIAA1914	actin filament associated protein 1-like 2	protein-coding
Aebp2	chr6	140548288	140548520	+	61.7	0.707	intron (NM_144920, intron 11 of 30)	intron (NM_144920, intron 11 of 30)	-74259	NM_178803	11569	Mm.86453	NM_009637	ENSMUSG00000030232		AU023766|B230313N05Rik	AE binding protein 2	protein-coding
Adam19	chr11	46073610	46073842	+	58.6	0.711	intron (NM_001291890, intron 3 of 22)	MLT1A0|LTR|ERVL-MaLR	17742	NM_009616	11492	Mm.89940	NM_009616	ENSMUSG00000011256		AL024287|MADDAM|MTLNB|Mltnb	a disintegrin and metallopeptidase domain 19 (meltrin beta)	protein-coding
Adam12	chr7	134007994	134008226	+	101.9	0.651	intron (NM_007400, intron 4 of 22)	intron (NM_007400, intron 4 of 22)	216987	NM_007400	11489	Mm.439714	NM_007400	ENSMUSG00000054555		Mltna	a disintegrin and metallopeptidase domain 12 (meltrin alpha)	protein-coding
Actb	chr5	142905769	142906001	+	82.3	0.698	intron (NM_007393, intron 1 of 5)	CpG	869	NM_007393	11461	Mm.328431	NM_007393	ENSMUSG00000029580		Actx|E430023M04Rik|beta-actin	actin, beta	protein-coding
Acin1	chr14	54686651	54686883	+	72	0.597	exon (NM_023190, exon 1 of 19)	exon (NM_023190, exon 1 of 19)	164	NM_001085473	56215	Mm.297078	NM_019567	ENSMUSG00000022185		2610036I19Rik|2610510L13Rik|Acinus|Acn|C79325|acinusL|acinusS|mKIAA0670	apoptotic chromatin condensation inducer 1	protein-coding
Acbd4	chr11	103102874	103103106	+	65.8	0.717	5' UTR (NM_025988, exon 2 of 11)	5' UTR (NM_025988, exon 2 of 11)	1302	NM_025988	67131	Mm.390367	NM_025988	ENSMUSG00000056938		2010009P05Rik|2010015A21Rik|AI849317	acyl-Coenzyme A binding domain containing 4	protein-coding
Cyth2	chr7	45814420	45814652	+	50.4	0.611	promoter-TSS (NM_001112701)	promoter-TSS (NM_001112701)	-220	NM_001112701	19158	Mm.272130	NM_011181	ENSMUSG00000003269		ARNO|CLM2|Pscd2	cytohesin 2	protein-coding
Zdhhc16	chr19	41933316	41933548	+	49.4	0.582	promoter-TSS (NM_001164561)	promoter-TSS (NM_001164561)	-13	NM_001360679	74168	Mm.20387	NM_023740	ENSMUSG00000025157		1500015N03Rik|Aph2	zinc finger, DHHC domain containing 16	protein-coding
Abr	chr11	76589757	76589989	+	49.4	0.617	Intergenic	Intergenic	-12134	NM_198894	109934	Mm.258939	NM_198018	ENSMUSG00000017631		-	active BCR-related gene	protein-coding
Abl2	chr1	156615616	156615848	+	90.5	0.647	intron (NM_001136104, intron 1 of 12)	intron (NM_001136104, intron 1 of 12)	56945	NM_001136104	11352	Mm.329515	NM_009595	ENSMUSG00000026596		AA536808|Abll|Arg	v-abl Abelson murine leukemia viral oncogene 2 (arg, Abelson-related gene)	protein-coding
Txndc11	chr16	11134575	11134807	+	49.4	0.566	promoter-TSS (NM_029582)	promoter-TSS (NM_029582)	-159	NM_029582	106200	Mm.291015	NM_029582	ENSMUSG00000022498		2810408E11Rik|AI427833|EFP1|Txdc11	thioredoxin domain containing 11	protein-coding
A630001O12Rik	chr8	126849763	126849995	+	148.2	0.697	non-coding (NR_151740, exon 2 of 2)	non-coding (NR_151740, exon 2 of 2)	859	NR_151740	414091	Mm.240068	NM_001033546			Gm45803	RIKEN cDNA A630001O12 gene	ncRNA
A630001O12Rik	chr8	126839293	126839525	+	60.7	0.698	Intergenic	Intergenic	-9611	NR_151740	414091	Mm.240068	NM_001033546			Gm45803	RIKEN cDNA A630001O12 gene	ncRNA
A530013C23Rik	chr2	167777615	167777847	+	96.7	0.61	Intergenic	Intergenic	86554	NR_015500	329562	Mm.123101	NM_177851	ENSMUSG00000006462		-	RIKEN cDNA A530013C23 gene	ncRNA
A4galt	chr15	83293330	83293562	+	79.2	0.581	Intergenic	MTD|LTR|ERVL-MaLR	-41672	NM_001004150	239559	Mm.323805	NM_001004150	ENSMUSG00000047878		-	alpha 1,4-galactosyltransferase	protein-coding
9430078K24Rik	chr12	79864804	79865036	+	65.8	0.61	Intergenic	Intergenic	59813	NR_131075	77290	Mm.395042	NR_131073	ENSMUSG00000112765		-	RIKEN cDNA 9430078K24 gene	ncRNA
Sox4	chr13	28953559	28953791	+	49.4	0.671	promoter-TSS (NM_009238)	promoter-TSS (NM_009238)	24	NM_009238	20677	Mm.240627	NM_009238	ENSMUSG00000076431		AA682046|Sox-4	SRY (sex determining region Y)-box 4	protein-coding
5430421F17Rik	chr8	25274338	25274570	+	91.6	0.623	Intergenic	Zaphod|DNA|hAT-Tip100	31816	NR_040352	74489	Mm.256468	NR_040352	ENSMUSG00000110140		-	RIKEN cDNA 5430421F17 gene	ncRNA
5031425E22Rik	chr5	23394309	23394541	+	63.8	0.667	Intergenic	Intergenic	39928	NR_040469	269630	Mm.425231	NR_040469	ENSMUSG00000073147		-	RIKEN cDNA 5031425E22 gene	ncRNA
4933425B07Rik	chr14	46636505	46636737	+	73	0.664	intron (NR_046460, intron 1 of 4)	intron (NR_046460, intron 1 of 4)	802	NR_046460	74458	Mm.390708	NR_046460	ENSMUSG00000115665		-	RIKEN cDNA 4933425B07 gene	ncRNA
4932443I19Rik	chr8	13695457	13695689	+	62.8	0.56	Intergenic	Intergenic	-10316	NM_001101519	403185	Mm.252143	NM_001101519	ENSMUSG00000090336		A230061C02Rik|Gm1106	RIKEN cDNA 4932443I19 gene	protein-coding
Rtn3	chr19	7483134	7483366	+	49.4	0.6	promoter-TSS (NM_001271487)	promoter-TSS (NM_001271487)	41	NM_001003933	20168	Mm.246990	NM_053076	ENSMUSG00000024758		RTN3-A1	reticulon 3	protein-coding
4931428F04Rik	chr8	105289259	105289491	+	80.2	0.629	TTS (NM_177788)	TTS (NM_177788)	153	NM_001166394	74356	Mm.204876	NM_028888	ENSMUSG00000014837		AI426165|Kiaa0895l	RIKEN cDNA 4931428F04 gene	protein-coding
Rpl14	chr9	120571477	120571709	+	49.4	0.65	promoter-TSS (NM_025974)	promoter-TSS (NM_025974)	76	NM_025974	67115	Mm.289810	NM_025974	ENSMUSG00000025794		3100001N19Rik|AA407502|AL022816|CAG-ISL-7|CTG-B33|L14	ribosomal protein L14	protein-coding
Ppp1r12b	chr1	134955740	134955972	+	49.4	0.701	promoter-TSS (NM_001081307)	promoter-TSS (NM_001081307)	84	NM_001081307	329251	Mm.188709	NM_001081307	ENSMUSG00000073557		1810037O03Rik|9530009M10Rik|AI132431|Mypt2	protein phosphatase 1, regulatory (inhibitor) subunit 12B	protein-coding
Pdgfrb	chr18	61045109	61045341	+	49.4	0.688	promoter-TSS (NM_001146268)	promoter-TSS (NM_001146268)	75	NM_008809	18596	Mm.4146	NM_008809	ENSMUSG00000024620		AI528809|CD140b|PDGFR-1|Pdgfr	platelet derived growth factor receptor, beta polypeptide	protein-coding
Parp6	chr9	59617151	59617383	+	49.4	0.61	promoter-TSS (NR_038075)	promoter-TSS (NR_038075)	-17	NM_001205239	67287	Mm.439943	NM_029922	ENSMUSG00000025237		1700119G14Rik|2310028P13Rik|3110038K10Rik|ARTD17|C030013N01Rik|PARP-6	poly (ADP-ribose) polymerase family, member 6	protein-coding
4930539M17Rik	chr3	9145707	9145939	+	87.4	0.548	Intergenic	Intergenic	83859	NR_040597	75149	Mm.399324	NR_040597	ENSMUSG00000103116		-	RIKEN cDNA 4930539M17 gene	ncRNA
4930526I15Rik	chr9	124424547	124424779	+	74.1	0.553	non-coding (NR_027950, exon 2 of 2)	non-coding (NR_027950, exon 2 of 2)	876	NR_102721	75135	Mm.476814	NR_015516			1600027J15Rik	RIKEN cDNA 4930526I15 gene	ncRNA
4930526I15Rik	chr9	124423909	124424141	+	74.1	0.615	non-coding (NR_027950, exon 2 of 2)	non-coding (NR_027950, exon 2 of 2)	238	NR_102721	75135	Mm.476814	NR_015516			1600027J15Rik	RIKEN cDNA 4930526I15 gene	ncRNA
Mgea5	chr19	45783545	45783777	+	49.4	0.552	promoter-TSS (NR_151594)	promoter-TSS (NR_151594)	-108	NM_023799	76055	Mm.122725	NM_023799	ENSMUSG00000025220		Hy5|Ncoat|OGA	meningioma expressed antigen 5 (hyaluronidase)	protein-coding
Impact	chr18	12974255	12974487	+	49.4	0.654	promoter-TSS (NM_001357396)	promoter-TSS (NM_001357396)	-89	NM_001357396	16210	Mm.8154	NM_008378	ENSMUSG00000024423		E430016J11Rik	impact, RWD domain protein	protein-coding
Hist1h2bb	chr13	23746311	23746543	+	49.4	0.711	promoter-TSS (NM_175664)	promoter-TSS (NM_175664)	-307	NM_175664	319178	Mm.390567	NM_175664	ENSMUSG00000075031		H2b-143	histone cluster 1, H2bb	protein-coding
4930474M22Rik	chr17	14339953	14340185	+	53.5	0.591	intron (NM_022315, intron 4 of 12)	intron (NM_022315, intron 4 of 12)	58873	NR_027986	74917	Mm.32228	NM_183107			-	RIKEN cDNA 4930474M22 gene	ncRNA
Gapdh	chr6	125165656	125165888	+	49.4	0.6	promoter-TSS (NM_008084)	promoter-TSS (NM_008084)	1	NM_008084	14433	Mm.304088	NM_008084	ENSMUSG00000057666		Gapd	glyceraldehyde-3-phosphate dehydrogenase	protein-coding
4833427F10Rik	chr17	35777186	35777418	+	52.5	0.693	intron (NR_045459, intron 2 of 2)	MIRc|SINE|MIR	4852	NR_045459	74601	Mm.410840	NR_045459	ENSMUSG00000092171		-	RIKEN cDNA 4833427F10 gene	ncRNA
Fam76a	chr4	132922604	132922836	+	49.4	0.697	promoter-TSS (NM_001163792)	promoter-TSS (NM_001163792)	-169	NM_145553	230789	Mm.11473	NM_145553	ENSMUSG00000028878		-	family with sequence similarity 76, member A	protein-coding
Dmxl1	chr18	49832360	49832592	+	49.4	0.72	promoter-TSS (NM_001081371)	promoter-TSS (NM_001081371)	-521	NM_001081371	240283	Mm.257790	NM_001081371	ENSMUSG00000037416		C630007L23Rik|D030030C22	Dmx-like 1	protein-coding
2610016A17Rik	chr19	25654269	25654501	+	80.2	0.705	Intergenic	Intergenic	17854	NR_045347	100503074	Mm.140012	NR_045347	ENSMUSG00000101089		2610317C19Rik	RIKEN cDNA 2610016A17 gene	ncRNA
2010111I01Rik	chr13	63155025	63155257	+	49.4	0.686	intron (NM_001289926, intron 5 of 15)	intron (NM_001289926, intron 5 of 15)	-84888	NR_110520	72061	Mm.188105	NM_028079	ENSMUSG00000021458		2300006M17Rik|AP-O|AW742919|Aopep|ApO|mir-23b|mir-24-1|mir-27b	RIKEN cDNA 2010111I01 gene	protein-coding
1810053B23Rik	chr16	93107179	93107411	+	67.9	0.7	Intergenic	AmnSINE1|SINE|Deu	245894	NR_040486	69857	Mm.81192	NR_040486	ENSMUSG00000100277		1810008L18Rik|1810056K14Rik	RIKEN cDNA 1810053B23 gene	ncRNA
Ddx56	chr11	6267584	6267816	+	49.4	0.708	promoter-TSS (NM_026538)	promoter-TSS (NM_026538)	29	NM_026538	52513	Mm.29810	NM_026538	ENSMUSG00000004393		2600001H07Rik|D11Ertd619e|Noh61	DEAD (Asp-Glu-Ala-Asp) box polypeptide 56	protein-coding
Cdk5	chr5	24423620	24423852	+	49.4	0.514	promoter-TSS (NM_007668)	promoter-TSS (NM_007668)	-206	NM_007668	12568	Mm.298798	NM_007668	ENSMUSG00000028969		AW048668|Crk6	cyclin-dependent kinase 5	protein-coding
1700108F19Rik	chr14	76698806	76699038	+	196.5	0.638	Intergenic	Intergenic	21354	NR_015485	73272	Mm.116804	NR_015485	ENSMUSG00000101009		1700020I02Rik|BB065030	RIKEN cDNA 1700108F19 gene	ncRNA
Arf2	chr11	103966402	103966634	+	49.4	0.537	promoter-TSS (NM_001304574)	promoter-TSS (NM_001304574)	-207	NM_001304574	11841	Mm.5061	NM_007477	ENSMUSG00000062421		-	ADP-ribosylation factor 2	protein-coding
1700028E10Rik	chr5	151316112	151316344	+	50.4	0.64	Intergenic	Intergenic	-52447	NR_045700	625175	Mm.443286	NR_045699	ENSMUSG00000097321		A630054D14|Gm6561	RIKEN cDNA 1700028E10 gene	ncRNA
9130011E15Rik	chr19	45998362	45998594	+	49.4	0.836	promoter-TSS (NM_198296)	promoter-TSS (NM_198296)	10	NM_198296	71617	Mm.210949	NM_198296	ENSMUSG00000039901		AI431055|AW050122	RIKEN cDNA 9130011E15 gene	protein-coding
1700010J16Rik	chr10	112614318	112614550	+	52.5	0.671	Intergenic	ORR1C2|LTR|ERVL-MaLR	-112492	NR_040579	69355	Mm.84337	NR_040579	ENSMUSG00000100314		-	RIKEN cDNA 1700010J16 gene	ncRNA
1700001K23Rik	chr19	53273345	53273577	+	81.3	0.664	Intergenic	L1ME4b|LINE|L1	-18256	NR_036590	69319	Mm.57452	NR_036590			-	RIKEN cDNA 1700001K23 gene	ncRNA
1110058D11Rik	chr17	64093739	64093971	+	54.5	0.596	intron (NM_001037997, intron 16 of 18)	intron (NM_001037997, intron 16 of 18)	-43183	NR_130982	68771	Mm.443351	NR_130982			-	RIKEN cDNA 1110058D11 gene	ncRNA
1110002J07Rik	chr10	66849904	66850136	+	58.6	0.693	Intergenic	Intergenic	70364	NR_138561	68488	Mm.338835	NR_138560			-	RIKEN cDNA 1110002J07 gene	ncRNA
Srrm2	chr17	23803013	23803245	+	47.3	0.544	promoter-TSS (NM_175229)	promoter-TSS (NM_175229)	-58	NM_175229	75956	Mm.5222	NM_175229	ENSMUSG00000039218		5033413A03Rik|AA410130|SRm300|mKIAA0324	serine/arginine repetitive matrix 2	protein-coding
2022-03-11	chr15	26379961	26380193	+	91.6	0.653	intron (NM_001310774, intron 2 of 2)	intron (NM_001310774, intron 2 of 2)	71029	NM_177597	211147	Mm.54257	NM_177597	ENSMUSG00000022269		9630025C22	membrane-associated ring finger (C3HC4) 11	protein-coding

## Sheet: legend
Dataset EV1. Chromatin immunoprecipitation sequencing geneset of FOXK2 in C2C12 cells.
The chromosome location, detailed annotation and database ID information of genes of FOXK2 binding in C2C12 cells by chromatin immunoprecipitation sequencing
