# Supplementary material for: FOXK2 in skeletal muscle development: a new pathogenic gene for congenital myopathy with ptosis
Source: EMBO Mol Med. 2025 May 23;17(7):1599–630. doi: 10.1038/s44321-025-00247-x (PMC12254393; doi:10.1038/s44321-025-00247-x)
Supplement: Supplementary file 5 — Dataset EV2 [file 44321_2025_247_MOESM5_ESM.xlsx]

## Sheet: ATAC-seq
Dataset EV2. Assay of transposase accessible chromatin sequencing dataset in FOXK2-KO C2C12 cells vs. control cells
Gene Name	log2FoldChange	pvalue	peak name	Start	End	Strand	Peak Score	Focus.Ratio.Region.Size	Annotation	Distance.to.TSS	Entrez.ID	Nearest.Unigene	Nearest.Refseq	Nearest.Ensembl	Gene.Alias	Gene.Description
Nynrin	4.75825	0.000403206	chr14-1968	55854753	55855153	+	9.64	0.587	intron (NM_001040072, intron 1 of 7)	838	277154	Mm.319347	NM_001040072	ENSMUSG00000075592	AA409373|C80530|mKIAA1305	NYN domain and retroviral integrase containing
Vmn2r19	4.60693	0.000921529	chr6-2730	123320234	123320634	+	9.64	0.625	intron (NM_001104632, intron 3 of 5)	12101	232358	Mm.469878	NM_001104632	ENSMUSG00000091260	EG232358	vomeronasal 2, receptor 19
Myo5b	4.00888	0.000758308	chr18-1756	74446144	74446544	+	10.5	0.829	intron (NM_201600, intron 1 of 38)	3725	17919	Mm.260098	NM_008661	ENSMUSG00000025885	AI661750|mKIAA1119	myosin VB
Galnt11	3.95955	0.00120985	chr5-2704	25255370	25255770	+	10.5	0.722	intron (NM_001359890, intron 6 of 11)	9197	231050	Mm.246718	NM_144908	ENSMUSG00000038072	A430075I06Rik|AI648252|E430002F06Rik	polypeptide N-acetylgalactosaminyltransferase 11
Gria1	3.92354	0.00109173	chr11-4459	57096567	57096967	+	9.22	0.743	intron (NM_008165, intron 2 of 15)	83721	14799	Mm.4920	NM_008165	ENSMUSG00000020524	2900051M01Rik|Glr-1|Glr1|GluA1|GluR-A|GluRA|Glur-1|Glur1|HIPA1|gluR-K1	glutamate receptor, ionotropic, AMPA1 (alpha 1)
Gm5069	3.70929	0.000190656	chr1-3756	180330384	180330784	+	11.7	0.766	promoter-TSS (NR_003623)	-35	277333	Mm.389223	NM_199472		EG277333	glyceraldehyde-3-phosphate dehydrogenase pseudogene
Ppfibp2	3.67453	0.00288068	chr7-2987	107722495	107722895	+	9.64	0.788	intron (NM_001357438, intron 10 of 20)	30852	19024	Mm.2817	NM_008905	ENSMUSG00000036528	Cclp1	PTPRF interacting protein, binding protein 2 (liprin beta 2)
Tbc1d22a	3.60736	0.00407952	chr15-3283	86362943	86363343	+	9.64	0.622	intron (NM_001358062, intron 6 of 9)	85468	223754	Mm.28904	NM_145476	ENSMUSG00000051864	BC023106|D15Ertd781e	TBC1 domain family, member 22a
Fblim1	3.46304	0.00579831	chr4-3287	141592935	141593335	+	8.8	0.793	intron (NM_001163256, intron 3 of 8)	6789	74202	Mm.490327	NM_133754	ENSMUSG00000006219	2410043F08Rik|Cal|Fblp1|Gt10|migfilin|migfilin(s)	filamin binding LIM protein 1
Barx2	3.43903	0.00669947	chr9-3097	31988771	31989171	+	7.97	0.821	Intergenic	-75686	12023	Mm.261044	NM_013800	ENSMUSG00000032033	2310006E12Rik|Barx2b	BarH-like homeobox 2
Bcl11b	3.43184	0.000962943	chr12-1871	107950777	107951177	+	10.9	0.775	intron (NM_001286343, intron 1 of 1)	52437	58208	Mm.392694	NM_021399	ENSMUSG00000048251	9130430L19Rik|AI604821|B630002E05Rik|BCL-11B|Ctip2|Rit1	B cell leukemia/lymphoma 11B
Fmr1os	3.40164	0.00113856	chrX-992	68543693	68544093	+	10.5	0.882	Intergenic	134506	100038638	Mm.368431	NR_033481	ENSMUSG00000096946	Asfmr1|Gm10474	fragile X mental retardation syndrome 1, opposite strand
Myo3a	3.37201	0.00110282	chr2-3161	22256930	22257330	+	13.4	0.895	intron (NM_148413, intron 3 of 19)	29627	667663	Mm.330033	NM_148413	ENSMUSG00000025716	9030416P08Rik	myosin IIIA
Gucy2e	3.32118	0.00930187	chr11-4707	69230568	69230968	+	8.38	0.75	intron (NM_008192, intron 7 of 18)	6254	14919	Mm.291816	NM_008192	ENSMUSG00000020890	GC-E|GC1|ROS-GC1	guanylate cyclase 2e
1700116B05Rik	3.22896	0.00264388	chr16-1683	50974864	50975264	+	8.8	0.722	Intergenic	191655	78639	Mm.160109	NR_131005	ENSMUSG00000092276	-	RIKEN cDNA 1700116B05 gene
Rtp1	3.20916	0.000460698	chr16-1645	23473035	23473435	+	10.5	0.625	intron (NM_001359083, intron 10 of 10)	44102	239766	Mm.208751	NM_001004151	ENSMUSG00000033383	Gm1766|Gm604	receptor transporter protein 1
Fgf9	3.17996	0.00288934	chr14-1885	58253625	58254025	+	9.64	0.848	Intergenic	181139	14180	Mm.8846	NM_013518	ENSMUSG00000021974	Eks	fibroblast growth factor 9
Nuf2	3.12755	0.00304224	chr1-4289	169374704	169375104	+	8.38	0.711	Intergenic	156560	66977	Mm.151315	NM_023284	ENSMUSG00000026683	2410003C07Rik|AU044112|C85691|Cdca1|NUF2R	NUF2, NDC80 kinetochore complex component
Wnt11	3.10862	0.00345051	chr7-2938	98793694	98794094	+	9.64	0.659	Intergenic	-41218	22411	Mm.22182	NM_009519	ENSMUSG00000015957	-	wingless-type MMTV integration site family, member 11
Fgr	3.10862	0.00345051	chr4-3273	132959171	132959571	+	8.8	0.781	Intergenic	-14724	14191	Mm.271665	NM_010208	ENSMUSG00000028874	-	FGR proto-oncogene, Src family tyrosine kinase
Rin2	3.09226	0.00441646	chr2-3954	145747304	145747704	+	9.64	0.659	intron (NR_033220, intron 3 of 3)	-38612	74030	Mm.228799	NM_028724	ENSMUSG00000001768	2010003K16Rik|4632403N06Rik|AW821980|RASSF4	Ras and Rab interactor 2
Slc16a9	3.04903	0.00111261	chr10-3014	70335713	70336113	+	10.5	0.689	Intergenic	90637	66859	Mm.19325	NM_025807	ENSMUSG00000037762	1200003C15Rik|4930425B13Rik|AI552636	solute carrier family 16 (monocarboxylic acid transporters), member 9
Myo10	3.03454	0.00144524	chr15-3225	25563472	25563872	+	10.1	0.633	Intergenic	-58878	17909	Mm.60590	NM_019472	ENSMUSG00000022272	AW048724|D15Ertd600e|mKIAA0799|myosin-X	myosin X
1700017G19Rik	3.02493	0.0046556	chr3-3346	39834607	39835007	+	8.8	0.774	Intergenic	688105	100040882	Mm.272869	NR_040445	ENSMUSG00000037884	-	RIKEN cDNA 1700017G19 gene
Raf1	3.0119	0.0054451	chr6-3037	115654078	115654478	+	8.38	0.735	intron (NM_029780, intron 1 of 16)	21610	110157	Mm.184163	NM_029780	ENSMUSG00000000441	6430402F14Rik|AA990557|BB129353|Craf1|D830050J10Rik|Raf-1|c-Raf|cRaf|v-Raf	v-raf-leukemia viral oncogene 1
Tenm4	2.96523	0.00166609	chr7-3099	95678384	95678784	+	8.8	0.75	Intergenic	-492660	23966	Mm.254610	NM_011858	ENSMUSG00000048078	Doc4|ELM2|Odz4|R75022|Ten-m4|l(7)-3Rn|l7Rn3|mKIAA1302	teneurin transmembrane protein 4
Pcmtd1	2.96344	0.00749446	chr1-4512	7700201	7700601	+	7.13	0.862	Intergenic	611481	319263	Mm.21539	NM_183028	ENSMUSG00000051285	8430411F12Rik|A030012M09Rik	protein-L-isoaspartate (D-aspartate) O-methyltransferase domain containing 1
Washc3	2.95954	0.00644157	chr10-3491	88221640	88222040	+	8.8	0.839	intron (NM_026070, intron 5 of 6)	20743	67282	Mm.208465	NM_026070	ENSMUSG00000020056	2900091E11Rik|5730495F03Rik|Ccdc53	WASH complex subunit 3
Prmt8	2.95831	0.00012364	chr6-1871	127723077	127723477	+	15.5	0.797	intron (NM_201371, intron 4 of 9)	45882	381813	Mm.39750	NM_201371	ENSMUSG00000030350	Hrmt1l3|Hrmt1l4	protein arginine N-methyltransferase 8
4930474M22Rik	2.94479	0.000446364	chr17-2121	14364395	14364795	+	11.3	0.786	intron (NM_022315, intron 7 of 12)	34347	74917	Mm.32228	NM_183107		-	RIKEN cDNA 4930474M22 gene
Cdyl	2.92022	3.66788e-06	chr13-1183	35512246	35512646	+	24.3	0.824	Intergenic	-147416	12593	Mm.29002	NM_009881	ENSMUSG00000059288	AI325931	chromodomain protein, Y chromosome-like
St6galnac5	2.91219	0.00256179	chr3-3359	152920133	152920533	+	7.97	0.682	intron (NM_012028, intron 2 of 4)	61874	26938	Mm.40915	NM_012028	ENSMUSG00000039037	AI851940|Siat7e	ST6 (alpha-N-acetyl-neuraminyl-2,3-beta-galactosyl-1,3)-N-acetylgalactosaminide alpha-2,6-sialyltransferase 5
Ppfibp2	2.89253	0.00245211	chr7-2760	107664452	107664852	+	10.5	0.646	promoter-TSS (NM_001357436)	-826	19024	Mm.2817	NM_008905	ENSMUSG00000036528	Cclp1	PTPRF interacting protein, binding protein 2 (liprin beta 2)
Msl3l2	2.89212	0.00852232	chr10-3533	55198468	55198868	+	7.97	0.786	Intergenic	-908249	73390	Mm.181475	NM_133751	ENSMUSG00000047669	1700060H10Rik	MSL3 like 2
Zim3	2.88351	0.0101231	chr7-3284	6895589	6895989	+	8.8	0.833	intron (NM_001360502, intron 2 of 7)	80873	116811	Mm.381671	NR_036631	ENSMUSG00000108043	1700128I23Rik	zinc finger, imprinted 3
Susd6	2.84566	0.00974836	chr12-2242	80834068	80834468	+	8.38	0.793	intron (NM_178682, intron 2 of 5)	43736	217684	Mm.341776	NM_178682	ENSMUSG00000021133	4933426M11Rik|mKIAA0247	sushi domain containing 6
Col25a1	2.8329	0.00135819	chr3-2397	130264902	130265302	+	13	0.672	intron (NM_198711, intron 2 of 34)	84257	77018	Mm.91728	NM_029838	ENSMUSG00000058897	2700062B08Rik|CLAC-P	collagen, type XXV, alpha 1
Pcsk2os2	2.82115	0.00102459	chr2-3445	143681904	143682304	+	10.5	0.694	intron (NM_008792, intron 2 of 11)	107082	378775	Mm.441313	NR_040625	ENSMUSG00000087115	9430032N09Rik|Gm12360	proprotein convertase subtilisin/kexin type 2, opposite strand 2
4930503E24Rik	2.8147	0.0105509	chr10-3431	124266521	124266921	+	9.22	0.733	Intergenic	-202353	75030	Mm.159403	NR_028310	ENSMUSG00000112364	-	eukaryotic translation initiation factor 3, subunit I pseudogene
Gm11780	2.80841	0.012045	chr4-3324	4624200	4624600	+	8.38	0.719	Intergenic	-94942	622019	Mm.246123	NM_001277919		-	predicted gene 11780
Fgf9	2.8017	0.00152647	chr14-1603	58551858	58552258	+	12.6	0.733	Intergenic	479372	14180	Mm.8846	NM_013518	ENSMUSG00000021974	Eks	fibroblast growth factor 9
Sesn3	2.79237	0.0125524	chr9-3117	14234949	14235349	+	7.97	0.618	Intergenic	-41152	75747	Mm.325126	NM_030261	ENSMUSG00000032009	5630400E15Rik|BC003348|SEST3	sestrin 3
Cdyl	2.78491	0.00128911	chr13-2062	35507101	35507501	+	13	0.702	Intergenic	-152561	12593	Mm.29002	NM_009881	ENSMUSG00000059288	AI325931	chromodomain protein, Y chromosome-like
4930452A19Rik	2.77801	0.00467126	chr17-2534	9744124	9744524	+	7.97	0.771	Intergenic	31542	71092	Mm.243827	NR_045433		4933424P20Rik	RIKEN cDNA 4930452A19 gene
Adgrl3	2.75851	0.00484467	chr5-3106	81054747	81055147	+	8.8	0.643	intron (NM_198702, intron 1 of 27)	33354	319387	Mm.273631	NM_198702	ENSMUSG00000037605	5430402I23Rik|CIRL-3|D130075K09Rik|Gm1379|LEC3|Lphn3|mKIAA0768	adhesion G protein-coupled receptor L3
Prickle2	2.73615	0.0192872	chr6-3171	92534523	92534923	+	7.97	0.667	5' UTR (NM_001134459, exon 1 of 8)	138	243548	Mm.248820	NM_001081146	ENSMUSG00000030020	6230400G14Rik|6720451F06Rik|mpk2	prickle planar cell polarity protein 2
Kcnj2	2.72462	0.00611733	chr11-4412	111438979	111439379	+	8.8	0.75	Intergenic	373015	16518	Mm.4951	NM_008425	ENSMUSG00000041695	IRK1|Kcnf1|Kir2.1	potassium inwardly-rectifying channel, subfamily J, member 2
Mir128-2	2.71614	0.00183727	chr9-2258	112023552	112023952	+	13.8	0.745	Intergenic	94959	723815		NR_029823	ENSMUSG00000065441	Mirn128-2|Mirn128b|mir-128-2|mir-128b	microRNA 128-2
4930474N05Rik	2.69464	0.0230312	chr14-1898	36267587	36267987	+	10.9	0.867	Intergenic	172822	218921	Mm.212464	NM_175008	ENSMUSG00000096405	-	RIKEN cDNA 4930474N05 gene
Eif2ak4	2.69172	0.00721571	chr2-3470	118406734	118407134	+	10.9	0.8	intron (NM_013719, intron 3 of 38)	17822	27103	Mm.217616	NM_013719	ENSMUSG00000005102	2610011M03|GCN2|MGCN2	eukaryotic translation initiation factor 2 alpha kinase 4
4930529K09Rik	2.68436	0.0057873	chr14-2212	86153306	86153706	+	8.38	0.75	Intergenic	-92464	75155	Mm.399239	NR_040457	ENSMUSG00000115271	4930507G21Rik	RIKEN cDNA 4930529K09 gene
Mir128-2	2.64663	0.000295296	chr9-1790	111938274	111938674	+	18.9	0.679	Intergenic	180237	723815		NR_029823	ENSMUSG00000065441	Mirn128-2|Mirn128b|mir-128-2|mir-128b	microRNA 128-2
Atp6v0a2	2.64371	0.00555987	chr5-2643	124636831	124637231	+	10.9	0.745	intron (NM_011596, intron 3 of 19)	7979	21871	Mm.1158	NM_011596	ENSMUSG00000038023	8430408C20Rik|AI385560|ATP6a2|AW489264|Atp6n1d|Atp6n2|C76904|ISF|J6B7|SHIF|Stv1|TJ6M|TJ6s|Tj6|V-ATPase 116 kDa|V-ATPase a2	ATPase, H+ transporting, lysosomal V0 subunit A2
Gm5083	2.62551	0.00790747	chr13-2761	44159643	44160043	+	9.22	0.714	Intergenic	38676	328235	Mm.188356	NR_045285	ENSMUSG00000089815	A730030A06	predicted gene 5083
Zfhx3	2.60441	0.00875542	chr8-2849	108822761	108823161	+	8.8	0.8	intron (NM_007496, intron 3 of 9)	108317	11906	Mm.416972	NM_007496	ENSMUSG00000038872	A230102L03Rik|Atbf1|Sci|WBP9|mKIAA4228	zinc finger homeobox 3
Rtl6	2.5971	0.0246165	chr15-3793	84541244	84541644	+	7.55	0.821	Intergenic	16379	223732	Mm.6471	NM_177630	ENSMUSG00000055745	BC058638|Ldoc1l|Mar6|Mart6	retrotransposon Gag like 6
Efcab1	2.59559	0.00935298	chr16-1906	14819347	14819747	+	8.38	0.583	Intergenic	-87099	66793	Mm.100270	NM_025769	ENSMUSG00000068617	4930449A16Rik|5430404L10Rik	EF-hand calcium binding domain 1
Fto	2.58945	0.010337	chr8-2969	91521940	91522340	+	8.38	0.775	intron (NM_011936, intron 7 of 8)	208615	26383	Mm.4375	NM_011936	ENSMUSG00000055932	AW743446|mKIAA1752	fat mass and obesity associated
1190002N15Rik	2.58865	0.0108132	chr9-2786	94198594	94198994	+	8.8	0.743	Intergenic	339287	68861	Mm.258746	NM_001033145	ENSMUSG00000045414	GoPro49|HASF	RIKEN cDNA 1190002N15 gene
Serpinb6e	2.58261	0.00517051	chr13-2132	33762533	33762933	+	13.4	0.796	Intergenic	80675	435350	Mm.263418	NM_001045535	ENSMUSG00000069248	Gm11396|SPI3B|ovalbumin	serine (or cysteine) peptidase inhibitor, clade B, member 6e
Ints9	2.57479	0.00989831	chr14-1961	64963698	64964098	+	9.22	0.686	intron (NM_001253731, intron 1 of 16)	13853	210925	Mm.71332	NM_153414	ENSMUSG00000021975	BC028953|D14Ertd231e	integrator complex subunit 9
Pappa	2.56997	0.0155357	chr4-3306	65084916	65085316	+	7.55	0.658	Intergenic	-39058	18491	Mm.317854	NM_021362	ENSMUSG00000028370	8430414N03Rik|IGFBP-4ase|PAG1|PAPP-A	pregnancy-associated plasma protein A
Cdyl	2.56343	0.0206263	chr13-2677	35502062	35502462	+	9.22	0.838	Intergenic	-157600	12593	Mm.29002	NM_009881	ENSMUSG00000059288	AI325931	chromodomain protein, Y chromosome-like
Cd28	2.56277	0.0132558	chr1-4246	60745921	60746321	+	8.8	0.682	promoter-TSS (NM_007642)	-267	12487	Mm.255003	NM_007642	ENSMUSG00000026012	-	CD28 antigen
Gm10007	2.56144	0.0114763	chr19-1719	58255186	58255586	+	10.5	0.718	intron (NM_001285457, intron 8 of 9)	-40818	791347	Mm.452208	NR_040449		-	predicted gene 10007
Gm10007	2.55922	8.44858e-06	chr19-1052	58288270	58288670	+	21.8	0.701	intron (NM_001285457, intron 5 of 9)	-7734	791347	Mm.452208	NR_040449		-	predicted gene 10007
Prkg1	2.51934	0.00535906	chr19-1752	31497323	31497723	+	10.1	0.721	intron (NM_001013833, intron 2 of 17)	166847	19091	Mm.381170	NM_011160	ENSMUSG00000052920	AW125416|CGKI|Gm19690|Prkg1b|Prkgr1b	protein kinase, cGMP-dependent, type I
Abca4	2.50767	0.0140441	chr3-3228	122082265	122082665	+	8.38	0.818	intron (NM_007378, intron 7 of 49)	38005	11304	Mm.3918	NM_007378	ENSMUSG00000028125	AW050280|Abc10|Abcr|D430003I15Rik|RmP	ATP-binding cassette, sub-family A (ABC1), member 4
Npsr1	2.49762	0.00582657	chr9-2179	24204635	24205035	+	14.3	0.857	intron (NM_175678, intron 3 of 9)	106817	319239	Mm.130824	NM_175678	ENSMUSG00000043659	9330128H10Rik|GPRA|Gpr154|MVTR|PGR14|VRR1	neuropeptide S receptor 1
Gm32461	2.49548	0.0131931	chr16-1739	86513072	86513472	+	9.22	0.818	Intergenic	293241	102635020	Mm.132956	NR_153789		-	predicted gene, 32461
Atp5g2	2.49477	0.000228527	chr15-2091	102656736	102657136	+	18.9	0.694	Intergenic	14111	67942	Mm.10314	NM_026468	ENSMUSG00000062683	1810041M08Rik	ATP synthase, H+ transporting, mitochondrial F0 complex, subunit C2 (subunit 9)
Hunk	2.48894	0.00249997	chr16-1350	90407749	90408149	+	11.7	0.755	intron (NM_015755, intron 1 of 10)	21552	26559	Mm.125874	NM_015755	ENSMUSG00000053414	Bstk1|Mak-v	hormonally upregulated Neu-associated kinase
Nav3	2.4879	0.00619871	chr10-3244	110118083	110118483	+	9.64	0.682	Intergenic	-118064	260315	Mm.225050	NM_177797	ENSMUSG00000020181	4732483H20Rik|9630020C08Rik|POMFIL1|Pomfil1p|mKIAA0938|unc53H3	neuron navigator 3
4930578N18Rik	2.48718	0.0317783	chr16-1923	76230304	76230704	+	8.8	0.7	Intergenic	107891	78215	Mm.243885	NR_040575		-	RIKEN cDNA 4930578N18 gene
Slc12a8	2.47636	0.0145926	chr16-1662	33576557	33576957	+	9.64	0.829	intron (NM_001083902, intron 4 of 11)	58162	171286	Mm.35253	NM_134251	ENSMUSG00000035506	CCC9|E330020C02Rik	solute carrier family 12 (potassium/chloride transporters), member 8
Cd3e	2.4669	0.0138435	chr9-3020	45018944	45019344	+	8.38	0.8	Intergenic	-9554	12501	Mm.210361	NM_007648	ENSMUSG00000032093	AI504783|CD3|CD3epsilon|T3e	CD3 antigen, epsilon polypeptide
Pja1	2.46157	0.00714941	chrX-1062	99605193	99605593	+	9.22	0.714	Intergenic	-134658	18744	Mm.8211	NM_008853	ENSMUSG00000034403	praja-1	praja ring finger ubiquitin ligase 1
Tmem100	2.46109	0.000167752	chr11-2518	90026936	90027336	+	19.7	0.723	Intergenic	-3212	67888	Mm.212428	NM_026433	ENSMUSG00000069763	1810057C19Rik|AV011897	transmembrane protein 100
Atoh8	2.45477	0.00769803	chr6-2528	72185969	72186369	+	11.3	0.767	Intergenic	49408	71093	Mm.87449	NM_153778	ENSMUSG00000037621	4933425C05Rik|Hath6|Math6|bHLHa21|okadin	atonal bHLH transcription factor 8
Lhfpl2	2.45278	0.00329003	chr13-2463	94126139	94126539	+	9.64	0.745	intron (NM_172589, intron 2 of 3)	68543	218454	Mm.316553	NM_172589	ENSMUSG00000045312	6030465B15|AI447312|AW050335|mKIAA0206|vgim	lipoma HMGIC fusion partner-like 2
Hmgb2	2.45037	0.00816417	chr8-2679	57576170	57576570	+	9.22	0.688	intron (NM_001167981, intron 2 of 11)	64527	97165	Mm.276881	NM_008252	ENSMUSG00000054717	C80539|HMG-2|Hmg2	high mobility group box 2
Tnxb	2.44832	0.00358338	chr17-2183	34692992	34693392	+	10.9	0.638	intron (NM_031176, intron 12 of 32)	22657	81877	Mm.290527	NM_031176	ENSMUSG00000033327	Tn-mhc|Tnx	tenascin XB
Mir125b-1	2.43524	0.0160189	chr9-2943	41705517	41705917	+	8.38	0.786	Intergenic	123791	387236		NR_029822	ENSMUSG00000093354	Mirn125b|Mirn125b-1|mir-125b-1	microRNA 125b-1
1190002N15Rik	2.42928	0.0210482	chr9-3092	94077354	94077754	+	8.38	0.758	Intergenic	460527	68861	Mm.258746	NM_001033145	ENSMUSG00000045414	GoPro49|HASF	RIKEN cDNA 1190002N15 gene
Tenm4	2.42797	9.91212e-05	chr7-1933	95738877	95739277	+	18.9	0.638	Intergenic	-432167	23966	Mm.254610	NM_011858	ENSMUSG00000048078	Doc4|ELM2|Odz4|R75022|Ten-m4|l(7)-3Rn|l7Rn3|mKIAA1302	teneurin transmembrane protein 4
Bcl11b	2.42622	0.0206627	chr12-2109	107961805	107962205	+	10.1	0.75	intron (NM_001286343, intron 1 of 1)	41409	58208	Mm.392694	NM_021399	ENSMUSG00000048251	9130430L19Rik|AI604821|B630002E05Rik|BCL-11B|Ctip2|Rit1	B cell leukemia/lymphoma 11B
Emcn	2.42622	0.0206627	chr3-3247	137267665	137268065	+	9.22	0.694	Intergenic	-73213	59308	Mm.27343	NM_016885	ENSMUSG00000054690	0610012K22Rik|AI315669|Muc14	endomucin
Gm20758	2.42622	0.0206627	chr10-3620	111827435	111827835	+	7.97	0.647	Intergenic	46741	629206	Mm.391444	NR_046029	ENSMUSG00000112533	-	predicted gene, 20758
Ncoa2	2.41937	0.0242674	chr1-4427	13305051	13305451	+	7.97	0.632	intron (NM_008678, intron 1 of 22)	67178	17978	Mm.2537	NM_008678	ENSMUSG00000005886	D1Ertd433e|GRIP-1|Grip1|KAT13C|NCoA-2|SRC-2|TIF2|bHLHe75	nuclear receptor coactivator 2
Casp7	2.40185	0.00928544	chr19-1834	56397408	56397808	+	9.64	0.733	intron (NM_007611, intron 1 of 6)	479	12369	Mm.35687	NM_007611	ENSMUSG00000025076	AI314680|CMH-1|ICE-IAP3|Mch3|caspase-7|mCASP-7	caspase 7
4930434J06Rik	2.40074	0.00967749	chr14-1895	71658389	71658789	+	9.22	0.738	Intergenic	-198120	74667	Mm.159286	NR_046274	ENSMUSG00000115304	-	RIKEN cDNA 4930434J06 gene
Rtkn2	2.39848	0.0236235	chr10-3395	68127086	68127486	+	8.38	0.793	intron (NM_023598, intron 6 of 9)	147716	170799	Mm.209844	NM_133244	ENSMUSG00000037846	B130039D23Rik|Mbf|Plekhk1	rhotekin 2
Sema6a	2.39146	0.0252475	chr18-2091	47230643	47231043	+	9.22	0.75	Intergenic	138025	20358	Mm.40909	NM_018744	ENSMUSG00000019647	A730020P05Rik|AI851735|Sema6A-1|Semaq|VIa	sema domain, transmembrane domain (TM), and cytoplasmic domain, (semaphorin) 6A
Exoc2	2.38402	0.010328	chr13-2559	31107283	31107683	+	10.5	0.667	Intergenic	-133436	66482	Mm.293510	NM_025588	ENSMUSG00000021357	2410030I24Rik|AI648199|Sec5|Sec5l1	exocyst complex component 2
Actbl2	2.38178	0.0100761	chr13-2212	111258074	111258474	+	11.7	0.725	TTS (NM_175497)	3261	238880	Mm.107293	NM_175497	ENSMUSG00000055194	4732495G21Rik	actin, beta-like 2
4930447M23Rik	2.37868	0.00202947	chr2-2625	19326925	19327325	+	16.4	0.695	Intergenic	-17192	108871	Mm.107666	NR_126563		-	RIKEN cDNA 4930447M23 gene
Swap70	2.36857	0.00534435	chr7-2619	110319081	110319481	+	12.6	0.795	intron (NM_177324, intron 34 of 40)	97578	20947	Mm.334144	NM_009302	ENSMUSG00000031015	70kDa|AV235546	SWA-70 protein
Col4a6	2.36825	0.00503911	chrX-848	141441187	141441587	+	12.6	0.673	intron (NM_053185, intron 2 of 44)	32689	94216	Mm.155586	NM_053185	ENSMUSG00000031273	BB116301	collagen, type IV, alpha 6
Ophn1	2.36336	0.00473508	chrX-829	98869869	98870269	+	13.4	0.714	intron (NM_001313755, intron 2 of 23)	20956	94190	Mm.33536	NM_052976	ENSMUSG00000031214	C130037N19Rik|Wtgr	oligophrenin 1
Mir99ahg	2.3486	0.001707	chr16-1125	77296184	77296584	+	15.9	0.797	Intergenic	-32944	77994	Mm.394688	NR_015543	ENSMUSG00000090386	2810055G20Rik|D730043B02Rik	Mir99a and Mirlet7c-1 host gene (non-protein coding)
Klhl41	2.32749	0.0255811	chr2-4018	69659242	69659642	+	8.8	0.828	intron (NM_028284, intron 7 of 11)	-10678	228003	Mm.178784	NM_001081087	ENSMUSG00000075307	Gm112|Kbtbd10|SARCOSIN	kelch-like 41
Phf21b	2.32648	0.0244879	chr15-3748	84877142	84877542	+	8.38	0.667	Intergenic	-21213	271305	Mm.101022	NM_001081166	ENSMUSG00000016624	A730032D07Rik	PHD finger protein 21B
Tle3	2.32349	0.000963276	chr9-1777	61605004	61605404	+	18	0.773	Intergenic	232838	21887	Mm.24255	NM_009389	ENSMUSG00000032280	2610103N05Rik|ESG|Grg3a|Grg3b|mKIAA1547	transducin-like enhancer of split 3
Ube2e1	2.31958	0.014453	chr14-1776	18554433	18554833	+	10.9	0.587	Intergenic	-222789	22194	Mm.4429	NM_009455	ENSMUSG00000021774	UbcM3|Ubce5|ubcM2	ubiquitin-conjugating enzyme E2E 1
H2afz	2.3177	0.0128059	chr3-3177	137837921	137838321	+	9.22	0.806	Intergenic	-26366	51788	Mm.117541	NM_016750	ENSMUSG00000037894	H2A.Z|H2a.z-1	H2A histone family, member Z
St8sia4	2.30404	0.00210928	chr1-2909	95667382	95667782	+	14.7	0.662	promoter-TSS (NM_009183)	12	20452	Mm.306228	NM_009183	ENSMUSG00000040710	PST|PST-1|SIAT8-D|ST8SiaIV|Siat8d	ST8 alpha-N-acetyl-neuraminide alpha-2,8-sialyltransferase 4
BC006965	2.30358	1.92879e-05	chr11-2213	112610921	112611321	+	25.6	0.772	Intergenic	100235	217294	Mm.297761	NM_146031	ENSMUSG00000041674	-	cDNA sequence BC006965
Mir6417	2.3026	0.00204529	chr5-2362	52092421	52092821	+	13	0.714	Intergenic	43396	102466648		NR_105845	ENSMUSG00000098726	Gm27334|mmu-mir-6417	microRNA 6417
Gm23363	2.29228	0.0262809	chr2-4243	32304532	32304932	+	9.22	0.657	exon (NM_133852, exon 20 of 27)	-13533	104795665		NR_128563	ENSMUSG00000092765	Mir3154|mir-3154|mmu-mir-3154	predicted gene, 23363
D430042O09Rik	2.29228	0.00334362	chr7-2300	125723515	125723915	+	13.4	0.778	intron (NM_001358287, intron 1 of 26)	15845	233865	Mm.274389	NM_001081022	ENSMUSG00000032743	Kiaa0556	RIKEN cDNA D430042O09 gene
4930533N22Rik	2.28965	0.0263905	chr7-3088	74862649	74863049	+	9.22	0.828	Intergenic	-167362	75205	Mm.399304	NR_131122	ENSMUSG00000108803	Gm44904	RIKEN cDNA 4930533N22 gene
Nrap	2.28181	0.0141097	chr19-1914	56354647	56355047	+	9.22	0.667	intron (NM_198059, intron 21 of 40)	35191	18175	Mm.386769	NM_008733	ENSMUSG00000049134	-	nebulin-related anchoring protein
4930596D02Rik	2.28167	0.00841676	chr14-1777	35519579	35519979	+	10.9	0.659	intron (NM_008166, intron 12 of 15)	292199	239036	Mm.239970	NM_001033766	ENSMUSG00000041068	-	RIKEN cDNA 4930596D02 gene
Slc25a40	2.27584	0.00418975	chr5-2268	8476126	8476526	+	13.4	0.796	Intergenic	53488	319653	Mm.146262	NM_178766	ENSMUSG00000054099	B230315F11Rik	solute carrier family 25, member 40
Otud4	2.27437	0.00910676	chr8-2428	79576066	79576466	+	10.1	0.702	Intergenic	-63410	73945	Mm.34348	NM_001081164	ENSMUSG00000036990	4930431L18Rik|AI449692|D8Ertd69e|mKIAA1046	OTU domain containing 4
Rab38	2.26966	0.0148405	chr7-3210	88502357	88502757	+	8.38	0.683	Intergenic	72284	72433	Mm.276669	NM_028238	ENSMUSG00000030559	2310011F14Rik|AU043391|cht	RAB38, member RAS oncogene family
Crlf1	2.26953	0.00521756	chr8-1929	70493068	70493468	+	15.9	0.619	5' UTR (NM_018827, exon 1 of 9)	137	12931	Mm.335584	NM_018827	ENSMUSG00000007888	CLF-1|CRLM-3|CRLM3|NR6|NR6.1	cytokine receptor-like factor 1
Pebp4	2.26663	0.0307374	chr14-2154	69823439	69823839	+	9.22	0.828	Intergenic	-16768	73523	Mm.23509	NM_028526	ENSMUSG00000022085	PEBP-4	phosphatidylethanolamine binding protein 4
Ophn1	2.26539	0.00252672	chrX-777	98890685	98891085	+	14.3	0.689	5' UTR (NM_001313754, exon 1 of 26)	140	94190	Mm.33536	NM_052976	ENSMUSG00000031214	C130037N19Rik|Wtgr	oligophrenin 1
Fuk	2.2587	0.00504397	chr8-2068	110902149	110902549	+	15.1	0.714	intron (NR_052009, intron 1 of 23)	139	234730	Mm.102591	NM_172283	ENSMUSG00000033703	1110046B12Rik|AI303278	fucokinase
Dyrk2	2.24784	0.000516785	chr10-1733	118746932	118747332	+	20.5	0.782	Intergenic	121771	69181	Mm.45565	NM_001014390	ENSMUSG00000028630	1810038L18Rik	dual-specificity tyrosine-(Y)-phosphorylation regulated kinase 2
1810041L15Rik	2.24614	0.0344968	chr15-3807	84442829	84443229	+	8.38	0.71	intron (NM_001347543, intron 1 of 5)	3581	72301	Mm.275387	NM_001163145	ENSMUSG00000062760	Kiaa1644|Shisal1	RIKEN cDNA 1810041L15 gene
Foxn3	2.24276	0.0197016	chr12-1987	99467945	99468345	+	10.1	0.619	Intergenic	-18071	71375	Mm.341972	NM_183186	ENSMUSG00000033713	5430426H20Rik|AA589593|AW556347|Ches1|Ches1l|HTLFL1	forkhead box N3
1700001L05Rik	2.23498	0.00256294	chr15-2589	83383472	83383872	+	13.4	0.636	intron (NM_001358642, intron 7 of 10)	-16375	69291	Mm.66794	NM_001033147		-	RIKEN cDNA 1700001L05 gene
Hnrnpa3	2.23207	0.0448593	chr2-4309	75631271	75631671	+	8.38	0.897	Intergenic	-27788	229279	Mm.316306	NM_053263	ENSMUSG00000059005	2410013L13Rik|2610209F03Rik|2610510D13Rik|Hnrpa3	heterogeneous nuclear ribonucleoprotein A3
Nup35	2.23077	0.0237945	chr2-3903	80969450	80969850	+	8.8	0.763	Intergenic	330386	69482	Mm.29200	NM_027091	ENSMUSG00000026999	2310006I24Rik|35kDa|5330402E05Rik|MP44|NO44	nucleoporin 35
Psg22	2.23053	0.033561	chr7-3208	18749696	18750096	+	8.38	0.545	Intergenic	31806	243862	Mm.389833	NM_001004152	ENSMUSG00000044903	AA408604|cea9	pregnancy-specific glycoprotein 22
Enox1	2.22959	0.00281352	chr14-1214	77291680	77292080	+	17.6	0.828	intron (NM_001253759, intron 2 of 19)	135117	239188	Mm.441158	NM_172813	ENSMUSG00000022012	B230207J08|D230005D02Rik	ecto-NOX disulfide-thiol exchanger 1
Ccdc171	2.22825	0.00613294	chr4-2555	83682944	83683344	+	13.4	0.867	intron (NM_001355549, intron 17 of 24)	157599	320226	Mm.180032	NM_029117	ENSMUSG00000052407	4930418J05Rik|4930473A06Rik|A330015D16Rik	coiled-coil domain containing 171
Pecam1	2.227	0.0177402	chr11-4134	106722734	106723134	+	9.64	0.8	Intergenic	-7653	18613	Mm.343951	NM_008816	ENSMUSG00000020717	C85791|Cd31|PECAM-1|Pecam	platelet/endothelial cell adhesion molecule 1
Mir125b-2	2.22541	0.0178426	chr16-1589	77945499	77945899	+	10.9	0.848	Intergenic	299426	723952		NR_029540	ENSMUSG00000065472	Mirn125b-2|mir-125b-2	microRNA 125b-2
Gm12159	2.22472	0.005659	chr11-3432	45271203	45271603	+	13	0.76	Intergenic	-154475	100504255	Mm.123608	NR_045100	ENSMUSG00000084773	-	predicted gene 12159
Gm29684	2.22275	0.289592	chr10-3504	95217605	95218005	+	7.97	0.75	intron (NM_001330138, intron 2 of 2)	-71980	628062		NR_131146	ENSMUSG00000112481	-	predicted gene, 29684
Abcg2	2.21982	0.0220566	chr6-2947	58653371	58653771	+	9.64	0.703	intron (NM_011920, intron 1 of 15)	56899	26357	Mm.333096	NM_011920	ENSMUSG00000029802	ABC15|ABCP|AI428558|BCRP|Bcrp1|MXR|MXR1	ATP binding cassette subfamily G member 2 (Junior blood group)
Galm	2.21884	0.0176613	chr17-2637	80100038	80100438	+	8.8	0.711	Intergenic	-27233	319625	Mm.29098	NM_176963	ENSMUSG00000035473	A530057M15Rik|AU015645|AU020959	galactose mutarotase
4930534H03Rik	2.21426	0.0192628	chr10-3240	91376514	91376914	+	7.97	0.771	Intergenic	-156095	102633753	Mm.416936	NR_151510		-	RIKEN cDNA 4930534H03 gene
Tcf12	2.20743	0.0197754	chr9-2856	72037060	72037460	+	10.1	0.73	intron (NM_011544, intron 3 of 20)	73941	21406	Mm.171615	NM_011544	ENSMUSG00000032228	A130037E08Rik|ALF1|HEB|HEBAlt|HTF-4|HTF4|ME1|REB|bHLHb20	transcription factor 12
Sorbs1	2.20605	0.0130742	chr19-1693	40366329	40366729	+	10.9	0.707	intron (NM_001034963, intron 6 of 22)	35781	20411	Mm.210815	NM_009166	ENSMUSG00000025006	2310065E01Rik|9530001P15Rik|CAP|SH3P12|Sh3d5|mKIAA1296	sorbin and SH3 domain containing 1
Ints9	2.2056	0.00577236	chr14-1642	64964330	64964730	+	12.6	0.625	intron (NM_001253731, intron 1 of 16)	14485	210925	Mm.71332	NM_153414	ENSMUSG00000021975	BC028953|D14Ertd231e	integrator complex subunit 9
Cdc5l	2.20281	0.01866	chr17-2560	45265498	45265898	+	8.38	0.718	Intergenic	168009	71702	Mm.28270	NM_152810	ENSMUSG00000023932	1200002I02Rik|AA408004|PCDC5RP	cell division cycle 5-like (S. pombe)
Ebpl	2.20042	0.00191789	chr14-1344	61376247	61376647	+	15.1	0.738	intron (NM_008466, intron 10 of 16)	-16002	68177	Mm.22758	NM_026598	ENSMUSG00000021928	5730442K12Rik|EBRP	emopamil binding protein-like
Slc52a3	2.19077	0.0072099	chr2-3002	151994523	151994923	+	11.7	0.667	Intergenic	-1788	69698	Mm.258262	NM_027172	ENSMUSG00000027463	2310046K01Rik|RFT2	solute carrier protein family 52, member 3
Gm10789	2.189	0.0037458	chr16-1154	90078831	90079231	+	16.4	0.78	Intergenic	-63206	100038709	Mm.484070	NR_033476		-	predicted gene 10789
1700066C05Rik	2.18702	0.0236047	chr16-1827	79681398	79681798	+	8.38	0.676	Intergenic	-317778	78654		NM_030146		-	RIKEN cDNA 1700066C05 gene
Tfap2c	2.18202	5.23303e-06	chr2-1188	172643851	172644251	+	38.6	0.602	Intergenic	93060	21420	Mm.3629	NM_009335	ENSMUSG00000028640	AA409384|AP2gamma|Ap-2.2|Stra2|Tcfap2c	transcription factor AP-2, gamma
Pde9a	2.1788	0.00641864	chr17-2240	31434678	31435078	+	10.1	0.74	intron (NM_008804, intron 4 of 18)	48644	18585	Mm.10812	NM_008804	ENSMUSG00000041119	PDE9A1	phosphodiesterase 9A
Arl4a	2.17629	0.0134828	chr12-2035	40016968	40017368	+	9.22	0.75	Intergenic	20208	11861	Mm.12723	NM_007487	ENSMUSG00000047446	AI467555|Arl4	ADP-ribosylation factor-like 4A
A530072M11Rik	2.16917	0.042175	chr4-3357	16391571	16391971	+	8.8	0.812	Intergenic	227661	100415915	Mm.387180	NR_045765	ENSMUSG00000085112	-	RIKEN cDNA gene A530072M11
A1bg	2.1586	0.0418893	chr15-3826	61247496	61247896	+	7.97	0.667	Intergenic	-326426	117586	Mm.291499	NM_001081067	ENSMUSG00000022347	C44	alpha-1-B glycoprotein
Fgf9	2.15648	0.00443988	chr14-1488	58308926	58309326	+	13.8	0.771	Intergenic	236440	14180	Mm.8846	NM_013518	ENSMUSG00000021974	Eks	fibroblast growth factor 9
Nrxn1	2.15298	0.00421955	chr17-1508	91467031	91467431	+	19.3	0.842	Intergenic	-374429	18189	Mm.478418	NM_020252	ENSMUSG00000024109	1700062G21Rik|9330127H16Rik|A230068P09Rik|mKIAA0578	neurexin I
Hcn1	2.15151	0.00749582	chr13-2044	117594608	117595008	+	14.7	0.795	Intergenic	-7512	15165	Mm.343429	NM_010408	ENSMUSG00000021730	Bcng1|C630013B14Rik|HAC2	hyperpolarization-activated, cyclic nucleotide-gated K+ 1
Pde4b	2.15073	0.0162625	chr4-2806	102432148	102432548	+	10.1	0.773	intron (NM_001177983, intron 1 of 5)	-137712	18578	Mm.20181	NM_019840	ENSMUSG00000028525	Dpde4|R74983|dunce	phosphodiesterase 4B, cAMP specific
Tslp	2.14905	0.337182	chr18-2061	32748234	32748634	+	8.8	0.88	intron (NR_045381, intron 2 of 4)	-66949	53603	Mm.143716	NM_021367	ENSMUSG00000024379	-	thymic stromal lymphopoietin
1700092C02Rik	2.14558	0.195743	chr8-2406	77664812	77665212	+	10.5	0.786	exon (NM_010332, exon 8 of 8)	40840	67357	Mm.71129	NR_045467	ENSMUSG00000086781	-	RIKEN cDNA 1700092C02 gene
Slc14a2	2.14476	0.0348747	chr18-2051	78286050	78286450	+	7.55	0.781	intron (NM_207651, intron 3 of 21)	-79810	27411	Mm.44158	NM_030683	ENSMUSG00000024552	UT-A1|UT-A3	solute carrier family 14 (urea transporter), member 2
Cacna1a	2.1387	0.0272268	chr8-2714	84528184	84528584	+	8.8	0.727	intron (NM_001252060, intron 6 of 47)	113020	12286	Mm.334658	NM_007578	ENSMUSG00000034656	APCA|BI|Caca1a|Cacnl1a4|Cav2.1|Ccha1a|EA2|FHM|HPCA|MHP|MHP1|SCA6|alpha1A|la|nmf352|rkr|smrl|tg	calcium channel, voltage-dependent, P/Q type, alpha 1A subunit
Slc2a10	2.13698	0.05276	chr2-4096	165503515	165503915	+	9.22	0.735	promoter-TSS (NM_130451)	-182	170441	Mm.34147	NM_130451	ENSMUSG00000027661	AA450473|Glut10	solute carrier family 2 (facilitated glucose transporter), member 10
Fzd8	2.13607	0.00804803	chr18-1359	9027272	9027672	+	15.1	0.809	Intergenic	-185384	14370	Mm.184289	NM_008058	ENSMUSG00000036904	Fz8	frizzled class receptor 8
Rab4a	2.13552	0.0234765	chr8-2850	123793803	123794203	+	9.22	0.794	Intergenic	-11993	19341	Mm.9221	NM_009003	ENSMUSG00000019478	AI848268|Rab4	RAB4A, member RAS oncogene family
C030018K13Rik	2.13169	0.0247586	chr5-3139	64534279	64534679	+	8.8	0.75	Intergenic	57471	77382	Mm.366742	NR_045411	ENSMUSG00000105352	-	RIKEN cDNA C030018K13 gene
Esx1	2.13036	0.0528575	chrX-993	137141832	137142232	+	10.1	0.722	Intergenic	-21706	13984	Mm.8017	NM_007957	ENSMUSG00000023443	Spx1	extraembryonic, spermatogenesis, homeobox 1
Cldn2	2.13036	0.0528575	chrX-1063	139794224	139794624	+	9.22	0.706	Intergenic	-6384	12738	Mm.117068	NM_016675	ENSMUSG00000047230	AL022813	claudin 2
Mir378d	2.12983	0.00121065	chr10-1763	126641871	126642271	+	22.2	0.738	Intergenic	68320	102465224		NR_105841	ENSMUSG00000098756	Gm27650|mmu-mir-378d	microRNA 378d
Lamc2	2.12909	0.0485808	chr1-4566	153211111	153211511	+	8.38	0.697	Intergenic	-24864	16782	Mm.329272	NM_008485	ENSMUSG00000026479	AA589349	laminin, gamma 2
Kdm3a	2.12759	0.00960645	chr6-2301	71596182	71596582	+	12.2	0.75	intron (NM_001362200, intron 18 of 25)	12757	104263	Mm.260479	NM_173001	ENSMUSG00000053470	1700105C21Rik|C230043E16Rik|JHDM2a|Jmjd1|Jmjd1a|KDM2A|TGSA|Tsga	lysine (K)-specific demethylase 3A
Twist2	2.12333	0.000630313	chr1-2431	91839532	91839932	+	18	0.701	intron (NM_007855, intron 1 of 1)	38271	13345	Mm.9474	NM_007855	ENSMUSG00000007805	Dermo1|bHLHa39	twist basic helix-loop-helix transcription factor 2
Sptlc3	2.1233	0.0160401	chr2-3834	139277307	139277707	+	10.1	0.635	Intergenic	-216406	228677	Mm.100450	NM_175467	ENSMUSG00000039092	C130053K05Rik	serine palmitoyltransferase, long chain base subunit 3
Edil3	2.11897	0.00103786	chr13-1570	88823673	88824073	+	16.4	0.797	intron (NM_001037987, intron 1 of 10)	2401	13612	Mm.125580	NM_010103	ENSMUSG00000034488	Del-1|Del1|Sox2-cre|Sox2Cre|Tg(Sox2-cre)1Amc	EGF-like repeats and discoidin I-like domains 3
Rtl9	2.11876	0.0336414	chrX-1003	143046211	143046611	+	10.1	0.667	Intergenic	-53183	209540	Mm.297608	NM_001040434	ENSMUSG00000085584	Gm385|Mar9|Mart9|Rgag1	retrotransposon Gag like 9
Lyrm1	2.11764	0.0283626	chr7-2763	119920622	119921022	+	10.9	0.738	Intergenic	20711	73919	Mm.46381	NM_029610	ENSMUSG00000030922	1110065L10Rik|2310004B22Rik|4930404J24Rik	LYR motif containing 1
4930471C04Rik	2.11222	0.0271395	chr14-2080	64103666	64104066	+	8.38	0.676	promoter-TSS (NM_028525)	369	78176	Mm.108055	NR_046192	ENSMUSG00000091686	-	RIKEN cDNA 4930471C04 gene
Gas6	2.11026	0.0285579	chr8-2747	13490210	13490610	+	9.22	0.75	intron (NM_019521, intron 2 of 14)	4125	14456	Mm.3982	NM_019521	ENSMUSG00000031451	Gas-6	growth arrest specific 6
Mcf2l	2.11026	0.0285579	chr8-2909	12977327	12977727	+	8.8	0.605	intron (NM_001159486, intron 3 of 29)	28109	17207	Mm.334413	NM_178076	ENSMUSG00000031442	C130040G20Rik|Dbs|Ost|mKIAA0362	mcf.2 transforming sequence-like
Trpv4	2.10614	0.0107787	chr5-2531	114651310	114651710	+	11.3	0.766	intron (NM_022017, intron 1 of 15)	6911	63873	Mm.266450	NM_022017	ENSMUSG00000014158	0610033B08Rik|OTRPC4|Trp12|VR-OAC|VRL-2|VROAC	transient receptor potential cation channel, subfamily V, member 4
Tmem200c	2.10161	0.0158822	chr17-2490	68805191	68805591	+	8.8	0.692	Intergenic	-31745	622645	Mm.86422	NM_001206661	ENSMUSG00000095407	EG622645|Gm6338	transmembrane protein 200C
Uhrf2	2.1005	0.0302206	chr19-1923	30096210	30096610	+	8.8	0.788	Intergenic	65897	109113	Mm.313364	NM_144873	ENSMUSG00000024817	2310065A22Rik|AI426270|AW214556|D130071B19Rik|Nirf	ubiquitin-like, containing PHD and RING finger domains 2
Prune2	2.0981	0.00218845	chr19-1352	16948880	16949280	+	16.4	0.671	Intergenic	-7038	353211	Mm.257354	NM_181348	ENSMUSG00000039126	6330414G02Rik|A230083H22Rik|A330102H22Rik|Bmcc1|mKIAA0367	prune homolog 2
Prl2a1	2.09791	0.00638977	chr13-1778	27799259	27799659	+	15.9	0.732	Intergenic	-2196	56635	Mm.23585	NM_019991	ENSMUSG00000022886	Ghd21|PLP-M|Prlpm	prolactin family 2, subfamily a, member 1
Itga1	2.09503	0.00825413	chr13-2158	115549248	115549648	+	13	0.737	Intergenic	-447484	109700	Mm.317280	NM_001033228	ENSMUSG00000042284	CD49A|E130012M19Rik|Vla1	integrin alpha 1
Elac2	2.08829	0.0447491	chr11-4285	64711843	64712243	+	9.22	0.806	Intergenic	-266992	68626	Mm.157711	NM_023479	ENSMUSG00000020549	1110017O07Rik|D11Wsu80e|Hpc2	elaC ribonuclease Z 2
Cldn18	2.08562	0.220559	chr9-2858	99779035	99779435	+	9.64	0.757	Intergenic	-61968	56492	Mm.386784	NM_019815	ENSMUSG00000032473	-	claudin 18
Gm11780	2.084	0.0548156	chr4-3325	4620027	4620427	+	8.38	0.909	Intergenic	-90769	622019	Mm.246123	NM_001277919		-	predicted gene 11780
Atp10a	2.08283	0.0373011	chr7-2719	58388158	58388558	+	10.9	0.789	Intergenic	-269844	11982	Mm.135129	NM_009728	ENSMUSG00000025324	Atp10c|pfatp	ATPase, class V, type 10A
Adprhl1	2.08159	0.0108141	chr8-2557	13227251	13227651	+	10.1	0.696	Intergenic	26711	234072	Mm.132785	NM_172750	ENSMUSG00000031448	Arh2|D330008N11Rik	ADP-ribosylhydrolase like 1
Tshz3	2.07991	0.0124265	chr7-2525	36338080	36338480	+	12.6	0.745	Intergenic	-359838	243931	Mm.44141	NM_172298	ENSMUSG00000021217	A630038G13Rik|Tsh3|Zfp537|mKIAA1474|teashirt3	teashirt zinc finger family member 3
Syne2	2.07933	0.0349603	chr12-2320	75851452	75851852	+	7.55	0.639	intron (NM_001005510, intron 1 of 115)	33334	319565	Mm.26652	NM_001005510	ENSMUSG00000063450	6820443O06Rik|AW546258|Cpfl8|D12Ertd777e|KASH2|NUA|Nesp2g|dice|mKIAA1011	spectrin repeat containing, nuclear envelope 2
Nat10	2.07711	0.00222316	chr2-2588	103696019	103696419	+	16.8	0.657	intron (NM_178890, intron 3 of 16)	65051	98956	Mm.288005	NM_153126	ENSMUSG00000027185	AI429152	N-acetyltransferase 10
Gm15501	2.07584	0.0117786	chr7-2273	93893547	93893947	+	15.1	0.727	Intergenic	-709571	100040298	Mm.260904	NM_001358087		EyeLinc5	predicted pseudogene 15501
Capn3	2.07387	0.0326029	chr2-3657	120479881	120480281	+	10.9	0.743	intron (NM_001109761, intron 1 of 20)	3172	12335	Mm.458021	NM_007601	ENSMUSG00000079110	AI323605|Capa-3|Capa3|Lp82|p94	calpain 3
Pard6g	2.06183	0.0340781	chr18-2098	79651288	79651688	+	8.8	0.733	Intergenic	-395407	93737	Mm.24678	NM_053117	ENSMUSG00000056214	2410049N21Rik|Par6a	par-6 family cell polarity regulator gamma
Kcnj15	2.06047	0.065607	chr16-1786	95253234	95253634	+	7.97	0.846	intron (NR_153766, intron 1 of 4)	-4124	16516	Mm.272239	NM_019664	ENSMUSG00000062609	4930414N08Rik|AI182284|AI267127|IRKK|Kir4.2	potassium inwardly-rectifying channel, subfamily J, member 15
Rftn1	2.05952	0.0599942	chr17-2557	50189406	50189806	+	8.38	0.703	intron (NM_181397, intron 1 of 9)	891	76438	Mm.41854	NM_181397	ENSMUSG00000039316	2310015N21Rik|AI853526	raftlin lipid raft linker 1
Cyp26c1	2.05925	0.0346077	chr19-1992	37661937	37662337	+	9.22	0.744	intron (NM_175353, intron 20 of 21)	-23543	546726	Mm.457750	NM_001105201	ENSMUSG00000062432	EG546726	cytochrome P450, family 26, subfamily c, polypeptide 1
Gm4285	2.0581	0.218692	chr14-1797	75820044	75820444	+	10.1	0.824	Intergenic	24720	100043189	Mm.426329	NR_045294		-	predicted gene 4285
Tnfrsf11b	2.05526	0.000311511	chr15-1732	54166333	54166733	+	25.6	0.724	Intergenic	111951	18383	Mm.15383	NM_008764	ENSMUSG00000063727	OCIF|Opg|TR1	tumor necrosis factor receptor superfamily, member 11b (osteoprotegerin)
C030007H22Rik	2.05215	0.0132277	chr1-3604	89340636	89341036	+	10.5	0.773	Intergenic	65297	77331	Mm.374962	NR_040482	ENSMUSG00000099938	-	RIKEN cDNA C030007H22 gene
0610040F04Rik	2.0405	0.012211	chr6-2076	108699530	108699930	+	15.5	0.769	Intergenic	-38796	75394	Mm.395061	NR_040757	ENSMUSG00000087341	-	RIKEN cDNA 0610040F04 gene
Gxylt2	2.04016	0.0143962	chr6-2543	100704466	100704866	+	10.5	0.61	promoter-TSS (NM_198612)	-68	232313	Mm.272037	NM_198612	ENSMUSG00000030074	Glt8d4|Gm152	glucoside xylosyltransferase 2
Rai14	2.03486	0.0361162	chr15-3670	10708743	10709143	+	8.8	0.692	intron (NM_001166408, intron 1 of 17)	4597	75646	Mm.212395	NM_030690	ENSMUSG00000022246	1700008J19Rik|1700020L11Rik|Ankycorbin|Norpeg|mKIAA1334	retinoic acid induced 14
2022-03-06	2.03349	0.0616437	chr15-3751	31502739	31503139	+	7.97	0.742	intron (NM_172606, intron 3 of 25)	28098	223455	Mm.272185	NM_172606	ENSMUSG00000039100	3830408G03|F830029L24Rik|mKIAA0597	membrane-associated ring finger (C3HC4) 6
Cask	2.03229	0.0531641	chrX-1191	13918558	13918958	+	8.38	0.808	Intergenic	-72202	12361	Mm.327591	NM_009806	ENSMUSG00000031012	DXPri1|DXRib1|LIN-2|Pals3|mLin-2	calcium/calmodulin-dependent serine protein kinase (MAGUK family)
Dyrk2	2.03172	0.00818865	chr10-2736	118761574	118761974	+	13	0.667	Intergenic	107129	69181	Mm.45565	NM_001014390	ENSMUSG00000028630	1810038L18Rik	dual-specificity tyrosine-(Y)-phosphorylation regulated kinase 2
Calr4	2.02947	0.052185	chr4-3285	109242048	109242448	+	8.8	0.649	exon (NM_001285895, exon 4 of 9)	6616	108802	Mm.318248	NM_001033226	ENSMUSG00000028558	4933403L16Rik|AU017583	calreticulin 4
Fam91a1	2.02616	0.0541921	chr15-3838	58523045	58523445	+	8.38	0.719	Intergenic	107777	210998	Mm.3224	NM_145959	ENSMUSG00000037119	AV220772|BC033609|D15Ertd621e|SKIN|mKIAA0493	family with sequence similarity 91, member A1
Pam	2.02356	0.021359	chr1-3996	98071920	98072320	+	9.22	0.806	intron (NM_001357127, intron 1 of 25)	23512	18484	Mm.5121	NM_013626	ENSMUSG00000026335	PHM	peptidylglycine alpha-amidating monooxygenase
2810442N19Rik	2.02352	0.0106371	chr1-2722	162006108	162006508	+	15.9	0.774	intron (NR_040562, intron 2 of 2)	1339	72753	Mm.452125	NR_040562	ENSMUSG00000090260	-	RIKEN cDNA 2810442N19 gene
Flrt3	2.02179	0.0791632	chr2-3955	140794099	140794499	+	9.22	0.697	intron (NM_001013802, intron 3 of 18)	-122823	71436	Mm.426781	NM_178382	ENSMUSG00000051379	5530600M07Rik|C430047I10Rik|mKIAA1469	fibronectin leucine rich transmembrane protein 3
1700021F07Rik	2.01949	1.1833e-07	chr2-838	173419826	173420226	+	49.9	0.673	Intergenic	-102566	72221	Mm.46132	NM_028158	ENSMUSG00000027518	-	RIKEN cDNA 1700021F07 gene
5430434I15Rik	2.0187	0.041892	chr3-3388	38094612	38095012	+	8.8	0.806	Intergenic	113307	71342	Mm.410782	NR_040541	ENSMUSG00000106002	-	RIKEN cDNA 5430434I15 gene
Gm5122	2.01643	0.0371064	chr9-3040	61056602	61057002	+	8.8	0.667	Intergenic	39733	330956	Mm.207985	NR_040767	ENSMUSG00000111290	A430102L10	predicted gene 5122
Hsph1	2.01623	0.0367745	chr5-2787	149614589	149614989	+	10.5	0.75	Intergenic	21526	15505	Mm.270681	NM_013559	ENSMUSG00000029657	105kDa|AI790491|Hsp105|Hsp110|hsp-E7I|hsp110/105	heat shock 105kDa/110kDa protein 1
Spns3	2.01364	0.0404532	chr11-4777	72531269	72531669	+	7.97	0.686	intron (NM_029932, intron 7 of 11)	18777	77577	Mm.46185	NM_029932	ENSMUSG00000020798	9830002I17Rik	spinster homolog 3
Tenm3	2.01284	0.00139387	chr8-1716	49043226	49043626	+	18.4	0.769	Intergenic	-368736	23965	Mm.42191	NM_011857	ENSMUSG00000031561	2610100B16Rik|Odz1|Odz3|Ten-m3|mKIAA1455	teneurin transmembrane protein 3
Jag1	2.01169	0.0250977	chr2-3453	137458174	137458574	+	11.7	0.717	Intergenic	-341854	16449	Mm.22398	NM_013822	ENSMUSG00000027276	ABE2|Gsfabe2|Htu|Ozz|Ser-1	jagged 1
Plcl2	2.01064	0.000412221	chr17-1479	50416377	50416777	+	19.7	0.752	Intergenic	-92970	224860	Mm.217362	NM_013880	ENSMUSG00000038910	PLC-L2|PRIP-2|Plce2|mKIAA1092	phospholipase C-like 2
Kcna4	2.00992	0.00260549	chr2-2238	107621110	107621510	+	19.7	0.811	Intergenic	330721	16492	Mm.142718	NM_021275	ENSMUSG00000042604	Kv1.4	potassium voltage-gated channel, shaker-related subfamily, member 4
Smoc1	2.00889	0.0156679	chr12-2078	81033790	81034190	+	9.64	0.744	intron (NM_001146217, intron 1 of 12)	7182	64075	Mm.273295	NM_022316	ENSMUSG00000021136	2600002F22Rik|AI848508|SRG	SPARC related modular calcium binding 1
Lima1	2.00811	0.0330566	chr15-2842	99835208	99835608	+	12.2	0.608	intron (NM_001113545, intron 2 of 10)	-15259	65970	Mm.33207	NM_023063	ENSMUSG00000023022	Eplin	LIM domain and actin binding 1
Scfd2	2.00806	0.0261465	chr5-2720	74475782	74476182	+	10.5	0.692	intron (NM_001114660, intron 3 of 8)	55760	212986	Mm.134147	NM_178672	ENSMUSG00000062110	E430013M20Rik|STXBP1L1	Sec1 family domain containing 2
Noct	2.00592	0.0458754	chr3-3236	51145991	51146391	+	8.8	0.774	Intergenic	-78256	12457	Mm.86541	NM_009834	ENSMUSG00000023087	AU043840|Ccr4|Ccrn4l	nocturnin
Mir3963	2.00399	0.0241804	chr3-3116	151160519	151160919	+	9.22	0.675	Intergenic	-136857	100628568		NR_039540	ENSMUSG00000092830	mmu-mir-3963|mu-mir-3963	microRNA 3963
1700066C05Rik	2.00223	0.027857	chr16-1537	79878091	79878491	+	11.7	0.773	Intergenic	-121085	78654		NM_030146		-	RIKEN cDNA 1700066C05 gene
Shisa2	2.00144	0.00145597	chr14-1056	59635560	59635960	+	21.8	0.805	Intergenic	10479	219134	Mm.275409	NM_145463	ENSMUSG00000044461	9430059P22Rik|MAd2|Tmem46|mShisa|shisa	shisa family member 2
Aldh2	2.00052	0.00923645	chr5-2163	121601856	121602256	+	15.9	0.868	intron (NM_178799, intron 8 of 10)	-8232	11669	Mm.284446	NM_009656	ENSMUSG00000029455	AHD-M1|ALDH-E2|ALDHI|Ahd-5|Ahd5	aldehyde dehydrogenase 2, mitochondrial
Tbc1d1	1.99982	0.0245819	chr5-2748	64326480	64326880	+	10.9	0.636	intron (NM_001289514, intron 14 of 18)	96323	57915	Mm.286353	NM_019636	ENSMUSG00000029174	1110062G02Rik|AI385682|AW555803|Nob1|Nobq1|Tbc1|mKIAA1108	TBC1 domain family, member 1
Grb14	1.99914	0.0111732	chr2-2905	64582469	64582869	+	15.1	0.738	Intergenic	440097	50915	Mm.214554	NM_016719	ENSMUSG00000026888	AI505286	growth factor receptor bound protein 14
Trim56	1.99746	0.0241523	chr5-3164	137175513	137175913	+	8.38	0.73	Intergenic	-59506	384309	Mm.100647	NM_201373	ENSMUSG00000043279	A130009K11Rik|Gm452|RNF109	tripartite motif-containing 56
Nav3	1.99743	0.00102543	chr10-1819	110183687	110184087	+	23.9	0.789	Intergenic	-183668	260315	Mm.225050	NM_177797	ENSMUSG00000020181	4732483H20Rik|9630020C08Rik|POMFIL1|Pomfil1p|mKIAA0938|unc53H3	neuron navigator 3
Sox5os3	1.99483	0.0508448	chr6-3140	144821441	144821841	+	7.55	0.7	Intergenic	148773	66760	Mm.233631	NR_040519	ENSMUSG00000085785	4933425H06Rik	SRY (sex determining region Y)-box 5, opposite strand 3
Osr1	1.99353	0.0431547	chr12-2344	9733014	9733414	+	8.38	0.727	Intergenic	158772	23967	Mm.45055	NM_011859	ENSMUSG00000048387	Odd1|Osr	odd-skipped related transcription factor 1
Ncam2	1.99338	0.0214857	chr16-1257	81175419	81175819	+	15.9	0.867	Intergenic	-25078	17968	Mm.433941	NM_010954	ENSMUSG00000022762	Ncam-2|Ocam|RNCAM	neural cell adhesion molecule 2
Vdr	1.993	0.0423244	chr15-3415	97878526	97878926	+	8.38	0.778	intron (NM_009504, intron 3 of 9)	29570	22337	Mm.245084	NM_009504	ENSMUSG00000022479	Nr1i1	vitamin D (1,25-dihydroxyvitamin D3) receptor
Mbd2	1.99167	0.016094	chr18-1432	70631985	70632385	+	13.4	0.83	Intergenic	63893	17191	Mm.322	NM_010773	ENSMUSG00000024513	MBD2a	methyl-CpG binding domain protein 2
4930559C10Rik	1.98677	0.0414086	chr12-2167	93462138	93462538	+	8.8	0.828	Intergenic	-17515	75295	Mm.243878	NR_126436	ENSMUSG00000113164	-	RIKEN cDNA 4930559C10 gene
Edil3	1.98553	0.0303951	chr13-2839	88815842	88816242	+	8.38	0.758	Intergenic	-5430	13612	Mm.125580	NM_010103	ENSMUSG00000034488	Del-1|Del1|Sox2-cre|Sox2Cre|Tg(Sox2-cre)1Amc	EGF-like repeats and discoidin I-like domains 3
Celf1	1.98537	0.0434924	chr2-4381	90965625	90966025	+	7.55	0.75	intron (NM_001244891, intron 2 of 14)	25428	13046	Mm.29495	NM_017368	ENSMUSG00000005506	1600010O03Rik|AA407467|Brunol2|CUG-BP|CUG-BP1|CUGBP|Cugbp1|D2Wsu101e|HNAB50|NAB50	CUGBP, Elav-like family member 1
C1d	1.98479	0.0696204	chr11-4622	17279959	17280359	+	9.64	0.852	Intergenic	22471	57316	Mm.287982	NM_020558	ENSMUSG00000000581	1110036E10Rik|AI875855|SUN-CoR	C1D nuclear receptor co-repressor
Opa3	1.98432	0.0417763	chr7-2927	19234930	19235330	+	10.1	0.75	intron (NM_207525, intron 1 of 1)	6741	403187	Mm.239583	NM_207525	ENSMUSG00000052214	D630048P19Rik|Gm1425|Gm472	optic atrophy 3
Gm12159	1.98241	0.0286399	chr11-3761	45087398	45087798	+	11.3	0.655	Intergenic	29330	100504255	Mm.123608	NR_045100	ENSMUSG00000084773	-	predicted gene 12159
Txnrd3	1.98144	0.0857285	chr6-3098	89627986	89628386	+	7.55	0.808	Intergenic	-15802	232223	Mm.229332	NM_153162	ENSMUSG00000000811	AI196535|TGR|TR2	thioredoxin reductase 3
Anks1b	1.97988	0.0277058	chr10-2884	89975632	89976032	+	10.9	0.659	intron (NM_001359241, intron 1 of 25)	102323	77531	Mm.440605	NM_181398	ENSMUSG00000058589	AIDA-1|AIDA-1b|C030032C09Rik|E530015N03Rik|EB-1|Gm10937|Gm1555	ankyrin repeat and sterile alpha motif domain containing 1B
Lsm6	1.97854	0.0307218	chr8-2840	78771177	78771577	+	9.64	0.674	Intergenic	49775	78651	Mm.28694	NM_030145	ENSMUSG00000031683	1500031N17Rik|2410088K19Rik|AI747288	LSM6 homolog, U6 small nuclear RNA and mRNA degradation associated
Redrum	1.97764	0.000290976	chr18-938	54255532	54255932	+	26.4	0.741	Intergenic	-166563	77433	Mm.159919	NR_040338		9430076G02Rik	Redrum, erythroid developmental long intergenic non-protein coding transcript
Dcdc2c	1.97673	0.0524461	chr12-2360	28523119	28523519	+	8.38	0.828	intron (NM_001177964, intron 7 of 8)	25018	68511	Mm.310284	NM_001177964	ENSMUSG00000020633	1110015M06Rik	doublecortin domain containing 2C
Prep	1.97453	0.003253	chr10-2147	44988894	44989294	+	18	0.712	Intergenic	-78120	19072	Mm.10281	NM_011156	ENSMUSG00000019849	AI047692|AI450383|D10Wsu136e|PEP|Pop	prolyl endopeptidase
2210408F21Rik	1.96772	0.181027	chr6-2953	31263668	31264068	+	8.8	0.788	intron (NR_040257, intron 2 of 7)	43517	73652	Mm.441297	NR_040257	ENSMUSG00000087380	-	RIKEN cDNA 2210408F21 gene
Lifr	1.96771	0.00283183	chr15-2186	7118899	7119299	+	17.6	0.761	Intergenic	-10473	16880	Mm.149720	NM_013584	ENSMUSG00000054263	A230075M04Rik|AW061234|LIF	leukemia inhibitory factor receptor
Tmtc2	1.96436	0.051858	chr10-2658	105165162	105165562	+	12.2	0.806	Intergenic	409117	278279	Mm.25225	NM_177368	ENSMUSG00000036019	8430438D04Rik|D330034A10Rik	transmembrane and tetratricopeptide repeat containing 2
Gp9	1.9636	0.0447353	chr6-3030	87774927	87775327	+	9.22	0.923	Intergenic	-3009	54368	Mm.12897	NM_018762	ENSMUSG00000030054	Cd42|GPIX	glycoprotein 9 (platelet)
Bcan	1.95361	0.028833	chr3-2785	88010733	88011133	+	11.3	0.725	Intergenic	-10577	12032	Mm.4598	NM_007529	ENSMUSG00000004892	Cspg7	brevican
Hnmt	1.95168	0.0296427	chr2-4450	23983128	23983528	+	7.55	0.667	Intergenic	66051	140483	Mm.33120	NM_080462	ENSMUSG00000026986	1500031F01Rik|AI788969	histamine N-methyltransferase
Ank	1.94642	0.00846651	chr15-2564	27327775	27328175	+	13.4	0.768	Intergenic	-138702	11732	Mm.265264	NM_020332	ENSMUSG00000022265	Ankh|D15Ertd221e|ank|mKIAA1581	progressive ankylosis
Hgf	1.94205	0.114099	chr5-3168	16553537	16553937	+	7.97	0.59	promoter-TSS (NM_001289461)	-164	15234	Mm.267078	NM_010427	ENSMUSG00000028864	C230052L06Rik|HGF/SF|NK1|NK2|SF|SF/HGF	hepatocyte growth factor
Particl	1.93841	0.00119783	chr6-1358	72431129	72431529	+	25.2	0.795	TTS (NM_019802)	-7354	78108	Mm.440743	NR_046011	ENSMUSG00000108591	4930414L22Rik|AI449819	promoter of Mat2a antisense radiation induced circulating long non-coding RNA
Armh1	1.93629	0.0343274	chr4-3106	117230728	117231128	+	9.64	0.765	intron (NM_001145637, intron 5 of 12)	20989	381544	Mm.23504	NM_001033774	ENSMUSG00000060268	1700012C08Rik|Gm1661|Gm1662|Ncrna00082	armadillo-like helical domain containing 1
Prmt5	1.93538	0.0351174	chr14-2005	54528269	54528669	+	8.8	0.711	Intergenic	-10999	27374	Mm.196585	NM_013768	ENSMUSG00000023110	Jbp1|Skb1	protein arginine N-methyltransferase 5
Tmtc2	1.93345	0.0511465	chr10-3077	105571613	105572013	+	10.1	0.778	intron (NM_177368, intron 1 of 11)	2666	278279	Mm.25225	NM_177368	ENSMUSG00000036019	8430438D04Rik|D330034A10Rik	transmembrane and tetratricopeptide repeat containing 2
4930556J02Rik	1.93283	0.0320816	chr14-1825	61498059	61498459	+	10.1	0.818	intron (NR_045714, intron 2 of 2)	5571	75349	Mm.233613	NR_045714	ENSMUSG00000115656	-	RIKEN cDNA 4930556J02 gene
1700042G07Rik	1.93091	0.0205395	chr4-2663	116177118	116177518	+	11.3	0.714	Intergenic	3946	67323	Mm.45442	NM_001099295	ENSMUSG00000078593	-	RIKEN cDNA 1700042G07 gene
Mir680-3	1.92909	0.000221639	chr12-1067	35154294	35154694	+	22.6	0.693	Intergenic	40403	751520		NR_030449	ENSMUSG00000076253	Mirn680-3	microRNA 680-3
Trak1	1.92422	0.0222211	chr9-2766	121337678	121338078	+	10.5	0.737	intron (NR_152160, intron 1 of 17)	-29080	67095	Mm.491112	NM_175114	ENSMUSG00000032536	2310001H13Rik|AI413908|AI467545|hyrt|mKIAA1042	trafficking protein, kinesin binding 1
Cdk18	1.91961	0.00651665	chr1-2847	132133426	132133826	+	15.5	0.685	intron (NM_008795, intron 1 of 15)	6059	18557	Mm.28130	NM_008795	ENSMUSG00000026437	AA682070|Ctk18|Pctk3	cyclin-dependent kinase 18
Prrt3	1.9188	0.0426372	chr6-2656	113513893	113514293	+	8.8	0.879	TTS (NM_175101)	-12162	210673	Mm.133060	NM_172487	ENSMUSG00000045009	6330505P20|B230206N24Rik	proline-rich transmembrane protein 3
4933407K13Rik	1.9188	0.0426372	chrX-1087	75778646	75779046	+	8.38	0.674	Intergenic	-14147	74396	Mm.162493	NR_029443	ENSMUSG00000087396	A130080L05Rik|Dxz4	RIKEN cDNA 4933407K13 gene
Ssu2	1.91732	0.0144145	chr6-2339	112421358	112421758	+	12.6	0.769	Intergenic	-33535	243612	Mm.122653	NM_175525	ENSMUSG00000034387	D630042P16Rik|Fls485|Ssuh2	ssu-2 homolog (C. elegans)
Fut8	1.91505	0.0122271	chr12-1383	77579844	77580244	+	16.4	0.804	Intergenic	169903	53618	Mm.35628	NM_016893	ENSMUSG00000021065	-	fucosyltransferase 8
Cln8	1.91489	0.0233093	chr8-2457	14559628	14560028	+	10.5	0.925	intron (NM_172910, intron 4 of 15)	-328708	26889	Mm.254027	NM_012000	ENSMUSG00000026317	mnd	ceroid-lipofuscinosis, neuronal 8
9530014B07Rik	1.91489	0.0233093	chr13-2678	53567516	53567916	+	9.22	0.7	Intergenic	71485	77398	Mm.174307	NR_131079	ENSMUSG00000113599	-	RIKEN cDNA 9530014B07 gene
Sugt1	1.91453	0.0350533	chr14-1931	79552062	79552462	+	9.22	0.634	intron (NM_007920, intron 2 of 8)	-35398	67955	Mm.18972	NM_026474	ENSMUSG00000022024	2410174K12Rik|SGT1	SGT1, suppressor of G2 allele of SKP1 (S. cerevisiae)
Met	1.91313	0.243856	chr6-2987	17490837	17491237	+	8.38	0.765	intron (NM_008591, intron 2 of 21)	27080	17295	Mm.86844	NM_008591	ENSMUSG00000009376	AI838057|HGF|HGFR|Par4|c-Met	met proto-oncogene
Zfp827	1.91264	0.01571	chr8-2427	79059960	79060360	+	10.9	0.75	intron (NM_001294279, intron 1 of 14)	31723	622675	Mm.48724	NM_178267	ENSMUSG00000071064	2810449M09Rik|D630040G17Rik|Znf827	zinc finger protein 827
Cryl1	1.91256	0.0146226	chr14-1534	57331170	57331570	+	12.6	0.787	intron (NM_030004, intron 3 of 7)	67113	68631	Mm.25539	NM_030004	ENSMUSG00000021947	1110025H08Rik|A230106J09Rik|C85932|gul3dh	crystallin, lambda 1
Dbx1	1.91232	0.0122203	chr7-2167	49520347	49520747	+	14.7	0.827	intron (NM_175272, intron 11 of 37)	116288	13172	Mm.307176	NM_001005232	ENSMUSG00000030507	AI426026|Dbx	developing brain homeobox 1
6030471H07Rik	1.91146	0.0211717	chr4-2801	84019151	84019551	+	10.5	0.762	Intergenic	25528	78238	Mm.243903	NR_130998	ENSMUSG00000085217	-	RIKEN cDNA 6030471H07 gene
Slc38a9	1.91142	0.0348552	chr13-2444	112710174	112710574	+	10.5	0.769	intron (NM_178746, intron 10 of 14)	49608	268706	Mm.40834	NM_175376	ENSMUSG00000047789	4833412L08Rik|6720411P22Rik|9130023D20Rik|9430067K09Rik|A730092C09	solute carrier family 38, member 9
Thumpd2	1.91118	0.0254628	chr17-1990	81270263	81270663	+	12.6	0.821	Intergenic	-205378	72167	Mm.273257	NM_028138	ENSMUSG00000024246	2810025A12Rik	THUMP domain containing 2
4930465M20Rik	1.90981	0.000241662	chr12-942	107807684	107808084	+	28.1	0.765	Intergenic	-72396	74968	Mm.359821	NR_045973	ENSMUSG00000085641	4930431H15Rik	RIKEN cDNA 4930465M20 gene
Prmt8	1.9084	0.00465525	chr6-1931	127714866	127715266	+	15.5	0.781	intron (NM_201371, intron 4 of 9)	54093	381813	Mm.39750	NM_201371	ENSMUSG00000030350	Hrmt1l3|Hrmt1l4	protein arginine N-methyltransferase 8
Zfp239	1.90814	0.0363774	chr6-2616	117863020	117863420	+	9.22	0.75	intron (NM_008616, intron 2 of 3)	339	22685	Mm.249661	NM_008616	ENSMUSG00000042097	Mok-2|Mok2|Znf239	zinc finger protein 239
Dysf	1.90601	0.00504363	chr6-1778	84084770	84085170	+	18.4	0.701	intron (NM_001077694, intron 16 of 54)	65584	26903	Mm.220982	NM_021469	ENSMUSG00000033788	2310004N10Rik|AI604795|D6Pas3	dysferlin
Zfp316	1.90582	0.0639019	chr5-3239	143260978	143261378	+	8.38	0.742	intron (NM_017467, intron 6 of 6)	8844	54201	Mm.6666	NM_017467	ENSMUSG00000046658	Emzf1|Mzf3|Znf316	zinc finger protein 316
Podxl	1.90545	0.0651783	chr6-3012	31568128	31568528	+	8.38	0.767	Intergenic	-4391	27205	Mm.89918	NM_013723	ENSMUSG00000025608	AW121214|Ly102|PC|PCLP-1|Pclp1|Podxl1	podocalyxin-like
Tcf7l2	1.90384	0.0617736	chr19-1895	55851803	55852203	+	9.22	0.697	intron (NR_138565, intron 4 of 15)	-43318	21416	Mm.139815	NM_009333	ENSMUSG00000024985	TCF4B|TCF4E|Tcf-4|Tcf4	transcription factor 7 like 2, T cell specific, HMG box
Map3k7cl	1.90335	0.0024036	chr16-1029	87585946	87586346	+	21.8	0.663	intron (NM_144854, intron 4 of 4)	32816	224419	Mm.194466	NM_144854	ENSMUSG00000025610	C21orf7|ORF63|Tak1l	Map3k7 C-terminal like
Fam71d	1.90095	0.0624157	chr12-2372	78639950	78640350	+	8.8	0.647	intron (NM_172952, intron 18 of 23)	-51385	70897	Mm.56514	NM_027597	ENSMUSG00000056987	4921509E07Rik|4930516C23Rik|GARI-L2	family with sequence similarity 71, member D
Arhgap15	1.90037	0.0545938	chr2-4117	43794701	43795101	+	8.8	0.833	intron (NM_001301831, intron 2 of 14)	46077	76117	Mm.217350	NM_153820	ENSMUSG00000049744	5830480G12Rik	Rho GTPase activating protein 15
Rwdd3	1.90014	0.064467	chr3-3472	121058520	121058920	+	7.55	0.676	Intergenic	112975	66568	Mm.263163	NM_025637	ENSMUSG00000028133	2510027J23Rik|3110037C01Rik|AI035684|AI662458|Rsume|X2CR1	RWD domain containing 3
Fndc5	1.89808	0.016526	chr4-2288	129149385	129149785	+	14.3	0.787	3' UTR (NM_029036, exon 7 of 7)	12586	384061	Mm.44075	NM_027402	ENSMUSG00000001334	1500001L03Rik|AI836596|C87088|PeP|Pxp	fibronectin type III domain containing 5
Abcb5	1.89735	0.0242935	chr12-2017	119002882	119003282	+	10.5	0.805	Intergenic	-36661	77706	Mm.261496	NM_029961	ENSMUSG00000072791	9230106F14Rik	ATP-binding cassette, sub-family B (MDR/TAP), member 5
1700049E22Rik	1.89611	0.0113449	chr6-1826	100563656	100564056	+	15.5	0.758	Intergenic	36456	73395	Mm.69413	NR_040525	ENSMUSG00000101553	-	RIKEN cDNA 1700049E22 gene
Phc1	1.89478	0.00586221	chr6-1702	122339932	122340332	+	18.9	0.538	promoter-TSS (NR_073364)	95	13619	Mm.6822	NM_007905	ENSMUSG00000040669	AW557034|Edr|Edr1|Mph1|Rae-28|rae28	polyhomeotic 1
Fgf9	1.89182	0.00115493	chr14-886	58343229	58343629	+	26.4	0.843	Intergenic	270743	14180	Mm.8846	NM_013518	ENSMUSG00000021974	Eks	fibroblast growth factor 9
Syf2	1.8911	0.00724565	chr4-1987	134992276	134992676	+	16.4	0.718	Intergenic	61496	68592	Mm.29989	NM_026780	ENSMUSG00000028821	1110018L13Rik|Cbpin|D4Bwg1551e|Gcipip|Ntc31|mp29|p29	SYF2 homolog, RNA splicing factor (S. cerevisiae)
Rubie	1.88737	0.0201193	chr14-1607	46516093	46516493	+	12.6	0.576	Intergenic	59558	100873094	Mm.318596	NR_046459	ENSMUSG00000085123	-	RNA upstream of Bmp4 expressed in inner ear
4921509O07Rik	1.8868	0.0118174	chr13-1939	113495558	113495958	+	14.3	0.65	intron (NR_045501, intron 1 of 6)	7086	70917	Mm.491036	NR_045501	ENSMUSG00000114790	-	RIKEN cDNA 4921509O07 gene
Pisd-ps1	1.88603	0.00338197	chr11-2521	3133354	3133754	+	22.2	0.696	intron (NM_030207, intron 29 of 32)	9533	236604	Mm.247625	NM_001004146		-	phosphatidylserine decarboxylase, pseudogene 1
Mir295	1.88596	0.0450112	chr7-3187	3221937	3222337	+	8.8	0.871	3' UTR (NM_001033431, exon 10 of 10)	1364	100049713		NR_029645	ENSMUSG00000077886	Mirn295|mir-295|mmu-miR-295	microRNA 295
Slc24a2	1.88503	0.0369136	chr4-3339	87434170	87434570	+	7.97	0.676	Intergenic	-203830	76376	Mm.490487	NM_172426	ENSMUSG00000037996	2810021B17Rik|6330417K15Rik|AI847460|Nckx2	solute carrier family 24 (sodium/potassium/calcium exchanger), member 2
5430403N17Rik	1.88337	0.0377831	chr8-2789	35905117	35905517	+	7.97	0.711	Intergenic	-22360	330737	Mm.381743	NR_046181	ENSMUSG00000109761	5430403N17	RIKEN cDNA 5430403N17 gene
Akap11	1.88257	0.00218714	chr14-953	78454258	78454658	+	24.3	0.795	Intergenic	68244	219181	Mm.89413	NM_001164503	ENSMUSG00000022016	6330501D17Rik|AKAP220|Gm80|PRKA11|mKIAA0629	A kinase (PRKA) anchor protein 11
Ccdc80	1.87779	0.0211691	chr16-1474	45124649	45125049	+	13	0.655	intron (NM_026439, intron 6 of 7)	30838	67896	Mm.181074	NM_026439	ENSMUSG00000022665	2610001E17Rik|DRO1|Ssg1|Urb	coiled-coil domain containing 80
Slfn2	1.8757	0.0278746	chr11-3817	83079508	83079908	+	11.3	0.7	Intergenic	14596	20556	Mm.278689	NM_011408	ENSMUSG00000072620	Shlf2	schlafen 2
Slc22a22	1.87478	0.0465028	chr15-3731	57542847	57543247	+	7.97	0.735	Intergenic	-65422	210463	Mm.26555	NM_172378	ENSMUSG00000022366	oat-pg	solute carrier family 22 (organic cation transporter), member 22
Cracr2a	1.87357	0.0115411	chr6-1958	127657184	127657584	+	14.7	0.84	Intergenic	79409	381812	Mm.296093	NM_001033464	ENSMUSG00000061414	Efcab4b|Gm1073|Gm462	calcium release activated channel regulator 2A
Crnde	1.87149	0.0491422	chr8-2578	92342019	92342419	+	9.64	0.743	intron (NR_110452, intron 3 of 3)	13901	71296	Mm.86664	NR_033641	ENSMUSG00000031736	4933436C20Rik	colorectal neoplasia differentially expressed (non-protein coding)
Hnrnpa1l2-ps2	1.86981	0.0643003	chr15-3235	22565048	22565448	+	10.5	0.758	Intergenic	149736	545091	Mm.475598	NM_001165971		EG545091|Gm5803	heterogeneous nuclear ribonucleoprotein A1-like 2, pseudogene 2
Gng4	1.86981	0.0643003	chr13-2733	13867765	13868165	+	9.64	0.75	Intergenic	83658	14706	Mm.215394	NM_010317	ENSMUSG00000021303	-	guanine nucleotide binding protein (G protein), gamma 4
Cdk6	1.86981	0.0643003	chr5-3115	3341178	3341578	+	8.8	0.8	Intergenic	-2515	12571	Mm.31672	NM_009873	ENSMUSG00000040274	AI504062|Crk2	cyclin-dependent kinase 6
Tle3	1.86894	0.00564241	chr9-1847	61558495	61558895	+	17.6	0.8	Intergenic	186329	21887	Mm.24255	NM_009389	ENSMUSG00000032280	2610103N05Rik|ESG|Grg3a|Grg3b|mKIAA1547	transducin-like enhancer of split 3
Mmp16	1.86803	0.0820534	chr4-3346	17864815	17865215	+	7.55	0.724	intron (NM_019724, intron 1 of 9)	11557	17389	Mm.187315	NM_019724	ENSMUSG00000028226	MT-MMP 3|MT3-MMP|Mt3mmp	matrix metallopeptidase 16
Synpo	1.86638	0.0429816	chr18-2000	60632704	60633104	+	8.38	0.711	Intergenic	-8599	104027	Mm.252321	NM_177340	ENSMUSG00000043079	9030217H17Rik|9130229N11|9330140I15Rik|AW046661	synaptopodin
1810008I18Rik	1.86592	0.099498	chr7-3396	65766770	65767170	+	8.38	0.846	Intergenic	-37082	100503969	Mm.383527	NR_045301		-	RIKEN cDNA 1810008I18 gene
Gm19303	1.86359	0.0689355	chr15-3365	51412084	51412484	+	8.8	0.743	Intergenic	-16674	100502643	Mm.131987	NR_045092	ENSMUSG00000115654	-	predicted gene, 19303
Tmem260	1.86247	0.0489497	chr14-2015	48371632	48372032	+	8.38	0.676	Intergenic	-74291	218989	Mm.85211	NM_172600	ENSMUSG00000036339	5930435P15|6720456H20Rik	transmembrane protein 260
Sypl	1.86049	0.0301799	chr12-2241	32994913	32995313	+	7.55	0.718	Intergenic	40927	19027	Mm.246304	NM_013635	ENSMUSG00000020570	AI314763|AI604763|D12Ertd446e|PanI|Pphn|Sypl1	synaptophysin-like protein
Pias2	1.8574	0.0756646	chr18-2083	77118233	77118633	+	8.8	0.774	intron (NM_001164170, intron 3 of 12)	52753	17344	Mm.6370	NM_008602	ENSMUSG00000025423	6330408K17Rik|AI462206|ARIP3|AU018068|Dib|Miz1|PIASxalpha|PIASxb|PIASxbeta|SIZ2	protein inhibitor of activated STAT 2
Fmnl1	1.8574	0.0756646	chr11-4817	103168519	103168919	+	7.97	0.774	Intergenic	-2419	57778	Mm.138913	NM_019679	ENSMUSG00000055805	8030453N10Rik|AI553564|Fmnl|Fnrl|Frls	formin-like 1
Igdcc3	1.85703	0.0455674	chr9-2981	65141778	65142178	+	9.22	0.683	intron (NM_001357257, intron 1 of 13)	824	19289	Mm.41529	NM_008988	ENSMUSG00000032394	2810401C09Rik|AI851425|Punc|WI-14920	immunoglobulin superfamily, DCC subclass, member 3
Fam105a	1.8553	0.0182357	chr15-2568	27695936	27696336	+	15.1	0.75	Intergenic	-14594	223433	Mm.266485	NM_198301	ENSMUSG00000056069	9830126M18	family with sequence similarity 105, member A
Ldlrad4	1.8551	0.00576617	chr18-1184	68241938	68242338	+	17.6	0.687	intron (NM_001357444, intron 2 of 3)	14192	52662	Mm.440183	NM_172631	ENSMUSG00000024544	8230401C20Rik|A430083H02|A430108L08Rik|C18orf1|D18Ertd653e|D330030L18Rik	low density lipoprotein receptor class A domain containing 4
Zdhhc21	1.85508	0.00105387	chr4-1425	82848696	82849096	+	28.5	0.705	intron (NR_149737, intron 2 of 7)	10777	68268	Mm.32047	NM_026647	ENSMUSG00000028403	9130404H11Rik|AL024349|D130004H04Rik|dep	zinc finger, DHHC domain containing 21
9630028H03Rik	1.85457	0.0298435	chr2-4129	135471710	135472110	+	9.22	0.727	intron (NM_019677, intron 32 of 32)	111310	320684	Mm.421433	NR_015544	ENSMUSG00000085631	-	RIKEN cDNA 9630028H03 gene
Prok2	1.85279	0.0749315	chr6-3036	99740512	99740912	+	8.38	0.846	Intergenic	-14320	50501	Mm.87365	NM_015768	ENSMUSG00000030069	Bv8|PK2|Prok1	prokineticin 2
Hspb8	1.84846	0.00141099	chr5-1523	116381240	116381640	+	24.3	0.761	Intergenic	41424	80888	Mm.21549	NM_030704	ENSMUSG00000041548	AU018630|AW413033|Cryac|D5Ucla4|E2IG1|H11|H11K|HSP20-like|HSP22	heat shock protein 8
Pink1	1.84617	1.3275e-05	chr4-1008	138343428	138343828	+	39	0.782	intron (NM_028176, intron 2 of 3)	-17332	68943	Mm.18539	NM_026880	ENSMUSG00000028756	1190006F07Rik|AU042772|AW557854|BRPK|mFLJ00387	PTEN induced putative kinase 1
Jph1	1.84328	0.0670442	chr1-4075	16961365	16961765	+	8.8	0.774	Intergenic	136324	57339	Mm.143761	NM_020604	ENSMUSG00000042686	JP-1|Jp1	junctophilin 1
Mir1892	1.84271	0.0726105	chr12-2176	54640347	54640747	+	9.22	0.676	Intergenic	5465	100316682		NR_035439	ENSMUSG00000106344	Mirn1892|mir-1892|mmu-mir-1892	microRNA 1892
Trpc1	1.84266	0.00203764	chr9-1465	95795113	95795513	+	26.4	0.877	intron (NM_001033210, intron 2 of 15)	-44955	22063	Mm.149633	NM_011643	ENSMUSG00000032839	Mtrp1|Trp1|Trrp1	transient receptor potential cation channel, subfamily C, member 1
2810433D01Rik	1.84226	0.0437225	chr11-4259	102630243	102630643	+	9.22	0.667	Intergenic	-6027	77132	Mm.194729	NR_033474		-	RIKEN cDNA 2810433D01 gene
Abcc5	1.84226	0.0437225	chr16-1788	20443118	20443518	+	8.8	0.784	Intergenic	-16924	27416	Mm.20845	NM_013790	ENSMUSG00000022822	2900011L11Rik|AI132311|Abcc5a|Abcc5b|Mrp5	ATP-binding cassette, sub-family C (CFTR/MRP), member 5
Gm5878	1.83999	0.0440966	chr6-2408	85124008	85124408	+	10.9	0.78	intron (NM_001034902, intron 1 of 2)	1886	545861	Mm.321419	NM_001034902	ENSMUSG00000072952	EG545861	predicted gene 5878
Fam126a	1.83895	0.00659888	chr5-1778	23985514	23985914	+	20.5	0.848	intron (NM_001310471, intron 7 of 10)	44598	84652	Mm.304976	NM_053090	ENSMUSG00000028995	AB030242|Drctnnb1a	family with sequence similarity 126, member A
Dsg1c	1.83811	0.00951081	chr18-1334	20239795	20240195	+	16.4	0.875	Intergenic	-7345	211924	Mm.391118	NM_181680	ENSMUSG00000034774	Dsg1gamma|Dsg6|dsg1g	desmoglein 1 gamma
Pwwp2a	1.83793	0.0263201	chr11-3351	43703507	43703907	+	12.2	0.735	intron (NM_027557, intron 1 of 1)	21709	70802	Mm.397449	NM_027557	ENSMUSG00000044950	4631424J17Rik|AI891583|AU024105|D930040F23Rik	PWWP domain containing 2A
Atoh8	1.83775	0.0461958	chr6-2411	72234126	72234526	+	11.7	0.651	intron (NM_153778, intron 1 of 2)	1251	71093	Mm.87449	NM_153778	ENSMUSG00000037621	4933425C05Rik|Hath6|Math6|bHLHa21|okadin	atonal bHLH transcription factor 8
Fndc1	1.83693	0.0523735	chr17-2382	7798567	7798967	+	10.1	0.641	intron (NM_001081416, intron 1 of 19)	6207	68655	Mm.379161	NM_001081416	ENSMUSG00000071984	1110027O12Rik|1110051A18Rik|mKIAA1866	fibronectin type III domain containing 1
9230102K24Rik	1.83674	0.0521019	chr10-2676	110323504	110323904	+	11.3	0.833	Intergenic	-276946	109335	Mm.367727	NR_028438	ENSMUSG00000112398	-	RIKEN cDNA 9230102K24 gene
Nr1h3	1.8325	0.0303233	chr2-3783	91194774	91195174	+	10.1	0.739	promoter-TSS (NM_013839)	61	22259	Mm.22690	NM_013839	ENSMUSG00000002108	AU018371|LXR|RLD1|Unr1	nuclear receptor subfamily 1, group H, member 3
Gm5294	1.83092	0.030623	chr5-2510	138898365	138898765	+	12.2	0.667	Intergenic	78485	384244	Mm.485002	NM_001195128	ENSMUSG00000094504	EG384244	predicted gene 5294
Cebpg	1.83092	0.030623	chr7-2833	35035106	35035506	+	10.9	0.721	intron (NM_008820, intron 12 of 14)	21260	12611	Mm.273090	NM_009884	ENSMUSG00000056216	C/EBP[g]|C/EBPgamma|GPE1-BP|Gpe1bp|Ig/EBP	CCAAT/enhancer binding protein (C/EBP), gamma
Sorcs1	1.82997	0.0846228	chr19-1893	50702918	50703318	+	7.97	0.778	Intergenic	-24472	58178	Mm.313672	NM_021377	ENSMUSG00000043531	Sorcs|mSorCS	sortilin-related VPS10 domain containing receptor 1
4930554C24Rik	1.82864	0.0332665	chr9-2340	84633241	84633641	+	11.7	0.786	Intergenic	-140957	75253	Mm.401984	NR_040739	ENSMUSG00000099724	-	RIKEN cDNA 4930554C24 gene
Tnpo3	1.82784	0.0358313	chr6-2483	29589924	29590324	+	11.3	0.804	intron (NM_177296, intron 1 of 22)	19725	320938	Mm.276381	NM_177296	ENSMUSG00000012535	5730544L10Rik|C430013M08Rik|C81142|D6Ertd313e|Trn-SR|mKIAA4133	transportin 3
1600027J07Rik	1.82532	0.00201484	chr8-1292	103301769	103302169	+	26.4	0.789	Intergenic	45565	69794	Mm.396139	NR_036588	ENSMUSG00000110340	-	RIKEN cDNA 1600027J07 gene
Gm19461	1.82528	0.0215546	chr1-3295	133270491	133270891	+	14.3	0.776	promoter-TSS (NR_037984)	-883	100502933	Mm.487491	NR_037984	ENSMUSG00000101693	-	predicted gene, 19461
Gypc	1.82301	0.0483049	chr18-2190	32616184	32616584	+	8.38	0.611	Intergenic	-56350	71683	Mm.292145	NM_027863	ENSMUSG00000090523	0610037F22Rik|Cd236r	glycophorin C
Abcc12	1.8206	0.0486927	chr8-3059	86521085	86521485	+	7.97	0.735	intron (NM_172912, intron 21 of 28)	45305	244562	Mm.67485	NM_172912	ENSMUSG00000036872	4930467B22Rik|MRP9	ATP-binding cassette, sub-family C (CFTR/MRP), member 12
Ptch1	1.8196	0.0740031	chr13-2695	63581242	63581642	+	7.97	0.719	Intergenic	-7982	19206	Mm.228798	NM_008957	ENSMUSG00000021466	A230106A15Rik|Ptc|Ptc1|Ptch|mes|wig	patched 1
4933406G16Rik	1.81901	0.0108517	chr11-3045	19111974	19112374	+	14.3	0.75	Intergenic	46899	74059	Mm.292321	NR_046037	ENSMUSG00000086025	-	RIKEN cDNA 4933406G16 gene
Upp2	1.8182	0.0763912	chr2-4392	58671342	58671742	+	8.38	0.677	intron (NM_001289660, intron 1 of 7)	-83642	76654	Mm.200370	NM_029692	ENSMUSG00000026839	1700124F02Rik|AI266885|UDRPASE2|UP2|UPASE2	uridine phosphorylase 2
2310005E17Rik	1.81765	0.0760366	chr13-2724	98399286	98399686	+	8.8	0.774	Intergenic	35579	70090	Mm.410857	NR_045498	ENSMUSG00000099446	-	RIKEN cDNA 2310005E17 gene
Mir7019	1.81587	0.0482611	chr4-3187	138318430	138318830	+	8.8	0.788	intron (NM_026880, intron 3 of 7)	-2430	102466788		NR_105986	ENSMUSG00000099200	Gm27947|mmu-mir-7019	microRNA 7019
6030440G07Rik	1.81468	0.0509344	chr12-2088	111016822	111017222	+	9.22	0.658	Intergenic	22624	77878	Mm.293198	NR_036598	ENSMUSG00000113056	-	RIKEN cDNA 6030440G07 gene
1700129C05Rik	1.81275	0.00819336	chr14-1419	58822839	58823239	+	13.8	0.667	Intergenic	319854	67932	Mm.65550	NM_026461	ENSMUSG00000021977	-	RIKEN cDNA 1700129C05 gene
St6gal1	1.81273	0.0353167	chr16-1453	23295694	23296094	+	10.9	0.738	intron (NM_001252506, intron 1 of 6)	5424	20440	Mm.149029	NM_145933	ENSMUSG00000022885	AW742324|Siat1|St6Gal-I|St6gal|St6galI	beta galactoside alpha 2,6 sialyltransferase 1
Mir6239	1.81133	0.0319967	chr14-2192	117595810	117596210	+	8.38	0.647	intron (NM_011821, intron 3 of 8)	357837	102465148		NR_105747	ENSMUSG00000098648	Gm28025|mmu-mir-6239	microRNA 6239
Pde4b	1.81037	0.0331923	chr4-3218	102393570	102393970	+	7.97	0.775	intron (NM_001177983, intron 1 of 5)	138831	18578	Mm.20181	NM_019840	ENSMUSG00000028525	Dpde4|R74983|dunce	phosphodiesterase 4B, cAMP specific
Gm26682	1.8085	0.0405955	chr18-1818	5199639	5200039	+	10.5	0.69	Intergenic	-34108	102637682	Mm.451914	NR_153824		Gm38715	predicted gene, 26682
Itgb1	1.80723	0.0188617	chr8-2169	128671966	128672366	+	14.3	0.672	Intergenic	-13488	16412	Mm.263396	NM_010578	ENSMUSG00000025809	4633401G24Rik|AA409975|AA960159|CD29|Fnrb|Gm9863|gpIIa	integrin beta 1 (fibronectin receptor beta)
Mir7224	1.80589	0.082577	chr2-3757	67671838	67672238	+	10.5	0.781	Intergenic	-3419	102465706		NR_106083	ENSMUSG00000098299	Gm27971|mmu-mir-7224	microRNA 7224
Nat3	1.80544	0.00864935	chr8-2118	67641333	67641733	+	15.9	0.676	Intergenic	117679	17962	Mm.57193	NM_008674	ENSMUSG00000056426	-	N-acetyltransferase 3
Slc5a7	1.80467	0.0373385	chr17-2184	54154480	54154880	+	10.1	0.7	Intergenic	144354	63993	Mm.155241	NM_022025	ENSMUSG00000023945	CHT1	solute carrier family 5 (choline transporter), member 7
Rplp1	1.80393	0.00727307	chr9-2304	61645800	61646200	+	13.8	0.78	Intergenic	268510	56040	Mm.3158	NM_018853	ENSMUSG00000007892	2410042H16Rik|Arpp1|C430017H15Rik	ribosomal protein, large, P1
Galk2	1.80238	0.0285617	chr2-3038	125866111	125866511	+	14.3	0.679	promoter-TSS (NM_001291002)	88	69976	Mm.20216	NM_175154	ENSMUSG00000027207	2810017M24Rik|AI327030|Gk2	galactokinase 2
Mir3105	1.79825	0.0628617	chr7-3167	144055081	144055481	+	8.8	0.553	Intergenic	46027	100526562		NR_037292	ENSMUSG00000093221	mmu-mir-3105	microRNA 3105
Tubg1	1.79814	0.0811228	chr11-4491	101128910	101129310	+	8.38	0.821	Intergenic	8979	103733	Mm.479145	NM_134024	ENSMUSG00000035198	1500010O08Rik|AI451582|AI503389|Tubg	tubulin, gamma 1
Lrp5	1.79773	0.0101437	chr19-1361	3669165	3669565	+	14.3	0.653	intron (NM_008513, intron 1 of 22)	17199	16973	Mm.274581	NM_008513	ENSMUSG00000024913	BMND1|HBM|LR3|LRP7|OPPG|mKIAA4142	low density lipoprotein receptor-related protein 5
4732490B19Rik	1.7959	0.0297534	chr11-3467	113265589	113265989	+	12.6	0.723	intron (NM_027216, intron 7 of 9)	-56120	319871	Mm.383743	NR_040276	ENSMUSG00000085421	-	RIKEN cDNA 4732490B19 gene
Rgs4	1.79431	0.0795064	chr1-4459	169726263	169726663	+	8.38	0.688	Intergenic	21179	19736	Mm.41642	NM_009062	ENSMUSG00000038530	AA004315|AA597169|ESTM48|ESTM50	regulator of G-protein signaling 4
Tigd2	1.79416	0.0535649	chr6-2518	59147537	59147937	+	10.5	0.857	Intergenic	-61133	68140	Mm.25843	NM_001081145	ENSMUSG00000049232	3632410O17Rik	tigger transposable element derived 2
Zfp831	1.79391	0.0768985	chr2-4276	174561686	174562086	+	8.8	0.618	Intergenic	-81648	100043757	Mm.48711	NM_001099328	ENSMUSG00000050600	-	zinc finger protein 831
Abi1	1.79279	0.0375544	chr2-3182	23006381	23006781	+	14.3	0.684	intron (NM_001077190, intron 1 of 10)	33660	11308	Mm.205647	NM_007380	ENSMUSG00000058835	E3B1|NAP1|Ssh3bp1|abi-1	abl-interactor 1
Glg1	1.79176	0.026603	chr8-2322	111229098	111229498	+	10.5	0.825	intron (NM_009149, intron 1 of 25)	29904	20340	Mm.276271	NM_009149	ENSMUSG00000003316	AI593353|AW537898|CFR|CFR-1|ESL-1|MG-160|MG160|Selel	golgi apparatus protein 1
Scp2	1.79168	0.0818748	chr4-3128	108136912	108137312	+	9.22	0.917	Intergenic	-18565	20280	Mm.379011	NM_011327	ENSMUSG00000028603	AA409774|AA409893|C76618|C79031|NSL-TP|SCP-2|SCP-X|SCPX|ns-LTP	sterol carrier protein 2, liver
Arl5a	1.79104	0.0202643	chr2-3019	52438113	52438513	+	13.4	0.84	intron (NM_001037099, intron 12 of 13)	-13439	75423	Mm.314378	NM_182994	ENSMUSG00000036093	2410015N24Rik|2810410P22Rik|AA408731|AW610751|Arl5|T25534	ADP-ribosylation factor-like 5A
Gm34184	1.79058	0.053294	chr10-3001	84080179	84080579	+	10.5	0.73	intron (NR_152790, intron 1 of 4)	20318	102637349	Mm.402869	NR_152790	ENSMUSG00000111049	-	predicted gene, 34184
4930591E09Rik	1.78964	0.0273675	chr10-2557	38147284	38147684	+	11.3	0.647	Intergenic	-28290	75877	Mm.402094	NR_131035	ENSMUSG00000111234	-	RIKEN cDNA 4930591E09 gene
2610035D17Rik	1.7894	0.000558335	chr11-2048	113201535	113201935	+	28.1	0.798	non-coding (NR_015556, exon 1 of 3)	103	72386	Mm.266961	NR_015556	ENSMUSG00000087259	-	RIKEN cDNA 2610035D17 gene
Adam22	1.78876	0.0247114	chr5-2162	8357242	8357642	+	15.1	0.635	intron (NM_001007220, intron 2 of 28)	10718	11496	Mm.275895	NM_001007220	ENSMUSG00000040537	2900022I03Rik|AI854032|MDC2	a disintegrin and metallopeptidase domain 22
Ckmt2	1.78857	0.0352973	chr13-2562	91904339	91904739	+	9.22	0.681	intron (NM_009027, intron 6 of 14)	-27654	76722	Mm.316438	NM_198415	ENSMUSG00000021622	2300008A19Rik|ScCKmit	creatine kinase, mitochondrial 2
Prdm14	1.78817	0.0122199	chr1-2564	13120137	13120537	+	17.6	0.681	intron (NM_001081209, intron 5 of 7)	6826	383491	Mm.309380	NM_001081209	ENSMUSG00000042414	-	PR domain containing 14
Bcat1	1.78721	0.0207604	chr6-1955	144910106	144910506	+	16.8	0.922	Intergenic	138506	12035	Mm.4606	NM_007532	ENSMUSG00000030268	BCATc|Eca39	branched chain aminotransferase 1, cytosolic
H2afy3	1.78696	0.0180003	chr15-2485	62179852	62180252	+	14.7	0.792	intron (NR_132746, intron 3 of 6)	39399	67552	Mm.484027	NM_026230		4933432H23Rik	H2A histone family, member Y3
Marcks	1.78482	0.0196903	chr10-2185	37616257	37616657	+	15.5	0.8	Intergenic	-477531	17118	Mm.30059	NM_008538	ENSMUSG00000069662	Macs|PKCSL	myristoylated alanine rich protein kinase C substrate
Col5a2	1.7821	0.120412	chr1-4606	45580393	45580793	+	7.97	0.778	Intergenic	-77311	12832	Mm.10299	NM_007737	ENSMUSG00000026042	1110014L14Rik	collagen, type V, alpha 2
Gm2176	1.78036	8.07199e-06	chr18-441	80530170	80530570	+	56.6	0.756	Intergenic	14176	100039348	Mm.254722	NR_028424		A430076E10Rik	glucosamine-6-phosphate deaminase 1 pseudogene
Zfp90	1.7788	0.00980731	chr8-1704	106390638	106391038	+	19.7	0.731	Intergenic	-24501	22751	Mm.295582	NM_011764	ENSMUSG00000031907	6430515L01Rik|KRAB17|NK10|Zfp64|Zfp83|mKIAA1954	zinc finger protein 90
Ap1m1	1.77819	0.0430703	chr8-2407	72262829	72263229	+	11.3	0.732	Intergenic	23011	11767	Mm.290086	NM_007456	ENSMUSG00000003033	AA408894|AP47|Adtm1A|Cltnm|mu1A	adaptor-related protein complex AP-1, mu subunit 1
Grem1	1.77689	0.031829	chr2-3709	113745118	113745518	+	10.9	0.607	Intergenic	13330	23892	Mm.166318	NM_011824	ENSMUSG00000074934	Cktsf1b1|Drm|Grem|ld	gremlin 1, DAN family BMP antagonist
Gm8179	1.77412	0.0392226	chr8-2385	32047834	32048234	+	11.3	0.775	Intergenic	-103861	666589	Mm.367675	NR_046039		EG666589	predicted gene 8179
Fgf9	1.7725	0.0146707	chr14-1374	58370369	58370769	+	15.1	0.657	Intergenic	297883	14180	Mm.8846	NM_013518	ENSMUSG00000021974	Eks	fibroblast growth factor 9
Tenm4	1.77246	0.0608074	chr7-2815	95739605	95740005	+	9.22	0.562	Intergenic	-431439	23966	Mm.254610	NM_011858	ENSMUSG00000048078	Doc4|ELM2|Odz4|R75022|Ten-m4|l(7)-3Rn|l7Rn3|mKIAA1302	teneurin transmembrane protein 4
Dock8	1.77244	0.037996	chr19-1534	25022753	25023153	+	12.6	0.72	intron (NM_028785, intron 1 of 47)	23424	76088	Mm.102485	NM_028785	ENSMUSG00000052085	1200017A24Rik|5830472H07Rik|A130095G14Rik|AI461977	dedicator of cytokinesis 8
Glul	1.77241	0.0404853	chr1-3956	153937256	153937656	+	8.38	0.8	Intergenic	37527	14645	Mm.210745	NM_008131	ENSMUSG00000026473	GS|Glns	glutamate-ammonia ligase (glutamine synthetase)
Mir7232	1.77174	0.0306875	chr6-2456	81173298	81173698	+	12.6	0.74	Intergenic	722165	102465711		NR_106091	ENSMUSG00000106154	mmu-mir-7232	microRNA 7232
Adamts7	1.77148	0.0385646	chr9-2345	90182179	90182579	+	12.2	0.672	intron (NM_001003911, intron 8 of 23)	19401	108153	Mm.102141	NM_001003911	ENSMUSG00000032363	ADAM-TS7|ADAMTS7B	a disintegrin-like and metallopeptidase (reprolysin type) with thrombospondin type 1 motif, 7
3110009F21Rik	1.76957	0.00377081	chr12-1084	110169271	110169671	+	22.2	0.798	Intergenic	-11398	67280	Mm.390495	NR_045466	ENSMUSG00000113331	-	RIKEN cDNA 3110009F21 gene
Sox7	1.76731	0.141112	chr14-2180	63940966	63941366	+	7.55	0.741	Intergenic	-2540	20680	Mm.42162	NM_011446	ENSMUSG00000063060	-	SRY (sex determining region Y)-box 7
Pik3r1	1.76557	0.0424539	chr13-2651	101909004	101909404	+	9.22	0.73	Intergenic	-140987	18708	Mm.259333	NM_001024955	ENSMUSG00000041417	PI3K|p50alpha|p55alpha|p85alpha	phosphoinositide-3-kinase regulatory subunit 1
Atg10	1.76498	0.0984152	chr13-2736	91246653	91247053	+	8.8	0.774	Intergenic	-22866	66795	Mm.235385	NM_025770	ENSMUSG00000021619	5330424L23Rik|5430428K15Rik|AI852123|APG10|Agp10|Apg10l|Apg10p|Atg10l	autophagy related 10
1700030F04Rik	1.76474	0.0575245	chr6-2918	117652744	117653144	+	8.8	0.628	Intergenic	98825	72263	Mm.443289	NR_045731	ENSMUSG00000099869	-	RIKEN cDNA 1700030F04 gene
Mir694	1.76357	0.0640541	chr18-1811	66245429	66245829	+	10.5	0.818	intron (NM_178793, intron 2 of 10)	-26296	751558		NR_030467	ENSMUSG00000076147	Mirn694|mir-694|mmu-mir-694	microRNA 694
1700116B05Rik	1.7626	0.0179345	chr16-1164	50992186	50992586	+	15.5	0.726	Intergenic	208977	78639	Mm.160109	NR_131005	ENSMUSG00000092276	-	RIKEN cDNA 1700116B05 gene
Ube2e1	1.76184	0.0938153	chr14-2188	18565174	18565574	+	7.55	0.8	Intergenic	-233530	22194	Mm.4429	NM_009455	ENSMUSG00000021774	UbcM3|Ubce5|ubcM2	ubiquitin-conjugating enzyme E2E 1
Ube2f	1.76157	0.00815204	chr1-2834	91272343	91272743	+	13.8	0.716	intron (NM_001355764, intron 5 of 10)	21977	67921	Mm.337238	NM_026454	ENSMUSG00000034343	2510010F15Rik|AI851109	ubiquitin-conjugating enzyme E2F (putative)
Arl6ip6	1.75798	0.0711261	chr2-4378	53238491	53238891	+	8.38	0.667	Intergenic	46607	65103	Mm.37623	NM_022989	ENSMUSG00000026960	2310057C01Rik|2610529A11Rik|Aip-6	ADP-ribosylation factor-like 6 interacting protein 6
Tulp3	1.75757	0.0297869	chr6-2414	128345610	128346010	+	11.3	0.739	intron (NM_011657, intron 1 of 10)	10041	22158	Mm.291783	NM_011657	ENSMUSG00000001521	2310022L06Rik|AI316887	tubby-like protein 3
Zswim6	1.7566	0.0826334	chr13-2739	107925547	107925947	+	9.22	0.742	Intergenic	-35683	67263	Mm.490418	NM_145456		2900036G02Rik|mKIAA1577	zinc finger SWIM-type containing 6
Tagln3	1.75608	0.0921049	chr16-1859	45719744	45720144	+	8.8	0.686	intron (NM_019754, intron 2 of 3)	4587	56370	Mm.24183	NM_019754	ENSMUSG00000022658	2700038H05Rik|2900005O10Rik|AI426007|Np25	transgelin 3
Cbx3	1.75491	0.00113803	chr6-1293	51494876	51495276	+	27.3	0.748	Intergenic	23824	12417	Mm.280968	NM_007624	ENSMUSG00000029836	HP1g|M32	chromobox 3
A730085K08Rik	1.75121	0.113	chr9-2952	122474728	122475128	+	8.8	0.781	Intergenic	-76127	654800	Mm.393956	NR_045967		-	RIKEN cDNA A730085K08 gene
Saysd1	1.74953	0.0450614	chr14-1955	20113959	20114359	+	8.8	0.658	Intergenic	-30987	67509	Mm.292423	NM_026209	ENSMUSG00000045107	1810063B07Rik|4930488P03Rik	SAYSVFN motif domain containing 1
Acvr1c	1.74945	0.0667703	chr2-4013	58456597	58456997	+	9.22	0.743	intron (NM_001355048, intron 9 of 10)	-99039	269275	Mm.77751	NM_001033369	ENSMUSG00000026834	ACTR-IC|ACVRLK7|ALK7|Alk-7|C230097P10	activin A receptor, type IC
Pbx1	1.74858	0.0465906	chr1-3838	168109332	168109732	+	10.5	0.614	Intergenic	322637	18514	Mm.43358	NM_008783	ENSMUSG00000052534	2310056B04Rik|D230003C07Rik|Pbx-1	pre B cell leukemia homeobox 1
Psmd7	1.748	0.0262982	chr8-2119	107890035	107890435	+	12.6	0.8	Intergenic	-301753	17463	Mm.18347	NM_010817	ENSMUSG00000039067	AW107203|Mov-34|Mov34	proteasome (prosome, macropain) 26S subunit, non-ATPase, 7
Rbpj	1.74715	0.0376519	chr5-2380	53522789	53523189	+	13	0.662	Intergenic	-32790	19664	Mm.209292	NM_009035	ENSMUSG00000039191	AI843960|CBF1|Igkjrb|Igkrsbp|RBP-J|RBP-J kappa|RBP-Jkappa|RBPjk|Rbpsuh	recombination signal binding protein for immunoglobulin kappa J region
Tshz3	1.74671	0.0426352	chr7-2944	36864422	36864822	+	9.22	0.682	Intergenic	166504	243931	Mm.44141	NM_172298	ENSMUSG00000021217	A630038G13Rik|Tsh3|Zfp537|mKIAA1474|teashirt3	teashirt zinc finger family member 3
Rasgrf2	1.74493	0.0412112	chr13-2667	92148331	92148731	+	9.22	0.522	Intergenic	-160489	19418	Mm.248630	NM_009027	ENSMUSG00000021708	6330417G04Rik|AW048350|Grf2|Ras-GRF2	RAS protein-specific guanine nucleotide-releasing factor 2
Rassf9	1.74467	0.0430007	chr10-2656	102680056	102680456	+	12.2	0.66	Intergenic	168034	237504	Mm.282672	NM_146240	ENSMUSG00000044921	AW322107|Pamci	Ras association (RalGDS/AF-6) domain family (N-terminal) member 9
Gabrg2	1.74438	0.0457674	chr11-3976	41638983	41639383	+	9.22	0.756	Intergenic	361531	14406	Mm.5309	NM_008073	ENSMUSG00000020436	GABAA-R|Gabrg-2|gamma2	gamma-aminobutyric acid (GABA) A receptor, subunit gamma 2
Dlx2	1.74184	0.119871	chr2-4442	71594414	71594814	+	8.8	0.694	intron (NR_039557, intron 2 of 3).2	-47860	13392	Mm.3896	NM_010054	ENSMUSG00000023391	AW121999|Dlx-2|Tes-1	distal-less homeobox 2
Prss21	1.74158	0.0344354	chr17-2159	23873763	23874163	+	10.9	0.706	TTS (NM_020487)	5891	57256	Mm.386785	NM_020487	ENSMUSG00000024116	1700023E12Rik|TESP5|mT4|testisin	protease, serine 21
E330021D16Rik	1.74124	0.0373632	chr6-2424	136465992	136466392	+	11.7	0.762	Intergenic	-50623	100502936	Mm.21182	NM_001201390	ENSMUSG00000045291	C85549	RIKEN cDNA E330021D16 gene
Pitx2	1.74033	0.0461864	chr3-2871	129002725	129003125	+	10.5	0.769	Intergenic	-196953	18741	Mm.246804	NM_011098	ENSMUSG00000028023	9430085M16Rik|Brx1|Brx1b|Munc30|Otlx2|Ptx2|Rieg	paired-like homeodomain transcription factor 2
8430426J06Rik	1.73911	0.059367	chr15-3344	81303246	81303646	+	10.1	0.844	Intergenic	-51584	78102	Mm.296832	NR_077229	ENSMUSG00000115970	-	RIKEN cDNA 8430426J06 gene
Cdkl4	1.73779	0.063042	chr17-2739	80553636	80554036	+	7.55	0.727	intron (NM_001360144, intron 3 of 9)	9998	381113	Mm.329216	NM_001033443	ENSMUSG00000033966	AU067824|Gm942	cyclin-dependent kinase-like 4
Tasp1	1.73392	0.00452253	chr2-2431	139983423	139983823	+	18.9	0.787	intron (NM_001289611, intron 6 of 6)	83182	75812	Mm.293449	NM_175225	ENSMUSG00000039033	4930485D02Rik|AW986064	taspase, threonine aspartase 1
Tmem100	1.73345	0.00541352	chr11-2614	90025768	90026168	+	19.3	0.691	Intergenic	-4380	67888	Mm.212428	NM_026433	ENSMUSG00000069763	1810057C19Rik|AV011897	transmembrane protein 100
Mansc1	1.7326	0.00778254	chr6-1782	134620846	134621246	+	17.6	0.75	intron (NM_026345, intron 2 of 3)	11442	67729	Mm.57648	NM_026345	ENSMUSG00000032718	9130403P13Rik	MANSC domain containing 1
Vmn1r43	1.73126	0.0615403	chr6-2691	89863674	89864074	+	10.5	0.73	Intergenic	6655	113847	Mm.431989	NM_053220	ENSMUSG00000068231	V1ra2|V1ra5	vomeronasal 1 receptor 43
Ptk7	1.73027	0.000503837	chr17-1119	46624268	46624668	+	31	0.74	intron (NM_175168, intron 1 of 19)	5036	71461	Mm.181833	NM_175168	ENSMUSG00000023972	8430404F20Rik|chz|mPTK7/CCK4	PTK7 protein tyrosine kinase 7
Tcf7l1	1.72873	0.0190137	chr6-2161	72748407	72748807	+	13.4	0.607	intron (NM_001079822, intron 3 of 12)	40438	21415	Mm.440067	NM_009332	ENSMUSG00000055799	Tcf-3|Tcf3|bHLHb21	transcription factor 7 like 1 (T cell specific, HMG box)
Bmpr1b	1.72849	0.0160942	chr3-2286	141940874	141941274	+	13.4	0.741	intron (NM_001277216, intron 2 of 11)	-9486	12167	Mm.39089	NM_007560	ENSMUSG00000052430	AI385617|ALK-6|AV355320|Acvrlk6|Alk6|BMPR-1B|BMPR-IB|CFK-43a|SKR6	bone morphogenetic protein receptor, type 1B
Spry2	1.72804	0.0768249	chr14-1850	105955005	105955405	+	10.1	0.686	Intergenic	-58386	24064	Mm.89982	NM_011897	ENSMUSG00000022114	sprouty2	sprouty RTK signaling antagonist 2
Ston2	1.72716	0.0174509	chr12-1418	91710730	91711130	+	16.4	0.787	intron (NM_175367, intron 4 of 6)	75506	108800	Mm.23125	NM_175367	ENSMUSG00000020961	4933401N24Rik|AI425999|AW544599	stonin 2
C030034L19Rik	1.72575	0.0894258	chr3-3291	9492038	9492438	+	7.97	0.781	intron (NM_133218, intron 2 of 8)	89160	320088	Mm.212908	NR_015499	ENSMUSG00000097365	A130044O20Rik	RIKEN cDNA C030034L19 gene
Tmem45b	1.72547	0.00373308	chr9-1733	31650601	31651001	+	17.2	0.652	Intergenic	-186563	235135	Mm.390134	NM_144936	ENSMUSG00000041737	BC018222	transmembrane protein 45b
Grip1	1.72525	0.0467308	chr10-2828	119803786	119804186	+	11.3	0.711	intron (NM_133442, intron 1 of 21)	-15403	74053	Mm.196692	NM_028736	ENSMUSG00000034813	4931400F03Rik|GRIP|eb	glutamate receptor interacting protein 1
Eya4	1.72456	0.00114995	chr10-1440	23549459	23549859	+	28.5	0.694	Intergenic	-199716	14051	Mm.332128	NM_010167	ENSMUSG00000010461	B130023L16Rik	EYA transcriptional coactivator and phosphatase 4
Mir6346	1.72339	0.0862703	chr1-4468	118873751	118874151	+	8.38	0.771	intron (NM_001081125, intron 3 of 13)	-80269	102465176		NR_105764	ENSMUSG00000098273	Gm27829|mmu-mir-6346	microRNA 6346
1700116B05Rik	1.72199	0.047907	chr16-1449	51003770	51004170	+	11.3	0.811	Intergenic	220561	78639	Mm.160109	NR_131005	ENSMUSG00000092276	-	RIKEN cDNA 1700116B05 gene
Gemin8	1.7216	0.0749855	chrX-1027	166145383	166145783	+	10.1	0.721	Intergenic	-24871	237221	Mm.209490	NM_146238	ENSMUSG00000040621	B130034M20Rik|B930082C09Rik|BC023488|gemin-8	gem nuclear organelle associated protein 8
Jpx	1.72156	0.0808698	chrX-986	103515478	103515878	+	11.3	0.604	Intergenic	22120	70252	Mm.380486	NR_015508	ENSMUSG00000097571	2010000I03Rik|2510040I06Rik|Enox	Jpx transcript, Xist activator (non-protein coding)
Trim52	1.72052	0.0517243	chr14-1880	106060182	106060582	+	10.5	0.744	Intergenic	-45816	212085	Mm.78128	NM_198601	ENSMUSG00000022113	4921513B05Rik	tripartite motif-containing 52
C130071C03Rik	1.72043	0.0122595	chr13-1681	83652025	83652425	+	18	0.658	intron (NM_001347576, intron 6 of 10)	-69156	320203	Mm.245636	NM_177100	ENSMUSG00000050334	2810449C10Rik|ECONEXIN|EyeLinc1|Visc-1	RIKEN cDNA C130071C03 gene
Cracr2a	1.71906	0.0475649	chr6-2655	127641217	127641617	+	10.1	0.6	Intergenic	63442	381812	Mm.296093	NM_001033464	ENSMUSG00000061414	Efcab4b|Gm1073|Gm462	calcium release activated channel regulator 2A
Rassf8	1.71614	0.000625347	chr6-1131	145745193	145745593	+	34.8	0.746	Intergenic	-62990	71323	Mm.158669	NM_027760	ENSMUSG00000030259	5133400D11Rik|AA815821|AW123240|Hoj1|mHoj-1	Ras association (RalGDS/AF-6) domain family (N-terminal) member 8
Cgnl1	1.71515	0.0391792	chr9-2387	71707895	71708295	+	12.2	0.773	intron (NM_001304362, intron 7 of 18)	63507	68178	Mm.99961	NM_026599	ENSMUSG00000032232	4933421H10Rik|9930020M10Rik|AI503810|Jacop	cingulin-like 1
Fgf9	1.71492	0.0750941	chr14-1992	58519017	58519417	+	9.22	0.703	Intergenic	446531	14180	Mm.8846	NM_013518	ENSMUSG00000021974	Eks	fibroblast growth factor 9
Sstr2	1.71337	0.0650071	chr11-4776	113612099	113612499	+	9.22	0.711	Intergenic	-7182	20606		NM_009217	ENSMUSG00000047904	SRIF-1|SS2R|SSTR-2|Smstr-2|Smstr2|sst2	somatostatin receptor 2
Ripply1	1.71337	0.0650071	chrX-1086	139783029	139783429	+	8.8	0.818	promoter-TSS (NM_001037915)	-876	622473	Mm.391312	NM_001037915	ENSMUSG00000072945	-	ripply transcriptional repressor 1
Pgk1	1.71169	0.0743134	chrX-1011	106171139	106171539	+	8.8	0.735	Intergenic	-15761	18655	Mm.316355	NM_008828	ENSMUSG00000062070	Pgk-1	phosphoglycerate kinase 1
Rasl12	1.7116	0.0664158	chr9-3034	65402352	65402752	+	8.38	0.758	intron (NM_001162923, intron 2 of 4)	4064	70784	Mm.35827	NM_001033158	ENSMUSG00000041696	4631404I11Rik	RAS-like, family 12
Antxr1	1.71001	0.139102	chr6-3150	87259887	87260287	+	7.97	0.769	intron (NM_054041, intron 9 of 17)	75688	69538	Mm.232525	NM_054041	ENSMUSG00000033420	2310008J16Rik|2810405N18Rik|Antrx1|Tem8	anthrax toxin receptor 1
6820426E19Rik	1.70973	0.0764361	chr6-2622	117351903	117352303	+	9.22	0.818	Intergenic	-143132	100126203	Mm.217172	NR_152214		Gm43983	RIKEN cDNA 6820426E19 gene
Tas2r119	1.70973	0.0764361	chr15-3771	32180085	32180485	+	7.13	0.771	Intergenic	2996	57254	Mm.377133	NM_020503	ENSMUSG00000045267	T2r19|Tas2r19|mGR19|mt2r19	taste receptor, type 2, member 119
Nat1	1.70939	0.243758	chr8-2356	67431278	67431678	+	12.2	0.744	Intergenic	-59280	17960	Mm.14125	NM_008673	ENSMUSG00000025588	Nat-1	N-acetyl transferase 1
Clca3b	1.70804	0.0713758	chr3-2848	144871991	144872391	+	10.9	0.857	Intergenic	-22889	229927	Mm.290600	NM_139148	ENSMUSG00000037033	Clca4	chloride channel accessory 3B
Fndc1	1.70768	0.0386674	chr17-2117	7753089	7753489	+	11.7	0.636	intron (NM_001081416, intron 14 of 19)	51685	68655	Mm.379161	NM_001081416	ENSMUSG00000071984	1110027O12Rik|1110051A18Rik|mKIAA1866	fibronectin type III domain containing 1
Ar	1.70753	0.0545477	chrX-1125	98241715	98242115	+	8.8	0.833	intron (NM_013476, intron 1 of 7)	93158	11835	Mm.39005	NM_013476	ENSMUSG00000046532	AW320017|Tfm	androgen receptor
Fam234b	1.70673	0.000281272	chr6-1126	135198085	135198485	+	37.7	0.854	intron (NM_001362111, intron 1 of 12)	185	74525	Mm.34182	NM_028982	ENSMUSG00000030207	8430419L09Rik|mKIAA1467	family with sequence similarity 234, member B
Dusp6	1.70577	0.071851	chr10-2916	99376190	99376590	+	10.1	0.861	Intergenic	113159	67603	Mm.1791	NM_026268	ENSMUSG00000019960	1300019I03Rik|MKP-3|MKP3|PYST1	dual specificity phosphatase 6
Fbxo15	1.70534	0.284429	chr18-1836	84917943	84918343	+	10.5	0.778	Intergenic	-16862	50764	Mm.28369	NM_015798	ENSMUSG00000034391	AU019763|Fbx15|ecat3	F-box protein 15
Abcc12	1.70415	0.0557277	chr8-2422	86475797	86476197	+	10.9	0.805	Intergenic	90593	244562	Mm.67485	NM_172912	ENSMUSG00000036872	4930467B22Rik|MRP9	ATP-binding cassette, sub-family C (CFTR/MRP), member 12
4930448C13Rik	1.70187	0.0132775	chr12-1574	14880239	14880639	+	15.9	0.783	Intergenic	169950	73972	Mm.107680	NR_045960	ENSMUSG00000113644	-	RIKEN cDNA 4930448C13 gene
Osbpl3	1.70171	0.0264244	chr6-2507	50390196	50390596	+	10.9	0.776	intron (NM_001163645, intron 2 of 21)	-7559	71720	Mm.44153	NM_027881	ENSMUSG00000029822	1200014M06Rik|6720421I08Rik|A530055M08|ORP-3|ORP3|OSBP3	oxysterol binding protein-like 3
Cpeb2	1.70137	0.0177315	chr5-1965	42885584	42885984	+	17.2	0.79	Intergenic	-347679	231207	Mm.7233	NM_175937	ENSMUSG00000039782	A630055H10Rik|Cpe-bp2	cytoplasmic polyadenylation element binding protein 2
Gm5893	1.70042	0.0729223	chr7-3232	24804871	24805271	+	9.22	0.853	Intergenic	-13724	545936	Mm.376228	NR_045096	ENSMUSG00000011350	EG545936|Gm477	predicted gene 5893
Alcam	1.69972	0.0745182	chr16-1770	52384339	52384739	+	9.22	0.821	intron (NM_009655, intron 1 of 15)	68542	11658	Mm.288282	NM_009655	ENSMUSG00000022636	AI853494|BEN|CD166|DM-GRASP|MuSC|SC1	activated leukocyte cell adhesion molecule
Zfp277	1.69747	0.0536916	chr12-2071	40433866	40434266	+	9.64	0.673	intron (NM_172575, intron 1 of 12)	11724	246196	Mm.26852	NM_172575	ENSMUSG00000055917	2410017E24Rik|NIRF4	zinc finger protein 277
4930467K11Rik	1.69724	0.0211075	chr10-2269	57160513	57160913	+	14.3	0.774	Intergenic	325640	74928	Mm.416643	NR_045353	ENSMUSG00000097370	-	RIKEN cDNA 4930467K11 gene
Nynrin	1.69668	0.0539058	chr14-1994	55854335	55854735	+	9.22	0.574	intron (NM_001040072, intron 1 of 7)	420	277154	Mm.319347	NM_001040072	ENSMUSG00000075592	AA409373|C80530|mKIAA1305	NYN domain and retroviral integrase containing
Sri	1.69635	0.0365861	chr5-2561	8013126	8013526	+	11.7	0.593	Intergenic	-32752	109552	Mm.96211	NM_025618	ENSMUSG00000003161	2210417O06Rik|2900070H08Rik|Sor	sorcin
2310003N18Rik	1.69473	0.0190209	chr9-2122	50170587	50170987	+	14.7	0.667	Intergenic	62395	71873		NR_131161	ENSMUSG00000110916	-	RIKEN cDNA 2310003N18 gene
Mir3067	1.6947	0.0600158	chr12-2179	81142021	81142421	+	9.22	0.634	intron (NM_022316, intron 5 of 12)	-23930	100526532		NR_037227	ENSMUSG00000092673	mir-3067|mmu-mir-3067	microRNA 3067
Sntb1	1.69441	0.101689	chr15-3646	56231908	56232308	+	8.38	0.697	Intergenic	-325159	20649	Mm.309425	NM_016667	ENSMUSG00000060429	-	syntrophin, basic 1
Nedd9	1.69424	0.00329289	chr13-1323	41513276	41513676	+	23.1	0.755	Intergenic	-26116	18003	Mm.288980	NM_017464	ENSMUSG00000021365	Cas-L|CasL|HEF1|MEF1|Nedd-9|p105	neural precursor cell expressed, developmentally down-regulated gene 9
Actl7b	1.69333	0.0383985	chr4-2977	56311612	56312012	+	9.64	0.833	Intergenic	429613	11471	Mm.251434	NM_025271	ENSMUSG00000070980	Gm26657|Tact1	actin-like 7b
Mmp10	1.69279	0.00802353	chr9-1681	7526354	7526754	+	18.9	0.729	Intergenic	24212	17384	Mm.14126	NM_019471	ENSMUSG00000047562	AV377895|MMP-10|SL-2	matrix metallopeptidase 10
M1ap	1.69247	0.00852406	chr6-1728	82948118	82948518	+	18.9	0.737	intron (NM_033079, intron 1 of 9)	1396	110958	Mm.100652	NM_033079	ENSMUSG00000030041	D6Mm5e	meiosis 1 associated protein
Mroh2b	1.69239	0.0840312	chr15-3606	4925942	4926342	+	8.38	0.697	intron (NM_001166066, intron 21 of 41)	27405	223825	Mm.159281	NM_001166066	ENSMUSG00000022155	4930455B06Rik|Heatr7b2|SPIF	maestro heat-like repeat family member 2B
Krt42	1.69189	0.0404462	chr11-3819	100278514	100278914	+	12.2	0.761	Intergenic	-8843	68239	Mm.158190	NM_212483	ENSMUSG00000053654	2410039E07Rik|K17n|Ka22|ecat6	keratin 42
Tmem192	1.69162	0.0796154	chr8-2587	64904000	64904400	+	10.1	0.789	Intergenic	-42985	73067	Mm.294445	NM_028427	ENSMUSG00000025521	3110005G23Rik	transmembrane protein 192
Gm2176	1.6908	0.00150425	chr18-1062	80587881	80588281	+	24.7	0.738	Intergenic	-43535	100039348	Mm.254722	NR_028424		A430076E10Rik	glucosamine-6-phosphate deaminase 1 pseudogene
Mir3970	1.69034	0.0400059	chr19-1462	33160017	33160417	+	13	0.72	intron (NM_001146342, intron 4 of 4)	3105	100628575		NR_039552	ENSMUSG00000106278	mmu-mir-3970|mu-mir-3970	microRNA 3970
Ndrg1	1.68957	0.0694777	chr15-3454	67055044	67055444	+	9.22	0.806	Intergenic	-85603	17988	Mm.30837	NM_008681	ENSMUSG00000005125	CAP43|CMT4D|DRG1|HMSNL|NMSL|Ndr1|Ndrl|PROXY1|RTP|TDD5	N-myc downstream regulated gene 1
6530402F18Rik	1.68957	0.0694777	chr2-4015	29252905	29253305	+	8.8	0.533	promoter-TSS (NR_029460)	-112	76220	Mm.330108	NR_029460	ENSMUSG00000079499	mKIAA1857	RIKEN cDNA 6530402F18 gene
Gfi1	1.68727	0.0698232	chr5-2890	107777267	107777667	+	9.22	0.765	intron (NM_007964, intron 16 of 17)	-51662	14581	Mm.2078	NM_010278	ENSMUSG00000029275	AW495828|Gfi-1|Pal-1|Pal1	growth factor independent 1
Mir6900	1.68609	0.0312247	chr1-3174	92440043	92440443	+	13	0.603	intron (NM_024197, intron 9 of 9)	24299	102465542		NR_105865	ENSMUSG00000098288	Gm27708|mmu-mir-6900	microRNA 6900
Exoc5	1.68598	0.0754094	chr14-1792	49086298	49086698	+	10.1	0.7	3' UTR (NM_144535, exon 8 of 8)	-19831	105504	Mm.31607	NM_207214	ENSMUSG00000061244	AI447711|AI448003|Gm76|PRO1912|SEC10|Sec10l1	exocyst complex component 5
Slco1a5	1.68529	0.0810951	chr6-2970	142275906	142276306	+	9.22	0.828	intron (NM_130861, intron 1 of 14)	2768	108096	Mm.206599	NM_130861	ENSMUSG00000063975	Oatp-3|Oatp3|Slc21a7	solute carrier organic anion transporter family, member 1a5
4930511A08Rik	1.68271	0.0528941	chr6-2810	94165968	94166368	+	8.8	0.703	intron (NR_130996, intron 1 of 1)	71274	78178	Mm.452749	NR_130996	ENSMUSG00000045095	-	RIKEN cDNA 4930511A08 gene
Steap2	1.68188	0.0503342	chr5-2541	5707573	5707973	+	13.8	0.694	Intergenic	-13205	74051	Mm.274956	NM_028734	ENSMUSG00000015653	4921538B17Rik|AI930049|AW045895|IPCA-1|IPCA1|PCANAP1|STAMP1|STMP	six transmembrane epithelial antigen of prostate 2
Ly86	1.68186	0.0545276	chr13-2793	37342751	37343151	+	8.38	0.649	Intergenic	-2394	17084	Mm.2639	NM_010745	ENSMUSG00000021423	MD-1|MD1|ly86_tv2	lymphocyte antigen 86
Dlg3	1.68179	0.0313985	chrX-834	100776626	100777026	+	13.4	0.651	promoter-TSS (NM_001177780)	-445	53310	Mm.4615	NM_016747	ENSMUSG00000000881	Dlgh3|SAP102|mKIAA1232	discs large MAGUK scaffold protein 3
Samd12	1.68157	0.0200144	chr15-2498	53898523	53898923	+	13.4	0.595	intron (NM_177225, intron 1 of 4)	3713	320679	Mm.442455	NM_177225	ENSMUSG00000058656	A830094I09Rik	sterile alpha motif domain containing 12
Vgll4	1.68077	0.0106039	chr6-1820	114833131	114833531	+	17.6	0.683	intron (NM_001253718, intron 19 of 19)	88490	232334	Mm.268357	NM_177683	ENSMUSG00000030315	BC048841|VGL-4	vestigial like family member 4
Fbxo33	1.68061	0.0661802	chr12-1901	59827274	59827674	+	10.5	0.727	Intergenic	-607991	70611	Mm.311026	NM_001033156	ENSMUSG00000035329	5730501N20Rik|AI642135	F-box protein 33
Galnt6	1.67919	0.0583728	chr15-3627	100727796	100728196	+	9.22	0.65	intron (NM_172451, intron 1 of 11)	1380	207839	Mm.22969	NM_172451	ENSMUSG00000037280	4632410F13|AW047994|GalNAc-T6	polypeptide N-acetylgalactosaminyltransferase 6
Eya2	1.67918	0.0103941	chr2-2270	165570160	165570560	+	19.3	0.714	Intergenic	-24668	14049	Mm.282719	NM_010165	ENSMUSG00000017897	Eab1	EYA transcriptional coactivator and phosphatase 2
2210408F21Rik	1.67654	0.062516	chr6-2954	31288768	31289168	+	8.8	0.707	intron (NR_040261, intron 3 of 4)	68617	73652	Mm.441297	NR_040257	ENSMUSG00000087380	-	RIKEN cDNA 2210408F21 gene
Dapl1	1.676	0.0536544	chr2-4223	59438432	59438832	+	10.5	0.763	Intergenic	-46021	76747	Mm.275769	NM_029723	ENSMUSG00000026989	2310032F03Rik|EEDA	death associated protein-like 1
Pdia5	1.67575	0.0552101	chr16-1638	35480529	35480929	+	9.64	0.842	intron (NM_028295, intron 1 of 16)	10144	72599	Mm.71015	NM_028295	ENSMUSG00000022844	2700053F16Rik|AU015525|Pdir	protein disulfide isomerase associated 5
Fgf9	1.6756	0.089206	chr14-2081	58478220	58478620	+	7.97	0.735	Intergenic	405734	14180	Mm.8846	NM_013518	ENSMUSG00000021974	Eks	fibroblast growth factor 9
Ago3	1.67523	0.121214	chr4-3250	126377661	126378061	+	8.8	0.647	intron (NM_153402, intron 5 of 18)	51681	214150	Mm.440915	NM_153402	ENSMUSG00000028842	AW048688|C130014L07Rik|Eif2c3	argonaute RISC catalytic subunit 3
Togaram2	1.67444	0.0159913	chr17-1572	71698229	71698629	+	17.6	0.746	intron (NM_177087, intron 8 of 19)	25168	320159	Mm.187372	NM_177087	ENSMUSG00000045761	4632412N22Rik|Fam179a	TOG array regulator of axonemal microtubules 2
Platr9	1.67378	0.0053045	chr4-1543	35005149	35005549	+	21.8	0.769	intron (NM_178061, intron 2 of 3)	-93868	73696	Mm.1361	NR_040652	ENSMUSG00000085824	2410114N07Rik	pluripotency associated transcript 9
BC006965	1.67338	0.0203535	chr11-3212	112457166	112457566	+	12.6	0.778	Intergenic	253990	217294	Mm.297761	NM_146031	ENSMUSG00000041674	-	cDNA sequence BC006965
Gli2	1.67313	0.0137089	chr1-2533	119194533	119194933	+	18	0.806	Intergenic	-141114	14633	Mm.273292	NM_001081125	ENSMUSG00000048402	-	GLI-Kruppel family member GLI2
Gm12724	1.6721	0.0423004	chr4-2319	105918976	105919376	+	13.8	0.927	Intergenic	-322037	105244641	Mm.404914	NR_151521		-	predicted gene 12724
Spint5	1.6715	0.0407066	chr2-4322	164725839	164726239	+	7.13	0.829	Intergenic	10734	641368	Mm.422380	NM_001040055	ENSMUSG00000074593	Gm14316	serine protease inhibitor, Kunitz type 5
Edil3	1.67102	0.0282953	chr13-1850	88805789	88806189	+	16.8	0.741	Intergenic	-15483	13612	Mm.125580	NM_010103	ENSMUSG00000034488	Del-1|Del1|Sox2-cre|Sox2Cre|Tg(Sox2-cre)1Amc	EGF-like repeats and discoidin I-like domains 3
Alx1	1.67039	0.030984	chr10-2202	102971587	102971987	+	15.5	0.788	Intergenic	56990	216285	Mm.19287	NM_172553	ENSMUSG00000036602	AI314867|C130005I02|Cart1	ALX homeobox 1
H2afy3	1.66943	0.0791428	chr15-3294	62292750	62293150	+	10.1	0.75	Intergenic	-73499	67552	Mm.484027	NM_026230		4933432H23Rik	H2A histone family, member Y3
Col4a2	1.66874	0.0566161	chr8-2227	11165429	11165829	+	12.6	0.804	Intergenic	-147176	12827	Mm.181021	NM_009932	ENSMUSG00000031503	Col4a-2	collagen, type IV, alpha 2
Ets2	1.66822	0.0354899	chr16-1389	95749281	95749681	+	13.8	0.815	Intergenic	47074	23872	Mm.290207	NM_011809	ENSMUSG00000022895	AU022856|Ets-2	E26 avian leukemia oncogene 2, 3' domain
Ednra	1.66744	0.032363	chr8-2092	77724099	77724499	+	14.7	0.648	5' UTR (NM_010332, exon 1 of 8)	153	13617	Mm.283168	NM_010332	ENSMUSG00000031616	AEA001|ET-AR|ETa|Gpcr10|Mhdaaea1	endothelin receptor type A
Bmp4	1.66736	0.030726	chr14-1555	46387032	46387432	+	13	0.606	5' UTR (NM_007554, exon 2 of 4)	3437	12159	Mm.6813	NM_007554	ENSMUSG00000021835	Bmp-4|Bmp2b|Bmp2b-1|Bmp2b1	bone morphogenetic protein 4
Creb5	1.66634	0.0302367	chr6-2146	53671171	53671571	+	13.8	0.765	intron (NM_001327821, intron 7 of 10)	97997	231991	Mm.227444	NM_172728	ENSMUSG00000053007	9430076C15Rik|CRE-BPa|Crebpa|D430026C09Rik	cAMP responsive element binding protein 5
Gm5820	1.66594	0.0351926	chr18-1743	38754196	38754596	+	11.3	0.755	Intergenic	-138060	545253	Mm.244585	NM_001033789	ENSMUSG00000036452	EG545253	predicted gene 5820
Rab44	1.66509	0.0703333	chr17-2332	29156051	29156451	+	10.1	0.62	TTS (NM_153166)	21195	442827	Mm.440341	NM_001002786	ENSMUSG00000064147	9830134C10Rik	RAB44, member RAS oncogene family
1700017G19Rik	1.6648	0.08507	chr3-3396	40070022	40070422	+	7.55	0.733	Intergenic	452690	100040882	Mm.272869	NR_040445	ENSMUSG00000037884	-	RIKEN cDNA 1700017G19 gene
Gm9758	1.66465	0.025294	chr5-2267	14728710	14729110	+	13.8	0.804	intron (NM_001110796, intron 9 of 19)	185979	381714	Mm.368256	NM_198666	ENSMUSG00000033219	-	predicted gene 9758
4930465M20Rik	1.66373	0.0842289	chr12-1963	107756032	107756432	+	10.1	0.66	Intergenic	-20744	74968	Mm.359821	NR_045973	ENSMUSG00000085641	4930431H15Rik	RIKEN cDNA 4930465M20 gene
Cpq	1.66353	0.0939867	chr15-3484	33138231	33138631	+	9.22	0.759	intron (NM_176073, intron 1 of 7)	55302	54381	Mm.158251	NM_018755	ENSMUSG00000039007	1190003P12Rik|2610034C17Rik|Hls2|Lal-1|Pgcp	carboxypeptidase Q
Mfap3l	1.66326	0.0799645	chr8-2663	60616687	60617087	+	9.64	0.794	Intergenic	-15938	71306	Mm.23242	NM_027756	ENSMUSG00000031647	4933428A15Rik|5430405D20Rik|AI461995|AW125052|NYD-sp9|mKIAA0626	microfibrillar-associated protein 3-like
Rbm33	1.66129	0.115243	chr5-2894	28322224	28322624	+	8.8	0.828	intron (NM_028234, intron 1 of 18)	5235	381626	Mm.304075	NM_028234	ENSMUSG00000048271	3200001K10Rik|6430512A10Rik|AA386890|Prr8	RNA binding motif protein 33
Pik3c2a	1.66073	0.00435428	chr7-1457	116457038	116457438	+	26.4	0.75	Intergenic	-13780	18704	Mm.3810	NM_011083	ENSMUSG00000030660	Cpk-m|PI3KC2	phosphatidylinositol-4-phosphate 3-kinase catalytic subunit type 2 alpha
Ap1g1	1.65914	0.0643422	chr8-2365	109760204	109760604	+	11.3	0.821	Intergenic	-18179	11765	Mm.37210	NM_009677	ENSMUSG00000031731	AA409002|AU041323|AW551707|Adtg|D8Ertd374e	adaptor protein complex AP-1, gamma 1 subunit
Vegfc	1.65815	0.0565418	chr8-2529	54122024	54122424	+	10.9	0.708	intron (NM_009506, intron 1 of 6)	44692	22341	Mm.1402	NM_009506	ENSMUSG00000031520	AW228853|VEGF-C	vascular endothelial growth factor C
B3galnt1	1.65808	0.0332987	chr3-2695	69598139	69598539	+	11.7	0.698	intron (NM_020026, intron 1 of 2)	621	26879	Mm.153710	NM_020026	ENSMUSG00000043300	B3galt3|b3GT3	UDP-GalNAc:betaGlcNAc beta 1,3-galactosaminyltransferase, polypeptide 1
4930583I09Rik	1.65804	0.0212675	chr17-1515	64836031	64836431	+	18.4	0.586	promoter-TSS (NM_030031)	-160	78057	Mm.109380	NM_030031	ENSMUSG00000024088	-	RIKEN cDNA 4930583I09 gene
Gm6498	1.65783	0.0228421	chr14-1345	48202460	48202860	+	15.5	0.818	intron (NR_003630, intron 2 of 2)	3944	624367	Mm.445185	NM_001037921	ENSMUSG00000021846	EG624367	glyceraldehyde-3-phosphate dehydrogenase pseudogene
Psmb1	1.65668	0.0636181	chr17-2418	15461833	15462233	+	8.38	0.743	Intergenic	36243	19170	Mm.32912	NM_011185	ENSMUSG00000014769	AA409053|C81484|Lmpc5	proteasome (prosome, macropain) subunit, beta type 1
Kif27	1.65659	0.111178	chr13-2962	58359196	58359596	+	7.97	0.657	Intergenic	-4449	75050	Mm.385742	NM_175214	ENSMUSG00000060176	4930517I18Rik	kinesin family member 27
Fam114a2	1.65642	0.0490267	chr11-4081	57308920	57309320	+	9.64	0.636	intron (NM_001252403, intron 13 of 15)	209524	67726	Mm.25632	NM_026342	ENSMUSG00000020523	1810073G14Rik|9030624B09Rik	family with sequence similarity 114, member A2
Khdrbs3	1.65629	0.0798022	chr15-3791	68928843	68929243	+	8.38	0.69	intron (NM_010158, intron 1 of 8)	623	13992	Mm.17964	NM_010158	ENSMUSG00000022332	Etle|SLM-2|Salp|Slm2|T-STAR	KH domain containing, RNA binding, signal transduction associated 3
4930524O08Rik	1.65617	0.0919152	chr9-3049	89863085	89863485	+	8.38	0.758	intron (NR_040735, intron 5 of 5)	36766	74700	Mm.159306	NR_040735	ENSMUSG00000098627	-	RIKEN cDNA 4930524O08 gene
Hnf1b	1.65473	0.045074	chr11-3364	83879336	83879736	+	13.4	0.72	intron (NM_009330, intron 4 of 8)	26576	21410	Mm.7226	NM_009330	ENSMUSG00000020679	HNF-1-beta|HNF-1B|HNF-1Beta|Hnf1beta|LFB3|Tcf-2|Tcf2|vHNF1	HNF1 homeobox B
Sucla2	1.65459	0.0452055	chr14-1665	73826132	73826532	+	11.7	0.552	Intergenic	273546	20916	Mm.38951	NM_011506	ENSMUSG00000022110	4930547K18Rik|A-SCS|SCS-betaA	succinate-Coenzyme A ligase, ADP-forming, beta subunit
Gli2	1.6538	0.0572504	chr1-3240	119053408	119053808	+	13.4	0.696	promoter-TSS (NM_001081125)	11	14633	Mm.273292	NM_001081125	ENSMUSG00000048402	-	GLI-Kruppel family member GLI2
Platr5	1.65377	0.0878236	chr1-4491	88742315	88742715	+	7.97	0.706	Intergenic	-12375	78650	Mm.243767	NR_040493	ENSMUSG00000097398	2410088K16Rik	pluripotency associated transcript 5
Armc2	1.65371	0.0935593	chr10-3286	41996257	41996657	+	8.8	0.857	intron (NM_001034858, intron 4 of 17)	21925	213402	Mm.211320	NM_001034858	ENSMUSG00000071324	2610018I05Rik	armadillo repeat containing 2
Nr5a1	1.6536	0.0565043	chr2-3922	38739218	38739618	+	10.1	0.75	intron (NM_010264, intron 7 of 10)	-24876	26423	Mm.31387	NM_139051	ENSMUSG00000026751	Ad4BP|ELP|ELP-3|Ftz-F1|Ftzf1|SF-1|SF1|STF-1	nuclear receptor subfamily 5, group A, member 1
Efhd1	1.6529	0.0452819	chr1-3282	87286998	87287398	+	13	0.708	intron (NM_028889, intron 1 of 3)	22845	98363	Mm.247951	NM_028889	ENSMUSG00000026255	4931430I01Rik|AI452351|PP3051|mitocalcin	EF hand domain containing 1
Alx1	1.65262	0.0455686	chr10-2657	102943152	102943552	+	12.2	0.711	Intergenic	85425	216285	Mm.19287	NM_172553	ENSMUSG00000036602	AI314867|C130005I02|Cart1	ALX homeobox 1
Kmt2e	1.65191	0.0576519	chr5-2809	23461738	23462138	+	10.1	0.788	intron (NM_026984, intron 2 of 25)	27509	69188	Mm.205190	NM_026984	ENSMUSG00000029004	1810033J14Rik|9530077A04Rik|D230038D11Rik|Mll5|NKp44L	lysine (K)-specific methyltransferase 2E
Foxp1	1.65157	0.0440652	chr6-2389	99064179	99064579	+	11.7	0.638	intron (NM_001197321, intron 4 of 17)	-36081	108655	Mm.234965	NM_053202	ENSMUSG00000030067	3110052D19Rik|4932443N09Rik|AI461938|AW494214	forkhead box P1
Chrm4	1.65085	0.0529796	chr2-3788	91921811	91922211	+	9.64	0.644	promoter-TSS (NM_007699)	-178	12672	Mm.330405	NM_007699	ENSMUSG00000040495	Chrm-4|M4	cholinergic receptor, muscarinic 4
Fam102a	1.65031	0.0242891	chr2-2809	32502910	32503310	+	13.4	0.684	Intergenic	-32249	98952	Mm.4065	NM_153560	ENSMUSG00000039157	AI426465|C230093N12Rik|Eeig1	family with sequence similarity 102, member A
Pnmal2	1.65028	0.0473415	chr7-2390	16947934	16948334	+	12.6	0.72	3' UTR (NM_001099636, exon 1 of 1)	3452	434128	Mm.483018	NM_001099636	ENSMUSG00000070802	EG434128	PNMA-like 2
Ssbp3	1.65011	0.0318417	chr4-2570	106966340	106966740	+	11.7	0.627	intron (NM_001355532, intron 1 of 14)	43355	72475	Mm.195635	NM_023672	ENSMUSG00000061887	2610021L12Rik|2610200M23Rik|5730488C10Rik|AI854733|AW551939|LAST|SSDP1	single-stranded DNA binding protein 3
Arhgef5	1.64935	0.0345175	chr6-2317	43266232	43266632	+	12.2	0.576	intron (NM_133674, intron 1 of 14)	788	54324	Mm.320978	NM_133674	ENSMUSG00000033542	2210412D05Rik|AA717842|AW495314|Tim1	Rho guanine nucleotide exchange factor (GEF) 5
Mrps10	1.64815	0.115154	chr17-2468	47304638	47305038	+	9.22	0.675	intron (NM_001097623, intron 5 of 19)	-64049	64657	Mm.216250	NM_183086	ENSMUSG00000034729	1110038B19Rik|AW743084|Rpms10	mitochondrial ribosomal protein S10
Edem2	1.6472	0.0662138	chr2-3718	155737029	155737429	+	9.64	0.683	Intergenic	-7754	108687	Mm.273706	NM_145537	ENSMUSG00000038312	9530090G24Rik|AI327354	ER degradation enhancer, mannosidase alpha-like 2
4932412D23Rik	1.64707	0.0338862	chr16-1273	42781186	42781586	+	14.3	0.712	intron (NR_040521, intron 1 of 3)	94201	75722	Mm.243747	NR_040521	ENSMUSG00000075070	Gm10809	RIKEN cDNA 4932412D23 gene
Znhit6	1.64652	0.0667014	chr3-3003	145552634	145553034	+	9.64	0.769	TTS (NM_001317733)	-23374	229937	Mm.24586	NM_001081094	ENSMUSG00000074182	2410019A14Rik	zinc finger, HIT type 6
4930426L09Rik	1.64645	0.0107605	chr2-2140	19025964	19026364	+	23.1	0.861	Intergenic	27845	74629	Mm.117687	NR_024323	ENSMUSG00000026736	-	RIKEN cDNA 4930426L09 gene
Spcs3	1.6458	0.0165038	chr8-1863	54447267	54447667	+	15.5	0.75	Intergenic	82531	76687	Mm.86437	NM_029701	ENSMUSG00000054408	1810011E08Rik|SPC22/23	signal peptidase complex subunit 3 homolog (S. cerevisiae)
Gbp6	1.64455	0.0351181	chr5-2156	105306150	105306550	+	15.9	0.889	Intergenic	-12651	100702	Mm.491210	NM_194336	ENSMUSG00000104713	AI595338|Mpa2l	guanylate binding protein 6
Eda2r	1.64451	0.0203344	chrX-791	97369132	97369532	+	14.7	0.758	intron (NM_175540, intron 2 of 7)	7877	245527	Mm.189270	NM_175540	ENSMUSG00000034457	9430060M22Rik|TNFRSF27|Xedar	ectodysplasin A2 receptor
C130080G10Rik	1.64414	0.0485129	chr2-3494	114059780	114060180	+	11.3	0.702	intron (NR_028422, intron 2 of 2)	5584	100303644	Mm.330469	NR_028422	ENSMUSG00000092397	-	RIKEN cDNA C130080G10 gene
Emcn	1.64388	0.00414561	chr3-1489	137289594	137289994	+	26	0.839	Intergenic	-51284	59308	Mm.27343	NM_016885	ENSMUSG00000054690	0610012K22Rik|AI315669|Muc14	endomucin
Dmrt1	1.64374	0.00796641	chr19-1168	25437212	25437612	+	18.4	0.701	Intergenic	-68294	50796	Mm.391208	NM_015826	ENSMUSG00000024837	-	doublesex and mab-3 related transcription factor 1
Crlf1	1.64253	0.00784954	chr8-1547	70493998	70494398	+	21.8	0.652	intron (NM_018827, intron 1 of 8)	1067	12931	Mm.335584	NM_018827	ENSMUSG00000007888	CLF-1|CRLM-3|CRLM3|NR6|NR6.1	cytokine receptor-like factor 1
Erich3	1.64185	0.0661312	chr3-3142	154880525	154880925	+	8.38	0.737	intron (NM_177066, intron 17 of 24)	169592	209601	Mm.331454	NM_175176	ENSMUSG00000078161	1700013E18Rik|4922501L14Rik|5031409G23Rik|AI596448|Gm133	glutamate rich 3
Lyzl4os	1.64083	0.0635782	chr9-2661	121570111	121570511	+	10.5	0.821	Intergenic	-16709	75384	Mm.445955	NR_040740	ENSMUSG00000084995	4930589B17Rik|4930596M17Rik	lysozyme-like 4, opposite strand
Gm8013	1.64023	0.0226885	chr5-1963	96931617	96932017	+	17.2	0.766	intron (NR_131152, intron 2 of 2)	10545	666266	Mm.32442	NR_131152	ENSMUSG00000106357	EG666266	predicted gene 8013
Kcnip4	1.64	0.0717495	chr5-2367	49414100	49414500	+	13	0.829	Intergenic	-128641	80334	Mm.160172	NM_030265	ENSMUSG00000029088	AV032399|Calp|Calp250|KChIP4|KChIP4a	Kv channel interacting protein 4
Vmn2r26	1.63261	0.179317	chr6-3116	124125561	124125961	+	7.97	0.769	Intergenic	101003	56552	Mm.23795	NM_019917	ENSMUSG00000096630	V2R1|V2r1b	vomeronasal 2, receptor 26
Klhl2	1.63222	0.0257616	chr8-1940	64806597	64806997	+	16.4	0.741	intron (NM_178633, intron 4 of 14)	43127	77113	Mm.350347	NM_178633	ENSMUSG00000031605	6030411N21Rik|8530402H02Rik|ABP-KELCH|AU020744|Mav	kelch-like 2, Mayven
Sned1	1.63217	0.0167297	chr1-2651	93210133	93210533	+	18.4	0.707	intron (NM_001310428, intron 21 of 31)	-25564	208777	Mm.271897	NM_172463	ENSMUSG00000047793	6720455I24Rik|AI197264|AI642697|D430044C15Rik|SST3|Snep	sushi, nidogen and EGF-like domains 1
Efcab8	1.63207	0.117068	chr2-4328	153813591	153813991	+	8.38	0.852	Intergenic	32912	100504221	Mm.246778	NM_177849	ENSMUSG00000044083	A630008I04|EG329541	EF-hand calcium binding domain 8
Htr4	1.63119	0.094907	chr18-2176	62352965	62353365	+	7.97	0.65	intron (NM_008313, intron 2 of 6)	28961	15562	Mm.20440	NM_008313	ENSMUSG00000026322	5-HT-4|5-HT4|5-HT<4L>|5HTR4	5 hydroxytryptamine (serotonin) receptor 4
Atg16l1	1.63114	0.0645097	chr1-4253	87721505	87721905	+	9.22	0.617	Intergenic	-34306	77040	Mm.272972	NM_029846	ENSMUSG00000026289	1500009K01Rik|Apg16l|Atg16l|WDR30	autophagy related 16-like 1 (S. cerevisiae)
Ctnna3	1.63114	0.0645097	chr10-2947	63541631	63542031	+	8.8	0.737	intron (NM_001164376, intron 3 of 17)	84320	216033	Mm.444692	NM_177612	ENSMUSG00000060843	4930429L08Rik|4933408A16|Catna3|Vr22	catenin (cadherin associated protein), alpha 3
Stmn4	1.63099	0.115936	chr14-2092	66349025	66349425	+	7.55	0.724	intron (NM_019675, intron 1 of 5)	4929	56471	Mm.35474	NM_019675	ENSMUSG00000022044	Lagl|R75359|RB3	stathmin-like 4
Nostrin	1.63076	0.017242	chr2-2714	69109691	69110091	+	18.9	0.653	3' UTR (NM_172856, exon 10 of 10)	-25909	329416	Mm.90047	NM_181547	ENSMUSG00000034738	Daip2|mDaIP2	nitric oxide synthase trafficker
Lmnb1	1.63073	0.0977615	chr18-2143	56684742	56685142	+	7.97	0.639	Intergenic	-22871	16906	Mm.4105	NM_010721	ENSMUSG00000024590	-	lamin B1
Uso1	1.63027	0.0472192	chr5-2251	92145325	92145725	+	13.8	0.812	intron (NM_019490, intron 1 of 23)	7587	56041	Mm.15868	NM_019490	ENSMUSG00000029407	115kDa|TAP|Vdp	USO1 vesicle docking factor
B930018H19Rik	1.63015	0.0930069	chr8-2977	34563783	34564183	+	7.97	0.677	Intergenic	76333	330734	Mm.149998	NR_040706	ENSMUSG00000109819	B930018H19	RIKEN cDNA B930018H19 gene
2022-03-06	1.62944	0.0989853	chr15-3376	31542569	31542969	+	8.38	0.722	Intergenic	-11732	223455	Mm.272185	NM_172606	ENSMUSG00000039100	3830408G03|F830029L24Rik|mKIAA0597	membrane-associated ring finger (C3HC4) 6
Gm19784	1.62938	0.0114493	chr18-1156	66910308	66910708	+	19.7	0.651	Intergenic	39453	100503582	Mm.329508	NR_040461		-	predicted gene, 19784
Zfp560	1.62908	0.0649749	chr9-2879	20367371	20367771	+	8.8	0.649	intron (NM_001004190, intron 1 of 6)	17587	434377	Mm.379669	NM_001004190	ENSMUSG00000045519	2310030G09Rik|Znf560	zinc finger protein 560
Amigo2	1.6275	0.04841	chr15-3168	97355596	97355996	+	9.64	0.667	intron (NM_172293, intron 3 of 5)	-108509	105827	Mm.24005	NM_178114	ENSMUSG00000048218	AI415330|AMIGO-2|AW208913|Ali1	adhesion molecule with Ig like domain 2
Musk	1.62742	0.121374	chr4-3243	58330115	58330515	+	8.38	0.688	intron (NM_001037128, intron 6 of 14)	44353	18198	Mm.16148	NM_010944	ENSMUSG00000057280	Mdk4|Mlk|Nsk1|Nsk2|Nsk3	muscle, skeletal, receptor tyrosine kinase
Lst1	1.6272	0.0863909	chr17-2141	35182661	35183061	+	10.1	0.818	Intergenic	5579	16988	Mm.19379	NM_010734	ENSMUSG00000073412	B144	leukocyte specific transcript 1
Mamdc2	1.62662	0.0341354	chr19-1441	23431162	23431562	+	13.8	0.768	intron (NM_174857, intron 2 of 13)	16960	71738	Mm.50841	NM_174857	ENSMUSG00000033207	1200015L10Rik|AI591564|mamcan	MAM domain containing 2
Kalrn	1.62519	0.0537035	chr16-1354	34335652	34336052	+	12.6	0.8	intron (NM_177357, intron 5 of 59)	178175	545156	Mm.82274	NM_177357	ENSMUSG00000061751	2210407G14Rik|AV235988|DUET|E530005C20Rik|Gm539|Hapip|TRAD	kalirin, RhoGEF kinase
Rims2	1.62484	0.0942753	chr15-3679	39185618	39186018	+	8.38	0.706	Intergenic	-12468	116838	Mm.309296	NM_053271	ENSMUSG00000037386	2810036I15Rik|AW048769|RIM2|Rab3ip2|Rim2(+40A)|Rim2(+44A)|Rim2(+4A)|Serg2|Syt3-rs|mKIAA0751	regulating synaptic membrane exocytosis 2
Trio	1.62276	0.0990985	chr15-3061	28009525	28009925	+	10.9	0.848	intron (NM_001081302, intron 1 of 56)	16123	223435	Mm.485422	NM_001081302	ENSMUSG00000022263	6720464I07Rik|AA408740|Solo	triple functional domain (PTPRF interacting)
Trim8	1.62255	0.0561514	chr19-1642	46531235	46531635	+	11.3	0.682	intron (NM_019718, intron 5 of 5)	29787	93679	Mm.392177	NM_053100	ENSMUSG00000025034	AA408830|BB006755|GERP|Rnf27	tripartite motif-containing 8
Adamts6	1.62193	0.037193	chr13-2172	104447031	104447431	+	10.9	0.636	intron (NR_136938, intron 22 of 26)	159396	108154	Mm.208125	NM_175496	ENSMUSG00000046169	A930019D11Rik|ADAM-TS6|b2b1879.1Clo|b2b2029Clo|b2b2182Clo|b2b2187.1Clo|b2b2228Clo	a disintegrin-like and metallopeptidase (reprolysin type) with thrombospondin type 1 motif, 6
Thsd7b	1.62158	0.0732323	chr1-3847	129657982	129658382	+	10.1	0.771	intron (NM_172485, intron 5 of 27)	384878	210417	Mm.380518	NM_172485	ENSMUSG00000042581	1700074E13Rik|B930082A18|D130067I03Rik	thrombospondin, type I, domain containing 7B
Slc22a16	1.62052	0.128343	chr10-3478	40527475	40527875	+	8.38	0.676	Intergenic	-42687	70840	Mm.332570	NM_027572	ENSMUSG00000019834	4921504E14Rik|CT2|FLIPT2|OCT6|OKB1	solute carrier family 22 (organic cation transporter), member 16
Kdm6a	1.62023	0.12585	chrX-1140	18177280	18177680	+	7.97	0.821	intron (NM_001310444, intron 2 of 28)	14905	22289	Mm.257498	NM_009483	ENSMUSG00000037369	Utx	lysine (K)-specific demethylase 6A
Art3	1.6195	0.12154	chr5-3035	92381672	92382072	+	9.64	0.69	intron (NM_001310664, intron 2 of 10)	-6262	109979	Mm.263514	NM_181728	ENSMUSG00000034842	4930569O04Rik|ARTC3	ADP-ribosyltransferase 3
Keap1	1.61761	0.0165138	chr9-1883	21237601	21238001	+	15.9	0.595	5' UTR (NM_016679, exon 1 of 5)	1531	50868	Mm.248266	NM_016679	ENSMUSG00000003308	INRF2|mKIAA0132	kelch-like ECH-associated protein 1
Edil3	1.61753	0.0284721	chr13-2027	88809966	88810366	+	13.4	0.737	Intergenic	-11306	13612	Mm.125580	NM_010103	ENSMUSG00000034488	Del-1|Del1|Sox2-cre|Sox2Cre|Tg(Sox2-cre)1Amc	EGF-like repeats and discoidin I-like domains 3
Nup35	1.61627	0.010797	chr2-2034	80947526	80947926	+	22.6	0.802	Intergenic	308462	69482	Mm.29200	NM_027091	ENSMUSG00000026999	2310006I24Rik|35kDa|5330402E05Rik|MP44|NO44	nucleoporin 35
Psd2	1.6158	0.021362	chr18-1681	35959076	35959476	+	13	0.783	Intergenic	-5554	74002	Mm.196944	NM_028707	ENSMUSG00000024347	6330404E20Rik|AW125584|EFA6C	pleckstrin and Sec7 domain containing 2
6030471H07Rik	1.61565	0.00116125	chr4-1162	84088159	84088559	+	31.4	0.847	Intergenic	-43480	78238	Mm.243903	NR_130998	ENSMUSG00000085217	-	RIKEN cDNA 6030471H07 gene
Bbox1	1.61455	0.128255	chr2-3915	110329007	110329407	+	9.22	0.824	Intergenic	-23482	170442	Mm.27335	NM_130452	ENSMUSG00000041660	AI874739	butyrobetaine (gamma), 2-oxoglutarate dioxygenase 1 (gamma-butyrobetaine hydroxylase)
Pkp4	1.61451	0.0214645	chr2-2934	59248774	59249174	+	14.7	0.772	intron (NM_175464, intron 2 of 20)	88124	227937	Mm.260938	NM_026361	ENSMUSG00000026991	5031422I09Rik|9430019K17Rik|Armrp|p0071	plakophilin 4
Cenpm	1.61439	0.0418417	chr15-2601	82236656	82237056	+	13.8	0.559	intron (NM_178269, intron 4 of 4)	7480	66570	Mm.23596	NM_025639	ENSMUSG00000068101	2610019I03Rik|AI853711|Pane1	centromere protein M
Abcd2	1.61409	0.129573	chr15-3652	91158679	91159079	+	8.38	0.815	intron (NM_011994, intron 8 of 9)	33128	26874	Mm.295456	NM_011994	ENSMUSG00000055782	ABC39|ALDL1|ALDR|ALDRP	ATP-binding cassette, sub-family D (ALD), member 2
Ncam1	1.61394	0.0244339	chr9-1952	49722763	49723163	+	16.4	0.783	intron (NM_010875, intron 1 of 15)	76106	17967	Mm.4974	NM_010875	ENSMUSG00000039542	CD56|E-NCAM|NCAM-1|Ncam	neural cell adhesion molecule 1
Atoh8	1.61267	0.0224177	chr6-1611	72188832	72189232	+	20.5	0.786	Intergenic	46545	71093	Mm.87449	NM_153778	ENSMUSG00000037621	4933425C05Rik|Hath6|Math6|bHLHa21|okadin	atonal bHLH transcription factor 8
Sulf2	1.6124	0.0433901	chr2-3460	166189958	166190358	+	12.2	0.745	Intergenic	-34475	72043	Mm.1011	NM_028072	ENSMUSG00000006800	2010004N24Rik|AU020235|MSulf-2|mKIAA1247	sulfatase 2
Nfix	1.60895	0.00243155	chr8-1232	84743923	84744323	+	30.6	0.717	intron (NM_001081982, intron 2 of 9)	30246	18032	Mm.9394	NM_010906	ENSMUSG00000001911	CTF|NF-I/X|NF1-X|NFI-X	nuclear factor I/X
2900057B20Rik	1.60874	0.0537648	chr18-1820	76096127	76096527	+	10.5	0.681	intron (NR_045365, intron 1 of 2)	2144	73009	Mm.443541	NR_045365		-	RIKEN cDNA 2900057B20 gene
Tex44	1.60774	0.0806357	chr1-3759	86461744	86462144	+	9.22	0.789	Intergenic	35615	71863	Mm.179627	NM_027966	ENSMUSG00000036574	1700019O17Rik	testis expressed 44
Arid3c	1.60774	0.0806357	chr4-3055	41728820	41729220	+	8.8	0.646	intron (NM_001017362, intron 2 of 7)	2122	550619	Mm.425179	NM_001017362	ENSMUSG00000066224	-	AT rich interactive domain 3C (BRIGHT-like)
Phtf2	1.60771	0.000275371	chr5-1199	20749739	20750139	+	37.3	0.683	Intergenic	132185	68770	Mm.86410	NM_172992	ENSMUSG00000039987	1110054G21Rik|9530062N20Rik|AI447096|C77923	putative homeodomain transcription factor 2
BC006965	1.60746	0.0702734	chr11-4022	112003103	112003503	+	10.5	0.7	Intergenic	708053	217294	Mm.297761	NM_146031	ENSMUSG00000041674	-	cDNA sequence BC006965
Sox5	1.60708	0.0100738	chr6-1774	144297785	144298185	+	15.9	0.675	Intergenic	-88417	20678	Mm.1752	NM_011444	ENSMUSG00000041540	A730017D01Rik|AI528773	SRY (sex determining region Y)-box 5
Hc	1.6068	0.10066	chr2-3729	35023495	35023895	+	10.1	0.9	intron (NM_010406, intron 20 of 40)	37746	15139	Mm.2168	NM_010406	ENSMUSG00000026874	C5|C5a|He|Hfib2	hemolytic complement
Ddhd1	1.60667	0.0128375	chr14-1068	45781387	45781787	+	21	0.67	Intergenic	-123444	114874	Mm.121918	NM_176845	ENSMUSG00000037697	Mir5131|PA-PLA1	DDHD domain containing 1
Mir6387	1.60635	0.0787032	chr12-2121	15566196	15566596	+	9.64	0.818	Intergenic	234705	102465204		NR_105809	ENSMUSG00000098480	Gm27281|mmu-mir-6387	microRNA 6387
D1Pas1	1.60624	0.110699	chr1-4012	186930455	186930855	+	9.22	0.667	Intergenic	-36761	110957	Mm.108054	NM_033077	ENSMUSG00000039224	Pl10	DNA segment, Chr 1, Pasteur Institute 1
Mgll	1.60622	0.00050905	chr6-1006	88763727	88764127	+	33.5	0.514	intron (NM_001166250, intron 2 of 3)	39223	23945	Mm.272197	NM_011844	ENSMUSG00000033174	AA589436|Magl|Mgl	monoglyceride lipase
F830208F22Rik	1.606	0.0531208	chr18-1800	77825000	77825400	+	10.5	0.681	intron (NM_013831, intron 1 of 14)	-28810	619308	Mm.490456	NM_001033812		-	RIKEN cDNA F830208F22 gene
Impdh1	1.60561	0.0186627	chr6-1692	29205014	29205414	+	19.7	0.771	exon (NM_011829, exon 7 of 14)	7083	23917	Mm.260707	NM_011829	ENSMUSG00000003500	B930086D20Rik|IMPDH-I	inosine monophosphate dehydrogenase 1
F630028O10Rik	1.60559	0.0745821	chrX-1033	96178358	96178758	+	8.8	0.725	Intergenic	-61368	100038363	Mm.30815	NR_030718	ENSMUSG00000078122	Gm14924|mir-223	RIKEN cDNA F630028O10 gene
A530072M11Rik	1.60452	0.147116	chr4-3034	16174049	16174449	+	9.22	0.8	intron (NR_045765, intron 2 of 6)	10139	100415915	Mm.387180	NR_045765	ENSMUSG00000085112	-	RIKEN cDNA gene A530072M11
1700060C20Rik	1.60411	0.095712	chr2-3790	158207833	158208233	+	10.1	0.75	intron (NM_001131021, intron 8 of 15)	16025	73399	Mm.416861	NR_036606	ENSMUSG00000078957	-	RIKEN cDNA 1700060C20 gene
Ccdc148	1.60409	0.0434456	chr2-3062	59042674	59043074	+	13	0.787	intron (NM_001362394, intron 1 of 13)	117809	227933	Mm.330234	NM_177650	ENSMUSG00000036641	5830402J09|Gm38473	coiled-coil domain containing 148
Gm30790	1.60324	0.0696132	chr16-1572	76851369	76851769	+	10.1	0.689	Intergenic	-72477	102632814		NR_155453	ENSMUSG00000109333	Gm45028	predicted gene, 30790
Calm1	1.60305	0.0698493	chr12-1709	100220150	100220550	+	12.6	0.727	Intergenic	20206	12313	Mm.285993	NM_009790	ENSMUSG00000001175	AI256814|AI327027|AI461935|AL024000|CaM|Calm|Cam1	calmodulin 1
Fzd1	1.60305	0.0698493	chr5-2693	4961975	4962375	+	10.1	0.771	intron (NM_011074, intron 10 of 14)	-203959	14362	Mm.246003	NM_021457	ENSMUSG00000044674	AW227548|FZ-1|Fz1	frizzled class receptor 1
Pde4b	1.60127	0.0932093	chr4-3268	102618027	102618427	+	9.22	0.758	Intergenic	28384	18578	Mm.20181	NM_019840	ENSMUSG00000028525	Dpde4|R74983|dunce	phosphodiesterase 4B, cAMP specific
Sh3tc2	1.60111	0.032518	chr18-1482	61942656	61943056	+	13.4	0.667	Intergenic	-10219	225608	Mm.262320	NM_172628	ENSMUSG00000045629	D430044G18Rik	SH3 domain and tetratricopeptide repeats 2
Casd1	1.59961	0.0985639	chr6-2909	4668513	4668913	+	9.64	0.806	Intergenic	67647	213819	Mm.270703	NM_145398	ENSMUSG00000015189	Cas1|Cast1|SOAT	CAS1 domain containing 1
Gm5535	1.59961	0.0985639	chr2-4063	144202097	144202497	+	9.22	0.719	Intergenic	-13007	433481	Mm.330630	NR_136884	ENSMUSG00000074758	EG433481	predicted gene 5535
Cpd	1.59891	0.00518712	chr11-2353	76854982	76855382	+	24.3	0.76	Intergenic	-8174	12874	Mm.276736	NM_007754	ENSMUSG00000020841	AA960140|AW322530|D830034L15Rik	carboxypeptidase D
Cbs	1.59631	0.0351483	chr17-1694	31633102	31633502	+	15.5	0.796	intron (NM_178224, intron 1 of 15)	3903	12411	Mm.206417	NM_144855	ENSMUSG00000024039	AI047524|AI303044|HIP4	cystathionine beta-synthase
Adtrp	1.59598	0.0142867	chr13-1404	41785015	41785415	+	21.8	0.741	intron (NM_001145875, intron 4 of 6)	62273	109254	Mm.25195	NM_175417	ENSMUSG00000058022	9530008L14Rik	androgen dependent TFPI regulating protein
Cntf	1.59416	0.0669295	chr19-1785	12770864	12771264	+	8.8	0.75	non-coding (NR_024093, exon 10 of 13)	-5432	12803	Mm.290924	NM_053007	ENSMUSG00000079415	AI429687	ciliary neurotrophic factor
Mir6395	1.59382	0.139491	chr8-3032	34217201	34217601	+	7.97	0.808	Intergenic	-50689	102465211		NR_105820	ENSMUSG00000098785	Gm27561|mmu-mir-6395	microRNA 6395
Rsph4a	1.59361	0.0601662	chr10-3123	33913332	33913732	+	9.64	0.744	intron (NM_001162957, intron 5 of 5)	8421	212892	Mm.131949	NM_001162957	ENSMUSG00000039552	A230081C05|Rshl3	radial spoke head 4 homolog A (Chlamydomonas)
Mitf	1.59107	0.0122917	chr6-1796	97848381	97848781	+	20.5	0.625	intron (NM_001113198, intron 1 of 9)	41523	17342	Mm.333284	NM_008601	ENSMUSG00000035158	BCC2|Bhlhe32|Gsfbcc2|Vitiligo|Wh|bw|mi|vit	melanogenesis associated transcription factor
Rab44	1.59073	0.0552198	chr17-1979	29156624	29157024	+	11.3	0.593	3' UTR (NM_153166, exon 21 of 21)	21768	442827	Mm.440341	NM_001002786	ENSMUSG00000064147	9830134C10Rik	RAB44, member RAS oncogene family
Gm15401	1.59073	0.0552198	chr6-2337	72644530	72644930	+	11.3	0.762	intron (NM_009332, intron 4 of 11)	14899	100038714	Mm.321330	NR_040421		-	predicted gene 15401
Lrrc69	1.59036	0.144027	chr4-3374	14775296	14775696	+	6.71	0.697	intron (NM_028499, intron 1 of 7)	20556	73314	Mm.52613	NM_028499	ENSMUSG00000023151	1700034K16Rik	leucine rich repeat containing 69
Cnksr3	1.5903	0.00666036	chr10-1767	7289618	7290018	+	21	0.667	Intergenic	-77581	215748	Mm.37984	NM_172546	ENSMUSG00000015202	6820402C05|BC024086|Magi1	Cnksr family member 3
Gm5099	1.58912	0.0628369	chr1-3856	38292817	38293217	+	9.64	0.5	intron (NM_001290814, intron 8 of 21)	160934	329123	Mm.207123	NR_151587	ENSMUSG00000102716	EG329123	predicted gene 5099
Col9a3	1.58904	0.00538094	chr2-2070	180600678	180601078	+	22.2	0.767	intron (NM_009936, intron 4 of 31)	2656	12841	Mm.141312	NM_009936	ENSMUSG00000027570	AV006866	collagen, type IX, alpha 3
Mir7233	1.58901	0.0739373	chr6-2845	127789937	127790337	+	9.22	0.737	Intergenic	-1994	102466996		NR_106092	ENSMUSG00000104804	mmu-mir-7233	microRNA 7233
Ivns1abp	1.58882	0.043656	chr1-3637	151263395	151263795	+	10.9	0.818	Intergenic	-80891	117198	Mm.33764	NM_028582	ENSMUSG00000023150	1190004M08Rik|1700126I16Rik|AA960440|HSPC068|ND1|NS-1|NS1-BP|Nd1-L|Nd1-S|mKIAA0850	influenza virus NS1A binding protein
Zfp112	1.58874	0.0431762	chr7-2453	24112308	24112708	+	12.2	0.631	intron (NM_021307, intron 1 of 4)	188	57745	Mm.82678	NM_021307	ENSMUSG00000052675	Znf112|Znf228	zinc finger protein 112
Antxr2	1.58813	0.053849	chr5-2425	97846390	97846790	+	12.6	0.593	Intergenic	184372	71914	Mm.24842	NM_133738	ENSMUSG00000029338	2310046B19Rik|AW561899|CMG-2|CMG2|cI-35	anthrax toxin receptor 2
Mir7117	1.58782	0.00576978	chr15-1713	27536824	27537224	+	23.9	0.822	intron (NM_020332, intron 1 of 11)	-34470	102466808		NR_106065	ENSMUSG00000098416	Gm27729|mmu-mir-7117	microRNA 7117
Abcc12	1.58579	0.00112583	chr8-998	86445677	86446077	+	34.8	0.689	Intergenic	120713	244562	Mm.67485	NM_172912	ENSMUSG00000036872	4930467B22Rik|MRP9	ATP-binding cassette, sub-family C (CFTR/MRP), member 12
4930412B13Rik	1.58348	0.0767776	chr2-3994	117903015	117903415	+	9.22	0.674	non-coding (NR_040631, exon 5 of 6)	81287	73938	Mm.399107	NR_040631	ENSMUSG00000086221	-	RIKEN cDNA 4930412B13 gene
Cacna2d1	1.58327	0.0770767	chr5-2804	16062724	16063124	+	10.1	0.744	intron (NM_001110843, intron 3 of 38)	128233	12293	Mm.159842	NM_009784	ENSMUSG00000040118	Ca(v)alpha2delta1|Cacna2|Cchl2a	calcium channel, voltage-dependent, alpha2/delta subunit 1
Cd93	1.5829	0.0765914	chr2-3845	148445546	148445946	+	10.1	0.737	Intergenic	-2211	17064	Mm.681	NM_010740	ENSMUSG00000027435	6030404G09Rik|AA145088|AA4.1|AW555904|C1qr1|C1qrp|Ly68	CD93 antigen
Cubn	1.58159	0.0759725	chr2-3487	13395973	13396373	+	11.3	0.821	intron (NM_001081084, intron 28 of 66)	95703	65969	Mm.313915	NM_001081084	ENSMUSG00000026726	AA408369|AL022750|D2Wsu88e	cubilin (intrinsic factor-cobalamin receptor)
Rnf39	1.58159	0.0759725	chr17-2228	36946791	36947191	+	10.9	0.647	intron (NM_001099632, intron 3 of 3)	3940	386454	Mm.105324	NM_001099632	ENSMUSG00000036492	BC038661|Gm1786|Gm1787|Gm320|LIRF	ring finger protein 39
Nav2	1.58159	0.0759725	chr7-3077	49440593	49440993	+	8.8	0.775	intron (NM_175272, intron 6 of 37)	194604	78286	Mm.333881	NM_175272	ENSMUSG00000052512	5330421F07Rik|AU067780|BQ960892|HELAD1|POMFIL2|RAINB1|RAINB2|Unc53H2|mKIAA3015	neuron navigator 2
Evl	1.58048	0.0319735	chr12-1780	108495550	108495950	+	12.6	0.774	intron (NM_001043335, intron 4 of 21)	-58970	14026	Mm.238841	NM_007965	ENSMUSG00000021262	AI528774|b2b2600Clo	Ena-vasodilator stimulated phosphoprotein
Basp1	1.57975	0.0785542	chr15-3432	24466740	24467140	+	8.8	0.641	Intergenic	946824	70350	Mm.29586	NM_027395	ENSMUSG00000045763	2610024P12Rik|CAP-23|CAP23|Ckap3|NAP-22|NAP22	brain abundant, membrane attached signal protein 1
Nudt12	1.57895	0.0799137	chr17-2743	60423689	60424089	+	7.97	0.659	Intergenic	-1410567	67993	Mm.36507	NM_026497	ENSMUSG00000024228	0610016O18Rik	nudix (nucleoside diphosphate linked moiety X)-type motif 12
3110079O15Rik	1.57868	0.0363092	chr1-3065	87484999	87485399	+	14.7	0.651	intron (NM_001111314, intron 8 of 14)	14998	73234	Mm.7310	NM_028473	ENSMUSG00000026258	Snorc	RIKEN cDNA 3110079O15 gene
4930447J18Rik	1.57866	0.0239594	chr14-1296	47911963	47912363	+	15.5	0.773	intron (NR_045959, intron 2 of 3)	13299	73961	Mm.390702	NR_045959	ENSMUSG00000115609	4930425M13Rik	RIKEN cDNA 4930447J18 gene
Tspan11	1.57824	0.00136578	chr6-1200	127871368	127871768	+	31.4	0.756	Intergenic	-16054	68498	Mm.174368	NM_026743	ENSMUSG00000030351	1110014F12Rik|AU067806	tetraspanin 11
Pyroxd2	1.57724	0.0624089	chr19-1497	42752460	42752860	+	12.6	0.59	5' UTR (NM_029011, exon 1 of 16)	115	74580	Mm.329858	NM_029011	ENSMUSG00000060224	3830409H07Rik|4833409A17Rik	pyridine nucleotide-disulphide oxidoreductase domain 2
Dlx2	1.57686	0.0802451	chr2-4040	71556691	71557091	+	9.22	0.812	intron (NR_039557, intron 2 of 3).2	-10137	13392	Mm.3896	NM_010054	ENSMUSG00000023391	AW121999|Dlx-2|Tes-1	distal-less homeobox 2
Slc26a4	1.57685	0.101792	chr12-2175	31580735	31581135	+	8.8	0.722	Intergenic	-20951	23985	Mm.100187	NM_011867	ENSMUSG00000020651	Pds|pendrin	solute carrier family 26, member 4
Adcy4	1.57577	0.0358589	chr14-1408	55781207	55781607	+	15.5	0.741	intron (NM_080435, intron 4 of 25)	2665	104110	Mm.287010	NM_080435	ENSMUSG00000022220	mKIAA4004	adenylate cyclase 4
Ppargc1a	1.57194	0.0219114	chr5-2247	51552618	51553018	+	14.3	0.68	intron (NR_132764, intron 1 of 12)	1103	19017	Mm.259072	NM_008904	ENSMUSG00000029167	A830037N07Rik|Gm11133|PGC-1|PPARGC-1-alpha|Pgc-1alpha|Pgc1|Pgco1|Ppargc1	peroxisome proliferative activated receptor, gamma, coactivator 1 alpha
Dleu2	1.57179	0.057607	chr14-1909	61880717	61881117	+	9.64	0.554	Intergenic	-198544	668253	Mm.32886	NR_028264	ENSMUSG00000097589	1810047A16Rik|4932411A06Rik|7730401J12Rik|AI197277|AI788824|Alt1|Gm9069|Leu2	deleted in lymphocytic leukemia, 2
Plscr5	1.57164	0.0217064	chr9-1732	92158071	92158471	+	18.9	0.803	Intergenic	-34665	100504689	Mm.464262	NM_001195693	ENSMUSG00000095654	331000	phospholipid scramblase family, member 5
Laptm5	1.57078	0.109744	chr4-3368	130915546	130915946	+	8.8	0.686	intron (NM_010686, intron 1 of 7)	2412	16792	Mm.271868	NM_010686	ENSMUSG00000028581	E3|Stra13	lysosomal-associated protein transmembrane 5
Erg	1.57078	0.109744	chr16-1902	95573203	95573603	+	7.55	0.8	intron (NM_001302152, intron 1 of 10)	13190	13876	Mm.164531	NM_133659	ENSMUSG00000040732	D030036I24Rik	ETS transcription factor
Adm	1.57043	0.104245	chr7-3350	110671393	110671793	+	7.97	0.727	Intergenic	43936	11535	Mm.1408	NM_009627	ENSMUSG00000030790	AM	adrenomedullin
Kcna4	1.57021	0.102255	chr2-4182	107348502	107348902	+	8.38	0.821	Intergenic	58113	16492	Mm.142718	NM_021275	ENSMUSG00000042604	Kv1.4	potassium voltage-gated channel, shaker-related subfamily, member 4
Mir3473f	1.56881	0.0462541	chr1-2900	106620081	106620481	+	15.5	0.771	intron (NM_009741, intron 1 of 1)	-73650	102466254		NR_106164	ENSMUSG00000098344	Gm27846|mmu-mir-3473f	microRNA 3473f
Pxk	1.56779	0.0567211	chr14-1832	8125531	8125931	+	10.9	0.735	intron (NM_001360314, intron 3 of 19)	27520	218699	Mm.29515	NM_145458	ENSMUSG00000033885	C230080L11Rik|D14Ertd813e|Monaka|Slob	PX domain containing serine/threonine kinase
Gm8883	1.56753	0.144338	chr1-4506	71783901	71784301	+	7.97	0.846	Intergenic	-104011	667931	Mm.214128	NR_027658	ENSMUSG00000099707	EG667931|Gm554	predicted gene 8883
Mkx	1.56748	0.0357285	chr18-1463	7001501	7001901	+	14.3	0.631	intron (NM_177595, intron 2 of 6)	3078	210719	Mm.257186	NM_177595	ENSMUSG00000061013	9430023B20Rik|Irxl1	mohawk homeobox
Rab3gap2	1.56663	0.00958938	chr1-2170	185209784	185210184	+	21.4	0.727	intron (NM_001163754, intron 1 of 34)	5816	98732	Mm.275841	NM_172649	ENSMUSG00000039318	1110059F07Rik|2010002H18Rik|5830469C09|AI851069|AW743433|RAB3-GAP150|mKIAA0839	RAB3 GTPase activating protein subunit 2
Nfil3	1.5662	0.00544375	chr13-1197	53008828	53009228	+	23.5	0.815	Intergenic	-27989	18030	Mm.136604	NM_017373	ENSMUSG00000056749	AV225605|E4BP4	nuclear factor, interleukin 3, regulated
Gap43	1.56599	0.0266657	chr16-1237	42523661	42524061	+	13.8	0.786	Intergenic	-183210	14432	Mm.1222	NM_008083	ENSMUSG00000047261	B-50|Basp2|GAP-43	growth associated protein 43
Atp2a3	1.56558	0.0657848	chr11-4153	72934112	72934512	+	9.22	0.56	Intergenic	-26857	53313	Mm.6306	NM_016745	ENSMUSG00000020788	SERCA3b|Serca3	ATPase, Ca++ transporting, ubiquitous
Gm31641	1.56481	0.0312658	chr16-1092	95341294	95341694	+	16.4	0.875	Intergenic	-81792	102633941	Mm.384086	NR_153766		-	predicted gene, 31641
Bcas1	1.56464	0.00115113	chr2-1559	170403770	170404170	+	32.7	0.756	intron (NM_029815, intron 4 of 12)	23875	76960	Mm.240850	NM_029815	ENSMUSG00000013523	2210416M21Rik|9030223A09Rik|AI841227|NABC1	breast carcinoma amplified sequence 1
Arhgap24	1.56387	0.0253314	chr5-2122	102845034	102845434	+	14.7	0.779	5' UTR (NM_001346585, exon 1 of 7)	227	231532	Mm.440191	NM_029270	ENSMUSG00000057315	0610025G21Rik	Rho GTPase activating protein 24
Faxc	1.56378	0.12127	chr4-2860	22107174	22107574	+	10.1	0.732	Intergenic	176048	76132	Mm.159689	NM_175234	ENSMUSG00000028246	6230409E13Rik|AW742931	failed axon connections homolog
Slc35g2	1.56378	0.12127	chr9-2917	100599818	100600218	+	8.8	0.727	Intergenic	-28933	245020	Mm.236289	NM_001101483	ENSMUSG00000070287	Gm519|Tmem22	solute carrier family 35, member G2
Lpp	1.56373	0.146403	chr16-1863	24313420	24313820	+	8.8	0.688	Intergenic	-79730	210126	Mm.209385	NM_178665	ENSMUSG00000033306	9430020K16Rik|AA959454|AU024130|B130055L10Rik|C79715|D630048H16	LIM domain containing preferred translocation partner in lipoma
Osr1	1.56361	0.036091	chr12-1526	9580484	9580884	+	13.8	0.645	3' UTR (NM_011859, exon 3 of 3)	6242	23967	Mm.45055	NM_011859	ENSMUSG00000048387	Odd1|Osr	odd-skipped related transcription factor 1
Arhgap27	1.56336	0.145876	chr11-4727	103337142	103337542	+	7.97	0.769	intron (NM_001205236, intron 10 of 17)	7360	544817	Mm.259113	NM_133715	ENSMUSG00000034255	2310069I04Rik|5730442P18Rik|Gm21552|Sh3d20	Rho GTPase activating protein 27
Tbx1	1.56209	0.0633748	chr16-1610	18555292	18555692	+	10.1	0.667	intron (NM_001081682, intron 7 of 7)	31477	21380	Mm.295194	NM_011532	ENSMUSG00000009097	-	T-box 1
C330004P14Rik	1.5613	0.125039	chr10-3329	15305913	15306313	+	9.22	0.788	Intergenic	-485664	77538	Mm.128235	NR_131087	ENSMUSG00000112227	-	RIKEN cDNA C330004P14 gene
Foxp1	1.56046	0.00955851	chr6-1287	98901075	98901475	+	25.2	0.74	Intergenic	127023	108655	Mm.234965	NM_053202	ENSMUSG00000030067	3110052D19Rik|4932443N09Rik|AI461938|AW494214	forkhead box P1
Ndrg1	1.55978	0.0363376	chr15-2779	66931898	66932298	+	12.6	0.638	intron (NM_008681, intron 15 of 15)	37543	17988	Mm.30837	NM_008681	ENSMUSG00000005125	CAP43|CMT4D|DRG1|HMSNL|NMSL|Ndr1|Ndrl|PROXY1|RTP|TDD5	N-myc downstream regulated gene 1
Trim45	1.55843	0.0155023	chr3-1974	100887589	100887989	+	17.2	0.788	intron (NM_178594, intron 3 of 5)	-34704	229644	Mm.189351	NM_194343	ENSMUSG00000033233	4921530N01Rik	tripartite motif-containing 45
Edn1	1.55783	0.0373317	chr13-2328	42351671	42352071	+	11.3	0.686	Intergenic	50395	13614	Mm.14543	NM_010104	ENSMUSG00000021367	ET-1|PPET1|preproET	endothelin 1
Atp8b4	1.55742	0.172833	chr2-3620	126418722	126419122	+	10.5	0.743	intron (NM_001359975, intron 9 of 27)	72631	241633	Mm.222235	NM_001080944	ENSMUSG00000060131	Im	ATPase, class I, type 8B, member 4
Izumo3	1.5567	0.0809109	chr4-2699	92490239	92490639	+	11.7	0.784	Intergenic	-343218	69314	Mm.55891	NM_027034	ENSMUSG00000028533	1700011H22Rik	IZUMO family member 3
Mrpl35	1.55653	0.0652998	chr6-2237	71782957	71783357	+	13	0.702	intron (NM_178608, intron 5 of 6)	40627	66223	Mm.28579	NM_025430	ENSMUSG00000052962	1110066C01Rik	mitochondrial ribosomal protein L35
Zfp608	1.55606	0.0819544	chr18-1834	55326188	55326588	+	10.5	0.643	Intergenic	-333797	269023	Mm.192984	NM_175751	ENSMUSG00000052713	4932417D18Rik|D430007A19Rik|Znf608	zinc finger protein 608
Nsun3	1.55606	0.0819544	chr16-1758	62698992	62699392	+	9.22	0.578	Intergenic	87524	106338	Mm.26321	NM_178925	ENSMUSG00000050312	6720484A09Rik|AU022521	NOL1/NOP2/Sun domain family member 3
Hhip	1.55573	0.0828365	chr8-2634	79963100	79963500	+	9.64	0.737	Intergenic	94708	15245	Mm.254493	NM_020259	ENSMUSG00000064325	Hhip1	Hedgehog-interacting protein
Mt3	1.55549	0.013454	chr8-1542	94148145	94148545	+	19.7	0.737	Intergenic	-4262	17751	Mm.2064	NM_013603	ENSMUSG00000031760	Mt-3	metallothionein 3
Cops9	1.55408	0.00501141	chr1-1935	92635087	92635487	+	28.5	0.752	Intergenic	6661	66915	Mm.30179	NM_001163425	ENSMUSG00000073616	1110002M09Rik|Myeov2	COP9 signalosome subunit 9
Sh3rf3	1.55331	0.0807222	chr10-3355	58994728	58995128	+	9.22	0.781	intron (NM_172788, intron 2 of 9)	181569	237353	Mm.333078	NM_172788	ENSMUSG00000037990	4831416G18Rik|Igfbp5-ip|Sh3md4|Sh3rf31	SH3 domain containing ring finger 3
Tmem45b	1.55324	0.00868345	chr9-1652	31654388	31654788	+	23.1	0.8	Intergenic	-190350	235135	Mm.390134	NM_144936	ENSMUSG00000041737	BC018222	transmembrane protein 45b
Fzd7	1.55275	0.0820934	chr1-4549	59409876	59410276	+	8.38	0.694	Intergenic	-72071	14369	Mm.297906	NM_008057	ENSMUSG00000041075	Fz7	frizzled class receptor 7
Ica1	1.55252	0.126808	chr6-3135	8833144	8833544	+	7.55	0.684	Intergenic	-54860	15893	Mm.275683	NM_010492	ENSMUSG00000062995	69kDa|ICA69	islet cell autoantigen 1
Alox12e	1.55251	0.117671	chr11-3901	70307714	70308114	+	10.9	0.765	Intergenic	14616	11685	Mm.274093	NM_145684	ENSMUSG00000018907	12-LOX|8-LOX|AW259591|Alox12-ps1|Alox12-ps2|Aloxe|e-LOX1	arachidonate lipoxygenase, epidermal
1110038F14Rik	1.55198	0.0523232	chr15-2800	76957749	76958149	+	12.6	0.787	Intergenic	9688	117171	Mm.322968	NM_054099	ENSMUSG00000063236	-	RIKEN cDNA 1110038F14 gene
Gm4832	1.55119	0.0653912	chr17-2420	88262538	88262938	+	9.22	0.56	Intergenic	137226	225058	Mm.312053	NM_001190356		EG225058	predicted gene 4832
Isg20	1.54857	0.0764027	chr7-2677	78973405	78973805	+	10.9	0.604	Intergenic	59370	57444	Mm.322843	NM_020583	ENSMUSG00000039236	1600023I01Rik|2010107M23Rik|20kDa|DnaQL|HEM45	interferon-stimulated protein
Adra2b	1.54611	0.065903	chr2-3840	127362590	127362990	+	10.1	0.667	promoter-TSS (NM_009633)	-496	11552	Mm.347390	NM_009633	ENSMUSG00000058620	Adra-2b|[a]2B|a2b-AR|alpha2-C2|alpha2B	adrenergic receptor, alpha 2b
Vps4a	1.54607	0.0126515	chr8-1589	106997070	106997470	+	19.3	0.795	intron (NM_009229, intron 4 of 6)	-34056	116733	Mm.236004	NM_126165	ENSMUSG00000031913	4930589C15Rik|AI325971|AW553189	vacuolar protein sorting 4A
Ank1	1.54412	0.113137	chr8-2730	23010080	23010480	+	9.22	0.667	intron (NM_001110783, intron 1 of 43)	-24819	11733	Mm.334444	NM_031158	ENSMUSG00000031543	Ank-1|nb|pale	ankyrin 1, erythroid
Loxhd1	1.54401	0.0146923	chr18-1183	77358524	77358924	+	18	0.718	intron (NM_172834, intron 14 of 38)	76766	240411	Mm.380247	NM_172834	ENSMUSG00000032818	1700096C21Rik|4932417K07|sba	lipoxygenase homology domains 1
Gm19589	1.54373	0.0747639	chr1-4135	88600224	88600624	+	9.22	0.769	Intergenic	48907	100503197	Mm.99352	NR_037971	ENSMUSG00000100798	-	predicted gene, 19589
Kl	1.54315	0.0390758	chr5-2487	150934163	150934563	+	12.6	0.745	Intergenic	-18244	16591	Mm.6500	NM_013823	ENSMUSG00000058488	alpha-kl	klotho
Lpp	1.54275	0.0643555	chr16-1544	24725875	24726275	+	11.3	0.744	intron (NM_001145954, intron 2 of 7)	4220	210126	Mm.209385	NM_178665	ENSMUSG00000033306	9430020K16Rik|AA959454|AU024130|B130055L10Rik|C79715|D630048H16	LIM domain containing preferred translocation partner in lipoma
0610039H22Rik	1.54164	0.0738502	chr11-3609	88582756	88583156	+	12.2	0.702	intron (NM_054043, intron 6 of 13)	-36295	68397	Mm.426889	NR_131025		-	RIKEN cDNA 0610039H22 gene
Gcnt4	1.54117	0.11451	chr13-2742	96868628	96869028	+	7.97	0.719	Intergenic	-55861	218476	Mm.483490	NM_001166065	ENSMUSG00000091387	C2gnt3|Gm279|Gm73	glucosaminyl (N-acetyl) transferase 4, core 2 (beta-1,6-N-acetylglucosaminyltransferase)
Dip2c	1.54017	0.0499956	chr13-1815	9325129	9325529	+	15.5	0.8	intron (NM_001081426, intron 1 of 36)	48804	208440	Mm.217326	NM_172459	ENSMUSG00000048264	2900024P20Rik|9630044M06|mKIAA0934	disco interacting protein 2 homolog C
Fam83b	1.53897	0.000539081	chr9-825	76540595	76540995	+	39.8	0.689	intron (NM_001045518, intron 2 of 4)	26320	208994	Mm.256929	NM_001045518	ENSMUSG00000032358	C530008M07Rik|Gm516	family with sequence similarity 83, member B
Sall1	1.53735	0.122223	chr8-2370	89569975	89570375	+	10.9	0.721	Intergenic	-526013	58198	Mm.214361	NM_021390	ENSMUSG00000031665	Msal-3	spalt like transcription factor 1
3110099E03Rik	1.53735	0.122223	chr2-4051	115542917	115543317	+	9.64	0.862	Intergenic	-30916	100043232	Mm.240112	NR_030712	ENSMUSG00000085582	-	RIKEN cDNA 3110099E03 gene
Ttbk2	1.53735	0.122223	chr2-4161	120836084	120836484	+	8.38	0.893	intron (NM_080788, intron 1 of 15)	14134	140810	Mm.275698	NM_080788	ENSMUSG00000090100	2610507N02Rik|AI326283|B930008N24Rik|TTK|Ttbk|Ttbk1|mKIAA0847	tau tubulin kinase 2
Rhou	1.53696	0.0123724	chr8-1668	123634362	123634762	+	20.1	0.596	Intergenic	-19367	69581	Mm.168257	NM_133955	ENSMUSG00000039960	2310026M05Rik|AI182090|Arhu|CDC42L1|G28K|WRCH-1|WRCH1|mG28K	ras homolog family member U
Nav3	1.53672	0.0305698	chr10-2489	110247946	110248346	+	12.2	0.774	Intergenic	-247927	260315	Mm.225050	NM_177797	ENSMUSG00000020181	4732483H20Rik|9630020C08Rik|POMFIL1|Pomfil1p|mKIAA0938|unc53H3	neuron navigator 3
Cdc42ep3	1.53664	0.00146374	chr17-1085	79298823	79299223	+	28.9	0.748	Intergenic	56068	260409	Mm.140601	NM_026514	ENSMUSG00000036533	3200001F04Rik|AA986861|Borg2|Cep3|UB1	CDC42 effector protein (Rho GTPase binding) 3
2610316D01Rik	1.53474	0.0804461	chr3-2442	45297421	45297821	+	13	0.868	intron (NR_045172, intron 6 of 8)	80639	72511	Mm.140700	NR_045172	ENSMUSG00000097040	-	RIKEN cDNA 2610316D01 gene
Helt	1.53458	0.0929927	chr8-2917	46318654	46319054	+	8.38	0.649	Intergenic	-24183	234219	Mm.145631	NM_173789	ENSMUSG00000047171	A830086M02|Hesl|Heslike|Mgn|megane	helt bHLH transcription factor
Srgap3	1.534	0.00387009	chr6-1306	112924663	112925063	+	27.3	0.612	intron (NM_080448, intron 1 of 21)	22403	259302	Mm.236401	NM_080448	ENSMUSG00000030257	AI452337|Arhgap14|D130026O08Rik|Gbi|MEGAP|WRP|mKIAA0411	SLIT-ROBO Rho GTPase activating protein 3
Kcna4	1.53371	0.109517	chr2-3527	107201756	107202156	+	10.5	0.682	Intergenic	-88633	16492	Mm.142718	NM_021275	ENSMUSG00000042604	Kv1.4	potassium voltage-gated channel, shaker-related subfamily, member 4
Otx2	1.53322	0.051148	chr14-1630	48602703	48603103	+	12.6	0.745	Intergenic	59831	18424	Mm.134516	NM_144841	ENSMUSG00000021848	E130306E05Rik	orthodenticle homeobox 2
Efnb2	1.53281	0.094993	chr8-2525	8190559	8190959	+	10.5	0.659	Intergenic	470014	13642	Mm.209813	NM_010111	ENSMUSG00000001300	ELF-2|Epl5|Eplg5|Htk-L|LERK-5|Lerk5|NLERK-1	ephrin B2
Kif6	1.5324	0.0933808	chr17-2558	49624544	49624944	+	8.8	0.667	intron (NM_177052, intron 3 of 22)	9572	319991	Mm.441340	NM_177052	ENSMUSG00000023999	D130004B10Rik|D130084M03Rik	kinesin family member 6
Mir3066	1.53196	0.0519746	chr12-1899	17449833	17450233	+	13.4	0.75	Intergenic	94641	100526470		NR_037226	ENSMUSG00000093037	mir-3066|mmu-mir-3066	microRNA 3066
Gm29683	1.53044	0.146824	chr7-3209	70144841	70145241	+	8.38	0.7	Intergenic	192781	624549	Mm.116344	NR_131144	ENSMUSG00000109097	Gm44536	predicted gene, 29683
Sox2ot	1.53002	0.0607343	chr3-2622	34443652	34444052	+	11.7	0.635	Intergenic	-116529	320478	Mm.444063	NR_015580	ENSMUSG00000105265	B230215L15Rik	SOX2 overlapping transcript (non-protein coding)
Gna14	1.52949	0.0185401	chr19-1136	16562595	16562995	+	19.7	0.757	intron (NM_008137, intron 2 of 6)	127128	14675	Mm.313181	NM_008137	ENSMUSG00000024697	AU023208	guanine nucleotide binding protein, alpha 14
Lrig2	1.52941	0.0610083	chr3-2715	104541461	104541861	+	12.2	0.589	Intergenic	-29743	269473	Mm.34855	NM_001025067	ENSMUSG00000032913	4632419I10Rik|BB096938|LIG-2	leucine-rich repeats and immunoglobulin-like domains 2
Kcnh2	1.5293	0.0355235	chr5-2138	24301000	24301400	+	15.1	0.772	Intergenic	28391	16511	Mm.6539	NM_013569	ENSMUSG00000038319	AI326795|ERG1|LQT|Lqt2|M-erg|Merg1|merg1a|merg1b	potassium voltage-gated channel, subfamily H (eag-related), member 2
Htr2a	1.52925	0.0937604	chr14-2003	74616664	74617064	+	8.38	0.744	Intergenic	-24010	15558	Mm.214351	NM_172812	ENSMUSG00000034997	5-HT-2|5-HT-2A|E030013E04|Htr-2|Htr2	5-hydroxytryptamine (serotonin) receptor 2A
C130036L24Rik	1.52849	0.151468	chr1-4239	86371780	86372180	+	8.8	0.667	Intergenic	12406	319336	Mm.389155	NR_015507	ENSMUSG00000073627	-	RIKEN cDNA C130036L24 gene
Ptpn1	1.5277	0.0920605	chr2-3497	167828264	167828664	+	10.9	0.824	Intergenic	-103863	19246	Mm.277916	NM_011201	ENSMUSG00000027540	PTP-1B|PTP-HA2|PTP1B	protein tyrosine phosphatase, non-receptor type 1
Cfap53	1.52684	0.130283	chr18-1995	74347884	74348284	+	8.8	0.806	intron (NM_028948, intron 7 of 7)	64984	74453	Mm.182293	NM_028948	ENSMUSG00000035394	4933415I03Rik|Ccdc11	cilia and flagella associated protein 53
Cartpt	1.52654	0.00558044	chr13-1291	99937639	99938039	+	25.6	0.699	Intergenic	-37156	27220	Mm.75498	NM_013732	ENSMUSG00000021647	Cart	CART prepropeptide
Mir483	1.52635	0.150049	chr7-3048	142624908	142625308	+	9.22	0.727	Intergenic	29888	723874		NR_030251	ENSMUSG00000070140	Mirn483|mir-483|mmu-mir-483	microRNA 483
E130119H09Rik	1.52573	0.0700273	chr13-2180	53815772	53816172	+	12.2	0.756	Intergenic	99776	78550	Mm.160095	NR_152124		-	RIKEN cDNA E130119H09 gene
1700129C05Rik	1.52573	0.0700273	chr14-1685	58607709	58608109	+	10.5	0.711	Intergenic	534984	67932	Mm.65550	NM_026461	ENSMUSG00000021977	-	RIKEN cDNA 1700129C05 gene
Col9a3	1.52525	0.02753	chr2-2760	180611010	180611410	+	15.5	0.716	intron (NM_009936, intron 22 of 31)	12988	12841	Mm.141312	NM_009936	ENSMUSG00000027570	AV006866	collagen, type IX, alpha 3
Gm8179	1.52516	0.0955457	chr8-3027	32495811	32496211	+	8.38	0.743	Intergenic	344116	666589	Mm.367675	NR_046039		EG666589	predicted gene 8179
Egflam	1.52461	0.0338491	chr15-2430	7297444	7297844	+	15.5	0.667	intron (NM_001289496, intron 5 of 22)	100746	268780	Mm.203208	NM_178748	ENSMUSG00000042961	5930412K08|AU040377	EGF-like, fibronectin type III and laminin G domains
Sp2	1.52423	1.38648e-06	chr11-548	96975882	96976282	+	77.6	0.714	intron (NM_030220, intron 1 of 6)	1606	78912	Mm.491183	NM_030220	ENSMUSG00000018678	4930480I16Rik|mKIAA0048	Sp2 transcription factor
Dtna	1.5239	0.070328	chr18-1704	23310084	23310484	+	10.1	0.696	intron (NM_001285813, intron 1 of 21)	264	13527	Mm.94371	NM_010087	ENSMUSG00000024302	2210407P21Rik|DTN-A|Dtn|Gm19389|a-DB-1|adbn	dystrobrevin alpha
Lpin1	1.5231	0.0763048	chr12-1973	16308145	16308545	+	10.5	0.763	Intergenic	281425	14245	Mm.153625	NM_015763	ENSMUSG00000020593	Lipin1|fld	lipin 1
Cd180	1.52304	0.0970937	chr13-2356	102526329	102526729	+	10.5	0.795	Intergenic	-167018	17079	Mm.373974	NM_008533	ENSMUSG00000021624	F630107B15|Ly-78|Ly78|RP105	CD180 antigen
Myo1d	1.52304	0.0970937	chr11-4150	80734879	80735279	+	10.1	0.744	intron (NM_177390, intron 1 of 21)	44946	338367	Mm.151948	NM_177390	ENSMUSG00000035441	9930104H07Rik|AW544947|D11Ertd9e|myosin-1d	myosin ID
Gm15350	1.52216	0.126802	chr8-3105	12813018	12813418	+	7.97	0.697	intron (NM_015804, intron 4 of 28)	18701	100504249	Mm.441494	NR_045775	ENSMUSG00000084780	-	predicted gene 15350
Gca	1.5221	0.171135	chr2-4219	62807407	62807807	+	8.38	0.808	intron (NM_133207, intron 6 of 15)	143280	227960	Mm.219877	NM_145523	ENSMUSG00000026893	5133401E04Rik|AI573844	grancalcin
Kif26b	1.52159	0.172146	chr1-4350	178944075	178944475	+	7.55	0.846	Intergenic	415150	269152	Mm.129727	NM_177724	ENSMUSG00000026494	4832420M10|BC056349|D230039L06Rik	kinesin family member 26B
Cd93	1.52145	0.137817	chr2-4249	148429045	148429445	+	8.38	0.815	Intergenic	14290	17064	Mm.681	NM_010740	ENSMUSG00000027435	6030404G09Rik|AA145088|AA4.1|AW555904|C1qr1|C1qrp|Ly68	CD93 antigen
Npvf	1.52093	0.121913	chr6-2813	50679271	50679671	+	9.64	0.667	Intergenic	-25078	60531	Mm.157158	NM_021892	ENSMUSG00000029831	Rfrp	neuropeptide VF precursor
Nrn1	1.52056	0.0284182	chr13-1673	36828862	36829262	+	16.8	0.739	Intergenic	-94585	68404	Mm.232930	NM_153529	ENSMUSG00000039114	0710008J23Rik|Cpg15|Nrn	neuritin 1
Mtx3	1.52053	0.0714703	chr13-2219	92919801	92920201	+	11.7	0.789	Intergenic	75214	382793	Mm.296770	NM_001162945	ENSMUSG00000021704	4930470O13Rik|AA409304|AI853833|AU067765|EG624619|Gm1194|Gm6514	metaxin 3
Zfp536	1.5203	0.118016	chr7-3410	37837896	37838296	+	8.38	0.675	Intergenic	-68344	243937	Mm.322505	NM_172385	ENSMUSG00000043456	9630010P11Rik|Znf536|mKIAA0390	zinc finger protein 536
Gm29686	1.51919	0.0535615	chr16-1307	51917752	51918152	+	13.8	0.75	Intergenic	69335	629091	Mm.364775	NR_153657		-	predicted gene, 29686
Gm10007	1.51913	0.160292	chr19-1986	58344238	58344638	+	8.38	0.815	intron (NM_001285457, intron 4 of 9)	48234	791347	Mm.452208	NR_040449		-	predicted gene 10007
Atp10a	1.51893	0.0112505	chr7-1684	58475191	58475591	+	22.2	0.795	Intergenic	-182811	11982	Mm.135129	NM_009728	ENSMUSG00000025324	Atp10c|pfatp	ATPase, class V, type 10A
Megf10	1.5186	0.035945	chr18-1460	57198297	57198697	+	13.8	0.696	intron (NM_001001979, intron 4 of 24)	65407	70417	Mm.297863	NM_001001979	ENSMUSG00000024593	3000002B06Rik|Gm331	multiple EGF-like-domains 10
1700029H14Rik	1.51784	0.0654857	chr8-2505	13548873	13549273	+	10.9	0.696	Intergenic	13388	66501	Mm.46136	NM_025601	ENSMUSG00000031452	-	RIKEN cDNA 1700029H14 gene
Prrt3	1.5177	0.11669	chr6-2887	113508936	113509336	+	9.22	0.818	Intergenic	-7205	210673	Mm.133060	NM_172487	ENSMUSG00000045009	6330505P20|B230206N24Rik	proline-rich transmembrane protein 3
Adamts12	1.51743	0.00225159	chr15-1383	11064901	11065301	+	33.1	0.628	exon (NM_175501, exon 1 of 24)	328	239337	Mm.224825	NM_175501	ENSMUSG00000047497	ADAMTS-12|AI605170	a disintegrin-like and metallopeptidase (reprolysin type) with thrombospondin type 1 motif, 12
Zfp677	1.51737	0.00424644	chr17-1264	21383620	21384020	+	28.1	0.678	promoter-TSS (NM_172486)	72	210503	Mm.33443	NM_172486	ENSMUSG00000062743	A830058L05Rik|Tce8	zinc finger protein 677
St8sia3	1.51662	0.103688	chr18-1854	64060488	64060888	+	9.64	0.698	Intergenic	-193671	20451	Mm.252110	NM_009182	ENSMUSG00000056812	AI847333|ST8SiaIII|Siat8c	ST8 alpha-N-acetyl-neuraminide alpha-2,8-sialyltransferase 3
Zfp704	1.51529	0.119037	chr3-3361	9524475	9524875	+	7.97	0.839	intron (NM_133218, intron 2 of 8)	85410	170753	Mm.212908	NM_133218	ENSMUSG00000040209	C030026M03|C030034L19Rik|Gig1|Znf704	zinc finger protein 704
Hnrnpll	1.51495	0.115893	chr17-2636	79981849	79982249	+	8.38	0.629	Intergenic	80219	72692	Mm.64579	NM_144802	ENSMUSG00000024095	2510028H02Rik|2810036L13Rik|AI256697|AI852082|Hnrpll	heterogeneous nuclear ribonucleoprotein L-like
Pisd-ps1	1.51441	0.00926063	chr11-2002	3134841	3135241	+	27.7	0.841	intron (NM_030207, intron 27 of 32)	11020	236604	Mm.247625	NM_001004146		-	phosphatidylserine decarboxylase, pseudogene 1
Cox6c	1.5141	0.0140561	chr15-1883	35937924	35938324	+	21.8	0.736	intron (NM_053071, intron 1 of 3)	122	12864	Mm.548	NM_053071	ENSMUSG00000014313	-	cytochrome c oxidase subunit VIc
Fam19a2	1.51352	0.124762	chr10-3591	123348904	123349304	+	8.38	0.821	intron (NM_001252387, intron 1 of 4)	85028	268354	Mm.51939	NM_182807	ENSMUSG00000044071	6330575M02|FAM19A2 TAFA-2|Sam2|TAFA2|Tafa-2	family with sequence similarity 19, member A2
Dusp6	1.51261	0.00536313	chr10-1651	99250717	99251117	+	21	0.74	Intergenic	-12314	67603	Mm.1791	NM_026268	ENSMUSG00000019960	1300019I03Rik|MKP-3|MKP3|PYST1	dual specificity phosphatase 6
Pabpn1	1.51259	0.123319	chr14-2072	54900279	54900679	+	8.38	0.694	Intergenic	6336	54196	Mm.7723	NM_019402	ENSMUSG00000022194	PAB2|Pabp3|mPABII	poly(A) binding protein, nuclear 1
Nkain2	1.51226	0.118568	chr10-3380	32828388	32828788	+	8.38	0.636	intron (NM_001025286, intron 1 of 3)	61327	432450	Mm.49665	NM_001013411	ENSMUSG00000069670	6330571D19Rik|AW455467|Tcba1	Na+/K+ transporting ATPase interacting 2
4933412E24Rik	1.51226	0.118568	chr15-3875	60166888	60167288	+	7.97	0.724	Intergenic	-150470	71088	Mm.425950	NM_027668	ENSMUSG00000071749	-	RIKEN cDNA 4933412E24 gene
4833427F10Rik	1.51192	0.0523566	chr17-1742	35749783	35750183	+	15.1	0.854	Intergenic	-22467	74601	Mm.410840	NR_045459	ENSMUSG00000092171	-	RIKEN cDNA 4833427F10 gene
E030025P04Rik	1.51171	0.0634602	chr11-3275	109049551	109049951	+	13	0.83	Intergenic	94618	268498	Mm.227970	NM_001085512	ENSMUSG00000078605	Gm664	RIKEN cDNA E030025P04 gene
Gm5434	1.51168	0.132629	chr12-2147	36081718	36082118	+	9.22	0.893	Intergenic	-8461	432649	Mm.347860	NM_001014396	ENSMUSG00000059301	EG432649	ubiquitin-conjugating enzyme E2F (putative) pseudogene
Psd2	1.51095	0.0963121	chr18-1971	36030972	36031372	+	9.22	0.692	intron (NM_001167891, intron 5 of 9)	66342	74002	Mm.196944	NM_028707	ENSMUSG00000024347	6330404E20Rik|AW125584|EFA6C	pleckstrin and Sec7 domain containing 2
Mir701	1.51087	0.000137019	chr5-585	111059740	111060140	+	56.2	0.687	intron (NM_001267622, intron 2 of 22)	55796	735278		NR_030482	ENSMUSG00000076163	Mirn701|mir-701|mmu-mir-701	microRNA 701
Lrrn3	1.51082	0.057857	chr12-1843	41349291	41349691	+	10.1	0.725	intron (NM_053122, intron 4 of 6)	136566	16981	Mm.404786	NM_010733	ENSMUSG00000036295	NLRR-3	leucine rich repeat protein 3, neuronal
1700026J14Rik	1.51076	0.0151472	chr6-1750	48530138	48530538	+	19.3	0.663	non-coding (NR_015597, exon 6 of 7)	7136	69432		NR_130985	ENSMUSG00000097716	-	RIKEN cDNA 1700026J14 gene
E030013I19Rik	1.50969	0.0160477	chr2-2207	12212906	12213306	+	20.1	0.775	intron (NM_001001309, intron 13 of 29)	-88140	338535	Mm.483275	NR_040353	ENSMUSG00000086843	-	RIKEN cDNA E030013I19 gene
Zfp385a	1.50929	0.065661	chr15-2687	103334788	103335188	+	13.4	0.679	promoter-TSS (NM_001356627)	-650	29813	Mm.14099	NM_013866	ENSMUSG00000000552	Hzf|Zfp385|Znf385a	zinc finger protein 385A
Eipr1	1.50917	0.0443478	chr12-1782	28805122	28805522	+	11.7	0.679	intron (NM_201357, intron 3 of 8)	53494	380752	Mm.273724	NM_201357	ENSMUSG00000036613	D12Ertd604e|Tssc1	EARP complex and GARP complex interacting protein 1
Rab27b	1.50909	0.136849	chr18-2109	70082821	70083221	+	8.8	0.622	intron (NM_001082553, intron 2 of 6)	-29433	80718	Mm.246753	NM_030554	ENSMUSG00000024511	2310021G14Rik|B130064M09Rik	RAB27B, member RAS oncogene family
Ophn1	1.50748	0.0349531	chrX-738	98642339	98642739	+	15.1	0.737	intron (NM_001313755, intron 15 of 23)	248486	94190	Mm.33536	NM_052976	ENSMUSG00000031214	C130037N19Rik|Wtgr	oligophrenin 1
Mir378d	1.50661	0.0971363	chr10-2924	126513073	126513473	+	8.8	0.75	Intergenic	197118	102465224		NR_105841	ENSMUSG00000098756	Gm27650|mmu-mir-378d	microRNA 378d
Exoc6b	1.50552	0.00520611	chr6-1397	84893078	84893478	+	23.9	0.653	intron (NM_177077, intron 7 of 21)	176235	75914	Mm.159621	NM_177077	ENSMUSG00000033769	4930569O18Rik|G430127E12Rik|Sec15b|Sec15l2|mKIAA0919	exocyst complex component 6B
Zfp462	1.50537	0.0222396	chr4-1679	54947977	54948377	+	22.2	0.689	5' UTR (NM_172867, exon 1 of 13)	232	242466	Mm.102904	NM_172867	ENSMUSG00000060206	6030417H05|9430078C22Rik|Gt4-2|Zfpip	zinc finger protein 462
Elfn1	1.505	0.0188572	chr5-1601	139921639	139922039	+	22.2	0.873	intron (NM_175522, intron 1 of 1)	13896	243312	Mm.237102	NM_175522	ENSMUSG00000048988	A930017N06Rik|AI197272|Ppp1r28	leucine rich repeat and fibronectin type III, extracellular 1
4930413E15Rik	1.50488	0.0301563	chr5-2076	118891022	118891422	+	15.1	0.69	Intergenic	-61117	74627	Mm.410828	NR_040694	ENSMUSG00000107144	-	RIKEN cDNA 4930413E15 gene
Mir5133	1.50308	0.0634193	chr9-2173	62107424	62107824	+	14.3	0.672	Intergenic	14970	100628602		NR_039595	ENSMUSG00000092696	mir-5133|mmu-mir-5133|mu-mir-5133	microRNA 5133
Pi15	1.50202	0.0943567	chr1-3693	17594265	17594665	+	10.5	0.844	Intergenic	-7436	94227	Mm.442452	NM_053191	ENSMUSG00000067780	P24TI|P25TI|PI-15|SugarCrisp	peptidase inhibitor 15
Zfp572	1.50202	0.0943567	chr15-3574	59275002	59275402	+	8.8	0.844	Intergenic	-31746	100416830	Mm.490788	NR_045613	ENSMUSG00000098528	4930472F24Rik	zinc finger protein 572
Paxip1	1.50183	0.107263	chr5-3043	27732435	27732835	+	9.64	0.711	Intergenic	58915	55982	Mm.277190	NM_018878	ENSMUSG00000002221	D5Ertd149e|PTIP	PAX interacting (with transcription-activation domain) protein 1
Gm5079	1.50113	0.00646088	chr10-1424	42988463	42988863	+	28.5	0.718	intron (NR_153349, intron 1 of 2)	2499	327749	Mm.428887	NR_153349		C230040G06	predicted gene 5079
Ggh	1.50085	0.0974404	chr4-3191	20353775	20354175	+	9.64	0.675	intron (NM_172987, intron 3 of 4)	311923	14590	Mm.20461	NM_010281	ENSMUSG00000073987	gamma-GH	gamma-glutamyl hydrolase
Apbb1ip	1.50085	0.0974404	chr2-4434	22758402	22758802	+	7.13	0.676	Intergenic	-15725	54519	Mm.14255	NM_019456	ENSMUSG00000026786	9930118P07Rik|Prp48	amyloid beta (A4) precursor protein-binding, family B, member 1 interacting protein
Slc8a1	1.50028	0.099825	chr17-2380	81554469	81554869	+	10.1	0.651	intron (NR_104580, intron 2 of 8)	183718	20541	Mm.265834	NM_011406	ENSMUSG00000054640	AI852629|AV344025|D930008O12Rik|Ncx1	solute carrier family 8 (sodium/calcium exchanger), member 1
Gm3985	1.49838	0.00433865	chr8-1247	32989222	32989622	+	27.3	0.669	Intergenic	-39396	100042715	Mm.291093	NM_001177589		-	predicted gene 3985
Gsg1	1.49825	0.00280506	chr6-1277	135262695	135263095	+	28.1	0.744	Intergenic	-8559	14840	Mm.272306	NM_010352	ENSMUSG00000030206	-	germ cell associated 1
Dupd1	1.49824	0.0770096	chr14-1661	21672525	21672925	+	10.1	0.689	TTS (NM_001205241)	41851	435391	Mm.295860	NM_001013826	ENSMUSG00000063821	EG435391	dual specificity phosphatase and pro isomerase domain containing 1
A1bg	1.49802	0.0803155	chr15-3119	61157617	61158017	+	8.8	0.767	Intergenic	-236547	117586	Mm.291499	NM_001081067	ENSMUSG00000022347	C44	alpha-1-B glycoprotein
9230104L09Rik	1.49739	0.0353158	chr2-2453	148851132	148851532	+	18.9	0.823	promoter-TSS (NM_029960)	-398	77705	Mm.159975	NM_029960	ENSMUSG00000027446	mCST E2	RIKEN cDNA 9230104L09 gene
Ddit4l	1.49737	0.090475	chr3-2813	137682674	137683074	+	10.1	0.705	Intergenic	59202	73284	Mm.250841	NM_030143	ENSMUSG00000046818	1700037B15Rik|1700108M02Rik|REDD2|RTP801L|Smhs1	DNA-damage-inducible transcript 4-like
Ttc30a1	1.49655	0.0785426	chr2-4372	76058855	76059255	+	9.22	0.628	exon (NM_001081033, exon 13 of 20)	-77088	78802	Mm.282339	NM_030188	ENSMUSG00000075271	4930506L13Rik	tetratricopeptide repeat domain 30A1
Cplx1	1.49635	0.0631376	chr5-2400	108563186	108563586	+	12.2	0.821	Intergenic	-13359	12889	Mm.5195	NM_007756	ENSMUSG00000033615	921-S	complexin 1
Mir181a-1	1.49567	0.107024	chr1-4249	137768086	137768486	+	8.8	0.7	Intergenic	-198169	735252		NR_029795	ENSMUSG00000065565	Mirn181a-1|Mirn213|miR-213|mir-181a-1|mmu-mir-213	microRNA 181a-1
Zmynd8	1.49535	0.0822016	chr2-3591	165874793	165875193	+	10.9	0.744	intron (NM_001252587, intron 2 of 11)	3444	228880	Mm.227598	NM_027230	ENSMUSG00000039671	1110013E22Rik|2010005I16Rik|3632413B07Rik|AI316811|AL024039|Prkcbp1|RACK7	zinc finger, MYND-type containing 8
Prrc1	1.49422	0.0769083	chr18-1853	57284859	57285259	+	9.64	0.617	intron (NM_001001979, intron 18 of 24)	-69674	73137	Mm.29889	NM_028447	ENSMUSG00000024594	1190002C06Rik|2310058D16Rik|3110038B19Rik|9430085A19Rik	proline-rich coiled-coil 1
Cd300lb	1.49388	0.000409409	chr11-1365	114929497	114929897	+	41.5	0.773	intron (NM_199221, intron 1 of 3)	4689	217304	Mm.185355	NM_199221	ENSMUSG00000063193	CLM-7|Clm7|Gm253|LMIR5	CD300 molecule like family member B
Smco4	1.49354	0.0782477	chr9-2565	15523514	15523914	+	10.5	0.763	intron (NM_133214, intron 1 of 2)	18219	170748	Mm.86572	NM_133214	ENSMUSG00000058173	Fn5	single-pass membrane protein with coiled-coil domains 4
Pou2af1	1.49285	0.0152941	chr9-1403	51180656	51181056	+	22.6	0.823	Intergenic	-32834	18985	Mm.897	NM_011136	ENSMUSG00000032053	BOB.1|Bob-1|Bob1|OBF-1|OBF.1|OCA-B|OCAB	POU domain, class 2, associating factor 1
Cradd	1.49134	0.0276083	chr10-1969	95323537	95323937	+	18.4	0.727	promoter-TSS (NM_001330138)	-28	12905	Mm.473739	NM_009950	ENSMUSG00000045867	RAIDD	CASP2 and RIPK1 domain containing adaptor with death domain
Gm34068	1.49125	0.000738778	chr1-1576	183865104	183865504	+	35.2	0.684	Intergenic	116327	102637191	Mm.417076	NR_151520	ENSMUSG00000103305	-	predicted gene, 34068
Ccdc91	1.48939	0.00517889	chr6-1441	147506353	147506753	+	31	0.767	intron (NM_001355715, intron 2 of 14)	30188	67015	Mm.209774	NM_025911	ENSMUSG00000030301	1700086G08Rik|1810060J02Rik|AU045683|AW555238|p56	coiled-coil domain containing 91
Vps37c	1.48792	0.0162585	chr19-1320	10709373	10709773	+	18	0.636	intron (NM_001361959, intron 2 of 3)	8805	107305	Mm.19091	NM_181403	ENSMUSG00000048832	5730409F24Rik|AU042646	vacuolar protein sorting 37C
Has3	1.4854	0.126406	chr8-3028	106836554	106836954	+	8.38	0.719	intron (NM_173037, intron 17 of 17)	-33488	15118	Mm.56986	NM_008217	ENSMUSG00000031910	-	hyaluronan synthase 3
Myom2	1.48514	0.100166	chr8-2681	15126655	15127055	+	9.64	0.722	intron (NM_008664, intron 32 of 36)	69202	17930	Mm.272115	NM_008664	ENSMUSG00000031461	AW146149	myomesin 2
Olfr810	1.48507	0.176852	chr10-3575	129796346	129796746	+	7.97	0.875	Intergenic	-4959	258543	Mm.377559	NM_146550	ENSMUSG00000069421	MOR113-4	olfactory receptor 810
Phf19	1.48481	0.100429	chr2-3229	34914149	34914549	+	12.6	0.723	promoter-TSS (NM_028716)	-373	74016	Mm.65691	NM_028716	ENSMUSG00000026873	3110009G19Rik|3321402G02Rik	PHD finger protein 19
Mir7049	1.48419	0.134833	chr7-3250	28567284	28567684	+	8.38	0.767	intron (NM_027470, intron 3 of 9)	-6500	102466795		NR_106016	ENSMUSG00000098558	Gm27277|mmu-mir-7049	microRNA 7049
Gm826	1.48419	0.134833	chr2-4460	160209851	160210251	+	7.97	0.788	Intergenic	117443	329554	Mm.291144	NM_001033411	ENSMUSG00000074623	-	predicted gene 826
Igsf10	1.48371	0.0253073	chr3-1957	59354331	59354731	+	18	0.714	Intergenic	-10275	242050	Mm.228086	NM_001162884	ENSMUSG00000036334	6530405F15Rik|9030224D03|AA409708|AA536958|AI414626|Adlican2|CMF608	immunoglobulin superfamily, member 10
Chml	1.48326	0.113098	chr1-3878	175673675	175674075	+	10.1	0.8	intron (NM_010098, intron 1 of 3)	14478	12663	Mm.440490	NM_021350	ENSMUSG00000078185	AI450814|E030003F13Rik|REP-2|Rep2	choroideremia-like
Haao	1.48326	0.0335017	chr17-1726	83816879	83817279	+	15.9	0.718	Intergenic	29711	107766	Mm.30100	NM_025325	ENSMUSG00000000673	0610007K21Rik|0610012J07Rik|3-HAO|3-HAOxase|3HAO	3-hydroxyanthranilate 3,4-dioxygenase
Caps2	1.48324	0.100287	chr10-2846	112163256	112163656	+	11.7	0.933	promoter-TSS (NM_001310675)	-165	353025	Mm.194428	NM_178278	ENSMUSG00000035694	D630005B03Rik	calcyphosphine 2
Ank1	1.48316	0.105999	chr8-2585	23109188	23109588	+	9.64	0.784	intron (NR_102385, intron 21 of 45)	-29642	11733	Mm.334444	NM_031158	ENSMUSG00000031543	Ank-1|nb|pale	ankyrin 1, erythroid
Mir760	1.48199	0.000279725	chr3-788	122340289	122340689	+	46.1	0.734	Intergenic	-46786	791077		NR_030439	ENSMUSG00000076456	Mirn760|mir-760|mmu-mir-760	microRNA 760
Has2os	1.48168	0.00701835	chr15-1711	56420531	56420931	+	24.3	0.673	Intergenic	-269213	594843	Mm.484850	NR_002874	ENSMUSG00000086541	EG594843|Has2as|Hasnt	hyaluronan synthase 2, opposite strand
Pim1	1.48159	0.135392	chr17-2545	29475375	29475775	+	7.55	0.711	Intergenic	-15470	18712	Mm.405293	NM_008842	ENSMUSG00000024014	Pim-1	proviral integration site 1
Evc2	1.48146	0.0417923	chr5-2298	37467741	37468141	+	13.8	0.764	intron (NM_022416, intron 6 of 11)	129463	68525	Mm.25506	NM_145920	ENSMUSG00000050248	1110017L09Rik|Lbn|limbin	EvC ciliary complex subunit 2
Pnoc	1.48145	0.0820102	chr14-1795	65486386	65486786	+	10.5	0.698	Intergenic	-61114	18155	Mm.16347	NM_010932	ENSMUSG00000045731	N/OFQ|Npnc1|OFQ/N	prepronociceptin
Bfar	1.48145	0.0820102	chr16-1529	13678393	13678793	+	10.1	0.569	TTS (NM_025653)	6735	67118	Mm.223689	NM_025653	ENSMUSG00000022684	3010001A07Rik|3110001I22Rik|AI666707|AW107665|Bar|Rnf47	bifunctional apoptosis regulator
Gna14	1.48061	0.0815292	chr19-1803	16566128	16566528	+	9.64	0.62	intron (NM_008137, intron 2 of 6)	130661	14675	Mm.313181	NM_008137	ENSMUSG00000024697	AU023208	guanine nucleotide binding protein, alpha 14
Gm41259	1.48053	0.0364528	chr15-2287	5916189	5916589	+	17.6	0.803	Intergenic	128315	105245876	Mm.128197	NR_155428		-	predicted gene, 41259
Sfmbt2	1.4804	0.028241	chr2-2237	10305017	10305417	+	19.7	0.757	Intergenic	-65234	353282	Mm.329991	NM_177386	ENSMUSG00000061186	D2Wsu23e|D330030P06Rik	Scm-like with four mbt domains 2
Fam216b	1.48028	0.0984062	chr14-1960	78046008	78046408	+	7.55	0.675	Intergenic	42799	219170	Mm.320428	NM_177629	ENSMUSG00000045655	9330158N17|AU021034	family with sequence similarity 216, member B
F630206G17Rik	1.47959	0.0259693	chr11-2756	45718422	45718822	+	16.8	0.663	Intergenic	-89461	100009664	Mm.415439	NR_045876		-	RIKEN cDNA F630206G17 gene
Ndel1	1.47944	0.00103698	chr11-1552	68864783	68865183	+	34.4	0.765	Intergenic	-11852	83431	Mm.31979	NM_023668	ENSMUSG00000018736	2600006O07Rik|MITAP1|NUDEL|mNudel	nudE neurodevelopment protein 1 like 1
4930474N09Rik	1.47795	0.0991252	chr12-2325	99306109	99306509	+	7.55	0.771	intron (NM_183186, intron 3 of 5)	-143501	67639	Mm.87374	NR_038130	ENSMUSG00000113210	-	RIKEN cDNA 4930474N09 gene
Tmem200c	1.47794	0.0151318	chr17-1318	68758507	68758907	+	23.1	0.68	intron (NM_177278, intron 18 of 20)	-78429	622645	Mm.86422	NM_001206661	ENSMUSG00000095407	EG622645|Gm6338	transmembrane protein 200C
1810053B23Rik	1.47773	0.139862	chr16-1809	93192707	93193107	+	9.22	0.815	Intergenic	160282	69857	Mm.81192	NR_040486	ENSMUSG00000100277	1810008L18Rik|1810056K14Rik	RIKEN cDNA 1810053B23 gene
Gm10445	1.47761	0.109469	chr6-2859	84221666	84222066	+	9.22	0.714	Intergenic	201972	100038556	Mm.387783	NR_046063	ENSMUSG00000107797	-	predicted gene 10445
Rbbp8	1.4772	0.180431	chr18-1960	11427654	11428054	+	8.8	0.605	Intergenic	-205422	225182	Mm.154275	NM_175458	ENSMUSG00000041238	9930104E21Rik|CtIP|RBBP-8|RIM|SAE2	retinoblastoma binding protein 8, endonuclease
Coa5	1.47701	0.108157	chr1-3570	37404974	37405374	+	11.7	0.732	TTS (NM_001290799)	24929	76178	Mm.28085	NM_198006	ENSMUSG00000026112	1700001A24Rik|6330578E17Rik|Pet191	cytochrome C oxidase assembly factor 5
St8sia4	1.47701	0.108157	chr1-4493	95620534	95620934	+	7.55	0.714	intron (NM_009183, intron 4 of 4)	46860	20452	Mm.306228	NM_009183	ENSMUSG00000040710	PST|PST-1|SIAT8-D|ST8SiaIV|Siat8d	ST8 alpha-N-acetyl-neuraminide alpha-2,8-sialyltransferase 4
Alx1	1.47634	0.000736844	chr10-924	102829508	102829908	+	44.9	0.826	Intergenic	199069	216285	Mm.19287	NM_172553	ENSMUSG00000036602	AI314867|C130005I02|Cart1	ALX homeobox 1
Mark1	1.47624	0.0443656	chr1-2500	184965841	184966241	+	16.8	0.787	intron (NM_145515, intron 1 of 17)	33508	226778	Mm.7445	NM_145515	ENSMUSG00000026620	AW491150|B930025N23Rik|Emk3|Par-1c|mKIAA1477|mPar-1c	MAP/microtubule affinity regulating kinase 1
Mir7676-2	1.47585	0.0166249	chr15-1825	78338477	78338877	+	21.8	0.897	intron (NM_001358854, intron 4 of 14)	-9922	102466845		NR_106138	ENSMUSG00000099059	Gm27790|mmu-mir-7676-2	microRNA 7676-2
Gm11217	1.47578	0.183022	chr4-3282	64611080	64611480	+	8.38	0.786	Intergenic	-334677	102633436	Mm.411637	NR_151546		-	predicted gene 11217
Ttll7	1.47495	0.0825792	chr3-3168	147532494	147532894	+	8.8	0.634	Intergenic	680327	70892	Mm.187793	NM_027594	ENSMUSG00000036745	1110049N09Rik|4921517B04Rik|C630030B20|mTTLL7	tubulin tyrosine ligase-like family, member 7
Acadl	1.47487	0.110748	chr1-4263	66895873	66896273	+	9.22	0.824	Intergenic	-32764	11363	Mm.2445	NM_007381	ENSMUSG00000026003	AA960361|AU018452|C79855|LCAD	acyl-Coenzyme A dehydrogenase, long-chain
Mical3	1.47482	0.108594	chr6-2341	121099789	121100189	+	11.7	0.775	intron (NM_001270475, intron 1 of 31)	-18362	194401	Mm.122399	NM_153396	ENSMUSG00000051586	C130040D16Rik|Mical-3|mKIAA1364	microtubule associated monooxygenase, calponin and LIM domain containing 3
Kars	1.47472	0.00338564	chr8-1224	112005539	112005939	+	31	0.679	exon (NM_001130868, exon 3 of 15)	5615	85305	Mm.196544	NM_053092	ENSMUSG00000031948	AA589550|AL024334|AL033315|AL033367|D8Ertd698e|D8Wsu108e|LysRS|mKIAA0070	lysyl-tRNA synthetase
2810404M03Rik	1.47408	0.108985	chr8-2431	41966681	41967081	+	11.3	0.805	intron (NR_045497, intron 3 of 5)	139614	69966	Mm.416903	NR_045497	ENSMUSG00000102046	-	RIKEN cDNA 2810404M03 gene
D030025E07Rik	1.47406	0.144144	chr3-3040	128387070	128387470	+	9.64	0.828	Intergenic	-155665	402774	Mm.209170	NR_045704	ENSMUSG00000105816	-	RIKEN cDNA D030025E07 gene
Ctsf	1.47404	0.0641486	chr19-1419	4849449	4849849	+	13.8	0.776	Intergenic	-5480	56464	Mm.29561	NM_019861	ENSMUSG00000083282	AI481912	cathepsin F
Arhgef5	1.47353	0.0766975	chr6-2467	43281827	43282227	+	11.3	0.711	intron (NM_133674, intron 10 of 14)	16383	54324	Mm.320978	NM_133674	ENSMUSG00000033542	2210412D05Rik|AA717842|AW495314|Tim1	Rho guanine nucleotide exchange factor (GEF) 5
Sestd1	1.4735	0.0707379	chr2-2906	77244443	77244843	+	13.4	0.822	intron (NM_175465, intron 2 of 17)	35949	228071	Mm.27120	NM_175465	ENSMUSG00000042272	1500031J16Rik|A930010O20|Solo/Trio8	SEC14 and spectrin domains 1
Ces4a	1.47321	0.173676	chr8-2993	105121102	105121502	+	7.97	0.818	Intergenic	-10498	234677	Mm.120297	NM_146213	ENSMUSG00000060560	Ces8	carboxylesterase 4A
Mapk15	1.47269	0.0516761	chr15-2892	75999734	76000134	+	11.3	0.755	TTS (NM_177922)	6165	332110	Mm.40843	NM_177922	ENSMUSG00000063704	BC048082	mitogen-activated protein kinase 15
Osbpl3	1.47263	0.111204	chr6-2770	50448998	50449398	+	10.1	0.684	intron (NM_001163645, intron 1 of 21)	6972	71720	Mm.44153	NM_027881	ENSMUSG00000029822	1200014M06Rik|6720421I08Rik|A530055M08|ORP-3|ORP3|OSBP3	oxysterol binding protein-like 3
A530065N20Rik	1.47221	0.0822546	chr13-2174	59997394	59997794	+	11.7	0.756	Intergenic	-32117	328263	Mm.123405	NR_046142	ENSMUSG00000114531	A530065N20	RIKEN cDNA A530046M15 gene
Mir6959	1.47221	0.0822546	chr15-3816	89299471	89299871	+	8.38	0.63	intron (NM_001081030, intron 27 of 39)	6061	102465981		NR_105924	ENSMUSG00000098442	Gm27807|mmu-mir-6959	microRNA 6959
Gm12724	1.47191	0.0653815	chr4-2435	105960095	105960495	+	12.2	0.735	Intergenic	-280918	105244641	Mm.404914	NR_151521		-	predicted gene 12724
Lrrc8a	1.47187	0.0988087	chr2-3492	30251630	30252030	+	9.64	0.738	intron (NM_177725, intron 2 of 3)	14061	241296	Mm.389232	NM_177725	ENSMUSG00000007476	Lrrc8|mKIAA1437	leucine rich repeat containing 8A
Sytl2	1.47098	0.0760311	chr7-2666	90386872	90387272	+	11.3	0.805	promoter-TSS (NM_001289586)	91	83671	Mm.26751	NM_031394	ENSMUSG00000030616	AI266830|Slp2|mKIAA1597	synaptotagmin-like 2
Greb1l	1.47092	0.0919662	chr18-1638	10325185	10325585	+	12.2	0.791	intron (NM_001083628, intron 1 of 32)	206	381157	Mm.261535	NM_001083628	ENSMUSG00000042942	mKIAA4095	growth regulation by estrogen in breast cancer-like
Ccny	1.47092	0.0919662	chr18-1962	9517592	9517992	+	9.22	0.69	Intergenic	-67638	67974	Mm.86523	NM_026484	ENSMUSG00000024286	1700025H17Rik|3110050L10Rik|4631402G10Rik|5730405I09Rik	cyclin Y
Tnfrsf26	1.4708	0.118446	chr7-2817	143614590	143614990	+	9.64	0.784	intron (NM_175649, intron 5 of 7)	13055	244237	Mm.247498	NM_175649	ENSMUSG00000045362	Tnfrh3|Tnfrsf24	tumor necrosis factor receptor superfamily, member 26
Mir7219	1.47077	0.065415	chr18-1909	68244264	68244664	+	10.9	0.766	intron (NM_001357444, intron 2 of 3)	16509	102465702		NR_106078	ENSMUSG00000098253	Gm27613|mmu-mir-7219	microRNA 7219
4930474N05Rik	1.46965	0.0675287	chr14-1839	36137745	36138145	+	10.1	0.692	Intergenic	42980	218921	Mm.212464	NM_175008	ENSMUSG00000096405	-	RIKEN cDNA 4930474N05 gene
Ppp3ca	1.46962	0.0775751	chr3-2507	136577966	136578366	+	12.2	0.837	Intergenic	-91900	19055	Mm.331389	NM_008913	ENSMUSG00000028161	2900074D19Rik|CN|Caln|Calna|CnA	protein phosphatase 3, catalytic subunit, alpha isoform
Znrf3	1.46956	0.0892574	chr11-4174	5328297	5328697	+	10.1	0.652	intron (NM_001080924, intron 2 of 8)	53243	407821	Mm.216313	NM_001080924	ENSMUSG00000041961	Gm1167	zinc and ring finger 3
Shroom3	1.46873	0.0361277	chr5-2078	92856340	92856740	+	18.9	0.807	intron (NM_001077595, intron 1 of 9)	-41453	27428	Mm.46014	NM_015756	ENSMUSG00000029381	AL022960|D5Ertd287e|Shrm|Shrm3	shroom family member 3
Mx2	1.4686	0.0742884	chr16-1619	97535909	97536309	+	9.22	0.744	promoter-TSS (NR_003508)	26	17858	Mm.14157	NM_013606	ENSMUSG00000023341	AI528743|Mx-2	MX dynamin-like GTPase 2
Mir5131	1.46852	0.0756026	chr14-1730	45628791	45629191	+	10.9	0.712	intron (NM_001284399, intron 2 of 14)	29062	100628600		NR_039593	ENSMUSG00000093167	mmu-mir-5131|mu-mir-5131	microRNA 5131
Col12a1	1.46812	0.0612343	chr9-2370	79648532	79648932	+	10.9	0.667	exon (NM_001290308, exon 36 of 66)	69990	12816	Mm.3819	NM_007730	ENSMUSG00000032332	-	collagen, type XII, alpha 1
0610038B21Rik	1.46786	0.0732507	chr8-2185	77287984	77288384	+	12.2	0.692	intron (NM_030113, intron 19 of 22)	-228872	70345	Mm.411813	NR_028125	ENSMUSG00000097882	-	RIKEN cDNA 0610038B21 gene
Kank1	1.46698	0.0429544	chr19-1287	25357123	25357523	+	16.8	0.738	intron (NM_181404, intron 3 of 13)	120348	107351	Mm.260722	NM_181404	ENSMUSG00000032702	A930031B09Rik|AU015049|AW121052|Ankrd15|D330024H06Rik|mKIAA0172	KN motif and ankyrin repeat domains 1
Tcim	1.46662	0.118927	chr8-2728	24204044	24204444	+	10.1	0.627	Intergenic	234702	69068	Mm.25775	NM_026931	ENSMUSG00000056313	1110065B09Rik|1810011O10Rik|AW121743|AW321058	transcriptional and immune response regulator
4930554C24Rik	1.46647	0.110306	chr9-2459	84774231	84774631	+	13	0.696	promoter-TSS (NR_040739)	33	75253	Mm.401984	NR_040739	ENSMUSG00000099724	-	RIKEN cDNA 4930554C24 gene
Fhl2	1.46613	0.0628701	chr1-2895	43225761	43226161	+	13.8	0.918	Intergenic	-29200	14200	Mm.6799	NM_010212	ENSMUSG00000008136	FHL-2|SLIM-3|SLIM3	four and a half LIM domains 2
Cpq	1.4659	0.0352731	chr15-2740	33141682	33142082	+	12.2	0.704	intron (NM_176073, intron 1 of 7)	58753	54381	Mm.158251	NM_018755	ENSMUSG00000039007	1190003P12Rik|2610034C17Rik|Hls2|Lal-1|Pgcp	carboxypeptidase Q
Npl	1.46526	0.0213182	chr1-2339	153564709	153565109	+	21.4	0.824	Intergenic	-15195	74091	Mm.24887	NM_028749	ENSMUSG00000042684	0610033B02Rik	N-acetylneuraminate pyruvate lyase
Mrpl42	1.46399	0.0119694	chr10-1536	95471938	95472338	+	23.1	0.66	Intergenic	29811	67270	Mm.30008	NM_026065	ENSMUSG00000062981	2700009F22Rik|2900055D03Rik|D10Ertd322e|HSPC204|L31mt|L42mt|MRP-L31|MRP-L42|MRP-S32|PTD007|Rpml31|S32mt	mitochondrial ribosomal protein L42
Tmem50b	1.46248	0.222645	chr16-1795	91586260	91586660	+	9.22	0.759	intron (NM_030018, intron 2 of 6)	11220	77975	Mm.290341	NM_030018	ENSMUSG00000022964	AU015466|AU019872|B230114J08Rik	transmembrane protein 50B
Orm2	1.46195	0.0196699	chr4-1553	63361410	63361810	+	25.6	0.831	promoter-TSS (NM_011016)	-839	18406	Mm.14173	NM_011016	ENSMUSG00000061540	Agp1|Orm-2	orosomucoid 2
Dazl	1.45962	0.109949	chr17-2315	50354310	50354710	+	10.5	0.829	Intergenic	-60890	13164	Mm.280641	NM_010021	ENSMUSG00000010592	Daz-like|Dazh|Dazl1|Dazla|Tpx-2|Tpx2	deleted in azoospermia-like
Ror1	1.45871	0.161932	chr4-3457	100211314	100211714	+	7.97	0.84	intron (NM_013845, intron 1 of 8)	115723	26563	Mm.57252	NM_013845	ENSMUSG00000035305	2810404D04Rik|Ntrkr1	receptor tyrosine kinase-like orphan receptor 1
Qk	1.45791	0.104749	chr17-2308	10248955	10249355	+	9.22	0.75	intron (NM_021881, intron 3 of 6)	70206	19317	Mm.130694	NM_021881	ENSMUSG00000062078	1110003F05Rik|1500005P18|QkI|l(17)-1Wis|l17Wis1	quaking
Rora	1.45681	0.114234	chr9-3106	69194995	69195395	+	7.97	0.694	intron (NM_013646, intron 1 of 10)	-94646	19883	Mm.378450	NM_013646	ENSMUSG00000032238	9530021D13Rik|Nr1f1|ROR1|ROR2|ROR3|nmf267|sg|staggerer|tmgc26	RAR-related orphan receptor alpha
Stk24	1.45657	0.14122	chr14-1977	121406873	121407273	+	8.8	0.812	Intergenic	-27843	223255	Mm.390756	NM_145465	ENSMUSG00000063410	1810013H02Rik|C76483|MST-3|Mst3|STE20	serine/threonine kinase 24
Pabpc6	1.45649	0.116553	chr17-2014	9645174	9645574	+	10.9	0.667	Intergenic	24330	67543	Mm.26987	NM_026226	ENSMUSG00000046173	4932702K14Rik|AI428050|Pabpc3	poly(A) binding protein, cytoplasmic 6
Clvs1	1.45638	0.0945776	chr4-2674	9275768	9276168	+	11.7	0.838	intron (NM_001355183, intron 1 of 5)	6651	74438	Mm.473368	NM_028940	ENSMUSG00000041216	4933402J24Rik|Clvl1|Rlbp1l1	clavesin 1
Large1	1.45632	0.0566027	chr8-2612	73290643	73291043	+	10.1	0.574	intron (NM_010687, intron 1 of 14)	62697	16795	Mm.324371	NM_010687	ENSMUSG00000004383	BPFD#36|Gyltl1a|Large|Mbp-1|Mbp1|enr|fg|froggy|myd	LARGE xylosyl- and glucuronyltransferase 1
Gm16070	1.45611	0.149254	chr1-4456	17743830	17744230	+	8.38	0.676	intron (NM_001356551, intron 2 of 14)	-16384	102634913	Mm.319094	NR_130314	ENSMUSG00000085125	-	predicted gene 16070
Mesp2	1.4559	0.0839754	chr7-2653	79804373	79804773	+	10.5	0.617	Intergenic	-6154	17293	Mm.31472	NM_008589	ENSMUSG00000030543	bHLHc6	mesoderm posterior 2
Fam83g	1.45512	0.146807	chr11-4551	61699995	61700395	+	8.38	0.833	intron (NM_178618, intron 2 of 4)	15785	69640	Mm.458559	NM_178618	ENSMUSG00000042377	2310040C09Rik|AI506990|wly	family with sequence similarity 83, member G
Sp110	1.45438	0.0881566	chr1-4045	85591948	85592348	+	10.1	0.554	intron (NM_030194, intron 3 of 11)	6662	109032	Mm.335802	NM_030194	ENSMUSG00000070034	5031415C07Rik|52kDa|5830484A20Rik|Ifi75|Ipr1	Sp110 nuclear body protein
Pisd-ps1	1.45411	0.0952844	chr11-3443	3140455	3140855	+	13.4	0.917	intron (NM_030207, intron 21 of 32)	16634	236604	Mm.247625	NM_001004146		-	phosphatidylserine decarboxylase, pseudogene 1
Epb41l4aos	1.45344	0.0836368	chr18-1863	33633590	33633990	+	10.1	0.744	Intergenic	-161102	69749	Mm.248787	NR_038151	ENSMUSG00000087590	2410004N09Rik|Epb4.1l4aos	erythrocyte membrane protein band 4.1 like 4a, opposite strand
Zfp217	1.45317	0.107264	chr2-3825	170155320	170155720	+	10.5	0.7	Intergenic	-12845	228913	Mm.22858	NM_001033299	ENSMUSG00000052056	4933431C08Rik|AW987152|Gm562|ZABC1|Znf217	zinc finger protein 217
Cpn2	1.45296	0.117138	chr16-1780	30271255	30271655	+	8.8	0.735	3' UTR (NM_028973, exon 2 of 2)	-3923	71756	Mm.290614	NM_027904	ENSMUSG00000023176	1300018K11Rik	carboxypeptidase N, polypeptide 2
Gm5860	1.45287	0.062666	chr4-2280	81897530	81897930	+	13.4	0.766	Intergenic	-167650	545641	Mm.216028	NR_040659	ENSMUSG00000085022	EG545641	predicted gene 5860
Grpel2	1.45279	0.161268	chr18-2085	61718656	61719056	+	8.38	0.564	intron (NM_021296, intron 2 of 3)	7475	17714	Mm.269657	NM_021296	ENSMUSG00000024580	mt-GrpE#2|mt-Grpel2	GrpE-like 2, mitochondrial
Cyb561	1.45202	0.0318306	chr11-2638	105883600	105884000	+	20.5	0.831	intron (NM_181071, intron 13 of 25)	60687	13056	Mm.149403	NM_007805	ENSMUSG00000019590	-	cytochrome b-561
Rprm	1.4519	0.0551861	chr2-3297	53763394	53763794	+	11.3	0.698	Intergenic	321958	67874	Mm.27086	NM_023396	ENSMUSG00000075334	2410012A13Rik|Reprimo	reprimo, TP53 dependent G2 arrest mediator candidate
	1.4519	0.0766578	chr8-2337	111477717	111478117	+	11.3	0.653	intron (NM_001170742, intron 17 of 25)	27717	NA
Gm31369	1.45187	0.0688722	chr15-3003	80487681	80488081	+	11.3	0.673	intron (NM_001163189, intron 4 of 5)	-49278	102633578	Mm.397484	NR_155274	ENSMUSG00000115888	-	predicted gene, 31369
Hivep2	1.4516	0.0742332	chr10-2495	14158160	14158560	+	12.6	0.68	Intergenic	191981	15273	Mm.42157	NM_010437	ENSMUSG00000015501	Gm20114|MIBP-1|MIBP1|Schnurri-2|Shn-2	human immunodeficiency virus type I enhancer binding protein 2
Srp14	1.45149	0.122539	chr2-3836	118490538	118490938	+	10.1	0.718	Intergenic	-11042	20813	Mm.363404	NM_009273	ENSMUSG00000009549	14kDa|AW536328	signal recognition particle 14
Mir8118	1.45141	0.068012	chr4-2660	33446310	33446710	+	11.3	0.702	intron (NM_001305273, intron 14 of 15)	8429	102465904		NR_106198	ENSMUSG00000098310	Gm27954|mmu-mir-8118	microRNA 8118
Pgm2	1.45141	0.068012	chr4-2827	99954034	99954434	+	10.5	0.644	intron (NM_028132, intron 1 of 10)	24783	72157	Mm.217764	NM_028132	ENSMUSG00000025791	2610020G18Rik|AA407108|AI098105|Pgm-2|Pgm1	phosphoglucomutase 2
Adamts7	1.45126	0.0706903	chr9-2432	90182633	90183033	+	11.7	0.576	intron (NM_001003911, intron 8 of 23)	19855	108153	Mm.102141	NM_001003911	ENSMUSG00000032363	ADAM-TS7|ADAMTS7B	a disintegrin-like and metallopeptidase (reprolysin type) with thrombospondin type 1 motif, 7
Tfap2c	1.45123	0.114517	chr2-3696	172525790	172526190	+	10.1	0.707	Intergenic	-23603	21420	Mm.3629	NM_009335	ENSMUSG00000028640	AA409384|AP2gamma|Ap-2.2|Stra2|Tcfap2c	transcription factor AP-2, gamma
Memo1	1.45093	0.184324	chr17-2660	74189729	74190129	+	7.97	0.815	Intergenic	104934	76890	Mm.311874	NM_133771	ENSMUSG00000058704	0610016J10Rik|D930048L02Rik	mediator of cell motility 1
Psmg4	1.45039	0.0910694	chr13-2234	34147096	34147496	+	10.5	0.674	Intergenic	-15668	69666	Mm.24788	NM_001101430	ENSMUSG00000071451	PAC-4|mPAC4	proteasome (prosome, macropain) assembly chaperone 4
AI197445	1.45018	0.0864924	chr13-2535	107494421	107494821	+	10.1	0.694	Intergenic	24799	105120	Mm.417700	NR_045083	ENSMUSG00000114780	-	expressed sequence AI197445
Creb5	1.45013	0.00590721	chr6-1442	53287036	53287436	+	24.7	0.643	promoter-TSS (NM_001327821)	-67	231991	Mm.227444	NM_172728	ENSMUSG00000053007	9430076C15Rik|CRE-BPa|Crebpa|D430026C09Rik	cAMP responsive element binding protein 5
Gxylt2	1.4496	0.073763	chr6-2529	100709586	100709986	+	11.3	0.615	intron (NM_198612, intron 1 of 6)	5052	232313	Mm.272037	NM_198612	ENSMUSG00000030074	Glt8d4|Gm152	glucoside xylosyltransferase 2
Stxbp6	1.44951	0.063901	chr12-1608	45462167	45462567	+	12.6	0.764	Intergenic	-387884	217517	Mm.285400	NM_144552	ENSMUSG00000046314	BC024598|C85317	syntaxin binding protein 6 (amisyn)
Ror2	1.44943	0.112741	chr13-2571	53285884	53286284	+	10.5	0.643	promoter-TSS (NM_013846)	25	26564	Mm.342774	NM_013846	ENSMUSG00000021464	Ntrkr2	receptor tyrosine kinase-like orphan receptor 2
Fbxo9	1.44934	0.142674	chr9-2845	78100710	78101110	+	9.22	0.714	intron (NM_001081490, intron 3 of 12)	7746	71538	Mm.28584	NM_023605	ENSMUSG00000001366	9030401P18Rik|AA986398	f-box protein 9
Mir5131	1.44888	0.020272	chr14-1139	45634096	45634496	+	20.5	0.789	intron (NM_176845, intron 1 of 12)	23757	100628600		NR_039593	ENSMUSG00000093167	mmu-mir-5131|mu-mir-5131	microRNA 5131
Trpm3	1.44845	0.11717	chr19-1835	22193456	22193856	+	9.64	0.714	intron (NM_001035239, intron 1 of 24)	54539	226025	Mm.131943	NM_177341	ENSMUSG00000052387	6330504P12Rik|9330180E14|AU018608|B930001P07Rik|LTRPC3|MLSN2	transient receptor potential cation channel, subfamily M, member 3
Jak2	1.44828	0.143661	chr19-2070	29222089	29222489	+	7.97	0.889	Intergenic	-29514	16452	Mm.275839	NM_008413	ENSMUSG00000024789	Fd17	Janus kinase 2
Dtd1	1.44821	0.179609	chr2-4148	144672462	144672862	+	7.97	0.88	intron (NM_025314, intron 4 of 5)	72709	66044	Mm.28109	NM_025314	ENSMUSG00000027430	0610006H08Rik|DTD|DUE-B|Hars2	D-tyrosyl-tRNA deacylase 1
Pde5a	1.44817	0.0469005	chr3-2127	122692034	122692434	+	15.1	0.642	Intergenic	-36924	242202	Mm.134911	NM_153422	ENSMUSG00000053965	Cgbpde|Cn5n|PDE5a2|Pde5|Pde5a1	phosphodiesterase 5A, cGMP-specific
Masp1	1.44797	0.0954227	chr16-1551	23476617	23477017	+	10.5	0.64	intron (NM_001359083, intron 8 of 10)	43998	17174	Mm.1213	NM_008555	ENSMUSG00000022887	AW048060|CCPII|Crarf|Masp1/3	mannan-binding lectin serine peptidase 1
Hormad2	1.44788	0.118833	chr11-4816	4438276	4438676	+	7.97	0.667	intron (NM_029458, intron 1 of 10)	2606	75828	Mm.159592	NM_029458	ENSMUSG00000020419	4930529M09Rik	HORMA domain containing 2
Mylk	1.44672	0.0390317	chr16-1055	34764878	34765278	+	18.9	0.787	Intergenic	-19872	107589	Mm.33360	NM_139300	ENSMUSG00000022836	9530072E15Rik|A930019C19Rik|AW489456|KRP|MLCK108|MLCK210|Mlck|nmMlck|smMLCK	myosin, light polypeptide kinase
Zbtb38	1.44669	0.0931742	chr9-2478	96675293	96675693	+	11.7	0.825	Intergenic	43952	245007	Mm.485954	NM_175537	ENSMUSG00000040433	A930014K01Rik|CIBZ	zinc finger and BTB domain containing 38
Pappa	1.44601	0.201973	chr4-3366	64741029	64741429	+	8.38	0.741	Intergenic	-382945	18491	Mm.317854	NM_021362	ENSMUSG00000028370	8430414N03Rik|IGFBP-4ase|PAG1|PAPP-A	pregnancy-associated plasma protein A
Afap1	1.4458	0.0747663	chr5-2429	35872100	35872500	+	12.6	0.607	intron (NM_177678, intron 16 of 19)	-21019	70292	Mm.125167	NM_027373	ENSMUSG00000029094	2600003E23Rik|9630044L16Rik|AI848729|Afap|mKIAA3018	actin filament associated protein 1
Slc16a7	1.44461	0.0441501	chr10-2111	125108724	125109124	+	16.4	0.707	Intergenic	199892	20503	Mm.29161	NM_011391	ENSMUSG00000020102	4921534N07Rik|9030411M13Rik|D630004K10Rik|Mct2	solute carrier family 16 (monocarboxylic acid transporters), member 7
Tmed3	1.44207	0.164428	chr9-2628	89669852	89670252	+	10.1	0.806	Intergenic	34991	66111	Mm.27606	NM_025360	ENSMUSG00000032353	1200002G13Rik|AW546672|P24b	transmembrane p24 trafficking protein 3
Col25a1	1.44129	0.0329475	chr3-1747	130218223	130218623	+	20.5	0.722	intron (NM_198711, intron 2 of 34)	37578	77018	Mm.91728	NM_029838	ENSMUSG00000058897	2700062B08Rik|CLAC-P	collagen, type XXV, alpha 1
Actl9	1.4409	0.0777439	chr17-2151	33439942	33440342	+	10.1	0.655	Intergenic	7243	69481	Mm.154333	NM_183282	ENSMUSG00000092519	1700029I08Rik|AV259599	actin-like 9
Crhr1	1.43995	0.106062	chr11-3626	104056123	104056523	+	11.3	0.75	Intergenic	-76458	12921	Mm.1892	NM_007762	ENSMUSG00000018634	CRF1R|CRFR1|Crhr	corticotropin releasing hormone receptor 1
Nos2	1.43987	0.0395059	chr11-2762	78915453	78915853	+	16.8	0.817	Intergenic	-5134	18126	Mm.2893	NM_010927	ENSMUSG00000020826	MAC-NOS|NOS-II|Nos-2|Nos2a|i-NOS|iNOS	nitric oxide synthase 2, inducible
Phldb2	1.43906	0.00857661	chr16-938	45871186	45871586	+	21	0.732	Intergenic	-26635	208177	Mm.211477	NM_153412	ENSMUSG00000033149	AV253284|C820004H04Rik|LL5b|LL5beta	pleckstrin homology like domain, family B, member 2
Atoh8	1.43771	0.0120715	chr6-1392	72235175	72235575	+	26.4	0.729	5' UTR (NM_153778, exon 1 of 3)	202	71093	Mm.87449	NM_153778	ENSMUSG00000037621	4933425C05Rik|Hath6|Math6|bHLHa21|okadin	atonal bHLH transcription factor 8
1700069P05Rik	1.43641	0.0240606	chr6-1501	118259761	118260161	+	22.2	0.698	Intergenic	-11507	73531	Mm.396245	NR_040527	ENSMUSG00000107637	-	RIKEN cDNA 1700069P05 gene
Ednra	1.43572	0.014546	chr8-1394	77755399	77755799	+	23.9	0.73	Intergenic	-31147	13617	Mm.283168	NM_010332	ENSMUSG00000031616	AEA001|ET-AR|ETa|Gpcr10|Mhdaaea1	endothelin receptor type A
1810053B23Rik	1.43536	0.0626847	chr16-1270	93264021	93264421	+	14.7	0.717	Intergenic	88968	69857	Mm.81192	NR_040486	ENSMUSG00000100277	1810008L18Rik|1810056K14Rik	RIKEN cDNA 1810053B23 gene
Sh3rf1	1.43456	0.0609894	chr8-2146	61112054	61112454	+	14.3	0.722	intron (NM_001293639, intron 27 of 31)	-111917	59009	Mm.27949	NM_021506	ENSMUSG00000031642	2200003J05Rik|Posh|R75531|Sh3md2	SH3 domain containing ring finger 1
Ear4	1.43434	0.0405023	chr14-1180	51200209	51200609	+	18.4	0.758	Intergenic	-3281	53877	Mm.377124	NM_001017422		RNS2|Rnase2|mR4	eosinophil-associated, ribonuclease A family, member 4
Pcnx	1.43364	0.125108	chr12-2158	81965515	81965915	+	9.22	0.686	intron (NM_018814, intron 18 of 35)	105685	54604	Mm.86584	NM_018814	ENSMUSG00000021140	2900024E21Rik|3526401J03Rik|AF096286|AI327143|AI413187|Pcnx1|Pcnxl1	pecanex homolog
Rasgrf2	1.43353	0.109728	chr13-2053	92150663	92151063	+	13.4	0.895	Intergenic	-162821	19418	Mm.248630	NM_009027	ENSMUSG00000021708	6330417G04Rik|AW048350|Grf2|Ras-GRF2	RAS protein-specific guanine nucleotide-releasing factor 2
Mir7117	1.43353	0.1258	chr15-3204	27576786	27577186	+	9.64	0.6	intron (NM_020332, intron 8 of 11)	5492	102466808		NR_106065	ENSMUSG00000098416	Gm27729|mmu-mir-7117	microRNA 7117
D030045P18Rik	1.43334	0.0485836	chr10-2052	45802649	45803049	+	15.9	0.746	Intergenic	-4855	320363	Mm.123343	NR_040624	ENSMUSG00000110874	-	RIKEN cDNA D030045P18 gene
Tbc1d2	1.43275	0.00673556	chr4-1305	46649156	46649556	+	30.2	0.735	intron (NM_198664, intron 1 of 12)	843	381605	Mm.331595	NM_198664	ENSMUSG00000039813	A630005A06Rik|BC022630|Gm1037|PARIS-1|PARIS1	TBC1 domain family, member 2
Psmg4	1.4327	0.077901	chr13-2111	34147621	34148021	+	13	0.692	Intergenic	-15143	69666	Mm.24788	NM_001101430	ENSMUSG00000071451	PAC-4|mPAC4	proteasome (prosome, macropain) assembly chaperone 4
Ndufs6	1.43262	0.094319	chr13-2460	73310386	73310786	+	10.1	0.744	Intergenic	17896	407785	Mm.29897	NM_010888	ENSMUSG00000021606	BC059730|IP13	NADH dehydrogenase (ubiquinone) Fe-S protein 6
Prelp	1.43262	0.094319	chr1-3790	133967607	133968007	+	10.1	0.727	Intergenic	-46406	116847	Mm.214514	NM_054077	ENSMUSG00000041577	7330409J17Rik|SLRR2A	proline arginine-rich end leucine-rich repeat
AA414768	1.43179	0.0770258	chrX-1028	12873652	12874052	+	9.64	0.714	Intergenic	-63021	245350	Mm.302695	NM_001272033		-	expressed sequence AA414768
Pgpep1	1.43161	0.0491235	chr8-2145	70657972	70658372	+	13.8	0.621	intron (NM_023217, intron 1 of 4)	1566	66522	Mm.154906	NM_023217	ENSMUSG00000056204	2810003H13Rik|Gm19458|PAP-I|PGP|PGP-I|PGPI|Pcp	pyroglutamyl-peptidase I
Slc9a5	1.43138	0.0768755	chr8-2280	105359516	105359916	+	12.6	0.818	intron (NM_001081332, intron 12 of 15)	11458	277973	Mm.334766	NM_001081332	ENSMUSG00000014786	Gm696	solute carrier family 9 (sodium/hydrogen exchanger), member 5
Osbpl9	1.43131	0.178232	chr4-3074	109126744	109127144	+	9.64	0.833	intron (NM_001355190, intron 2 of 21)	-8908	100273	Mm.366315	NM_133885	ENSMUSG00000028559	2600011I06Rik|AU015843|Orp-9	oxysterol binding protein-like 9
Mapk6	1.43094	0.0756029	chr9-2169	75379022	75379422	+	12.6	0.617	Intergenic	30137	50772	Mm.480076	NM_015806	ENSMUSG00000042688	2610021I23Rik|D130053K17Rik|Erk3|Mapk4|Mapk63|Prkm4|Prkm6	mitogen-activated protein kinase 6
Adgrl3	1.43073	0.216883	chr5-3264	81048479	81048879	+	7.55	0.741	intron (NM_198702, intron 1 of 27)	27086	319387	Mm.273631	NM_198702	ENSMUSG00000037605	5430402I23Rik|CIRL-3|D130075K09Rik|Gm1379|LEC3|Lphn3|mKIAA0768	adhesion G protein-coupled receptor L3
Rspo3	1.43068	0.0452156	chr10-2123	29741057	29741457	+	15.5	0.763	Intergenic	-205390	72780	Mm.45191	NM_028351	ENSMUSG00000019880	2810459H04Rik|AW742308|Cristin1|Thsd2	R-spondin 3
Ubr2	1.43058	0.0580679	chr17-1690	47003198	47003598	+	14.3	0.827	intron (NM_146078, intron 1 of 46)	7134	224826	Mm.28234	NM_146078	ENSMUSG00000023977	9930021A08Rik|AI462103|AW540746|E130209G04Rik|mKIAA0349	ubiquitin protein ligase E3 component n-recognin 2
Gm19303	1.43022	0.131722	chr15-3378	51470016	51470416	+	10.5	0.75	Intergenic	-74606	100502643	Mm.131987	NR_045092	ENSMUSG00000115654	-	predicted gene, 19303
Sem1	1.43	0.0640036	chr6-2157	6550799	6551199	+	13.4	0.678	Intergenic	27659	20422	Mm.2469	NM_009169	ENSMUSG00000042541	DSS1|Shfdg1|Shfg|Shfm1	SEM1, 26S proteasome complex subunit
Gm10445	1.42963	0.0450175	chr6-1844	84318785	84319185	+	17.2	0.828	Intergenic	104853	100038556	Mm.387783	NR_046063	ENSMUSG00000107797	-	predicted gene 10445
E330034G19Rik	1.42955	0.122869	chr14-2089	24269590	24269990	+	9.22	0.806	Intergenic	-23424	105418	Mm.2077	NM_001033214	ENSMUSG00000038925	AA415275|Zpac	RIKEN cDNA E330034G19 gene
Ophn1	1.42805	0.0931809	chrX-955	98681718	98682118	+	11.3	0.577	intron (NM_001313755, intron 14 of 23)	209107	94190	Mm.33536	NM_052976	ENSMUSG00000031214	C130037N19Rik|Wtgr	oligophrenin 1
Arid1b	1.42777	0.0160563	chr17-1334	4995685	4996085	+	21.4	0.66	exon (NM_001085355, exon 1 of 20)	811	239985	Mm.133401	NM_001085355	ENSMUSG00000069729	8030481M12|9330189K18Rik|AI836955|Ardi1b|B230217J03Rik|BAF250B|mKIAA1235	AT rich interactive domain 1B (SWI-like)
Brd7	1.42636	0.0160153	chr8-1560	88340130	88340530	+	21	0.699	intron (NM_012047, intron 11 of 16)	21861	26992	Mm.5400	NM_012047	ENSMUSG00000031660	BP75|CELTIX1|Ptpn13ip	bromodomain containing 7
Zfp365	1.42607	0.2193	chr10-3410	67917494	67917894	+	8.38	0.852	Intergenic	-5032	216049	Mm.268346	NM_178679	ENSMUSG00000037855	AI839779|AV340892|DBZ|Su48|Znf365|talanin	zinc finger protein 365
Pdgfc	1.42607	0.0643075	chr3-2270	81193652	81194052	+	13.4	0.78	intron (NM_001357746, intron 4 of 6)	157436	54635	Mm.331089	NM_019971	ENSMUSG00000028019	1110064L01Rik|AI647969|PDGF-C|SCDGF|VEGF-E	platelet-derived growth factor, C polypeptide
Gpat3	1.42552	0.0769261	chr5-2744	101250495	101250895	+	11.3	0.653	Intergenic	404466	231510	Mm.271911	NM_172715	ENSMUSG00000029314	1-AGPAT|1-AGPAT 9|4933407I02Rik|4933408F15|A230097K15Rik|Agpat9|GPAT-3|mGPAT3	glycerol-3-phosphate acyltransferase 3
Cyp2j13	1.42461	0.0270038	chr4-1945	96031150	96031550	+	18.9	0.696	Intergenic	46190	230459	Mm.268175	NM_145548	ENSMUSG00000028571	-	cytochrome P450, family 2, subfamily j, polypeptide 13
Frmd5	1.4243	0.0864891	chr2-3344	121787479	121787879	+	12.2	0.643	intron (NM_001360084, intron 1 of 13)	19378	228564	Mm.121514	NM_172673	ENSMUSG00000027238	1500032A09Rik|A930004K21Rik|R75430	FERM domain containing 5
Cmtm3	1.42418	0.096773	chr8-2237	104349959	104350359	+	12.2	0.681	3' UTR (NM_153582, exon 4 of 4)	9565	68119	Mm.390108	NM_024217	ENSMUSG00000031875	9430096L06Rik|AI413895|BNAS2|Cklfsf3	CKLF-like MARVEL transmembrane domain containing 3
Gja5	1.42411	0.0267776	chr3-1868	97007098	97007498	+	19.3	0.754	Intergenic	-25104	14613	Mm.281816	NM_008121	ENSMUSG00000057123	5730555N10Rik|Cnx40|Cx40|Gja-5	gap junction protein, alpha 5
Rasgrp4	1.42388	0.151996	chr7-3360	29143824	29144224	+	7.55	0.742	intron (NR_045676, intron 7 of 16)	9091	233046	Mm.465324	NM_145149	ENSMUSG00000030589	-	RAS guanyl releasing protein 4
Gria1	1.42342	0.120068	chr11-4233	57026430	57026830	+	9.64	0.778	intron (NM_008165, intron 2 of 15)	13584	14799	Mm.4920	NM_008165	ENSMUSG00000020524	2900051M01Rik|Glr-1|Glr1|GluA1|GluR-A|GluRA|Glur-1|Glur1|HIPA1|gluR-K1	glutamate receptor, ionotropic, AMPA1 (alpha 1)
Mindy4	1.42322	0.14943	chr6-3087	55210745	55211145	+	8.8	0.649	intron (NM_001142781, intron 1 of 17)	7562	330323	Mm.268997	NM_177883	ENSMUSG00000038022	C330043M08Rik|Fam188b|Gm1406	MINDY lysine 48 deubiquitinase 4
Hdac8	1.42281	0.150041	chrX-1192	102417048	102417448	+	7.97	0.526	intron (NM_001313742, intron 7 of 7)	87910	70315	Mm.328128	NM_027382	ENSMUSG00000067567	2610007D20Rik	histone deacetylase 8
Socs6	1.42281	0.150041	chr18-2147	88884551	88884951	+	7.97	0.786	intron (NM_018821, intron 2 of 2)	9456	54607	Mm.91920	NM_018821	ENSMUSG00000056153	1500012M23Rik|5830401B18Rik|AI447482|Cis4|Cish4|HSPC060|SOCS-4|SOCS-6|SSI4|STAI4|STATI4|Socs4	suppressor of cytokine signaling 6
Prokr1	1.42253	0.0541488	chr6-2029	87590753	87591153	+	14.7	0.754	promoter-TSS (NM_021381)	-210	58182	Mm.333226	NM_021381	ENSMUSG00000049409	EG-VEGFR1|Gpr73|Pk-r1|Pkr1	prokineticin receptor 1
Cd300a	1.42239	0.0431859	chr11-2848	114898085	114898485	+	15.9	0.897	intron (NM_170758, intron 4 of 6)	8244	217303	Mm.294439	NM_170758	ENSMUSG00000034652	B230315M08Rik|Clm8|LMIR1|MAIR-1|MAIR-I|MAIR-Ia|MMAC8|Pigr4|mcpir1	CD300A molecule
Hopx	1.42228	0.100017	chr5-2927	77133921	77134321	+	8.8	0.683	Intergenic	-18998	74318	Mm.181852	NM_175606	ENSMUSG00000059325	1110018K11Rik|1200015P04Rik|2300002F06Rik|AI848177|AW490897|Cameo|Hdop|Hod|Hop|Ob1|Obl|Toto	HOP homeobox
Clip4	1.42152	0.0252656	chr17-1462	72043186	72043586	+	20.5	0.719	intron (NM_007439, intron 5 of 28)	261439	78785	Mm.196382	NM_030179	ENSMUSG00000024059	1700024K14Rik|1700074B05Rik|4833417L20Rik|5830409B12Rik|Rsnl2	CAP-GLY domain containing linker protein family, member 4
Hapln4	1.4211	0.0336011	chr8-2016	70083422	70083822	+	15.1	0.61	promoter-TSS (NM_177900)	93	330790	Mm.152048	NM_177900	ENSMUSG00000007594	9330174O11|Bral2|Lpr4	hyaluronan and proteoglycan link protein 4
Platr5	1.4211	0.0336011	chr1-2906	88735691	88736091	+	14.3	0.8	Intergenic	-18999	78650	Mm.243767	NR_040493	ENSMUSG00000097398	2410088K16Rik	pluripotency associated transcript 5
Has3	1.42098	0.126386	chr8-2732	106819434	106819834	+	9.22	0.703	intron (NM_173037, intron 17 of 17)	-50608	15118	Mm.56986	NM_008217	ENSMUSG00000031910	-	hyaluronan synthase 3
Zfp438	1.42094	0.0415672	chr18-1279	5391347	5391747	+	15.9	0.758	Intergenic	-56740	240186	Mm.118257	NM_178722	ENSMUSG00000050945	9430031G09|9430091M14Rik|B830013J05Rik	zinc finger protein 438
Dlk1	1.42077	0.0471075	chr12-1454	109425273	109425673	+	15.5	0.722	Intergenic	-27350	13386	Mm.157069	NM_010052	ENSMUSG00000040856	AW742678|DLK-1|DlkI|FA1|Ly107|Peg9|SCP1|ZOG|pG2|pref-1	delta like non-canonical Notch ligand 1
Tnfsf13b	1.42038	0.131299	chr8-3041	10026053	10026453	+	8.38	0.657	intron (NM_033622, intron 4 of 6)	19620	24099	Mm.28835	NM_033622	ENSMUSG00000031497	BAFF|BLyS|D8Ertd387e|TALL-1|TALL1|THANK|TNFSF20|Tnlg7a|zTNF4	tumor necrosis factor (ligand) superfamily, member 13b
Drp2	1.42038	0.131299	chrX-1131	134409558	134409958	+	7.97	0.605	intron (NM_010078, intron 1 of 22)	4978	13497	Mm.121662	NM_010078	ENSMUSG00000000223	AW495265|DRP-2	dystrophin related protein 2
Hsd17b12	1.42026	0.139787	chr2-4213	94123460	94123860	+	8.8	0.605	intron (NM_019657, intron 1 of 10)	34249	56348	Mm.22505	NM_019657	ENSMUSG00000027195	2610510O05Rik|AI172963|KIK-I|Kik1	hydroxysteroid (17-beta) dehydrogenase 12
4922502D21Rik	1.4201	0.15025	chr6-2867	129313471	129313871	+	9.64	0.75	Intergenic	18110	381816	Mm.46114	NM_199034	ENSMUSG00000047720	Clec2m|Gm1074|SPATA78	RIKEN cDNA 4922502D21 gene
Creb5	1.41971	0.00316423	chr6-913	53618101	53618501	+	38.2	0.798	intron (NM_001327821, intron 7 of 10)	44927	231991	Mm.227444	NM_172728	ENSMUSG00000053007	9430076C15Rik|CRE-BPa|Crebpa|D430026C09Rik	cAMP responsive element binding protein 5
Cyp27a1	1.41952	0.186508	chr1-4573	74726737	74727137	+	8.38	0.75	intron (NM_024264, intron 1 of 8)	13402	104086	Mm.85083	NM_024264	ENSMUSG00000026170	1300013A03Rik|Cyp27	cytochrome P450, family 27, subfamily a, polypeptide 1
Mir1947	1.41949	0.12254	chr16-1851	33130084	33130484	+	8.38	0.676	Intergenic	24923	100316698		NR_035469	ENSMUSG00000088860	mir-1947|mmu-mir-1947	microRNA 1947
Cep120	1.41947	0.120867	chr18-1893	53801495	53801895	+	10.1	0.75	Intergenic	-57148	225523	Mm.193678	NM_178686	ENSMUSG00000048799	A230075C01|AU016693|Ccdc100	centrosomal protein 120
Prss37	1.41912	0.0241064	chr6-1636	40516235	40516635	+	19.7	0.698	intron (NM_026317, intron 3 of 5)	3073	67690	Mm.52550	NM_026317	ENSMUSG00000029909	1700016G05Rik|Tryx2	protease, serine 37
1700041C23Rik	1.41872	0.164188	chr9-2680	57202174	57202574	+	10.1	0.686	Intergenic	27099	67319	Mm.234187	NR_033784	ENSMUSG00000100282	-	RIKEN cDNA 1700041C23 gene
Gm6498	1.41872	0.164188	chr14-2185	48197015	48197415	+	7.13	0.857	intron (NM_033602, intron 2 of 5)	-1501	624367	Mm.445185	NM_001037921	ENSMUSG00000021846	EG624367	glyceraldehyde-3-phosphate dehydrogenase pseudogene
Atf7ip	1.41861	0.0232033	chr6-1478	136541269	136541669	+	22.6	0.733	intron (NM_019426, intron 1 of 14)	22618	54343	Mm.173271	NM_019426	ENSMUSG00000030213	2610204M12Rik|AM|Mcaf1	activating transcription factor 7 interacting protein
Bcar1	1.41859	0.00120827	chr8-733	111716718	111717118	+	46.1	0.774	intron (NM_001198839, intron 2 of 6)	15218	12927	Mm.3758	NM_009954	ENSMUSG00000031955	AI385681|Cas|Crkas	breast cancer anti-estrogen resistance 1
D030018L15Rik	1.41788	0.150395	chr15-3504	95993652	95994052	+	9.22	0.821	Intergenic	85701	402773	Mm.210567	NM_001033483	ENSMUSG00000078925	-	nuclear receptor coactivator 2 pseudogene
Htr2a	1.41752	0.0125834	chr14-1025	74541917	74542317	+	29.8	0.792	Intergenic	-98757	15558	Mm.214351	NM_172812	ENSMUSG00000034997	5-HT-2|5-HT-2A|E030013E04|Htr-2|Htr2	5-hydroxytryptamine (serotonin) receptor 2A
Ripk4	1.41733	0.0939143	chr16-1495	97719370	97719770	+	11.7	0.766	Intergenic	44185	72388	Mm.35290	NM_023663	ENSMUSG00000005251	2310069J12Rik|AI552420|ANKK2|Ankrd3|DIk|PKK|RIP4	receptor-interacting serine-threonine kinase 4
Etv6	1.41713	0.0164668	chr6-1553	134205784	134206184	+	21.8	0.697	intron (NM_001303102, intron 3 of 8)	170284	14011	Mm.269995	NM_007961	ENSMUSG00000030199	AW123102|AW557856|Tel	ets variant 6
1700066C05Rik	1.41658	0.0119627	chr16-825	80408458	80408858	+	26.8	0.743	Intergenic	409282	78654		NM_030146		-	RIKEN cDNA 1700066C05 gene
Pola2	1.41648	0.0447339	chr19-1332	5953921	5954321	+	15.5	0.641	intron (NM_001164057, intron 5 of 17)	10085	18969	Mm.209931	NM_008893	ENSMUSG00000024833	AI573378	polymerase (DNA directed), alpha 2
9230102K24Rik	1.41636	0.0411787	chr10-1964	110615270	110615670	+	18	0.852	non-coding (NR_028438, exon 3 of 3)	14820	109335	Mm.367727	NR_028438	ENSMUSG00000112398	-	RIKEN cDNA 9230102K24 gene
Tyw1	1.41618	0.052381	chr5-2340	130264726	130265126	+	12.2	0.733	intron (NR_153350, intron 3 of 15)	7889	100929	Mm.271296	NM_178897	ENSMUSG00000056310	AW125391|Rsafd1	tRNA-yW synthesizing protein 1 homolog (S. cerevisiae)
D330046F09Rik	1.41615	0.378481	chr14-1768	46671032	46671432	+	11.7	0.875	intron (NR_131909, intron 1 of 3)	2543	328385	Mm.271545	NR_131909	ENSMUSG00000115015	Gm808	RIKEN cDNA D330046F09 gene
Unc45b	1.41588	0.153133	chr11-4245	82914873	82915273	+	8.8	0.75	exon (NM_178680, exon 5 of 20)	3820	217012	Mm.295205	NM_178680	ENSMUSG00000018845	AA445617|Cmya4|D230041A13Rik|Unc45	unc-45 myosin chaperone B
Cldn4	1.41581	0.0417452	chr5-1791	134942718	134943118	+	18.9	0.773	TTS (NM_024479)	4016	12740	Mm.7339	NM_009903	ENSMUSG00000047501	Cep-r|Cpetr|Cpetr1	claudin 4
Klf5	1.41551	0.204269	chr14-2165	99383122	99383522	+	8.38	0.833	Intergenic	84631	12224	Mm.30262	NM_009769	ENSMUSG00000005148	4930520J07Rik|Bteb2|CKLF|IKLF	Kruppel-like factor 5
Insc	1.41549	0.048426	chr7-2244	114749140	114749540	+	15.1	0.677	intron (NM_173767, intron 1 of 12)	3574	233752	Mm.83037	NM_173767	ENSMUSG00000048782	3830422K02Rik|C730020D23	INSC spindle orientation adaptor protein
BC006965	1.41459	0.00233744	chr11-1590	112621266	112621666	+	42.3	0.772	Intergenic	89890	217294	Mm.297761	NM_146031	ENSMUSG00000041674	-	cDNA sequence BC006965
Acap2	1.41358	0.0642797	chr16-1444	31172759	31173159	+	11.7	0.667	intron (NM_030138, intron 1 of 22)	28279	78618	Mm.274646	NM_030138	ENSMUSG00000049076	4832442G16|9530039J15Rik|CNT-B2|Centb2|mKIAA0041	ArfGAP with coiled-coil, ankyrin repeat and PH domains 2
Rap2b	1.41325	0.165516	chr3-3283	61454696	61455096	+	8.38	0.786	Intergenic	90389	74012	Mm.422674	NM_028712	ENSMUSG00000036894	4021402C18Rik|AA408554	RAP2B, member of RAS oncogene family
Itgb1	1.41282	0.0821578	chr8-2750	128704737	128705137	+	9.64	0.738	intron (NM_010578, intron 1 of 15)	19283	16412	Mm.263396	NM_010578	ENSMUSG00000025809	4633401G24Rik|AA409975|AA960159|CD29|Fnrb|Gm9863|gpIIa	integrin beta 1 (fibronectin receptor beta)
Tspan18	1.41272	0.0557514	chr2-3064	93319607	93320007	+	13.8	0.656	intron (NM_183180, intron 1 of 9)	14680	241556	Mm.274159	NM_183180	ENSMUSG00000027217	2610042G18Rik|6720430O15|BB226562	tetraspanin 18
Gm35612	1.41257	0.0806906	chrX-910	50549919	50550319	+	12.6	0.686	intron (NR_131207, intron 2 of 2)	12730	102639259	Mm.350898	NR_131207		-	predicted gene, 35612
Manea	1.41216	0.171074	chr4-3469	26259308	26259708	+	8.38	0.815	Intergenic	87144	242362	Mm.245602	NM_172865	ENSMUSG00000040520	4932703L02Rik	mannosidase, endo-alpha
Pbk	1.41152	0.167396	chr14-1954	65806503	65806903	+	9.22	0.718	intron (NM_023209, intron 1 of 7)	792	52033	Mm.24337	NM_023209	ENSMUSG00000022033	2810434B10Rik|AW538537|D14Ertd732e|TOPK	PDZ binding kinase
Hk2	1.41141	0.0602415	chr6-2060	82740282	82740682	+	15.1	0.697	intron (NM_013820, intron 7 of 17)	33972	15277	Mm.255848	NM_013820	ENSMUSG00000000628	AI642394|HKII	hexokinase 2
S100a11	1.41125	0.0886469	chr3-2650	93495785	93496185	+	10.9	0.717	Intergenic	-24511	20195	Mm.280038	NM_016740	ENSMUSG00000027907	EMAPI|Emap1|S100a14|S100c|cal	S100 calcium binding protein A11
Mir6351	1.41099	0.176516	chr1-4046	73787163	73787563	+	9.22	0.73	intron (NR_045311, intron 6 of 8)	68212	102465179		NR_105769	ENSMUSG00000098504	Gm27936|mmu-mir-6351	microRNA 6351
Mtpn	1.41057	0.0708071	chr6-2494	35519187	35519587	+	10.9	0.796	intron (NM_008098, intron 3 of 3)	20501	14489	Mm.182746	NM_008098	ENSMUSG00000029840	5033418D15Rik|Gcdp|V1	myotrophin
4833415N18Rik	1.41007	0.0301568	chr16-1203	11782045	11782445	+	13.8	0.712	TTS (NR_126430)	2543	73761	Mm.39183	NR_126430		-	RIKEN cDNA 4833415N18 gene
Itga1	1.41	0.0797474	chr13-2055	115572052	115572452	+	13.4	0.822	Intergenic	-470288	109700	Mm.317280	NM_001033228	ENSMUSG00000042284	CD49A|E130012M19Rik|Vla1	integrin alpha 1
Slc24a5	1.40996	0.036703	chr2-2194	124933797	124934197	+	21	0.784	Intergenic	-134130	317750	Mm.330538	NM_175034	ENSMUSG00000035183	F630045L20Rik|JSX|NCKX5|NCX5|Oca6	solute carrier family 24, member 5
Kif2b	1.40955	0.0801348	chr11-3750	91204487	91204887	+	10.1	0.608	Intergenic	372868	73470	Mm.67677	NM_028547	ENSMUSG00000046755	1700063D03Rik	kinesin family member 2B
Cadm1	1.40928	0.0781683	chr9-2480	47625093	47625493	+	10.9	0.667	intron (NM_001025600, intron 1 of 8)	94941	54725	Mm.234832	NM_018770	ENSMUSG00000032076	2900073G06Rik|3100001I08Rik|AI987920|Bl2|Igsf4|Igsf4a|Necl2|RA175|RA175A|RA175B|RA175C|RA175N|ST17|SgIGSF|SynCam|Tslc1	cell adhesion molecule 1
Gm14812	1.40892	0.00697215	chrX-428	99335375	99335775	+	29.8	0.73	Intergenic	108222	100038584	Mm.368385	NR_033544	ENSMUSG00000073051	-	predicted gene 14812
Trpm3	1.40882	0.044481	chr19-1272	22308016	22308416	+	16.4	0.774	intron (NM_001035239, intron 1 of 24)	-139992	226025	Mm.131943	NM_177341	ENSMUSG00000052387	6330504P12Rik|9330180E14|AU018608|B930001P07Rik|LTRPC3|MLSN2	transient receptor potential cation channel, subfamily M, member 3
Gpatch2	1.40837	0.0972069	chr1-3917	187235175	187235575	+	10.1	0.636	3' UTR (NM_001357647, exon 6 of 6)	19632	67769	Mm.138321	NM_026367	ENSMUSG00000039210	5830433G22Rik|5830436K05Rik|AI427714|AI447508|AW107440|AW491060|Gpatc2	G patch domain containing 2
Olfr543	1.40826	0.0698927	chr7-2280	102479455	102479855	+	13.8	0.82	Intergenic	-1753	257947	Mm.376117	NM_001011782	ENSMUSG00000044814	MOR42-2	olfactory receptor 543
1700109G15Rik	1.40822	0.0704594	chr11-3590	84671639	84672039	+	12.2	0.759	Intergenic	48593	78471	Mm.47152	NR_046197	ENSMUSG00000085044	-	RIKEN cDNA 1700109G15 gene
Myh9	1.40786	0.0793694	chr15-2794	77855243	77855643	+	13.4	0.773	Intergenic	-13268	17886	Mm.29677	NM_022410	ENSMUSG00000022443	Fltn|Myhn-1|Myhn1|NMHCIIA|NMMHC-A|NMMHC-IIA|TU72.6	myosin, heavy polypeptide 9, non-muscle
Tom1	1.40776	0.0448722	chr8-2125	75053355	75053755	+	14.7	0.764	intron (NM_001136259, intron 6 of 15)	19869	21968	Mm.1967	NM_011622	ENSMUSG00000042870	-	target of myb1 trafficking protein
Mgll	1.40718	0.013195	chr6-1237	88762977	88763377	+	28.1	0.724	intron (NM_001166250, intron 2 of 3)	38473	23945	Mm.272197	NM_011844	ENSMUSG00000033174	AA589436|Magl|Mgl	monoglyceride lipase
Gm826	1.40637	0.128157	chr2-4098	160261458	160261858	+	9.22	0.694	Intergenic	65836	329554	Mm.291144	NM_001033411	ENSMUSG00000074623	-	predicted gene 826
Akap9	1.4063	0.0987914	chr5-3112	3990467	3990867	+	9.64	0.591	intron (NM_194462, intron 14 of 47)	62481	100986	Mm.46044	NM_194462	ENSMUSG00000040407	5730481H23Rik|AKAP-9|AKAP450|AW545847|C79026|G1-448-15|PRKA9|mKIAA0803|mei2-5|repro12	A kinase (PRKA) anchor protein (yotiao) 9
Brwd3	1.4061	0.07315	chrX-879	108664451	108664851	+	11.7	0.594	Intergenic	169704	382236	Mm.100112	NM_001081477	ENSMUSG00000063663	Brodl|D030064D06Rik|Gm596	bromodomain and WD repeat domain containing 3
6030466F02Rik	1.40569	0.00650818	chr8-1105	123753114	123753514	+	28.1	0.752	Intergenic	19356	234863	Mm.246601	NR_040702	ENSMUSG00000110599	-	RIKEN cDNA 6030466F02 gene
Htr1b	1.40539	0.0429133	chr9-1781	81721511	81721911	+	17.2	0.658	Intergenic	-89159	15551	Mm.445308	NM_010482	ENSMUSG00000049511	-	5-hydroxytryptamine (serotonin) receptor 1B
C130060C02Rik	1.40515	0.174361	chr19-1801	16043087	16043487	+	10.1	0.8	Intergenic	58212	100502653	Mm.149980	NR_045355	ENSMUSG00000097557	-	RIKEN cDNA C130060C02 gene
Cdh13	1.40426	0.00743257	chr8-1104	118422390	118422790	+	30.2	0.66	intron (NM_019707, intron 1 of 13)	138979	12554	Mm.334841	NM_019707	ENSMUSG00000031841	4932416G01Rik|Cdht|Tcad	cadherin 13
5430421F17Rik	1.4042	0.05426	chr8-1950	25366159	25366559	+	15.9	0.79	Intergenic	-60089	74489	Mm.256468	NR_040352	ENSMUSG00000110140	-	RIKEN cDNA 5430421F17 gene
1700025N23Rik	1.40371	0.0924996	chr6-2590	39019342	39019742	+	10.9	0.769	intron (NM_011539, intron 6 of 12)	48044	69986	Mm.490941	NR_040523	ENSMUSG00000100121	-	RIKEN cDNA 1700025N23 gene
1110058D11Rik	1.40358	0.0442552	chr17-1668	64190167	64190567	+	16.4	0.787	Intergenic	-139695	68771	Mm.443351	NR_130982		-	RIKEN cDNA 1110058D11 gene
Zfp664	1.40319	0.0222655	chr5-1883	124879264	124879664	+	16.8	0.678	intron (NM_001081750, intron 2 of 3)	16759	269704	Mm.138617	NM_001081750	ENSMUSG00000079215	AW060232|D930038J03Rik|ZFOC1|Znf664	zinc finger protein 664
Hivep3	1.403	0.0880981	chr4-2600	119887622	119888022	+	12.6	0.68	intron (NM_010657, intron 1 of 8)	73144	16656	Mm.302758	NM_010657	ENSMUSG00000028634	2900056N03Rik|A130075N07|AI848000|E030045D18Rik|KBP-1|KBP1|Krc|Rc|Schnurri-3|Shn3|Zas3	human immunodeficiency virus type I enhancer binding protein 3
Dnajc3	1.40193	0.105954	chr14-1681	118948986	118949386	+	10.5	0.789	intron (NM_008929, intron 1 of 11)	11254	100037258	Mm.12616	NM_008929	ENSMUSG00000022136	AA408985|AU067833|Dnajc3a|Dnajc3b|Prkri|mp58|p58|p58IPK	DnaJ heat shock protein family (Hsp40) member C3
Mtdh	1.40158	0.042222	chr15-2435	33928400	33928800	+	14.3	0.681	Intergenic	-154119	67154	Mm.130883	NM_026002	ENSMUSG00000022255	2610103J23Rik|3D3|3D3/Lyric|AEG-1|AV353288|D8Bwg1112e|Lyric	metadherin
Tm4sf1	1.40138	0.103146	chr3-2536	56972697	56973097	+	12.2	0.723	Intergenic	329091	17112	Mm.856	NM_008536	ENSMUSG00000027800	L6|M3s1	transmembrane 4 superfamily member 1
Mir6239	1.40136	0.0131163	chr14-991	117581726	117582126	+	22.2	0.684	intron (NM_011821, intron 3 of 8)	371921	102465148		NR_105747	ENSMUSG00000098648	Gm28025|mmu-mir-6239	microRNA 6239
Atg13	1.4011	0.0550026	chr2-3162	91696262	91696662	+	12.2	0.661	intron (NM_001355416, intron 1 of 17)	14130	51897	Mm.28492	NM_145528	ENSMUSG00000027244	1110053A20Rik|D2Ertd391e|Harbi1	autophagy related 13
Lpin3	1.40086	0.0110775	chr2-1809	160891648	160892048	+	25.6	0.773	intron (NM_001199118, intron 1 of 19)	3680	64899	Mm.292111	NM_022883	ENSMUSG00000027412	9130206L11Rik|AA438110|AV236139|mKIAA4023	lipin 3
Snx30	1.40073	0.0126834	chr4-1257	59806692	59807092	+	29.8	0.605	intron (NM_172468, intron 1 of 8)	1242	209131	Mm.259705	NM_172468	ENSMUSG00000028385	4732481H14Rik|C030041J06Rik	sorting nexin family member 30
Pmaip1	1.40001	0.11122	chr18-2037	66471465	66471865	+	8.38	0.619	Intergenic	13061	58801	Mm.271878	NM_021451	ENSMUSG00000024521	Noxa	phorbol-12-myristate-13-acetate-induced protein 1
Il15	1.39982	0.0577037	chr8-2005	81877395	81877795	+	15.1	0.667	intron (NM_001024617, intron 8 of 24)	524991	16168	Mm.4392	NM_008357	ENSMUSG00000031712	AI503618|IL-15	interleukin 15
Prr15	1.39981	0.0275902	chr6-1609	54363839	54364239	+	19.3	0.675	intron (NR_033635, intron 3 of 13)	37027	78004	Mm.41984	NM_030024	ENSMUSG00000045725	E130201N16Rik|G90	proline rich 15
Wdr75	1.3997	0.108103	chr1-3474	45687731	45688131	+	11.3	0.795	Intergenic	-107235	73674	Mm.270376	NM_028599	ENSMUSG00000025995	1300003A18Rik|2410118I19Rik|C77608	WD repeat domain 75
Rassf4	1.3997	0.108103	chr6-2724	116694342	116694742	+	10.1	0.765	3' UTR (NM_178768, exon 5 of 5)	-20706	213391	Mm.257931	NM_178045	ENSMUSG00000042129	3830411C14Rik|AD037|AI586137	Ras association (RalGDS/AF-6) domain family member 4
Pigp	1.39944	0.108471	chr16-1353	94379250	94379650	+	13	0.647	intron (NM_009441, intron 1 of 45)	-8435	56176	Mm.474449	NM_019543	ENSMUSG00000022940	Dcrc|Dscr5	phosphatidylinositol glycan anchor biosynthesis, class P
Rab28	1.3993	0.058835	chr5-2346	41733994	41734394	+	13.4	0.788	Intergenic	-26015	100972	Mm.41555	NM_027295	ENSMUSG00000029128	2700023P08Rik|AW496496	RAB28, member RAS oncogene family
Tap2	1.39919	0.00017757	chr17-513	34210580	34210980	+	62.5	0.817	intron (NM_011530, intron 5 of 11)	6301	21355	Mm.14814	NM_011530	ENSMUSG00000024339	ABC18|AI462429|APT2|Abcb3|Ham-2|Ham2|MTP2|PSF2|RING11|Tap-2|Y1|jas	transporter 2, ATP-binding cassette, sub-family B (MDR/TAP)
Armc2	1.39848	0.107896	chr10-3363	41980769	41981169	+	8.8	0.775	intron (NM_001034858, intron 5 of 17)	37413	213402	Mm.211320	NM_001034858	ENSMUSG00000071324	2610018I05Rik	armadillo repeat containing 2
Kif6	1.39817	0.141336	chr17-2232	49671864	49672264	+	10.9	0.829	intron (NM_177052, intron 4 of 22)	56892	319991	Mm.441340	NM_177052	ENSMUSG00000023999	D130004B10Rik|D130084M03Rik	kinesin family member 6
Kcnj3	1.39736	0.109565	chr2-3177	55205054	55205454	+	13	0.767	Intergenic	-230716	16519	Mm.5127	NM_008426	ENSMUSG00000026824	GIRK-1|GIRK1|Kcnf3|Kir3.1	potassium inwardly-rectifying channel, subfamily J, member 3
Tnrc6b	1.3968	0.0522615	chr15-2254	80850002	80850402	+	16.4	0.691	intron (NM_177124, intron 1 of 21)	51592	213988	Mm.131328	NM_144812	ENSMUSG00000047888	2700090M07Rik|A730065C02Rik|AI848765|D230019K20Rik	trinucleotide repeat containing 6b
Dok6	1.39607	0.115541	chr18-1654	89847348	89847748	+	10.9	0.791	Intergenic	-78412	623279	Mm.447164	NM_001039173	ENSMUSG00000073514	Dok-6	docking protein 6
Sgk2	1.39588	0.062511	chr2-3592	162973641	162974041	+	10.5	0.776	intron (NM_001081338, intron 22 of 22)	-13640	27219	Mm.26462	NM_013731	ENSMUSG00000017868	AI098171|AW146006|Sgkl	serum/glucocorticoid regulated kinase 2
Pkp2	1.39564	0.129683	chr16-1715	16209545	16209945	+	8.8	0.659	Intergenic	-3600	67451	Mm.2252	NM_026163	ENSMUSG00000041957	1200008D14Rik|1200012P04Rik|AA516617|Pkp2l	plakophilin 2
Ston2	1.39535	0.222801	chr12-2373	91693358	91693758	+	7.97	0.806	intron (NM_175367, intron 4 of 6)	92878	108800	Mm.23125	NM_175367	ENSMUSG00000020961	4933401N24Rik|AI425999|AW544599	stonin 2
Igsf11	1.39449	0.0670802	chr16-1255	38898921	38899321	+	14.7	0.796	Intergenic	-3224	207683	Mm.245564	NM_170599	ENSMUSG00000022790	1700025L02Rik|BT-IgSF|Igsf13	immunoglobulin superfamily, member 11
Basp1	1.39443	0.131972	chr15-2990	24400212	24400612	+	10.9	0.718	Intergenic	1013352	70350	Mm.29586	NM_027395	ENSMUSG00000045763	2610024P12Rik|CAP-23|CAP23|Ckap3|NAP-22|NAP22	brain abundant, membrane attached signal protein 1
Zfp36l1	1.39381	0.136242	chr12-2364	80096603	80097003	+	8.38	0.683	Intergenic	16210	12192	Mm.235132	NM_007564	ENSMUSG00000021127	AW742437|AW743212|Berg36|Brf1|D530020L18Rik|ERF1|TIS11b|cMG1	zinc finger protein 36, C3H type-like 1
Insr	1.39381	0.136242	chr8-2922	3299363	3299763	+	8.38	0.667	Intergenic	-19946	16337	Mm.268003	NM_010568	ENSMUSG00000005534	4932439J01Rik|CD220|D630014A15Rik|IR|IR-A|IR-B	insulin receptor
D17Wsu92e	1.39361	0.0215522	chr17-1405	27778804	27779204	+	20.5	0.733	intron (NM_001033279, intron 3 of 4)	41538	224647	Mm.196577	NM_001033279	ENSMUSG00000056692	AU020189|C030010A15|C80239	DNA segment, Chr 17, Wayne State University 92, expressed
Arhgef3	1.39359	0.128677	chr14-1935	27299649	27300049	+	9.22	0.757	intron (NM_027871, intron 2 of 10)	-36188	71704	Mm.248606	NM_027871	ENSMUSG00000021895	1200004I24Rik|9830169H03Rik|C76747|Xpln	Rho guanine nucleotide exchange factor (GEF) 3
Chac1	1.39358	0.0268688	chr2-2444	119360726	119361126	+	18.4	0.805	Intergenic	9684	69065	Mm.35083	NM_026929	ENSMUSG00000027313	1810008K03Rik	ChaC, cation transport regulator 1
Ckap4	1.39357	0.143278	chr10-3119	84515403	84515803	+	8.8	0.824	Intergenic	18285	216197	Mm.334999	NM_175451	ENSMUSG00000046841	5630400A09Rik|CLIMP-63|P63	cytoskeleton-associated protein 4
Exoc7	1.39352	0.118282	chr11-4077	116294405	116294805	+	9.22	0.829	intron (NM_001347636, intron 10 of 18)	12133	53413	Mm.22530	NM_016857	ENSMUSG00000020792	Exo70|sec70	exocyst complex component 7
Dnah17	1.39335	0.132492	chr11-3838	118103815	118104215	+	11.3	0.667	intron (NM_001167746, intron 19 of 80)	25204	69926	Mm.473893	NM_001167746	ENSMUSG00000033987	2810003K23Rik|Dnahc17|Dnahcl1|Gm1178|mKIAA3028	dynein, axonemal, heavy chain 17
Ror1	1.39332	0.0330484	chr4-1668	100095674	100096074	+	22.2	0.763	promoter-TSS (NM_001312690)	83	26563	Mm.57252	NM_013845	ENSMUSG00000035305	2810404D04Rik|Ntrkr1	receptor tyrosine kinase-like orphan receptor 1
Ctsc	1.39232	0.0347635	chr7-1712	88198959	88199359	+	21.4	0.72	Intergenic	-78926	13032	Mm.89295	NM_009982	ENSMUSG00000030560	AI047818|CatC|DPP1|DPPI	cathepsin C
Lman1	1.39227	0.134579	chr18-1920	66069089	66069489	+	8.8	0.771	intron (NM_178793, intron 7 of 10)	-66654	70361	Mm.290857	NM_027400	ENSMUSG00000041891	2610020P13Rik|AI326273|AU043785|C730041J05|ERGIC53|F5F8D|MCFD1|MR60|P58|gp58	lectin, mannose-binding, 1
Il1b	1.39084	0.0744885	chr2-3123	129405033	129405433	+	13	0.778	Intergenic	-34094	16176	Mm.222830	NM_008361	ENSMUSG00000027398	IL-1beta|Il-1b	interleukin 1 beta
Kirrel	1.39013	0.0830961	chr3-2717	87144548	87144948	+	10.9	0.667	intron (NM_001170985, intron 1 of 15)	29999	170643	Mm.89552	NM_130867	ENSMUSG00000041734	6720469N11Rik|Kirrel1|Neph1	kirre like nephrin family adhesion molecule 1
Cnn3	1.38926	0.170144	chr3-3312	121462982	121463382	+	8.8	0.688	intron (NM_145394, intron 13 of 14)	36641	71994	Mm.275555	NM_028044	ENSMUSG00000053931	1600014M03Rik|C85854|Calpo3	calponin 3, acidic
Ncor2	1.38895	0.14181	chr5-3097	125158350	125158750	+	9.22	0.694	intron (NM_001253905, intron 1 of 42)	20664	20602	Mm.278646	NM_011424	ENSMUSG00000029478	N-CoR|SMRT|SMRTe	nuclear receptor co-repressor 2
2210420H20Rik	1.38808	0.00315517	chr18-624	82797913	82798313	+	40.2	0.777	Intergenic	-39074	76961	Mm.396392	NR_045389	ENSMUSG00000101773	-	RIKEN cDNA 2210420H20 gene
Atp13a3	1.38763	0.145484	chr16-1741	30374201	30374601	+	10.1	0.882	intron (NM_001128096, intron 2 of 33)	14129	224088	Mm.8924	NM_001128094	ENSMUSG00000022533	AU022875|Gm1745|Gm541|Gm542	ATPase type 13A3
Smox	1.38751	0.173585	chr2-4341	131510816	131511216	+	8.8	0.657	intron (NM_001177840, intron 1 of 3)	19154	228608	Mm.136586	NM_145533	ENSMUSG00000027333	B130066H01Rik|PAO|PAOh1|SMO	spermine oxidase
Clrn3	1.38745	0.0510483	chr7-2138	135510406	135510806	+	15.1	0.714	TTS (NM_178669)	18048	212070	Mm.39721	NM_178669	ENSMUSG00000050866	AI649392|Tmem12	clarin 3
Med4	1.38719	0.104858	chr14-1662	73486719	73487119	+	11.3	0.789	Intergenic	-23130	67381	Mm.282888	NM_026119	ENSMUSG00000022109	2410046H15Rik|DRIP36|HSPC126|TRAP36|Vdirp|Vdrip	mediator complex subunit 4
2900026A02Rik	1.38719	0.104858	chr5-2856	113114437	113114837	+	9.22	0.689	intron (NM_172884, intron 1 of 7)	23948	243219	Mm.160131	NM_172884	ENSMUSG00000051339	8430408O14Rik|A530094D01|AW539426|Gm449|Kiaa1671|mKIAA1671	RIKEN cDNA 2900026A02 gene
Slc34a2	1.38686	0.00317414	chr5-971	53102107	53102507	+	39	0.786	Intergenic	52954	20531	Mm.284891	NM_011402	ENSMUSG00000029188	AA536683|D5Ertd227e|NaPi-2b|Npt2b	solute carrier family 34 (sodium phosphate), member 2
Igfbp4	1.38633	0.0907899	chr11-3989	99039788	99040188	+	9.64	0.673	Intergenic	-1256	16010	Mm.233799	NM_010517	ENSMUSG00000017493	AI875747|Deb2|IBP-4|IGFBP-4	insulin-like growth factor binding protein 4
Pparg	1.38612	0.0883882	chr6-2355	115322838	115323238	+	12.6	0.732	Intergenic	-37913	19016	Mm.3020	NM_011146	ENSMUSG00000000440	Nr1c3|PPAR-gamma|PPAR-gamma2|PPARgamma|PPARgamma2	peroxisome proliferator activated receptor gamma
Gm25500	1.38562	0.0503698	chr9-1962	15317592	15317992	+	15.1	0.57	TTS (NR_028401)	5181	102465758		NR_106108	ENSMUSG00000105847	Mir7650|mmu-mir-7650	predicted gene, 25500
B930095G15Rik	1.38522	0.145225	chr14-1947	121228962	121229362	+	8.8	0.667	intron (NM_134082, intron 5 of 26)	-19544	320268	Mm.435974	NR_155502		-	RIKEN cDNA B930095G15 gene
Mkl2	1.3849	0.0539224	chr16-1219	13323685	13324085	+	16.4	0.823	intron (NM_001122667, intron 2 of 16)	-34536	239719	Mm.270643	NM_153588	ENSMUSG00000009569	Gt4-1|MRTF-B|Mrtfb|mKIAA1243	MKL/myocardin-like 2
Tbc1d23	1.38461	0.0909923	chr16-1385	57252008	57252408	+	12.6	0.708	Intergenic	-20742	67581	Mm.257819	NM_026254	ENSMUSG00000022749	4930451A13Rik|AU015720|AU043671|AU043778|D030022P07Rik|W51689	TBC1 domain family, member 23
Has2os	1.38455	0.0786917	chr15-2447	56440196	56440596	+	13.4	0.738	Intergenic	-249548	594843	Mm.484850	NR_002874	ENSMUSG00000086541	EG594843|Has2as|Hasnt	hyaluronan synthase 2, opposite strand
Pla2g4a	1.38441	0.17468	chr1-4582	149937883	149938283	+	7.55	0.743	intron (NM_008869, intron 1 of 17)	-15644	18783	Mm.4186	NM_008869	ENSMUSG00000056220	Pla2g4|cPLA2|cPLA2-alpha|cPLA2alpha	phospholipase A2, group IVA (cytosolic, calcium-dependent)
9330117O12Rik	1.38384	0.172055	chr18-1973	54622342	54622742	+	9.64	0.781	intron (NR_045400, intron 1 of 2)	10798	328957	Mm.402781	NR_045400		9330117O12	RIKEN cDNA 9330117O12 gene
0610038B21Rik	1.38384	0.172055	chr8-2754	77342060	77342460	+	9.64	0.788	intron (NM_030113, intron 18 of 22)	-174796	70345	Mm.411813	NR_028125	ENSMUSG00000097882	-	RIKEN cDNA 0610038B21 gene
4930444M15Rik	1.38384	0.172055	chr14-1900	76535279	76535679	+	9.64	0.714	intron (NM_001360048, intron 2 of 2)	-14624	75789	Mm.159571	NR_045660	ENSMUSG00000097172	-	RIKEN cDNA 4930444M15 gene
Ccbe1	1.3838	0.0963283	chr18-1553	66299710	66300110	+	12.6	0.8	Intergenic	-8072	320924	Mm.442049	NM_178793	ENSMUSG00000046318	4933426F18Rik|9430093N24Rik|mKIAA1983	collagen and calcium binding EGF domains 1
Parm1	1.38366	0.175846	chr5-3079	91566528	91566928	+	8.8	0.714	intron (NM_145562, intron 1 of 3)	49028	231440	Mm.5002	NM_145562	ENSMUSG00000034981	2210012L08Rik|9130213B05Rik|W91666	prostate androgen-regulated mucin-like protein 1
Ralbp1	1.38348	0.165998	chr17-2541	65870092	65870492	+	8.8	0.767	intron (NM_009067, intron 1 of 9)	14631	19765	Mm.17009	NM_009067	ENSMUSG00000024096	RLIP76|Rip1	ralA binding protein 1
Fendrr	1.38324	0.110413	chr8-2308	120920524	120920924	+	11.7	0.821	Intergenic	162386	68790	Mm.246916	NR_045471	ENSMUSG00000097336	1110050K14Rik|LL66|linc-Foxf1a|lincFoxf1	Foxf1 adjacent non-coding developmental regulatory RNA
Prmt8	1.3829	0.00131372	chr6-753	127693490	127693890	+	43.6	0.734	intron (NM_201371, intron 8 of 9)	75469	381813	Mm.39750	NM_201371	ENSMUSG00000030350	Hrmt1l3|Hrmt1l4	protein arginine N-methyltransferase 8
Gm20750	1.38282	0.203345	chr3-3141	52896483	52896883	+	9.22	0.889	Intergenic	30983	622124	Mm.389434	NR_040555	ENSMUSG00000104401	-	predicted gene, 20750
Lurap1l	1.38258	0.0613736	chr4-1875	81003548	81003948	+	18.4	0.904	Intergenic	93062	52829	Mm.273986	NM_026821	ENSMUSG00000048706	1110029A09Rik|AV077978|AV175137|D4Bwg0951e|WI-13707|bM350F23.1	leucine rich adaptor protein 1-like
F7	1.38158	0.00304052	chr8-1091	12989185	12989585	+	31.4	0.662	intron (NM_001159486, intron 4 of 29)	-36649	14068	Mm.4827	NM_010172	ENSMUSG00000031443	AI132620|Cf7|FVII	coagulation factor VII
Itgb8	1.38153	0.109448	chr12-1762	119215085	119215485	+	12.6	0.721	intron (NM_177290, intron 1 of 13)	22991	320910	Mm.217000	NM_177290	ENSMUSG00000025321	4832412O06Rik	integrin beta 8
Tmprss11b	1.38153	0.109448	chr5-2548	86679263	86679663	+	11.7	0.75	Intergenic	-3165	319875	Mm.253994	NM_177024	ENSMUSG00000035861	9930019B18Rik|Tmprss11bnl	transmembrane protease, serine 11B
Otos	1.3811	0.0616483	chr1-2876	92647832	92648232	+	14.7	0.774	intron (NM_153114, intron 1 of 4)	809	260301	Mm.219545	NM_153114	ENSMUSG00000044055	OTOSP	otospiralin
Nav2	1.38093	0.0585217	chr7-2470	49318164	49318564	+	13.4	0.689	intron (NM_175272, intron 1 of 37)	72175	78286	Mm.333881	NM_175272	ENSMUSG00000052512	5330421F07Rik|AU067780|BQ960892|HELAD1|POMFIL2|RAINB1|RAINB2|Unc53H2|mKIAA3015	neuron navigator 2
Egfl8	1.38092	0.16665	chr17-2727	34618906	34619306	+	7.97	0.781	intron (NM_001302395, intron 7 of 8)	-3135	81701	Mm.231343	NM_152922	ENSMUSG00000015467	Ng3	EGF-like domain 8
Fam50b	1.38084	0.0358261	chr13-1679	34789315	34789715	+	16.8	0.696	Intergenic	49873	108161	Mm.41991	NM_138746	ENSMUSG00000038246	D0H6S2654E|X5L|XAP-5-like	family with sequence similarity 50, member B
Sh3tc2	1.38067	0.0203915	chr18-1110	62032560	62032960	+	18.9	0.69	Intergenic	79685	225608	Mm.262320	NM_172628	ENSMUSG00000045629	D430044G18Rik	SH3 domain and tetratricopeptide repeats 2
Eya2	1.38065	0.0576395	chr2-2413	165559741	165560141	+	18.4	0.735	Intergenic	-35087	14049	Mm.282719	NM_010165	ENSMUSG00000017897	Eab1	EYA transcriptional coactivator and phosphatase 2
Btg1	1.37968	0.186031	chr10-3013	96660518	96660918	+	10.1	0.737	Intergenic	43717	12226	Mm.23811	NM_007569	ENSMUSG00000036478	AI426953|AW546738	B cell translocation gene 1, anti-proliferative
Susd3	1.37911	0.169762	chr13-2846	49272422	49272822	+	8.8	0.694	intron (NM_015759, intron 14 of 17)	-23916	66329	Mm.34308	NM_025491	ENSMUSG00000021384	1700017I11Rik|2810440J20Rik	sushi domain containing 3
Jag1	1.37911	0.169762	chr2-4444	137479171	137479571	+	8.38	0.786	Intergenic	-362851	16449	Mm.22398	NM_013822	ENSMUSG00000027276	ABE2|Gsfabe2|Htu|Ozz|Ser-1	jagged 1
4833427F10Rik	1.37735	0.0762049	chr17-1911	35739555	35739955	+	14.3	0.587	Intergenic	-32695	74601	Mm.410840	NR_045459	ENSMUSG00000092171	-	RIKEN cDNA 4833427F10 gene
C430002N11Rik	1.3769	0.0697127	chr9-1973	96773147	96773547	+	16.4	0.837	non-coding (NR_102293, exon 5 of 5)	7785	319707	Mm.392191	NR_102293	ENSMUSG00000101581	-	RIKEN cDNA C430002N11 gene
Mir1902	1.37669	0.112537	chr2-3682	104458522	104458922	+	9.64	0.698	intron (NM_010434, intron 2 of 15)	-29782	100316678		NR_035432	ENSMUSG00000084516	Mirn1902|mmu-mir-1902	microRNA 1902
Ddx47	1.37647	0.113631	chr6-2378	134998661	134999061	+	12.2	0.574	Intergenic	-12751	67755	Mm.166524	NM_026360	ENSMUSG00000030204	4930588A18Rik|C77285	DEAD (Asp-Glu-Ala-Asp) box polypeptide 47
Gm7538	1.37643	0.0700496	chr5-2077	119368075	119368475	+	15.1	0.804	Intergenic	-168257	665194	Mm.491047	NR_046033	ENSMUSG00000107334	EG665194	predicted gene 7538
Nrg1	1.37601	0.000441224	chr8-590	31842019	31842419	+	62.5	0.629	intron (NM_178591, intron 2 of 8)	75984	211323	Mm.153432	NM_178591	ENSMUSG00000062991	6030402G23Rik|ARIA|D230005F13Rik|GGF|GGFII|HRG|HRGalpha|Hgl|NDF|SMDF	neuregulin 1
Tenm3	1.37554	0.0517111	chr8-1672	49348461	49348861	+	18.9	0.716	Intergenic	-673971	23965	Mm.42191	NM_011857	ENSMUSG00000031561	2610100B16Rik|Odz1|Odz3|Ten-m3|mKIAA1455	teneurin transmembrane protein 3
Pfkfb3	1.37554	0.0517111	chr2-2792	11512315	11512715	+	14.7	0.758	intron (NM_001177758, intron 1 of 14)	-10425	170768	Mm.19669	NM_133232	ENSMUSG00000026773	E330010H22Rik|iPFK-2|uPFK-2	6-phosphofructo-2-kinase/fructose-2,6-biphosphatase 3
1700003H04Rik	1.37473	0.0692906	chr3-2267	124597742	124598142	+	14.7	0.87	Intergenic	-16851	384775	Mm.489851	NR_015460	ENSMUSG00000039174	4930538K10Rik|4933400D22Rik	RIKEN cDNA 1700003H04 gene
Slc14a2	1.37464	0.000996492	chr18-683	78705286	78705686	+	41.1	0.739	Intergenic	-108536	27411	Mm.44158	NM_030683	ENSMUSG00000024552	UT-A1|UT-A3	solute carrier family 14 (urea transporter), member 2
Elovl4	1.3737	0.0267726	chr9-1606	83756600	83757000	+	20.1	0.773	Intergenic	49505	83603	Mm.83949	NM_148941	ENSMUSG00000032262	-	elongation of very long chain fatty acids (FEN1/Elo2, SUR4/Elo3, yeast)-like 4
Sema3a	1.37353	0.00369992	chr5-1034	13229714	13230114	+	41.5	0.701	Intergenic	-166870	20346	Mm.372039	NM_009152	ENSMUSG00000028883	Hsema-I|SEMA1|SemD|Semad|coll-1	sema domain, immunoglobulin domain (Ig), short basic domain, secreted, (semaphorin) 3A
Psd2	1.37338	0.0301261	chr18-1273	35918392	35918792	+	17.2	0.59	Intergenic	-46238	74002	Mm.196944	NM_028707	ENSMUSG00000024347	6330404E20Rik|AW125584|EFA6C	pleckstrin and Sec7 domain containing 2
Itga11	1.3729	0.0619204	chr9-2085	62645607	62646007	+	13.8	0.642	Intergenic	-32048	319480	Mm.34883	NM_176922	ENSMUSG00000032243	4732459H24Rik	integrin alpha 11
Trappc11	1.37266	0.13957	chr8-2819	47510890	47511290	+	8.38	0.839	intron (NM_177240, intron 17 of 29)	22380	320714	Mm.39461	NM_177240	ENSMUSG00000038102	AW558465|D030016E14Rik|R75422	trafficking protein particle complex 11
Mir6390	1.37174	0.136181	chr14-1979	105718815	105719215	+	9.64	0.694	Intergenic	-95245	102465207		NR_105814	ENSMUSG00000098780	Gm27562|mmu-mir-6390	microRNA 6390
Ccdc68	1.37157	0.0519453	chr18-1381	69770158	69770558	+	14.7	0.725	Intergenic	-155201	381175	Mm.266831	NM_201362	ENSMUSG00000038903	BC046343	coiled-coil domain containing 68
9530036O11Rik	1.37112	0.095049	chr5-2873	28396514	28396914	+	10.1	0.623	intron (NM_028234, intron 15 of 18)	-70270	654796	Mm.57202	NR_015562	ENSMUSG00000097726	-	RIKEN cDNA 9530036O11Rik
6720468P15Rik	1.3711	0.216419	chr19-2078	57543785	57544185	+	7.97	0.769	Intergenic	34919	78073	Mm.12411	NR_040306		-	RIKEN cDNA 6720468P15 gene
Gm36595	1.37054	0.142984	chr10-3390	56660386	56660786	+	7.13	0.824	Intergenic	228605	102640560	Mm.417249	NR_152768		-	predicted gene, 36595
Proc	1.37036	0.116487	chr18-1706	32138552	32138952	+	11.3	0.806	promoter-TSS (NM_008934)	-547	19123	Mm.2786	NM_008934	ENSMUSG00000024386	PC	protein C
Mzt1	1.37031	0.140171	chr14-1770	98929361	98929761	+	10.5	0.718	Intergenic	116575	76789	Mm.38912	NM_175245	ENSMUSG00000033186	2410129H14Rik|AI120158|Mozart1	mitotic spindle organizing protein 1
Ehd4	1.37018	0.082558	chr2-2988	120147481	120147881	+	13	0.597	intron (NM_133838, intron 1 of 5)	6894	98878	Mm.132226	NM_133838	ENSMUSG00000027293	2210022F10Rik|AI197390|AI846352|AV006278|Past2	EH-domain containing 4
Ikbkb	1.37005	0.0256801	chr8-1829	22706199	22706599	+	15.9	0.643	intron (NM_001159774, intron 1 of 21)	184	16150	Mm.277886	NM_010546	ENSMUSG00000031537	AI132552|IKK-2|IKK-beta|IKK2|IKK[b]|IKKbeta	inhibitor of kappaB kinase beta
Rmnd5a	1.36982	0.0528457	chr6-1916	71458319	71458719	+	16.8	0.68	Intergenic	-17882	68477	Mm.28474	NM_024288	ENSMUSG00000002222	1110007A06Rik|AJ237586|AW125795|Gid2|MTA.D02.090	required for meiotic nuclear division 5 homolog A
Phactr2	1.36935	0.140103	chr10-3268	13370565	13370965	+	9.22	0.75	intron (NM_001195065, intron 1 of 12)	18205	215789	Mm.283359	NM_001033257	ENSMUSG00000062866	AV158170|BC012871	phosphatase and actin regulator 2
1700123L14Rik	1.36903	0.100333	chr6-2531	96259248	96259648	+	10.9	0.674	intron (NM_182808, intron 2 of 4)	-93243	78482	Mm.391486	NM_030107	ENSMUSG00000072878	-	nucleoporin 50 pseudogene
Srebf2	1.36838	0.0628057	chr15-2753	82138490	82138890	+	10.1	0.722	intron (NR_137170, intron 5 of 5)	-8579	20788	Mm.38016	NM_033218	ENSMUSG00000022463	AI608257|SREBP-2|SREBP2|SREBP2gc|bHLHd2|lop13|nuc	sterol regulatory element binding factor 2
Upf2	1.36826	0.00191483	chr2-1213	5951035	5951435	+	41.5	0.677	promoter-TSS (NM_001081132)	-234	326622	Mm.31102	NM_001081132	ENSMUSG00000043241	-	UPF2 regulator of nonsense transcripts homolog (yeast)
Atg7	1.36802	0.139357	chr6-2822	114725854	114726254	+	9.22	0.735	intron (NM_001253718, intron 18 of 19)	82957	74244	Mm.275332	NM_028835	ENSMUSG00000030314	1810013K23Rik|Agp7|Apg7l|Atg7l|Gm21553	autophagy related 7
Snx24	1.36793	0.0924336	chr18-1534	53214682	53215082	+	12.6	0.761	intron (NM_001357463, intron 11 of 15)	-30780	69226	Mm.32414	NM_029394	ENSMUSG00000024535	2810011K15Rik|5730433I16Rik|AI451341	sorting nexing 24
Zfp330	1.36784	0.034048	chr8-1663	82777466	82777866	+	20.1	0.643	Intergenic	-3540	30932	Mm.269248	NM_145600	ENSMUSG00000031711	BC008086|Noa36|Znf330	zinc finger protein 330
Gm30606	1.36749	0.0762792	chr8-1904	93734924	93735324	+	17.2	0.885	Intergenic	-15149	108167546	Mm.403939	NR_154559		-	predicted gene, 30606
Serp2	1.36687	0.0555758	chr14-1432	76587005	76587405	+	14.7	0.736	Intergenic	-30316	72661	Mm.320384	NM_001160326	ENSMUSG00000052584	2810032E02Rik	stress-associated endoplasmic reticulum protein family member 2
Myh10	1.36676	0.00542977	chr11-1830	68750440	68750840	+	31.9	0.729	intron (NM_175260, intron 5 of 40)	58725	77579	Mm.218233	NM_175260	ENSMUSG00000020900	5730504C04Rik|9330167F11Rik|Fltn|Myhn-2|Myhn2|NMHC II-B|NMHC-B|NMHCII-B|NMMHC II-b|NMMHC-B|NMMHC-IIB|SMemb|mKIAA3005	myosin, heavy polypeptide 10, non-muscle
4933400L20Rik	1.36643	0.0925744	chr8-2338	103763838	103764238	+	11.7	0.86	Intergenic	160239	71058	Mm.67707	NR_045730	ENSMUSG00000110336	-	RIKEN cDNA 4933400L20 gene
Haus2	1.36533	0.117777	chr2-3454	120663692	120664092	+	10.5	0.739	Intergenic	54297	66296	Mm.221900	NM_025475	ENSMUSG00000027285	1700101G24Rik|2410007P03Rik|AU020217|Cep27	HAUS augmin-like complex, subunit 2
Lrrtm2	1.36476	0.000271052	chr18-576	35212833	35213233	+	44.9	0.8	exon (NM_178005, exon 2 of 2)	1991	107065	Mm.39900	NM_178005	ENSMUSG00000071862	AI851755|BB129880|C630011A14Rik|mKIAA0416	leucine rich repeat transmembrane neuronal 2
D830013O20Rik	1.36454	0.138429	chr12-2161	73461985	73462385	+	8.8	0.735	Intergenic	-52622	380765	Mm.490476	NR_046013	ENSMUSG00000056359	Gm891	RIKEN cDNA D830013O20 gene
Calcb	1.36454	0.138429	chr7-3266	114679335	114679735	+	8.38	0.848	Intergenic	-39108	116903	Mm.273838	NM_054084	ENSMUSG00000030666	CGRP2|Calc2	calcitonin-related polypeptide, beta
Asah2	1.36409	0.0319974	chr19-1202	32070411	32070811	+	17.6	0.703	intron (NM_018830, intron 2 of 23)	32529	54447	Mm.491229	NM_018830	ENSMUSG00000024887	AI585898	N-acylsphingosine amidohydrolase 2
Asic2	1.36387	0.0967049	chr11-3981	81996291	81996691	+	11.3	0.717	Intergenic	-28095	11418	Mm.234998	NM_007384	ENSMUSG00000020704	ACIC2|Accn1|BNC1|BNaC1|BNaC1a|Mdeg	acid-sensing (proton-gated) ion channel 2
Tspan11	1.36361	0.140471	chr6-2646	127870306	127870706	+	9.64	0.806	Intergenic	-17116	68498	Mm.174368	NM_026743	ENSMUSG00000030351	1110014F12Rik|AU067806	tetraspanin 11
Kirrel3	1.36341	0.0262743	chr9-1598	34708572	34708972	+	21	0.663	intron (NM_001190912, intron 1 of 15)	220041	67703	Mm.220710	NM_026324	ENSMUSG00000032036	1500010O20Rik|2900036G11Rik|NEPH2|SST4|mKIAA1867	kirre like nephrin family adhesion molecule 3
Inpp5e	1.36315	0.0486298	chr2-2875	26418189	26418589	+	15.1	0.703	intron (NM_153125, intron 22 of 29)	-9170	64436	Mm.330070	NM_033134	ENSMUSG00000026925	1200002L24Rik|72kDa|mKIAA0123	inositol polyphosphate-5-phosphatase E
1700061N14Rik	1.36274	0.147472	chr8-2692	47812091	47812491	+	9.22	0.714	intron (NR_151456, intron 1 of 1)	5926	105243184	Mm.297069	NR_151456	ENSMUSG00000110464	Gm45862	RIKEN cDNA 1700061N14 gene
Cd180	1.36269	0.15332	chr13-2602	102658385	102658785	+	8.8	0.684	Intergenic	-34962	17079	Mm.373974	NM_008533	ENSMUSG00000021624	F630107B15|Ly-78|Ly78|RP105	CD180 antigen
Mir6417	1.36242	0.0302487	chr5-1818	51882453	51882853	+	19.3	0.785	Intergenic	253364	102466648		NR_105845	ENSMUSG00000098726	Gm27334|mmu-mir-6417	microRNA 6417
Hmgb3	1.36209	0.139379	chrX-1070	71528654	71529054	+	8.8	0.765	Intergenic	-27063	15354	Mm.336087	NM_008253	ENSMUSG00000015217	Hmg2a|Hmg4	high mobility group box 3
Nck2	1.36209	0.139379	chr1-4340	43405096	43405496	+	7.97	0.727	Intergenic	-40455	17974	Mm.389903	NM_010879	ENSMUSG00000066877	4833426I10Rik|Grb4|NCKbeta|Nck-2	non-catalytic region of tyrosine kinase adaptor protein 2
Fhl1	1.36175	0.0699571	chrX-755	56677738	56678138	+	14.7	0.629	Intergenic	-53823	14199	Mm.3126	NM_010211	ENSMUSG00000023092	FHL-1|KyoT|RAM14-1|SLIM|SLIM-1	four and a half LIM domains 1
Fam174a	1.36171	0.0130193	chr1-2017	95468095	95468495	+	22.2	0.645	Intergenic	154667	67698	Mm.272705	NM_026321	ENSMUSG00000051185	2310044D20Rik|Fam174|Naa6|Tmem157	family with sequence similarity 174, member A
Parp1	1.36149	0.179537	chr1-4357	180550670	180551070	+	9.22	0.667	Intergenic	-18021	11545	Mm.277779	NM_007415	ENSMUSG00000026496	5830444G22Rik|AI893648|ARTD1|Adprp|Adprt1|C80510|PARP|PPOL|msPARP|parp-1|sPARP-1	poly (ADP-ribose) polymerase family, member 1
Mtus1	1.36136	0.11721	chr8-2571	41099156	41099556	+	10.5	0.738	intron (NM_001005863, intron 1 of 13)	15311	102103	Mm.149438	NM_001005863	ENSMUSG00000045636	AI481402|ATBP135|Atip1|B430010I23Rik|B430305I03Rik|C85752|Cctsg1-440|MD44|MTSG1|mKIAA1288	mitochondrial tumor suppressor 1
E330011O21Rik	1.36115	0.154427	chr16-1860	78052214	78052614	+	7.55	0.719	Intergenic	203040	100503619	Mm.387531	NR_045698	ENSMUSG00000109841	-	RIKEN cDNA E330011O21 gene
D1Pas1	1.36111	0.0645406	chr1-3125	186989036	186989436	+	13.8	0.797	Intergenic	21820	110957	Mm.108054	NM_033077	ENSMUSG00000039224	Pl10	DNA segment, Chr 1, Pasteur Institute 1
4930401O12Rik	1.3611	0.141449	chr13-2674	31179369	31179769	+	8.8	0.784	Intergenic	61517	73924	Mm.417825	NR_045957	ENSMUSG00000087460	-	RIKEN cDNA 4930401O12 gene
Ptn	1.36104	0.00666309	chr6-1104	36817145	36817545	+	30.6	0.654	Intergenic	-7166	19242	Mm.279690	NM_008973	ENSMUSG00000029838	HARP|HB-GAM|HBBM|HBBN|HBGF-8|HBNF|OSF|Osf-1|Osf1	pleiotrophin
Eno1	1.36031	0.0679807	chr4-2382	150226976	150227376	+	13	0.732	Intergenic	-10021	13806	Mm.70666	NM_023119	ENSMUSG00000063524	0610008I15|AL022784|Eno-1|MBP-1	enolase 1, alpha non-neuron
2410004P03Rik	1.36007	0.0191142	chr12-994	17040403	17040803	+	25.2	0.809	Intergenic	-28876	73667	Mm.159048	NM_001201332	ENSMUSG00000071398	-	RIKEN cDNA 2410004P03 gene
Cpt1a	1.36003	0.116137	chr19-1660	3343950	3344350	+	11.7	0.721	intron (NM_013495, intron 1 of 18)	20849	12894	Mm.18522	NM_013495	ENSMUSG00000024900	C730027G07|CPTI|Cpt1	carnitine palmitoyltransferase 1a, liver
Gm33677	1.36003	0.116137	chr10-2964	119070923	119071323	+	10.5	0.714	Intergenic	-20624	102636674	Mm.399320	NR_152787	ENSMUSG00000112778	-	predicted gene, 33677
Ston2	1.35997	0.116006	chr12-1732	91786309	91786709	+	12.6	0.857	promoter-TSS (NM_175367)	-73	108800	Mm.23125	NM_175367	ENSMUSG00000020961	4933401N24Rik|AI425999|AW544599	stonin 2
Tenm3	1.35977	0.157572	chr8-2836	48827401	48827801	+	9.22	0.667	Intergenic	-152911	23965	Mm.42191	NM_011857	ENSMUSG00000031561	2610100B16Rik|Odz1|Odz3|Ten-m3|mKIAA1455	teneurin transmembrane protein 3
Mro	1.35947	0.0684002	chr18-1406	73843450	73843850	+	14.3	0.824	Intergenic	-15735	71263	Mm.126220	NM_027741	ENSMUSG00000064036	4930507C04Rik|4933435E20Rik	maestro
Foxq1	1.35947	0.0684002	chr13-2093	31465223	31465623	+	13.8	0.673	Intergenic	-92747	15220	Mm.44235	NM_008239	ENSMUSG00000038415	HFH-1|Hfh1|Hfh1l|sa	forkhead box Q1
Dab2ip	1.35896	0.0325589	chr2-2206	35577409	35577809	+	21	0.711	intron (NM_001114125, intron 1 of 16)	-5231	69601	Mm.29629	NM_001001602	ENSMUSG00000026883	2310011D08Rik|AI480459|Aip1|mKIAA1743	disabled 2 interacting protein
Gm19466	1.35835	0.11908	chr18-1939	53672028	53672428	+	7.97	0.625	intron (NR_040349, intron 1 of 2)	24077	100502945	Mm.376937	NR_040349		-	predicted gene, 19466
Adgrg6	1.35835	0.0370693	chr10-1864	14531268	14531668	+	19.3	0.659	intron (NM_001002268, intron 2 of 24)	13568	215798	Mm.440142	NM_001002268	ENSMUSG00000039116	1190004A11Rik|AI449247|AW045736|DREG|Gm222|Gpr126	adhesion G protein-coupled receptor G6
Zfp827	1.35827	0.0110109	chr8-1248	79028011	79028411	+	27.7	0.722	promoter-TSS (NM_178267)	-226	622675	Mm.48724	NM_178267	ENSMUSG00000071064	2810449M09Rik|D630040G17Rik|Znf827	zinc finger protein 827
Zfp874b	1.35822	0.162038	chr13-2243	67484274	67484674	+	10.9	0.806	promoter-TSS (NM_001076791)	-221	408067	Mm.315879	NM_001076791	ENSMUSG00000059839	9630025I21Rik|Rslcan16	zinc finger protein 874b
Pik3c2g	1.35808	0.193986	chr6-2784	139736168	139736568	+	8.8	0.871	intron (NM_207683, intron 11 of 31)	-105077	18705	Mm.333471	NM_011084	ENSMUSG00000030228	C80387|PI3K-C2-gamma	phosphatidylinositol-4-phosphate 3-kinase catalytic subunit type 2 gamma
Rgs2	1.35807	0.0696656	chr1-3006	144006504	144006904	+	14.7	0.763	Intergenic	-2555	19735	Mm.28262	NM_009061	ENSMUSG00000026360	GOS8	regulator of G-protein signaling 2
Sema5a	1.35726	0.0776711	chr15-2577	32342257	32342657	+	13	0.712	intron (NM_009154, intron 1 of 22)	97644	20356	Mm.260374	NM_009154	ENSMUSG00000022231	5930434A13|9130201M22Rik|AI464145|Semaf|semF	sema domain, seven thrombospondin repeats (type 1 and type 1-like), transmembrane domain (TM) and short cytoplasmic domain, (semaphorin) 5A
Rab11fip5	1.35563	0.0722683	chr6-2119	85386500	85386900	+	13.8	0.774	Intergenic	-12066	52055	Mm.220334	NM_177466	ENSMUSG00000051343	9130206P09Rik|C75969|D6Ertd32e|GAF1|RIP11	RAB11 family interacting protein 5 (class I)
Gm3693	1.35463	0.124911	chr12-2098	81243180	81243580	+	8.8	0.545	TTS (NR_152198)	15096	100042143	Mm.149463	NR_152198		-	predicted gene 3693
Mir3090	1.35454	0.0596025	chr2-2639	133861711	133862111	+	15.9	0.638	Intergenic	297203	100526500		NR_037273	ENSMUSG00000093338	mmu-mir-3090	microRNA 3090
Tab1	1.35444	0.0646481	chr15-2623	80114439	80114839	+	13.8	0.576	intron (NM_207708, intron 3 of 3)	-18515	66513	Mm.288245	NM_025609	ENSMUSG00000022414	2310012M03Rik|Map3k7ip1|b2b449Clo	TGF-beta activated kinase 1/MAP3K7 binding protein 1
Gm38414	1.35401	0.026584	chr8-1755	36173116	36173516	+	18	0.598	Intergenic	17306	330738	Mm.128075	NR_151736	ENSMUSG00000109704	A230084N10|Gm45568	predicted gene, 38414
Fam210b	1.3539	0.0204093	chr2-1439	172335113	172335513	+	33.1	0.778	Intergenic	-10264	67017	Mm.30013	NM_025912	ENSMUSG00000027495	2010011I20Rik|AI430961|AV108736	family with sequence similarity 210, member B
4933412E24Rik	1.35301	0.194799	chr15-3709	60112078	60112478	+	8.38	0.71	Intergenic	-95660	71088	Mm.425950	NM_027668	ENSMUSG00000071749	-	RIKEN cDNA 4933412E24 gene
Adam9	1.35268	0.0444309	chr8-1598	24990215	24990615	+	20.1	0.726	intron (NM_001270996, intron 10 of 21)	26507	11502	Mm.28908	NM_007404	ENSMUSG00000031555	AU020942|MDC9|Mltng|mKIAA0021	a disintegrin and metallopeptidase domain 9 (meltrin gamma)
Igfbp3	1.35243	0.168656	chr11-4765	7798860	7799260	+	7.13	0.686	Intergenic	-585137	16009	Mm.29254	NM_008343	ENSMUSG00000020427	AI649005|IGFBP-3|IGgfbp3	insulin-like growth factor binding protein 3
Tex33	1.35239	0.130025	chr15-3713	78369042	78369442	+	8.38	0.667	Intergenic	19527	73376	Mm.73222	NM_028522	ENSMUSG00000062154	1700061J05Rik|Ean57	testis expressed 33
Nme9	1.35163	0.0840926	chr9-2081	99446345	99446745	+	15.5	0.754	Intergenic	-9698	623534	Mm.484967	NM_001165957		Txndc6	NME/NM23 family member 9
Rps15a	1.35141	0.0843174	chr7-2387	118102680	118103080	+	13.4	0.74	Intergenic	13267	267019	Mm.288212	NM_170669	ENSMUSG00000008683	A630031B11Rik	ribosomal protein S15A
Kcnj5	1.3513	0.174707	chr9-3118	32314582	32314982	+	8.8	0.676	TTS (NM_010605)	29455	16521	Mm.69472	NM_010605	ENSMUSG00000032034	GIRK4|Kir3.4	potassium inwardly-rectifying channel, subfamily J, member 5
Wdr76	1.35129	0.137796	chr2-3809	121579068	121579468	+	10.1	0.795	intron (NM_001360084, intron 4 of 13)	72545	241627	Mm.293284	NM_030234	ENSMUSG00000027242	5830411K18Rik|6030457D09|AA517836	WD repeat domain 76
Alk	1.35128	0.128188	chr17-1971	72238240	72238640	+	12.6	0.762	intron (NM_007439, intron 3 of 28)	365867	11682	Mm.311854	NM_007439	ENSMUSG00000055471	CD246|Tcrz	anaplastic lymphoma kinase
Cxcl5	1.35108	0.0380016	chr5-1652	90745418	90745818	+	18.9	0.792	Intergenic	-13680	20311	Mm.4660	NM_009141	ENSMUSG00000029371	AMCF-II|Cxcl6|ENA-78|GCP-2|LIX|Scyb5|Scyb6	chemokine (C-X-C motif) ligand 5
Gcnt1	1.34975	0.169382	chr19-1772	17271145	17271545	+	10.1	0.8	Intergenic	68160	14537	Mm.244825	NM_010265	ENSMUSG00000038843	5630400D21Rik|B130048E03|C2 GlcNAcT|C2GNT|IGnT	glucosaminyl (N-acetyl) transferase 1, core 2
Dgki	1.34967	0.0596487	chr6-2158	37370663	37371063	+	14.3	0.696	intron (NM_178661, intron 2 of 11)	-70887	320127	Mm.119469	NM_001081206	ENSMUSG00000038665	6430604M11Rik|C130010K08Rik	diacylglycerol kinase, iota
2022-03-02	1.34908	0.191522	chr1-4356	184853333	184853733	+	9.22	0.686	Intergenic	-7686	67247	Mm.177724	NM_133684	ENSMUSG00000073481	2810484M10Rik|Mosc2|mARC1	mitochondrial amidoxime reducing component 2
Abtb1	1.34885	0.178129	chr6-3159	88795338	88795738	+	8.38	0.759	intron (NM_001166249, intron 3 of 7)	46397	80283	Mm.166858	NM_030251	ENSMUSG00000030083	AI847549|BC003234|BPOZ|EF1ABP	ankyrin repeat and BTB (POZ) domain containing 1
Neb	1.34708	0.0332926	chr2-2695	52365158	52365558	+	15.5	0.691	Intergenic	-26560	17996	Mm.389247	NM_010889	ENSMUSG00000026950	AI595938	nebulin
1700017L05Rik	1.34686	0.0140525	chr5-1363	77581161	77581561	+	27.3	0.745	Intergenic	115873	69370	Mm.426881	NR_131050	ENSMUSG00000107232	-	RIKEN cDNA 1700017L05 gene
4930583K01Rik	1.34658	0.0189558	chr7-1542	118250543	118250943	+	23.9	0.74	Intergenic	6836	67745	Mm.483404	NM_183267	ENSMUSG00000055159	-	RIKEN cDNA 4930583K01 gene
Wisp1	1.34658	0.102905	chr15-3017	66929672	66930072	+	11.7	0.673	3' UTR (NM_008681, exon 16 of 16)	38479	22402	Mm.10222	NM_018865	ENSMUSG00000005124	AW146261|CCN4|Elm1	WNT1 inducible signaling pathway protein 1
Sertad2	1.3464	0.131868	chr11-3708	20571906	20572306	+	12.2	0.865	intron (NM_021372, intron 1 of 1)	28853	58172	Mm.339676	NM_021372	ENSMUSG00000049800	AB041541|AU021878|Kiaa0127|MNCb-1504|SEI-2|Sei2|TRIP-Br2|mKIAA0127	SERTA domain containing 2
Anks1b	1.346	0.0726348	chr10-2216	90303793	90304193	+	14.3	0.811	intron (NM_001359241, intron 10 of 25)	-271734	77531	Mm.440605	NM_181398	ENSMUSG00000058589	AIDA-1|AIDA-1b|C030032C09Rik|E530015N03Rik|EB-1|Gm10937|Gm1555	ankyrin repeat and sterile alpha motif domain containing 1B
Sfrp2	1.34587	0.146402	chr3-2948	83694576	83694976	+	9.64	0.73	Intergenic	-71545	20319	Mm.19155	NM_009144	ENSMUSG00000027996	AI851596|Sdf5	secreted frizzled-related protein 2
P2ry14	1.34558	0.0200873	chr3-1749	59120742	59121142	+	20.1	0.682	intron (NM_001287119, intron 1 of 2)	9820	140795	Mm.439021	NM_133200	ENSMUSG00000036381	A330108O13Rik|Gpr105|P2Y14	purinergic receptor P2Y, G-protein coupled, 14
Plekhh1	1.34516	0.0931145	chr12-1663	79018116	79018516	+	12.6	0.792	Intergenic	-10847	211945	Mm.478321	NM_181073	ENSMUSG00000060716	AV308913|C77772|D630024D12Rik|mKIAA1200	pleckstrin homology domain containing, family H (with MyTH4 domain) member 1
Myo5c	1.34495	0.0895717	chr9-2219	75253160	75253560	+	12.6	0.804	intron (NM_001081322, intron 8 of 40)	21346	208943	Mm.41339	NM_001081322	ENSMUSG00000033590	9130003O20Rik|BB085560|C330029I24	myosin VC
9630028I04Rik	1.34464	0.026869	chr17-1278	27237840	27238240	+	23.9	0.72	intron (NR_131118, intron 2 of 2)	10026	319720	Mm.394996	NR_131118		-	RIKEN cDNA 9630028I04 gene
Pdia6	1.3444	0.118103	chr12-1705	17258453	17258853	+	13	0.684	Intergenic	-7942	71853	Mm.222825	NM_027959	ENSMUSG00000020571	1700015E05Rik|AL023058|C77895|CaBP5|P5|Txndc7	protein disulfide isomerase associated 6
Sntb1	1.34388	0.00552942	chr15-1217	55923228	55923628	+	34.8	0.828	Intergenic	-16479	20649	Mm.309425	NM_016667	ENSMUSG00000060429	-	syntrophin, basic 1
Hsbp1	1.34377	0.16295	chr8-2761	119182763	119183163	+	9.22	0.694	intron (NM_019707, intron 7 of 13)	-161575	68196	Mm.358714	NM_024219	ENSMUSG00000031839	0610007A03Rik|AA408769|Hsp25	heat shock factor binding protein 1
Abcb11	1.34319	0.10038	chr2-3082	69349086	69349486	+	14.3	0.844	Intergenic	-6670	27413	Mm.439855	NM_021022	ENSMUSG00000027048	ABC16|Bsep|Lith1|PFIC2|PGY4|SPGP	ATP-binding cassette, sub-family B (MDR/TAP), member 11
4930578N18Rik	1.34312	0.0712044	chr16-1207	76225976	76226376	+	14.7	0.811	Intergenic	103563	78215	Mm.243885	NR_040575		-	RIKEN cDNA 4930578N18 gene
Chst2	1.34279	0.0696824	chr9-2282	95289193	95289593	+	13	0.721	Intergenic	117877	54371	Mm.212446	NM_018763	ENSMUSG00000033350	AI428561|AW121776|C130041E03Rik|Chts2|GST-2|GlcNAc6ST|Gn6st	carbohydrate sulfotransferase 2
Mir7231	1.34261	0.0407355	chr6-1845	122826356	122826756	+	16.8	0.839	intron (NM_021899, intron 1 of 10)	-4821	102465710		NR_106090	ENSMUSG00000106580	mmu-mir-7231	microRNA 7231
Kcna4	1.34246	0.0603396	chr2-3024	107318971	107319371	+	13.4	0.727	Intergenic	28582	16492	Mm.142718	NM_021275	ENSMUSG00000042604	Kv1.4	potassium voltage-gated channel, shaker-related subfamily, member 4
Ednra	1.34242	0.00634405	chr8-1075	77825849	77826249	+	31.9	0.589	Intergenic	-101597	13617	Mm.283168	NM_010332	ENSMUSG00000031616	AEA001|ET-AR|ETa|Gpcr10|Mhdaaea1	endothelin receptor type A
Rhbdf2	1.34234	0.157527	chr11-4424	116628946	116629346	+	10.9	0.833	Intergenic	-2127	217344	Mm.89695	NM_172572	ENSMUSG00000020806	4732465I17Rik|Rhbdl6|cub	rhomboid 5 homolog 2
Rtn4	1.34173	0.144507	chr11-4468	29626480	29626880	+	8.8	0.806	Intergenic	-66218	68585	Mm.192580	NM_024226	ENSMUSG00000020458	1110020G17Rik|AA407876|AA409940|AA960376|ASY|C130026I10Rik|NOGO|NSP-CL|NgA|Nogo-A|Nogo-B|Nogo-C|mKIAA0886|mKIAA4153	reticulon 4
0610039H22Rik	1.33815	0.108304	chr11-3910	88589497	88589897	+	10.5	0.652	intron (NM_054043, intron 6 of 13)	-29554	68397	Mm.426889	NR_131025		-	RIKEN cDNA 0610039H22 gene
Cmip	1.338	0.000185195	chr8-457	117395197	117395597	+	64.1	0.803	intron (NM_028941, intron 3 of 20)	46227	74440	Mm.233181	NM_028941	ENSMUSG00000034390	4933407C03Rik|5830471E12Rik|AI314065|AI464126	c-Maf inducing protein
4930402F11Rik	1.33704	0.146084	chr7-3117	69807277	69807677	+	8.8	0.765	Intergenic	311383	73796	Mm.410832	NR_045940	ENSMUSG00000108885	-	RIKEN cDNA 4930402F11 gene
Xkr5	1.33612	0.0147914	chr8-1254	18950880	18951280	+	27.3	0.673	promoter-TSS (NM_001286469)	-105	319581	Mm.111354	NM_176951	ENSMUSG00000039814	5430438H03Rik|XRG5	X-linked Kx blood group related 5
Kctd6	1.3358	0.150133	chr14-2020	8233153	8233553	+	9.22	0.722	intron (NM_053115, intron 13 of 14)	17105	71393	Mm.292712	NM_027782	ENSMUSG00000021752	5430433B02Rik|AU044285	potassium channel tetramerisation domain containing 6
Erbin	1.33531	0.163913	chr13-2740	103969940	103970340	+	8.38	0.692	Intergenic	-49554	59079	Mm.277354	NM_021563	ENSMUSG00000021709	1700028E05Rik|Erbb2ip|mKIAA1225	Erbb2 interacting protein
Pkp4	1.33486	0.159681	chr2-3555	59176634	59177034	+	10.5	0.762	intron (NM_175464, intron 1 of 20)	15984	227937	Mm.260938	NM_026361	ENSMUSG00000026991	5031422I09Rik|9430019K17Rik|Armrp|p0071	plakophilin 4
Bap1	1.33459	0.123566	chr14-1944	31272217	31272617	+	8.38	0.75	exon (NM_001033668, exon 54 of 78)	20928	104416	Mm.3779	NM_027088	ENSMUSG00000021901	2300006C11Rik|AA989761|AW553466|mKIAA0272|uch-x4	Brca1 associated protein 1
Znhit6	1.33401	0.0465967	chr3-2238	145521803	145522203	+	14.7	0.557	intron (NM_027770, intron 53 of 59)	-54205	229937	Mm.24586	NM_001081094	ENSMUSG00000074182	2410019A14Rik	zinc finger, HIT type 6
Retreg1	1.33296	0.064087	chr15-2370	25826544	25826944	+	14.3	0.701	Intergenic	-16554	66270	Mm.25311	NM_025459	ENSMUSG00000022270	1810015C04Rik|AU015349|Fam134b|Retreg1d	reticulophagy regulator 1
Mdga1	1.33287	0.0664951	chr17-1866	29890521	29890921	+	14.3	0.732	Intergenic	-2839	74762	Mm.40901	NM_001081160	ENSMUSG00000043557	1200011I03Rik|GPIM|Mamdc3	MAM domain containing glycosylphosphatidylinositol anchor 1
4930546C10Rik	1.33284	0.0222778	chr18-993	68877296	68877696	+	23.5	0.722	Intergenic	74032	78931	Mm.160155	NR_038051		-	RIKEN cDNA 4930546C10 gene
Zfp90	1.33278	0.140417	chr8-2332	106387863	106388263	+	12.2	0.773	Intergenic	-27276	22751	Mm.295582	NM_011764	ENSMUSG00000031907	6430515L01Rik|KRAB17|NK10|Zfp64|Zfp83|mKIAA1954	zinc finger protein 90
4933402J15Rik	1.33265	0.167319	chr14-1930	74267079	74267479	+	7.97	0.765	Intergenic	-88248	74425	Mm.399498	NR_046059	ENSMUSG00000115845	-	RIKEN cDNA 4933402J15 gene
Pls1	1.3321	0.168287	chr9-2761	95832742	95833142	+	9.22	0.763	intron (NM_001033210, intron 1 of 15)	12337	102502	Mm.11869	NM_001033210	ENSMUSG00000049493	AI427122	plastin 1 (I-isoform)
Mir7090	1.33183	0.229622	chr9-3146	121000729	121001129	+	7.55	0.667	intron (NM_177589, intron 35 of 36)	45843	102465661		NR_106058	ENSMUSG00000106193	mmu-mir-7090	microRNA 7090
Rgs20	1.33153	0.0879833	chr1-3863	5070142	5070542	+	9.64	0.647	promoter-TSS (NM_001177795)	-57	58175	Mm.103771	NM_021374	ENSMUSG00000002459	2900073E09Rik|Rgsz1	regulator of G-protein signaling 20
Farp1	1.33127	0.070932	chr14-1315	120996195	120996595	+	15.9	0.831	Intergenic	-39179	223254	Mm.223980	NM_134082	ENSMUSG00000025555	AW228844|BC030329|Cdep	FERM, RhoGEF (Arhgef) and pleckstrin domain protein 1 (chondrocyte-derived)
Amfr	1.33027	0.160403	chr8-3016	94006327	94006727	+	7.97	0.618	intron (NM_011787, intron 1 of 13)	6113	23802	Mm.34641	NM_011787	ENSMUSG00000031751	gp78	autocrine motility factor receptor
Diaph3	1.32965	0.188148	chr14-2123	87064385	87064785	+	8.38	0.667	intron (NM_019670, intron 4 of 27)	76639	56419	Mm.440585	NM_019670	ENSMUSG00000022021	4930417P13Rik|Dia2|Diap3|Drf3|p134MDia2	diaphanous related formin 3
Sucla2	1.32942	0.18509	chr14-2189	73707917	73708317	+	7.55	0.568	Intergenic	155331	20916	Mm.38951	NM_011506	ENSMUSG00000022110	4930547K18Rik|A-SCS|SCS-betaA	succinate-Coenzyme A ligase, ADP-forming, beta subunit
Svil	1.32942	0.18509	chr18-2133	4959735	4960135	+	7.55	0.606	Intergenic	-86654	225115	Mm.136791	NM_153153	ENSMUSG00000024236	AU024053|B430302E16Rik	supervillin
Hsph1	1.32928	0.136349	chr5-2767	149617715	149618115	+	10.1	0.718	intron (NM_001347534, intron 16 of 16)	18400	15505	Mm.270681	NM_013559	ENSMUSG00000029657	105kDa|AI790491|Hsp105|Hsp110|hsp-E7I|hsp110/105	heat shock 105kDa/110kDa protein 1
Vmn2r89	1.32886	0.122763	chr14-1641	51482337	51482737	+	13	0.861	Intergenic	30575	22301	Mm.482572	NM_009486	ENSMUSG00000070448	V2r10|V2r11	vomeronasal 2, receptor 89
Chd2	1.32886	0.122763	chr7-2847	73460400	73460800	+	10.9	0.653	intron (NM_001081345, intron 28 of 38)	81146	244059	Mm.34539	NM_001081345	ENSMUSG00000078671	2810013C04Rik|2810040A01Rik|5630401D06Rik|AI851092|BC029703|CHD-2	chromodomain helicase DNA binding protein 2
Scrg1	1.3287	0.14064	chr8-2317	57401544	57401944	+	12.2	0.842	Intergenic	-54179	20284	Mm.12886	NM_009136	ENSMUSG00000031610	AW124307	scrapie responsive gene 1
Ccser2	1.32865	0.0560852	chr14-1230	36583774	36584174	+	16.4	0.657	Intergenic	335561	72972	Mm.27621	NM_027045	ENSMUSG00000058690	1700012P13Rik|2900054P12Rik|AI035535|AW108503|Fam190b|Gcap14	coiled-coil serine rich 2
Prkd1	1.32804	0.0728437	chr12-1625	50544719	50545119	+	13.8	0.594	intron (NM_008858, intron 1 of 18)	104304	18760	Mm.133719	NM_008858	ENSMUSG00000002688	PKD|PKD1|Pkcm|Prkcm	protein kinase D1
Pgrmc1	1.32783	0.128353	chrX-974	36550939	36551339	+	10.9	0.738	Intergenic	-47054	53328	Mm.9052	NM_016783	ENSMUSG00000006373	AA415812|HPR6.6|PPMR|Vema|mPR	progesterone receptor membrane component 1
Pappa2	1.32779	0.089558	chr1-3289	158748287	158748687	+	11.7	0.597	intron (NM_001085376, intron 20 of 21)	208951	23850	Mm.458621	NM_001085376	ENSMUSG00000073530	PAPP-A2|PLAC3|Pappe	pappalysin 2
Nucb2	1.32771	0.0569376	chr7-1694	116491145	116491545	+	20.5	0.797	Intergenic	-13024	53322	Mm.9901	NM_016773	ENSMUSG00000030659	AI607786|Calnuc|Nefa|Nesfatin-1	nucleobindin 2
Med30	1.3277	0.0436714	chr15-1976	52681279	52681679	+	21.4	0.833	Intergenic	-30966	69790	Mm.195562	NM_027212	ENSMUSG00000038622	1810038N03Rik|2510044J04Rik|TRAP25|Thrap6	mediator complex subunit 30
4930431F12Rik	1.32745	0.104821	chr5-2446	45102742	45103142	+	12.2	0.769	intron (NR_131933, intron 5 of 5)	136741	75783	Mm.218472	NR_073013	ENSMUSG00000062496	-	RIKEN cDNA 4930431F12 gene
Pdgfra	1.32734	0.0255894	chr5-1726	75156901	75157301	+	26.8	0.739	intron (NM_001083316, intron 1 of 22)	935	18595	Mm.221403	NM_011058	ENSMUSG00000029231	AI115593|CD140a|Pdgfr-2	platelet derived growth factor receptor, alpha polypeptide
Gm20740	1.32733	0.217235	chr15-3763	62986150	62986550	+	8.38	0.743	Intergenic	493258	432958	Mm.255105	NR_045279	ENSMUSG00000115520	-	predicted gene, 20740
Gab1	1.32652	0.0375842	chr8-1687	80866523	80866923	+	20.1	0.765	intron (NM_021356, intron 1 of 9)	13756	14388	Mm.277409	NM_021356	ENSMUSG00000031714	AA408973|AW107238	growth factor receptor bound protein 2-associated protein 1
Car12	1.32639	0.0748361	chr9-2102	66734793	66735193	+	13.4	0.8	intron (NM_178396, intron 2 of 10)	21307	76459	Mm.277921	NM_178396	ENSMUSG00000032373	2310047E01Rik|AI314958|CA-XII|Ca12	carbonic anhydrase 12
Crtc1	1.32613	0.092683	chr8-2534	70447901	70448301	+	11.3	0.632	Intergenic	-8528	382056	Mm.227767	NM_001004062	ENSMUSG00000003575	AI413414|Mect1|R74955|TORC1|mKIAA0616	CREB regulated transcription coactivator 1
Fgf1	1.32602	0.101373	chr18-1612	38946840	38947240	+	12.2	0.704	intron (NM_001033789, intron 4 of 4)	-28341	14164	Mm.241282	NM_010197	ENSMUSG00000036585	Dffrx|Fam|Fgf-1|Fgfa	fibroblast growth factor 1
Mrgprh	1.32588	0.0786258	chr17-1975	12880139	12880539	+	12.6	0.811	Intergenic	4305	80978	Mm.160368	NM_030726	ENSMUSG00000059408	Gpr90|Mgrb|MrgH	MAS-related GPR, member H
1700011L22Rik	1.32576	0.17134	chr8-2553	79269878	79270278	+	10.1	0.763	intron (NM_133823, intron 5 of 6)	-21495	67687	Mm.178707	NM_026315	ENSMUSG00000031682	-	RIKEN cDNA 1700011L22 gene
Foxl1	1.32557	0.0266729	chr8-1373	121227727	121228127	+	23.5	0.72	Intergenic	100242	14241	Mm.5111	NM_008024	ENSMUSG00000097084	FREAC7|Fkh6|fkh-6	forkhead box L1
Tprkb	1.32503	0.0270055	chr6-1412	85916127	85916527	+	26.8	0.911	promoter-TSS (NM_023160)	356	69786	Mm.218434	NM_176842	ENSMUSG00000054226	0610033G21Rik|1810034M08Rik|Cgi-121|DRWMS1|mDRWMS1	Tp53rk binding protein
Nat3	1.32496	0.256433	chr8-3079	67523187	67523587	+	7.97	0.84	promoter-TSS (NM_008674)	-467	17962	Mm.57193	NM_008674	ENSMUSG00000056426	-	N-acetyltransferase 3
Plcxd2	1.32492	0.067377	chr16-1421	46033796	46034196	+	13.4	0.683	Intergenic	-23583	433022	Mm.380993	NM_001134480	ENSMUSG00000087141	AW494639|EG433022	phosphatidylinositol-specific phospholipase C, X domain containing 2
Cpa2	1.32394	0.182651	chr6-3005	30551008	30551408	+	8.8	0.767	intron (NM_001024698, intron 7 of 10)	9566	232680	Mm.268855	NM_001024698	ENSMUSG00000071553	-	carboxypeptidase A2, pancreatic
4930592I03Rik	1.32351	0.0663295	chr18-1241	83059845	83060245	+	19.7	0.859	Intergenic	-139485	75853	Mm.420737	NR_033307		-	RIKEN cDNA 4930592I03 gene
Gramd3	1.32343	0.129779	chr18-1935	56008146	56008546	+	8.8	0.722	Intergenic	-391994	107022	Mm.24356	NM_026240	ENSMUSG00000001700	9030613F08Rik|9130427A09Rik|AW061306|Gramd2b|NS3TP2	GRAM domain containing 3
Naalad2	1.32304	0.0757715	chr9-2166	18385744	18386144	+	12.6	0.714	promoter-TSS (NM_028279)	92	72560	Mm.474510	NM_028279	ENSMUSG00000043943	2700022G20Rik|D9Ertd285e|Folh1b|GCP3|GCPIII|NAADALASE2|NAALADASE2	N-acetylated alpha-linked acidic dipeptidase 2
Ptprg	1.32193	0.0351921	chr14-1049	11554365	11554765	+	21.4	0.602	intron (NM_008981, intron 1 of 29)	1012	19270	Mm.431266	NM_008981	ENSMUSG00000021745	5430405N12Rik|AW046354|AW549872|RPTPgamma	protein tyrosine phosphatase, receptor type, G
Thsd7a	1.32174	0.0908481	chr6-2033	12851899	12852299	+	15.5	0.736	Intergenic	-102846	330267	Mm.11989	NM_001164805	ENSMUSG00000032625	Gm837	thrombospondin, type I, domain containing 7A
Metrnl	1.32059	0.0125674	chr11-1930	121747058	121747458	+	28.5	0.739	Intergenic	44831	210029	Mm.153566	NM_144797	ENSMUSG00000039208	9430048M07Rik|BC019776	meteorin, glial cell differentiation regulator-like
Nuf2	1.32041	0.00838052	chr1-2032	169579512	169579912	+	25.2	0.746	Intergenic	-48248	66977	Mm.151315	NM_023284	ENSMUSG00000026683	2410003C07Rik|AU044112|C85691|Cdca1|NUF2R	NUF2, NDC80 kinetochore complex component
Clvs1	1.32016	0.109924	chr4-2387	9115896	9116296	+	13	0.902	Intergenic	-153197	74438	Mm.473368	NM_028940	ENSMUSG00000041216	4933402J24Rik|Clvl1|Rlbp1l1	clavesin 1
Taf4	1.31982	0.151501	chr2-4099	179917048	179917448	+	9.22	0.773	intron (NM_001081092, intron 14 of 14)	59398	228980	Mm.235542	NM_001081092	ENSMUSG00000039117	135kDa|AI450312|TAFII130|TAFII135|Taf2c1|Taf4a	TATA-box binding protein associated factor 4
Ccdc33	1.31966	0.110697	chr9-2494	58111215	58111615	+	10.1	0.674	intron (NM_001166282, intron 3 of 19)	7408	382077	Mm.335193	NM_029212	ENSMUSG00000037716	4930535E21Rik|Gm1117|Tzip1	coiled-coil domain containing 33
0610038B21Rik	1.31943	0.203258	chr8-3094	77510495	77510895	+	7.97	0.778	intron (NM_030113, intron 1 of 22)	-6361	70345	Mm.411813	NR_028125	ENSMUSG00000097882	-	RIKEN cDNA 0610038B21 gene
4930474M22Rik	1.31902	0.0455953	chr17-1404	14353436	14353836	+	20.5	0.899	intron (NM_022315, intron 7 of 12)	45306	74917	Mm.32228	NM_183107		-	RIKEN cDNA 4930474M22 gene
1700025N23Rik	1.3189	0.14154	chr6-2285	39067080	39067480	+	12.6	0.745	intron (NR_040523, intron 1 of 3)	306	69986	Mm.490941	NR_040523	ENSMUSG00000100121	-	RIKEN cDNA 1700025N23 gene
0610039H22Rik	1.31886	0.0772661	chr11-3152	88553001	88553401	+	13	0.714	intron (NM_054043, intron 6 of 13)	-66050	68397	Mm.426889	NR_131025		-	RIKEN cDNA 0610039H22 gene
Polr1d	1.3186	0.0829882	chr5-2453	147094148	147094548	+	12.2	0.703	intron (NM_181730, intron 1 of 2)	17002	20018	Mm.317557	NM_009087	ENSMUSG00000029642	1110003G10Rik|AC19|RPA16|Rpo1-3	polymerase (RNA) I polypeptide D
Col6a4	1.31841	0.0899182	chr9-2352	106053527	106053927	+	10.9	0.761	intron (NM_026763, intron 13 of 37)	42964	68553	Mm.28854	NM_026763	ENSMUSG00000032572	1110001D15Rik|AI413310|AU023415|Dvwa|EG235580|Vwa6	collagen, type VI, alpha 4
Akt3	1.31661	0.197159	chr1-4561	177321951	177322351	+	7.55	0.833	Intergenic	-73384	23797	Mm.235194	NM_011785	ENSMUSG00000019699	AI851531|D930002M15Rik|Nmf350	thymoma viral proto-oncogene 3
Palld	1.31647	0.0157351	chr8-1188	61773655	61774055	+	28.9	0.689	intron (NM_001293772, intron 2 of 21)	-13757	72333	Mm.29933	NM_001081390	ENSMUSG00000058056	2410003B16Rik|6030492A02	palladin, cytoskeletal associated protein
Tob1	1.31625	0.123459	chr11-3158	94133494	94133894	+	14.3	0.745	Intergenic	-77760	22057	Mm.259673	NM_009427	ENSMUSG00000037573	Tob|Trob	transducer of ErbB-2.1
Slco5a1	1.31529	0.0949641	chr1-3050	12942279	12942679	+	14.3	0.696	intron (NM_172841, intron 2 of 8)	48656	240726	Mm.24481	NM_172841	ENSMUSG00000025938	4732454B15|A630033C23Rik|AA407151	solute carrier organic anion transporter family, member 5A1
G630071F17Rik	1.31513	0.161069	chr18-1648	60648781	60649181	+	12.2	0.7	Intergenic	-14429	328963	Mm.417203	NR_045401		G630071F17	RIKEN cDNA G630071F17 gene
Gm19303	1.31486	0.109117	chr15-3198	51188978	51189378	+	10.1	0.78	Intergenic	206432	100502643	Mm.131987	NR_045092	ENSMUSG00000115654	-	predicted gene, 19303
Plekhm3	1.31484	0.155522	chr1-4254	64852421	64852821	+	9.22	0.757	intron (NM_001039493, intron 6 of 7)	104203	241075	Mm.239534	NM_175509	ENSMUSG00000051344	9430067K14Rik|A230102O09Rik|AI449570|DAPR|Plekhm1l	pleckstrin homology domain containing, family M, member 3
Ss18	1.31444	0.161887	chr18-1784	14511967	14512367	+	11.3	0.688	Intergenic	170747	268996	Mm.31761	NM_009280	ENSMUSG00000037013	D130059H17|Ssxt|Syt	SS18, nBAF chromatin remodeling complex subunit
C730036E19Rik	1.31441	0.00461566	chr1-1524	151236481	151236881	+	35.6	0.663	Intergenic	98647	402734	Mm.337666	NR_038011		lncLSTR	RIKEN cDNA C730036E19 gene
Lrfn3	1.31413	0.204101	chr7-3397	30353329	30353729	+	7.97	0.688	Intergenic	9243	233067	Mm.23157	NM_175478	ENSMUSG00000036957	A530045B06Rik|SALM4	leucine rich repeat and fibronectin type III domain containing 3
Cxcl1	1.31413	0.204101	chr5-3337	90861979	90862379	+	7.97	0.656	Intergenic	-29066	14825	Mm.21013	NM_008176	ENSMUSG00000029380	Fsp|Gro1|KC|Mgsa|N51|Scyb1|gro	chemokine (C-X-C motif) ligand 1
4932414N04Rik	1.3139	0.197934	chr2-4391	68756966	68757366	+	7.55	0.722	Intergenic	99282	75721	Mm.65456	NM_183113	ENSMUSG00000079324	-	RIKEN cDNA 4932414N04 gene
AU023762	1.31364	0.124011	chr9-2323	113568751	113569151	+	11.3	0.66	intron (NR_040760, intron 1 of 4)	18201	102688	Mm.394901	NR_040760	ENSMUSG00000109890	-	expressed sequence AU023762
Ppp1r37	1.31362	0.11075	chr7-2577	19561396	19561796	+	11.7	0.593	intron (NM_199149, intron 1 of 12)	802	232947	Mm.219662	NM_199149	ENSMUSG00000051403	Gm158|Lrrc68	protein phosphatase 1, regulatory subunit 37
E330034G19Rik	1.31338	0.0955484	chr14-1347	24358439	24358839	+	15.9	0.87	Intergenic	65275	105418	Mm.2077	NM_001033214	ENSMUSG00000038925	AA415275|Zpac	RIKEN cDNA E330034G19 gene
Chn1	1.31323	0.0497804	chr2-2283	73629264	73629664	+	19.3	0.766	intron (NM_175752, intron 2 of 6)	-3724	108699	Mm.257073	NM_029716	ENSMUSG00000056486	0610007I19Rik|0710001E19Rik|1700112L09Rik|2900046J01Rik|AI413815|ARHGAP2	chimerin 1
Ahctf1	1.31322	0.205766	chr1-4409	179814549	179814949	+	8.8	0.71	Intergenic	-10734	226747	Mm.128165	NM_026375	ENSMUSG00000026491	6230412P20Rik|AV011447|Elys	AT hook containing transcription factor 1
Gm6639	1.31316	0.162871	chr3-3229	35401446	35401846	+	8.38	0.806	Intergenic	264517	625963	Mm.251506	NR_040748	ENSMUSG00000105662	-	predicted gene 6639
Olfml2a	1.31316	0.109536	chr2-3298	38961788	38962188	+	11.7	0.75	Intergenic	30008	241327	Mm.103491	NM_172854	ENSMUSG00000046618	4932431K08Rik|mFLJ00237	olfactomedin-like 2A
Lrrc41	1.31316	0.109536	chr4-2766	116096342	116096742	+	10.5	0.842	TTS (NM_009015)	21273	230654	Mm.3655	NM_153521	ENSMUSG00000028703	AA409966|AW555107|D630045E04Rik|D730026A16Rik|MUF1	leucine rich repeat containing 41
A430078G23Rik	1.31294	0.0370426	chr8-1624	3348123	3348523	+	19.7	0.762	Intergenic	-5092	319493	Mm.234565	NM_001033378	ENSMUSG00000074497	-	RIKEN cDNA A430078G23 gene
Dixdc1	1.31289	0.150689	chr9-2426	50700778	50701178	+	11.3	0.681	intron (NM_178118, intron 5 of 19)	27006	330938	Mm.82598	NM_178118	ENSMUSG00000032064	4930563F16Rik|BC048182|Ccd1|Ccd1Aalpha1L|Ccd1Abeta1L|Ccd1BalphaL|Ccd1BbetaL|Ccd1CL|mKIAA1735	DIX domain containing 1
Itpk1	1.3128	0.195942	chr12-2317	102719747	102720147	+	8.38	0.733	Intergenic	-15078	217837	Mm.482192	NM_172584	ENSMUSG00000057963	BC031182	inositol 1,3,4-triphosphate 5/6 kinase
Mir5118	1.31201	0.0559004	chr16-1194	55519867	55520267	+	16.8	0.833	Intergenic	25336	100628589		NR_039578	ENSMUSG00000093292	mmu-mir-5118|mu-mir-5118	microRNA 5118
Gal3st2b	1.31192	0.121881	chr1-3852	93919930	93920330	+	9.64	0.8	intron (NM_001205249, intron 1 of 3)	1693	100041596	Mm.417228	NM_001205249	ENSMUSG00000093805	Gal3ST-2|Gal3st2|Gm9994	galactose-3-O-sulfotransferase 2B
Csmd1	1.31183	0.0740164	chr8-1778	17564770	17565170	+	17.2	0.806	Intergenic	-29585	94109	Mm.436988	NM_053171	ENSMUSG00000060924	B930082H09|mKIAA1890	CUB and Sushi multiple domains 1
Gm13497	1.31171	0.0472912	chr2-2339	51312085	51312485	+	18	0.806	Intergenic	70454	329404	Mm.417725	NR_040636	ENSMUSG00000086349	A730015I17	predicted gene 13497
Cd300a	1.31128	0.0521317	chr11-2665	114903212	114903612	+	17.6	0.894	Intergenic	13371	217303	Mm.294439	NM_170758	ENSMUSG00000034652	B230315M08Rik|Clm8|LMIR1|MAIR-1|MAIR-I|MAIR-Ia|MMAC8|Pigr4|mcpir1	CD300A molecule
1700054M17Rik	1.31119	0.120494	chr2-3450	118306575	118306975	+	12.6	0.721	intron (NR_045919, intron 2 of 2)	1861	73358	Mm.437192	NR_045919	ENSMUSG00000085889	-	RIKEN cDNA 1700054M17 gene
Plcb4	1.31111	0.0309152	chr2-1872	135641533	135641933	+	23.5	0.716	Intergenic	-17814	18798	Mm.38009	NM_013829	ENSMUSG00000039943	A930039J07Rik|AI854601|C230058B11Rik	phospholipase C, beta 4
4930401O10Rik	1.30918	0.00453906	chr11-1464	71976844	71977244	+	40.2	0.808	Intergenic	-36922	73816	Mm.390391	NR_045942	ENSMUSG00000085528	-	RIKEN cDNA 4930401O10 gene
Vps54	1.30916	0.191644	chr11-4215	21281792	21282192	+	9.22	0.73	intron (NM_001290628, intron 7 of 22)	42960	245944	Mm.170103	NM_139061	ENSMUSG00000020128	Hcc8|Vps54l|mSLP8|wr	VPS54 GARP complex subunit
Sorcs1	1.30914	0.17333	chr19-1892	50926003	50926403	+	8.8	0.781	Intergenic	-247557	58178	Mm.313672	NM_021377	ENSMUSG00000043531	Sorcs|mSorCS	sortilin-related VPS10 domain containing receptor 1
Cd9	1.30884	0.0378218	chr6-1466	125443847	125444247	+	21.8	0.822	Intergenic	50713	12527	Mm.210676	NM_007657	ENSMUSG00000030342	Tspan29	CD9 antigen
Mir205	1.30853	0.164175	chr1-3975	193477209	193477609	+	10.1	0.771	Intergenic	30121	387201		NR_029592	ENSMUSG00000065533	Mirn205|mir-205|mmu-mir-205	microRNA 205
Plac1	1.30853	0.164175	chrX-1076	53176325	53176725	+	8.8	0.686	intron (NM_001357802, intron 1 of 2)	-62120	56096	Mm.274842	NM_019538	ENSMUSG00000061082	DXWsu72e|Epcs26|Oosp2l	placental specific protein 1
Snd1	1.30853	0.164175	chr6-3073	28507851	28508251	+	7.97	0.806	intron (NM_019776, intron 1 of 23)	27703	56463	Mm.439987	NM_019776	ENSMUSG00000001424	AL033314|Tudor-SN	staphylococcal nuclease and tudor domain containing 1
Apba1	1.30853	0.164175	chr19-2058	23848754	23849154	+	7.13	0.793	intron (NM_177034, intron 1 of 12)	90078	319924	Mm.22879	NM_177034	ENSMUSG00000024897	6430513E09Rik|Lin-10|Mint|Mint1|Urop11|X11|X11alpha	amyloid beta (A4) precursor protein binding, family A, member 1
Tas2r126	1.30793	0.0934914	chr6-2160	42423923	42424323	+	13.8	0.755	Intergenic	-10412	387353	Mm.377914	NM_207028	ENSMUSG00000048284	T2R12|T2R26|Tas2r26|Tas2r41|mGR26|mt2r35	taste receptor, type 2, member 126
4921509O07Rik	1.30756	0.160743	chr13-2441	113528511	113528911	+	10.5	0.848	Intergenic	-25867	70917	Mm.491036	NR_045501	ENSMUSG00000114790	-	RIKEN cDNA 4921509O07 gene
Magi1	1.30756	0.160743	chr6-2441	94336927	94337327	+	10.1	0.875	Intergenic	-53210	14924	Mm.217216	NM_010367	ENSMUSG00000045095	AIP3|BAP1|Baiap1|Gukmi1|MAGI1c|Magi-1|TNRC19|WWP3|mKIAA4129	membrane associated guanylate kinase, WW and PDZ domain containing 1
Pde7a	1.30756	0.160743	chr3-3096	19406366	19406766	+	9.64	0.839	Intergenic	-95244	18583	Mm.355614	NM_008802	ENSMUSG00000069094	AU015378|AW047537	phosphodiesterase 7A
Saysd1	1.30751	0.0988806	chr14-1582	20043936	20044336	+	12.6	0.615	Intergenic	39036	67509	Mm.292423	NM_026209	ENSMUSG00000045107	1810063B07Rik|4930488P03Rik	SAYSVFN motif domain containing 1
Hmcn1	1.30746	0.0797962	chr1-3037	150761126	150761526	+	15.1	0.69	intron (NM_001024720, intron 15 of 106)	232109	545370	Mm.379425	NM_001024720	ENSMUSG00000066842	EG545370|FIBL-6|Gm201	hemicentin 1
Rps6kc1	1.30739	0.0257003	chr1-1995	190814595	190814995	+	24.7	0.761	intron (NM_178775, intron 8 of 14)	96975	320119	Mm.220912	NM_178775	ENSMUSG00000089872	AA682037|B130003F20Rik|C80612|Rpk118	ribosomal protein S6 kinase polypeptide 1
Ica1	1.30684	0.0928793	chr6-2137	8780589	8780989	+	13.4	0.796	Intergenic	-2305	15893	Mm.275683	NM_010492	ENSMUSG00000062995	69kDa|ICA69	islet cell autoantigen 1
Akain1	1.3065	0.01315	chr17-1068	69495959	69496359	+	31.9	0.692	Intergenic	56833	320722	Mm.400254	NM_001145192	ENSMUSG00000091636	A330050F15Rik	A kinase (PRKA) anchor inhibitor 1
Gadd45a	1.30648	0.0650295	chr6-1824	67087274	67087674	+	16.4	0.697	Intergenic	-50067	13197	Mm.72235	NM_007836	ENSMUSG00000036390	AA545191|Ddit1|GADD45	growth arrest and DNA-damage-inducible 45 alpha
Osbpl7	1.30644	0.0791742	chr11-3247	97050908	97051308	+	13.8	0.587	intron (NM_001310509, intron 1 of 22)	288	71240	Mm.190450	NM_001081434	ENSMUSG00000038534	4933437E18Rik	oxysterol binding protein-like 7
Ctgf	1.30643	0.0949187	chr10-2460	24554065	24554465	+	13	0.766	Intergenic	-41177	14219	Mm.390287	NM_010217	ENSMUSG00000019997	Ccn2|Fisp12|Hcs24|fisp-12	connective tissue growth factor
Atxn1	1.30609	0.103927	chr13-2254	45796353	45796753	+	12.2	0.686	intron (NM_001199304, intron 3 of 6)	168438	20238	Mm.342683	NM_009124	ENSMUSG00000046876	2900016G23Rik|Atx1|C85907|Gm10786|Sca1	ataxin 1
Park7	1.30607	0.186586	chr4-2809	150898653	150899053	+	10.1	0.848	intron (NM_020569, intron 6 of 6)	11068	57320	Mm.277349	NM_020569	ENSMUSG00000028964	DJ-1|Dj1	Parkinson disease (autosomal recessive, early onset) 7
Nedd9	1.30585	0.0227569	chr13-1139	41330942	41331342	+	26.8	0.667	intron (NM_001111324, intron 3 of 7)	27859	18003	Mm.288980	NM_017464	ENSMUSG00000021365	Cas-L|CasL|HEF1|MEF1|Nedd-9|p105	neural precursor cell expressed, developmentally down-regulated gene 9
Insr	1.30563	0.172542	chr8-2802	3171929	3172329	+	9.64	0.692	intron (NM_001330056, intron 13 of 21)	107488	16337	Mm.268003	NM_010568	ENSMUSG00000005534	4932439J01Rik|CD220|D630014A15Rik|IR|IR-A|IR-B	insulin receptor
Cracr2a	1.30563	0.172542	chr6-2707	127672108	127672508	+	9.64	0.549	Intergenic	94333	381812	Mm.296093	NM_001033464	ENSMUSG00000061414	Efcab4b|Gm1073|Gm462	calcium release activated channel regulator 2A
Celrr	1.30526	0.163811	chr1-3922	121074439	121074839	+	9.64	0.73	Intergenic	-12766	98452	Mm.131017	NR_038008	ENSMUSG00000097881	AI848258|B230209K01Rik|Celr|Gm818	cerebellum expressed regulatory RNA
Ifngas1	1.30526	0.163811	chr10-2956	118573149	118573549	+	9.64	0.643	Intergenic	-16824	103214	Mm.30529	NR_104123	ENSMUSG00000112230	AI447422|Tmevpg1	Ifng antisense RNA 1
4930511E03Rik	1.305	0.00438791	chr6-877	94971704	94972104	+	34.8	0.778	Intergenic	28070	78773	Mm.67065	NR_040761	ENSMUSG00000108187	-	RIKEN cDNA 4930511E03 gene
Vtcn1	1.30482	0.0453764	chr3-1808	100866882	100867282	+	21.4	0.716	intron (NM_178594, intron 1 of 5)	41623	242122	Mm.137467	NM_178594	ENSMUSG00000051076	B7h4|B7s1|B7x|BC032925	V-set domain containing T cell activation inhibitor 1
Egfl7	1.30427	0.100265	chr2-3148	26555810	26556210	+	13	0.529	Intergenic	-25046	353156	Mm.268933	NM_178444	ENSMUSG00000026921	VE-statin|Zneu1	EGF-like domain 7
Rgs13	1.30372	0.105624	chr1-3370	144202926	144203326	+	12.6	0.756	Intergenic	-25754	246709	Mm.38271	NM_153171	ENSMUSG00000051079	-	regulator of G-protein signaling 13
Cavin4	1.3032	0.166557	chr4-2885	48691923	48692323	+	10.1	0.641	Intergenic	28609	68016	Mm.133444	NM_026509	ENSMUSG00000028348	2310039E09Rik|Murc	caveolae associated 4
Hspb1	1.30284	0.182204	chr5-3256	135855308	135855708	+	11.7	0.711	intron (NM_021403, intron 8 of 14)	-32411	15507	Mm.13849	NM_013560	ENSMUSG00000004951	27kDa|Hsp25	heat shock protein 1
4930527G23Rik	1.30274	0.140341	chr18-1588	29463382	29463782	+	12.6	0.689	intron (NR_045395, intron 3 of 3)	21382	78199	Mm.243850	NR_045395		-	RIKEN cDNA 4930527G23 gene
Nsmce3	1.30248	0.11465	chr7-2437	64856548	64856948	+	14.3	0.755	intron (NM_183087, intron 2 of 9)	16292	66647	Mm.19944	NM_023239	ENSMUSG00000070520	5730494G16Rik|AI642138|BB044375|HCA4|Mageg1|Ndnl2|mage-g1	NSE3 homolog, SMC5-SMC6 complex component
Gm14486	1.30213	0.0314868	chr2-2336	30692365	30692765	+	20.1	0.629	Intergenic	-14554	665635	Mm.450149	NR_136917		-	predicted gene 14486
Atf3	1.30172	0.121599	chr1-3965	191193837	191194237	+	9.22	0.705	Intergenic	-10704	11910	Mm.2706	NM_007498	ENSMUSG00000026628	LRG-21	activating transcription factor 3
Crnde	1.30166	0.0943847	chr8-1914	92304429	92304829	+	15.9	0.814	Intergenic	51491	71296	Mm.86664	NR_033641	ENSMUSG00000031736	4933436C20Rik	colorectal neoplasia differentially expressed (non-protein coding)
Sox5os3	1.3009	0.0226919	chr6-1362	144834467	144834867	+	25.2	0.7	Intergenic	161799	66760	Mm.233631	NR_040519	ENSMUSG00000085785	4933425H06Rik	SRY (sex determining region Y)-box 5, opposite strand 3
Rit1	1.30083	0.188088	chr3-3118	88738494	88738894	+	9.64	0.634	Intergenic	21840	19769	Mm.4009	NM_009069	ENSMUSG00000028057	RIBB|ROC1|Rit	Ras-like without CAAX 1
Shroom3	1.30066	0.0104091	chr5-1326	92961609	92962009	+	26.4	0.742	intron (NM_001077596, intron 8 of 9)	63816	27428	Mm.46014	NM_015756	ENSMUSG00000029381	AL022960|D5Ertd287e|Shrm|Shrm3	shroom family member 3
Klrb1c	1.30061	0.134689	chr6-2708	128798487	128798887	+	9.64	0.756	Intergenic	-10046	17059	Mm.480764	NM_008527	ENSMUSG00000030325	AI462337|CD161|Klrb1b|Ly-59|Ly55c|Ly59|NK-RP1|NK1.1|NKR-P1.9|NKRP1|NKRP140|Nk-1|Nk-1.2|Nk1|Nk1.2|Nkrp1b|Nkrp1c|ly-55c	killer cell lectin-like receptor subfamily B member 1C
Grm8	1.30057	0.269952	chr6-1839	28135739	28136139	+	18.4	0.855	promoter-TSS (NM_001361125)	-793	14823	Mm.320732	NM_008174	ENSMUSG00000024211	A230002O04|GluR8|Gprc1h|mGluR8	glutamate receptor, metabotropic 8
Rgs18	1.30054	0.0752516	chr1-2711	145113110	145113510	+	16.4	0.86	Intergenic	-337883	64214	Mm.253927	NM_022881	ENSMUSG00000026357	-	regulator of G-protein signaling 18
Vdr	1.30048	0.116607	chr15-2647	97922541	97922941	+	13.4	0.833	Intergenic	-14445	22337	Mm.245084	NM_009504	ENSMUSG00000022479	Nr1i1	vitamin D (1,25-dihydroxyvitamin D3) receptor
Mymx	1.29996	0.0974915	chr17-1612	45610135	45610535	+	15.9	0.672	Intergenic	-8233	653016	Mm.45676	NM_001177468	ENSMUSG00000079471	EG653016|Esgp|Gm7325|minion|myomerger	myomixer, myoblast fusion factor
Etv4	1.29839	0.135575	chr11-3954	101763638	101764038	+	9.22	0.757	intron (NM_144831, intron 19 of 22)	21472	18612	Mm.5025	NM_008815	ENSMUSG00000017724	AW414408|Pea-3|Pea3	ets variant 4
Uxs1	1.29828	0.179664	chr1-3937	43785404	43785804	+	9.64	0.659	intron (NM_026430, intron 6 of 14)	42104	67883	Mm.387202	NM_026430	ENSMUSG00000057363	1600025I13Rik|AI451869|AI649125|AW550562	UDP-glucuronate decarboxylase 1
Psd3	1.29773	0.119981	chr8-2151	67910809	67911209	+	13	0.74	promoter-TSS (NM_030263)	-63	234353	Mm.32525	NM_027626	ENSMUSG00000030465	4931420C21Rik|AI661273|BC003498|D430018P08|EFA6D	pleckstrin and Sec7 domain containing 3
Seh1l	1.29765	0.0804024	chr18-1398	67768227	67768627	+	17.2	0.868	Intergenic	-6449	72124	Mm.307315	NM_028112	ENSMUSG00000079614	2610007A16Rik|AW540070|SEC13L|SEH1A|SEH1B|Seh1	SEH1-like (S. cerevisiae
Pdzrn3	1.2976	0.127991	chr6-2578	101408308	101408708	+	10.1	0.688	Intergenic	-30611	55983	Mm.321654	NM_018884	ENSMUSG00000035357	1110020C07Rik|AI429718|AL023082|LNX3|SEMACAP3|Semcap3	PDZ domain containing RING finger 3
Sdr39u1	1.2975	0.0796167	chr14-1343	55899890	55900290	+	15.1	0.738	intron (NM_001082975, intron 1 of 5)	142	654795	Mm.486218	NM_001082975	ENSMUSG00000022223	2310014G06Rik	short chain dehydrogenase/reductase family 39U, member 1
Sbspon	1.29748	0.0759592	chr1-2477	15976461	15976861	+	18.9	0.806	Intergenic	-83939	226866	Mm.131665	NM_001033288	ENSMUSG00000032719	Gm106|Rpesp	somatomedin B and thrombospondin, type 1 domain containing
Tnfrsf23	1.29722	0.150193	chr7-3264	143692068	143692468	+	8.38	0.61	intron (NM_001199227, intron 20 of 21)	-6393	79201	Mm.290780	NM_024290	ENSMUSG00000037613	SOB|TNFRSFH23|Tnfrh1|Tnfrsf1al1|mDcTRAILR1|mSOB	tumor necrosis factor receptor superfamily, member 23
Rffl	1.29679	0.125289	chr11-3804	82806800	82807200	+	10.5	0.69	intron (NM_001007465, intron 6 of 6)	22043	67338	Mm.341608	NM_026097	ENSMUSG00000020696	1700051E09Rik|4930516L10Rik|BG080975|Carp2	ring finger and FYVE like domain containing protein
Slc29a4	1.29635	0.0986061	chr5-2396	142714051	142714451	+	11.7	0.635	intron (NM_146257, intron 5 of 10)	12150	243328	Mm.125942	NM_146257	ENSMUSG00000050822	ENT4|mPMAT	solute carrier family 29 (nucleoside transporters), member 4
Sema3e	1.29635	0.148664	chr5-2656	13987153	13987553	+	10.9	0.865	Intergenic	-37923	20349	Mm.134093	NM_011348	ENSMUSG00000063531	6430702L12|AA408817|Semah|mKIAA0331	sema domain, immunoglobulin domain (Ig), short basic domain, secreted, (semaphorin) 3E
Ppcdc	1.29634	0.0748116	chr9-1894	57428084	57428484	+	15.9	0.622	intron (NR_152145, intron 3 of 6)	11452	66812	Mm.250508	NM_176831	ENSMUSG00000063849	1810057I13Rik|8430432M10Rik	phosphopantothenoylcysteine decarboxylase
Pik3c2a	1.29573	0.0503628	chr7-1875	116458936	116459336	+	18.9	0.765	Intergenic	-15678	18704	Mm.3810	NM_011083	ENSMUSG00000030660	Cpk-m|PI3KC2	phosphatidylinositol-4-phosphate 3-kinase catalytic subunit type 2 alpha
2010009K17Rik	1.29572	0.106868	chr2-3500	158064556	158064956	+	10.9	0.667	intron (NM_027434, intron 6 of 6)	27041	72340	Mm.443395	NR_040609	ENSMUSG00000100860	-	RIKEN cDNA 2010009K17 gene
Rfc3	1.29554	0.0680521	chr5-2040	151703957	151704357	+	14.3	0.75	Intergenic	-52949	69263	Mm.12553	NM_027009	ENSMUSG00000033970	2810416I22Rik|38kDa|AU022547|Recc3	replication factor C (activator 1) 3
Ppat	1.29531	0.0175199	chr5-1628	76962641	76963041	+	23.9	0.709	intron (NM_025939, intron 6 of 8)	-11263	231327	Mm.202337	NM_172146	ENSMUSG00000029246	5730454C12Rik|AA408689|AA675351|AI507113|C79945	phosphoribosyl pyrophosphate amidotransferase
Gramd1c	1.29491	0.0227079	chr16-800	44058292	44058692	+	28.1	0.695	Intergenic	-16484	207798	Mm.19316	NM_153528	ENSMUSG00000036292	4921521N14Rik	GRAM domain containing 1C
Lama4	1.29449	0.0520997	chr10-1617	39044510	39044910	+	22.6	0.806	intron (NM_010681, intron 9 of 37)	79195	16775	Mm.258065	NM_010681	ENSMUSG00000019846	-	laminin, alpha 4
Pdk2	1.29441	0.0756915	chr11-3487	95046910	95047310	+	12.2	0.733	intron (NM_001306071, intron 22 of 24)	-5739	18604	Mm.29768	NM_133667	ENSMUSG00000038967	-	pyruvate dehydrogenase kinase, isoenzyme 2
Cops8	1.29374	0.0816711	chr1-3158	90588193	90588593	+	15.5	0.656	Intergenic	-15032	108679	Mm.119177	NM_133805	ENSMUSG00000034432	9430009J09Rik|AA408242|Csn8|Sgn8	COP9 signalosome subunit 8
Samd12	1.29359	0.0502161	chr15-2185	53897853	53898253	+	17.6	0.565	intron (NM_177225, intron 1 of 4)	4383	320679	Mm.442455	NM_177225	ENSMUSG00000058656	A830094I09Rik	sterile alpha motif domain containing 12
Susd5	1.29321	0.209984	chr9-2932	114112168	114112568	+	9.22	0.774	Intergenic	55014	382111	Mm.376140	NM_001101510	ENSMUSG00000086596	Gm1126	sushi domain containing 5
Trim25	1.29321	0.114961	chr11-3411	88996329	88996729	+	13.4	0.673	Intergenic	-2874	217069	Mm.248445	NM_009546	ENSMUSG00000000275	AA960166|AL022677|EFP|Zfp147	tripartite motif-containing 25
Dsel	1.29321	0.114961	chr1-3612	113530468	113530868	+	12.2	0.721	Intergenic	-1665750	319901	Mm.103468	NM_001081316	ENSMUSG00000038702	9330132E09Rik|DS-epi2	dermatan sulfate epimerase-like
Gkn3	1.29317	0.0608668	chr6-2000	87393600	87394000	+	17.2	0.649	Intergenic	-4865	68888	Mm.46387	NM_026860	ENSMUSG00000030048	1190003M12Rik	gastrokine 3
1700017G19Rik	1.29278	0.0469657	chr3-1845	40120401	40120801	+	17.6	0.675	Intergenic	402311	100040882	Mm.272869	NR_040445	ENSMUSG00000037884	-	RIKEN cDNA 1700017G19 gene
Pde6b	1.29252	0.145092	chr5-2718	108386448	108386848	+	10.9	0.628	Intergenic	-1725	18587	Mm.1372	NM_008806	ENSMUSG00000029491	Pdeb|r|rd|rd-1|rd1|rd10	phosphodiesterase 6B, cGMP, rod receptor, beta polypeptide
Slc1a3	1.29236	0.127498	chr15-2833	8634391	8634791	+	12.2	0.8	3' UTR (NM_148938, exon 10 of 10)	76216	20512	Mm.204834	NM_148938	ENSMUSG00000005360	AI504299|B430115D02Rik|Eaat1|GLAST|GLAST-1|GLU-T|GluT-1|Gmt1|MGluT1	solute carrier family 1 (glial high affinity glutamate transporter), member 3
Col23a1	1.29153	0.0507837	chr11-3076	51394680	51395080	+	15.1	0.784	intron (NM_153393, intron 2 of 28)	104960	237759	Mm.154093	NM_153393	ENSMUSG00000063564	2810458L13Rik|AI429655	collagen, type XXIII, alpha 1
Zfp280d	1.29135	0.120738	chr9-2505	72217202	72217602	+	9.64	0.727	Intergenic	-57486	235469	Mm.242791	NM_146224	ENSMUSG00000038535	A930005F02Rik|BC027163|Suhw4|ZNF634|Znf280d	zinc finger protein 280D
Onecut2	1.29117	0.204231	chr18-2136	64356253	64356653	+	7.97	0.852	intron (NM_194268, intron 1 of 1)	16089	225631	Mm.234723	NM_194268	ENSMUSG00000045991	C730009D12|OC-2|Oc2	one cut domain, family member 2
Mir3095	1.29023	0.0535713	chr4-2114	58384021	58384421	+	13.8	0.676	Intergenic	56877	100526502		NR_037278	ENSMUSG00000093293	mir-3095|mmu-mir-3095	microRNA 3095
Adgra3	1.29019	0.0211059	chr5-1451	50032550	50032950	+	26.4	0.679	intron (NM_133911, intron 1 of 18)	26246	70693	Mm.272974	NM_133911	ENSMUSG00000029090	3830613O22Rik|AU044632|Gpr125|Tem5-like	adhesion G protein-coupled receptor A3
Fam71e1	1.29006	0.0991234	chr7-2566	44501563	44501963	+	13.4	0.833	TTS (NM_028169)	5175	75538	Mm.258841	NM_028169	ENSMUSG00000051113	0610007G24Rik|1700021N13Rik|1700021P22Rik|GARI-L5	family with sequence similarity 71, member E1
Fbxo17	1.29003	0.0573504	chr7-1913	28724576	28724976	+	18	0.81	intron (NM_001310687, intron 2 of 6)	7986	50760	Mm.358659	NM_015796	ENSMUSG00000030598	Fbg4|Fbx17|Fbxo26	F-box protein 17
Gm826	1.28941	0.0780352	chr2-2831	160222042	160222442	+	15.1	0.82	Intergenic	105252	329554	Mm.291144	NM_001033411	ENSMUSG00000074623	-	predicted gene 826
Colec12	1.28917	0.00480417	chr18-708	9739539	9739939	+	36.9	0.74	intron (NM_130449, intron 2 of 9)	32091	140792	Mm.218571	NM_130449	ENSMUSG00000036103	CL-P1|SRCL|Scara4	collectin sub-family member 12
9130015A21Rik	1.28894	0.214718	chr12-2347	35751462	35751862	+	7.97	0.677	Intergenic	-56544	71581	Mm.100110	NR_045050	ENSMUSG00000113985	100043575|Gm4527	RIKEN cDNA 9130015A21 gene
Clip1	1.28861	0.0392885	chr5-1690	123670872	123671272	+	19.3	0.614	intron (NM_001359224, intron 1 of 18)	13289	56430	Mm.241109	NM_019765	ENSMUSG00000049550	1110007I12Rik|4631429H07Rik|AV017631|C81039|CLIP-170|CLIP170|CYLN1|Clip50|Rsn|mKIAA4046|restin	CAP-GLY domain containing linker protein 1
Pik3r1	1.28839	0.179154	chr13-2721	101753742	101754142	+	8.8	0.812	intron (NM_001077495, intron 2 of 15)	14275	18708	Mm.259333	NM_001024955	ENSMUSG00000041417	PI3K|p50alpha|p55alpha|p85alpha	phosphoinositide-3-kinase regulatory subunit 1
Jpx	1.28821	0.000901846	chrX-135	103509284	103509684	+	63.7	0.718	Intergenic	15926	70252	Mm.380486	NR_015508	ENSMUSG00000097571	2010000I03Rik|2510040I06Rik|Enox	Jpx transcript, Xist activator (non-protein coding)
Scn2a	1.2881	0.0027806	chr2-1249	65745258	65745658	+	40.7	0.763	intron (NM_001346680, intron 23 of 26)	76772	110876	Mm.220329	NM_001099298	ENSMUSG00000075318	6430408L10|A230052E19Rik|Nav1.2|Scn2a1	sodium channel, voltage-gated, type II, alpha
4930430F21Rik	1.28804	0.106238	chr15-2497	31101993	31102393	+	13.8	0.792	Intergenic	63067	73784	Mm.66947	NR_045186	ENSMUSG00000115474	-	RIKEN cDNA 4930430F21 gene
Fut8	1.2879	0.101665	chr12-1836	77252672	77253072	+	11.3	0.74	intron (NR_045554, intron 1 of 11)	14133	53618	Mm.35628	NM_016893	ENSMUSG00000021065	-	fucosyltransferase 8
Pkp1	1.28788	0.134311	chr1-3762	135938510	135938910	+	10.1	0.683	Intergenic	-19503	18772	Mm.4494	NM_019645	ENSMUSG00000026413	-	plakophilin 1
Abca4	1.28785	0.0873796	chr3-2130	122078167	122078567	+	15.9	0.7	intron (NM_007378, intron 6 of 49)	33907	11304	Mm.3918	NM_007378	ENSMUSG00000028125	AW050280|Abc10|Abcr|D430003I15Rik|RmP	ATP-binding cassette, sub-family A (ABC1), member 4
Mir7232	1.28759	0.125066	chr6-2283	81468085	81468485	+	12.6	0.833	Intergenic	427378	102465711		NR_106091	ENSMUSG00000106154	mmu-mir-7232	microRNA 7232
Armc12	1.28729	0.0948298	chr17-1737	28515956	28516356	+	15.1	0.639	Intergenic	-14705	67645	Mm.46170	NM_026290	ENSMUSG00000024223	4930511I11Rik|AV041658	armadillo repeat containing 12
Tpgs2	1.28711	0.18085	chr18-1662	25099553	25099953	+	11.7	0.868	intron (NM_001289654, intron 16 of 24)	66212	66648	Mm.263189	NM_001004361	ENSMUSG00000024269	5730437P09Rik|5730494M16Rik|AI666318|Pgs2	tubulin polyglutamylase complex subunit 2
Thsd7b	1.28679	0.0332187	chr1-2231	129688559	129688959	+	23.5	0.812	intron (NM_172485, intron 7 of 27)	415455	210417	Mm.380518	NM_172485	ENSMUSG00000042581	1700074E13Rik|B930082A18|D130067I03Rik	thrombospondin, type I, domain containing 7B
Slfn8	1.28611	0.170739	chr11-3927	83013347	83013747	+	11.3	0.931	intron (NM_181545, intron 3 of 5)	7175	276950	Mm.491599	NM_181545	ENSMUSG00000035208	-	schlafen 8
Slc39a11	1.2859	0.0164177	chr11-1747	113487506	113487906	+	29.8	0.869	intron (NM_027216, intron 4 of 9)	78109	69806	Mm.341021	NM_027216	ENSMUSG00000041654	1810074D23Rik	solute carrier family 39 (metal ion transporter), member 11
Urgcp	1.28561	0.0748438	chr11-2948	5731790	5732190	+	16.4	0.618	intron (NM_001077661, intron 1 of 5)	9186	72046	Mm.271657	NM_178623	ENSMUSG00000049680	2010005J08Rik|9130001I21Rik|AW060359|Urg4|mKIAA1507	upregulator of cell proliferation
Btbd3	1.28458	0.0510007	chr2-2150	138040558	138040958	+	21.8	0.753	Intergenic	-215826	228662	Mm.153405	NM_145534	ENSMUSG00000062098	mKIAA0952	BTB (POZ) domain containing 3
Ip6k1	1.28396	0.167708	chr9-3066	108010448	108010848	+	7.55	0.676	intron (NM_013785, intron 1 of 5)	8000	27399	Mm.276155	NM_013785	ENSMUSG00000032594	1200016D08Rik|AU022776|Ihpk1|InsP6|InsP6k1|Itpk6	inositol hexaphosphate kinase 1
Cdca7	1.28358	0.0387062	chr2-1832	72438909	72439309	+	23.5	0.85	intron (NM_023057, intron 19 of 19)	-37110	66953	Mm.270676	NM_025866	ENSMUSG00000055612	2310021G01Rik|AU044109|JPO1	cell division cycle associated 7
Ppp4r2	1.283	0.215184	chr6-2687	100833988	100834388	+	9.64	0.839	intron (NM_182939, intron 1 of 8)	550	232314	Mm.27223	NM_182939	ENSMUSG00000052144	BE691708|C230060M08Rik	protein phosphatase 4, regulatory subunit 2
Trim54	1.28286	0.044358	chr5-1718	31116442	31116842	+	21	0.689	promoter-TSS (NM_021447)	30	58522	Mm.143796	NM_021447	ENSMUSG00000062077	4930486E09Rik|4930566I02Rik|MURF|MURF-3|MuRF3|Rnf30	tripartite motif-containing 54
Mir7689	1.28248	0.207501	chr5-3207	36293300	36293700	+	8.8	0.649	intron (NM_030889, intron 1 of 26)	-8070	102465792		NR_106162	ENSMUSG00000098884	Gm27434|mmu-mir-7689	microRNA 7689
Islr	1.28226	0.141304	chr9-2919	58163059	58163459	+	9.22	0.667	Intergenic	-4038	26968	Mm.367887	NM_012043	ENSMUSG00000037206	AW553146|Meflin	immunoglobulin superfamily containing leucine-rich repeat
Rapgef4	1.2817	0.168375	chr2-3925	72052948	72053348	+	9.22	0.675	intron (NM_001204167, intron 4 of 5)	-1469	56508	Mm.196153	NM_019688	ENSMUSG00000049044	1300003D15Rik|5730402K07Rik|6330581N18Rik|EPAC 2|Epac-2|Epac2|mKIAA4040	Rap guanine nucleotide exchange factor (GEF) 4
Pcdh15	1.2817	0.168375	chr10-3109	74368451	74368851	+	8.8	0.675	intron (NM_001142748, intron 15 of 25)	546784	11994	Mm.338933	NM_023115	ENSMUSG00000052613	BB078305|Gm9815|Ush1f|av|nmf19|roda	protocadherin 15
Gm13497	1.2817	0.168375	chr2-4281	51305369	51305769	+	7.97	0.6	Intergenic	63738	329404	Mm.417725	NR_040636	ENSMUSG00000086349	A730015I17	predicted gene 13497
Desi2	1.28166	0.173961	chr1-4278	178191066	178191466	+	8.8	0.71	intron (NM_024282, intron 1 of 4)	3849	78825	Mm.440132	NM_024282	ENSMUSG00000026502	5830417C01Rik|DeSI-2|Fam152a|Pppde1	desumoylating isopeptidase 2
Alox5	1.28166	0.173961	chr6-3060	116460763	116461163	+	7.97	0.722	exon (NM_009662, exon 1 of 14)	215	11689	Mm.41072	NM_009662	ENSMUSG00000025701	5-LO|5-LOX|5LO|5LX|AI850497|F730011J02	arachidonate 5-lipoxygenase
Gm27162	1.28126	0.0647634	chr9-1792	32836337	32836737	+	17.6	0.722	Intergenic	92429	330917	Mm.488283	NR_131058		A430016B06	predicted gene 27162
Far2	1.2812	0.171018	chr6-2792	147951470	147951870	+	9.64	0.641	Intergenic	-95746	330450	Mm.447274	NM_178797	ENSMUSG00000030303	A230046P18|AW048109|BC055759|Mlstd1	fatty acyl CoA reductase 2
H2afy3	1.2812	0.171018	chr15-3559	62798680	62799080	+	9.22	0.765	Intergenic	-579429	67552	Mm.484027	NM_026230		4933432H23Rik	H2A histone family, member Y3
4930488L21Rik	1.28062	0.00645668	chr8-890	93852416	93852816	+	38.2	0.585	intron (NM_001113384, intron 2 of 7)	-39061	75809	Mm.443272	NM_029449		4930452J22Rik	RIKEN cDNA 4930488L21 gene
Tmem255a	1.2806	0.216642	chrX-1066	38249778	38250178	+	9.64	0.619	intron (NM_172930, intron 1 of 9)	2503	245386	Mm.72979	NM_172930	ENSMUSG00000036502	4933417N17|6430550H21Rik|Fam70a	transmembrane protein 255A
Ptgfrn	1.28056	0.0975859	chr3-2512	101141814	101142214	+	12.2	0.731	Intergenic	-31848	19221	Mm.24807	NM_011197	ENSMUSG00000027864	4833445A08Rik|AU042434|CD9P-1|FPRP|Trim45	prostaglandin F2 receptor negative regulator
Lipg	1.28023	0.0298273	chr18-1147	74890356	74890756	+	23.9	0.734	Intergenic	70707	16891	Mm.299647	NM_010720	ENSMUSG00000053846	3110013K01Rik|EL|lipase|mEDL	lipase, endothelial
Il12rb1	1.28	0.065032	chr8-2050	70804738	70805138	+	14.3	0.648	Intergenic	-3511	16161	Mm.731	NM_008353	ENSMUSG00000000791	CD212|IL-12R[b]	interleukin 12 receptor, beta 1
Gpi1	1.27967	0.0447095	chr7-2043	34213446	34213846	+	16.8	0.696	intron (NM_008155, intron 9 of 17)	16690	14751	Mm.589	NM_008155	ENSMUSG00000036427	Amf|Gpi|Gpi-1|Gpi-1r|Gpi-1s|Gpi-1t|Gpi1-r|Gpi1-s|Gpi1-t|Gpi1s|MF|NK|NK/GPI|Nlk|Org|Pgi|Phi	glucose phosphate isomerase 1
Nov	1.2791	0.172844	chr15-3554	54685903	54686303	+	9.64	0.683	Intergenic	-59825	18133	Mm.5167	NM_010930	ENSMUSG00000037362	C130088N23Rik|CCN3	nephroblastoma overexpressed gene
Cyp26b1	1.27908	0.0510046	chr6-1752	84775915	84776315	+	17.6	0.779	intron (NM_177077, intron 19 of 21)	-182207	232174	Mm.255246	NM_175475	ENSMUSG00000063415	CP26|P450RAI-2	cytochrome P450, family 26, subfamily b, polypeptide 1
Mir6997	1.27889	0.17171	chr2-4389	29997070	29997470	+	7.97	0.686	intron (NM_001177668, intron 19 of 55)	1320	102465603		NR_105963	ENSMUSG00000098453	Gm27310|mmu-mir-6997	microRNA 6997
Kcng3	1.27828	0.142452	chr17-2381	83609931	83610331	+	10.1	0.721	intron (NM_153512, intron 1 of 1)	21764	225030	Mm.223506	NM_153512	ENSMUSG00000045053	KV6.3|Kv10.1a|Kv10.1b	potassium voltage-gated channel, subfamily G, member 3
Itpk1	1.2777	0.0105211	chr12-839	102708045	102708445	+	27.7	0.72	Intergenic	-3376	217837	Mm.482192	NM_172584	ENSMUSG00000057963	BC031182	inositol 1,3,4-triphosphate 5/6 kinase
Vwa2	1.27768	0.0828205	chr19-1358	56919666	56920066	+	15.1	0.63	intron (NM_001177796, intron 12 of 19)	45450	240675	Mm.129534	NM_172840	ENSMUSG00000025082	Amaco	von Willebrand factor A domain containing 2
Nsun7	1.27747	0.0983507	chr5-2100	66232309	66232709	+	15.9	0.786	Intergenic	-27389	70918	Mm.23166	NM_027602	ENSMUSG00000029206	4921525L17Rik	NOL1/NOP2/Sun domain family, member 7
Rexo5	1.2769	0.185203	chr7-3036	119836111	119836511	+	9.22	0.683	intron (NM_001004187, intron 12 of 12)	42124	434234	Mm.38237	NM_028129	ENSMUSG00000030924	2610020H08Rik	RNA exonuclease 5
Lgals3	1.2769	0.185203	chr14-2146	47361625	47362025	+	7.55	0.758	Intergenic	-12035	16854	Mm.248615	NM_010705	ENSMUSG00000050335	GBP|L-34|Mac-2|gal3	lectin, galactose binding, soluble 3
Psd3	1.27603	0.0266789	chr8-1390	67853465	67853865	+	23.9	0.894	intron (NM_177698, intron 8 of 14)	-35370	234353	Mm.32525	NM_027626	ENSMUSG00000030465	4931420C21Rik|AI661273|BC003498|D430018P08|EFA6D	pleckstrin and Sec7 domain containing 3
Slc22a22	1.27526	0.121181	chr15-2689	57444266	57444666	+	12.6	0.679	intron (NM_172378, intron 2 of 11)	33159	210463	Mm.26555	NM_172378	ENSMUSG00000022366	oat-pg	solute carrier family 22 (organic cation transporter), member 22
Lmo7	1.27504	0.0581795	chr14-1104	101698014	101698414	+	21.4	0.795	Intergenic	-31714	380928	Mm.218981	NM_201529	ENSMUSG00000033060	C78582|FBXO20|Gm914|mKIAA0858	LIM domain only 7
Lrp1b	1.27485	0.231356	chr2-3937	42789077	42789477	+	9.64	0.828	Intergenic	-135679	94217	Mm.441398	NM_053011	ENSMUSG00000049252	9630004P12Rik|LRP-DIT	low density lipoprotein-related protein 1B (deleted in tumors)
Rbms3	1.27464	0.0821569	chr9-1931	117152377	117152777	+	16.4	0.683	intron (NM_001172124, intron 1 of 13)	99906	207181	Mm.326411	NM_178660	ENSMUSG00000039607	6720477E09Rik|8430436O14Rik	RNA binding motif, single stranded interacting protein
Cux1	1.27458	0.151889	chr5-2834	136473301	136473701	+	10.1	0.636	intron (NM_001291238, intron 2 of 22)	92480	13047	Mm.320317	NM_009986	ENSMUSG00000029705	CDP|Cutl1|Cux|Cux-1	cut-like homeobox 1
Grhl3	1.27447	0.185925	chr4-3005	135575281	135575681	+	9.22	0.694	Intergenic	-1861	230824	Mm.331972	NM_001013756	ENSMUSG00000037188	AI561912|Get1|Som|Tfcp2l4|ct	grainyhead like transcription factor 3
Slc16a7	1.27435	0.127265	chr10-2783	125297845	125298245	+	10.5	0.786	intron (NM_001358496, intron 2 of 5)	10771	20503	Mm.29161	NM_011391	ENSMUSG00000020102	4921534N07Rik|9030411M13Rik|D630004K10Rik|Mct2	solute carrier family 16 (monocarboxylic acid transporters), member 7
Mir1195	1.27406	0.186619	chr17-2353	70899602	70900002	+	9.64	0.737	Intergenic	-39202	100316676		NR_035427	ENSMUSG00000080468	Mirn1195|mmu-mir-1195	microRNA 1195
Bach1	1.27406	0.186619	chr16-1754	87658349	87658749	+	8.8	0.61	Intergenic	-40405	12013	Mm.26147	NM_007520	ENSMUSG00000025612	6230421P05Rik|AI323795	BTB and CNC homology 1, basic leucine zipper transcription factor 1
Rhoh	1.27406	0.127595	chr5-2965	65838053	65838453	+	9.22	0.684	Intergenic	-25316	74734	Mm.20323	NM_001081105	ENSMUSG00000029204	5830400A04Rik|AU019774|Arhh	ras homolog family member H
Wnt8a	1.27379	0.0654256	chr18-1197	34538275	34538675	+	18	0.776	Intergenic	-3853	20890	Mm.558	NM_009290	ENSMUSG00000012282	Stra11|Wnt-8A|Wnt-8D|Wnt8d	wingless-type MMTV integration site family, member 8A
Neurl1b	1.27376	0.0670017	chr17-1686	26370929	26371329	+	16.4	0.643	Intergenic	-43836	240055	Mm.133211	NM_001081656	ENSMUSG00000034413	C230078M08Rik|EG240055	neuralized E3 ubiquitin protein ligase 1B
Slc5a7	1.27348	0.0142333	chr17-916	54158744	54159144	+	35.2	0.826	Intergenic	140090	63993	Mm.155241	NM_022025	ENSMUSG00000023945	CHT1	solute carrier family 5 (choline transporter), member 7
Gm36633	1.27331	0.195122	chr7-3152	72103771	72104171	+	8.8	0.641	intron (NM_001024703, intron 19 of 22)	-141953	102640608	Mm.399138	NR_126483	ENSMUSG00000108480	-	predicted gene, 36633
Zfp462	1.27311	0.127597	chr4-2867	54918244	54918644	+	9.64	0.756	Intergenic	-29501	242466	Mm.102904	NM_172867	ENSMUSG00000060206	6030417H05|9430078C22Rik|Gt4-2|Zfpip	zinc finger protein 462
Popdc2	1.27288	0.200747	chr16-1932	38385610	38386010	+	8.38	0.657	Intergenic	23620	64082	Mm.390856	NM_022318	ENSMUSG00000022803	AV006127|Pop2	popeye domain containing 2
Xiap	1.2721	0.151023	chrX-965	42017887	42018287	+	10.5	0.821	Intergenic	-49749	11798	Mm.259879	NM_009688	ENSMUSG00000025860	1110015C02Rik|Aipa|Api3|Birc4|IAP3|ILP-1|MIHA	X-linked inhibitor of apoptosis
F13a1	1.27162	0.187346	chr13-2926	37181387	37181787	+	7.55	0.767	Intergenic	-131343	74145	Mm.235105	NM_028784	ENSMUSG00000039109	1200014I03Rik|AI462306|F13a	coagulation factor XIII, A1 subunit
1700019E08Rik	1.27154	0.106033	chr2-3468	46521427	46521827	+	10.9	0.755	Intergenic	825022	69405	Mm.396184	NR_040497	ENSMUSG00000086202	-	RIKEN cDNA 1700019E08 gene
Mir582	1.2715	0.507182	chr13-2604	109508430	109508830	+	8.38	0.758	intron (NM_011056, intron 3 of 16)	183886	100124489		NR_030644	ENSMUSG00000076946	Mirn582|mir-582|mmu-mir-582	microRNA 582
0610040F04Rik	1.27145	0.00707827	chr6-951	108570767	108571167	+	38.6	0.72	Intergenic	52200	75394	Mm.395061	NR_040757	ENSMUSG00000087341	-	RIKEN cDNA 0610040F04 gene
Crhr1	1.27097	0.132137	chr11-3416	104083663	104084063	+	12.2	0.81	Intergenic	-48918	12921	Mm.1892	NM_007762	ENSMUSG00000018634	CRF1R|CRFR1|Crhr	corticotropin releasing hormone receptor 1
Prima1	1.27097	0.132137	chr12-1790	103099193	103099593	+	11.7	0.708	intron (NM_001081017, intron 26 of 48)	142753	170952	Mm.217019	NM_133364	ENSMUSG00000041669	B230212M13Rik|BB120497|PRiMA	proline rich membrane anchor 1
Pacsin2	1.27097	0.000180962	chr15-880	83417626	83418026	+	60	0.744	intron (NM_001358643, intron 1 of 9)	15024	23970	Mm.23978	NM_011862	ENSMUSG00000016664	AI197433	protein kinase C and casein kinase substrate in neurons 2
Des	1.27081	0.0739484	chr1-2980	75361544	75361944	+	15.1	0.671	intron (NM_010043, intron 1 of 8)	1452	13346	Mm.6712	NM_010043	ENSMUSG00000026208	-	desmin
Opcml	1.27053	0.197393	chr9-2808	28563124	28563524	+	8.8	0.697	intron (NM_177906, intron 2 of 7)	772055	330908	Mm.379474	NM_177906	ENSMUSG00000062257	2900075O15Rik|3732419F12|AI844366|B930023M13Rik|C230027C17|Gm181|Obcam	opioid binding protein/cell adhesion molecule-like
Lrrn3	1.27039	0.0322763	chr12-1197	41655083	41655483	+	19.7	0.646	intron (NM_053122, intron 5 of 6)	-169226	16981	Mm.404786	NM_010733	ENSMUSG00000036295	NLRR-3	leucine rich repeat protein 3, neuronal
Ptk7	1.27024	0.0368414	chr17-1344	46629042	46629442	+	25.2	0.728	intron (NM_175168, intron 1 of 19)	262	71461	Mm.181833	NM_175168	ENSMUSG00000023972	8430404F20Rik|chz|mPTK7/CCK4	PTK7 protein tyrosine kinase 7
Mir21c	1.26997	0.133682	chr8-2200	128278225	128278625	+	12.2	0.717	promoter-TSS (NR_105822)	-200	102465212		NR_105822	ENSMUSG00000099326	Gm28013|mmu-mir-21c	microRNA 21c
Tbx15	1.26996	0.165009	chr3-3197	99240879	99241279	+	8.8	0.632	Intergenic	-12681	21384	Mm.88761	NM_009323	ENSMUSG00000027868	Tbx14|Tbx8|de	T-box 15
Clmn	1.26984	0.125778	chr12-1959	104835545	104835945	+	10.9	0.773	intron (NM_001040682, intron 1 of 12)	29331	94040	Mm.244078	NM_053155	ENSMUSG00000021097	9330188N17Rik|AI428889|AI788815|mKIAA1188	calmin
Lrp4	1.26974	0.0131251	chr2-1603	91476213	91476613	+	30.2	0.73	intron (NM_172668, intron 9 of 37)	18882	228357	Mm.275149	NM_172668	ENSMUSG00000027253	6430526J12Rik|D230026E03|Megf7|mdig	low density lipoprotein receptor-related protein 4
2310008N11Rik	1.26969	0.182023	chr8-2652	26675596	26675996	+	10.1	0.73	Intergenic	148627	72316	Mm.490534	NR_045904	ENSMUSG00000100335	-	RIKEN cDNA 2310008N11 gene
9530026P05Rik	1.2695	0.0439976	chr6-1601	92941281	92941681	+	23.9	0.803	intron (NR_015530, intron 1 of 2)	899	330385	Mm.483472	NR_015530	ENSMUSG00000097462	B430306B02	RIKEN cDNA 9530026P05 gene
Galnt7	1.2693	0.10568	chr8-2633	57711156	57711556	+	10.1	0.667	Intergenic	-58301	108150	Mm.62886	NM_144731	ENSMUSG00000031608	AI225872	polypeptide N-acetylgalactosaminyltransferase 7
A730013G03Rik	1.2691	0.000109173	chr1-609	192822593	192822993	+	68.8	0.728	Intergenic	12420	320952	Mm.100944	NR_155503		-	RIKEN cDNA A730013G03 gene
4931403G20Rik	1.26847	0.0252219	chr12-1029	69864438	69864838	+	26.4	0.702	intron (NM_201519, intron 2 of 30)	20952	70934	Mm.440427	NR_038172		-	RIKEN cDNA 4931403G20 gene
Gtf2h2	1.26827	9.73641e-05	chr13-480	100521941	100522341	+	65.8	0.791	intron (NM_001360539, intron 2 of 6)	-29532	23894	Mm.272533	NM_022011	ENSMUSG00000021639	44kDa|BTF2 p44|BTF2-p44|Btf2p44|p44	general transcription factor II H, polypeptide 2
Hsd17b13	1.2682	0.00325057	chr5-914	103953256	103953656	+	49.1	0.639	Intergenic	23932	243168	Mm.284944	NM_198030	ENSMUSG00000034528	AI047820|PAN1B-like|Pan1b	hydroxysteroid (17-beta) dehydrogenase 13
4930579D09Rik	1.26803	0.129781	chr6-2803	143503168	143503568	+	9.22	0.705	Intergenic	32140	75904	Mm.414916	NR_155418	ENSMUSG00000084971	-	RIKEN cDNA 4930579D09 gene
Gm9199	1.26794	0.00560276	chr14-672	72923963	72924363	+	41.9	0.779	Intergenic	-101440	668489	Mm.158324	NR_027860		EG668489	glycine cleavage system protein H (aminomethyl carrier) pseudogene
Osbpl3	1.2679	0.136537	chr6-2197	50494545	50494945	+	13.4	0.857	Intergenic	-38391	71720	Mm.44153	NM_027881	ENSMUSG00000029822	1200014M06Rik|6720421I08Rik|A530055M08|ORP-3|ORP3|OSBP3	oxysterol binding protein-like 3
Clasp1	1.26781	0.126617	chr1-3477	118399784	118400184	+	11.7	0.821	intron (NM_001359330, intron 1 of 39)	10926	76707	Mm.138740	NM_029709	ENSMUSG00000064302	1700030C23Rik|5730583A19Rik|B130045P17Rik|CLASP1alpha	CLIP associating protein 1
Arl4a	1.26774	0.0561164	chr12-1365	40029158	40029558	+	15.9	0.82	Intergenic	8018	11861	Mm.12723	NM_007487	ENSMUSG00000047446	AI467555|Arl4	ADP-ribosylation factor-like 4A
4930447J18Rik	1.26757	0.00775617	chr14-577	47974700	47975100	+	43.2	0.809	Intergenic	76036	73961	Mm.390702	NR_045959	ENSMUSG00000115609	4930425M13Rik	RIKEN cDNA 4930447J18 gene
Gypc	1.26737	0.105141	chr18-1737	32524401	32524801	+	9.64	0.632	Intergenic	35433	71683	Mm.292145	NM_027863	ENSMUSG00000090523	0610037F22Rik|Cd236r	glycophorin C
Gm19990	1.26723	0.0247291	chr12-878	56270933	56271333	+	28.9	0.857	Intergenic	17890	100503961	Mm.136732	NR_045048	ENSMUSG00000112164	-	predicted gene, 19990
Klhl31	1.26719	0.0362325	chr9-1476	77673119	77673519	+	20.5	0.79	Intergenic	36587	244923	Mm.138238	NM_172925	ENSMUSG00000044938	9830147P19Rik|D930047P17Rik|Kbtbd1	kelch-like 31
Rbms3	1.26717	0.0666817	chr9-2095	116909628	116910028	+	15.1	0.676	intron (NM_001172124, intron 4 of 13)	342655	207181	Mm.326411	NM_178660	ENSMUSG00000039607	6720477E09Rik|8430436O14Rik	RNA binding motif, single stranded interacting protein
Mir7210	1.2667	0.0682066	chr14-1420	24059517	24059917	+	14.3	0.782	Intergenic	-29160	102465697		NR_106069	ENSMUSG00000105723	mir-7210|mmu-mir-7210	microRNA 7210
N4bp1	1.26661	0.0046947	chr8-820	86881181	86881581	+	40.2	0.757	intron (NM_030563, intron 1 of 6)	3877	80750	Mm.25117	NM_030563	ENSMUSG00000031652	AI481586|C81621	NEDD4 binding protein 1
Tgfbr1	1.26656	0.176233	chr4-2984	47316289	47316689	+	9.64	0.725	Intergenic	-36733	21812	Mm.197552	NM_009370	ENSMUSG00000007613	ALK5|AU017191|Alk-5|ESK2|TGFR-1|TbetaR-I|TbetaRI	transforming growth factor, beta receptor I
Fndc3a	1.26613	0.136443	chr14-1621	72778023	72778423	+	12.2	0.744	Intergenic	-68220	319448	Mm.205421	NM_207636	ENSMUSG00000033487	1700094E19Rik|D14Ertd453e|F730017H24Rik|Fndc3|sys	fibronectin type III domain containing 3A
Cdh5	1.26602	0.00130357	chr8-612	104023115	104023515	+	52.8	0.711	Intergenic	-78310	12562	Mm.21767	NM_009868	ENSMUSG00000031871	7B4|AA408225|Cd144|VE-Cad|VECD|VEcad|Vec	cadherin 5
2310057J18Rik	1.26583	0.164642	chr10-2885	28860541	28860941	+	10.9	0.767	intron (NM_001305663, intron 5 of 5)	125565	67719	Mm.440480	NM_026336	ENSMUSG00000015519	2210414P04Rik|Leg1	RIKEN cDNA 2310057J18 gene
Creb5	1.26573	0.00877148	chr6-936	53621216	53621616	+	36.9	0.74	intron (NM_001327821, intron 7 of 10)	48042	231991	Mm.227444	NM_172728	ENSMUSG00000053007	9430076C15Rik|CRE-BPa|Crebpa|D430026C09Rik	cAMP responsive element binding protein 5
Arl14ep	1.26526	0.0247895	chr2-2087	106991393	106991793	+	21.8	0.791	Intergenic	-17196	212772	Mm.381231	NM_173750	ENSMUSG00000027122	2700007P21Rik|4930448O08Rik|ARF7EP	ADP-ribosylation factor-like 14 effector protein
AI197445	1.26521	0.16533	chr13-2520	107305925	107306325	+	10.9	0.8	Intergenic	-163697	105120	Mm.417700	NR_045083	ENSMUSG00000114780	-	expressed sequence AI197445
Armc3	1.26508	0.16827	chr2-3308	19160713	19161113	+	11.7	0.767	Intergenic	-38205	70882	Mm.276696	NM_001081083	ENSMUSG00000037683	4921513G22Rik	armadillo repeat containing 3
Dpm3	1.26377	0.069013	chr3-2102	89259073	89259473	+	15.1	0.77	Intergenic	-7188	68563	Mm.272927	NM_026767	ENSMUSG00000042737	1110001H19Rik|AV117483	dolichyl-phosphate mannosyltransferase polypeptide 3
Procr	1.26352	0.081644	chr2-2682	155750969	155751369	+	15.1	0.726	promoter-TSS (NM_011171)	-48	19124	Mm.3243	NM_011171	ENSMUSG00000027611	AI325044|Ccca|Ccd41|Epcr	protein C receptor, endothelial
Kcnj16	1.26337	0.206747	chr11-3440	110789500	110789900	+	13.4	0.868	Intergenic	-178333	16517	Mm.30176	NM_010604	ENSMUSG00000051497	6430410F18Rik|AI132396|Kir5.1	potassium inwardly-rectifying channel, subfamily J, member 16
Pkd2	1.26334	0.197525	chr5-3084	104465244	104465644	+	8.38	0.758	intron (NM_008861, intron 1 of 14)	5987	18764	Mm.6442	NM_008861	ENSMUSG00000034462	C030034P18Rik|PC2|TRPP2	polycystic kidney disease 2
Cdk5rap1	1.26323	0.010512	chr2-1760	154374987	154375387	+	28.9	0.678	Intergenic	-2468	66971	Mm.289427	NM_025876	ENSMUSG00000027487	2310066P17Rik	CDK5 regulatory subunit associated protein 1
Adk	1.26319	0.0665319	chr14-1148	21268265	21268665	+	18.9	0.815	intron (NM_134079, intron 6 of 10)	192313	11534	Mm.188734	NM_134079	ENSMUSG00000039197	2310026J05Rik|5033405D03Rik|AI255373|AI987814|Ak	adenosine kinase
Dyrk2	1.26318	0.0382283	chr10-1639	118766146	118766546	+	20.5	0.744	Intergenic	102557	69181	Mm.45565	NM_001014390	ENSMUSG00000028630	1810038L18Rik	dual-specificity tyrosine-(Y)-phosphorylation regulated kinase 2
Babam2	1.26292	0.0465154	chr5-1832	31835715	31836115	+	19.7	0.727	intron (NM_144541, intron 6 of 11)	137865	107976	Mm.482126	NM_144541	ENSMUSG00000052139	6030405P19Rik|AI429776|B830038C02Rik|Bre	BRISC and BRCA1 A complex member 2
Clip4	1.26242	0.00122223	chr17-726	71795515	71795915	+	48.2	0.712	intron (NM_001271483, intron 2 of 16)	13768	78785	Mm.196382	NM_030179	ENSMUSG00000024059	1700024K14Rik|1700074B05Rik|4833417L20Rik|5830409B12Rik|Rsnl2	CAP-GLY domain containing linker protein family, member 4
Zfp664	1.26227	0.0961863	chr5-2369	124919914	124920314	+	13.4	0.692	Intergenic	57409	269704	Mm.138617	NM_001081750	ENSMUSG00000079215	AW060232|D930038J03Rik|ZFOC1|Znf664	zinc finger protein 664
Lyzl4os	1.26124	0.310142	chr9-3150	121607649	121608049	+	7.97	0.625	intron (NR_040740, intron 3 of 3)	20829	75384	Mm.445955	NR_040740	ENSMUSG00000084995	4930589B17Rik|4930596M17Rik	lysozyme-like 4, opposite strand
Tcf4	1.26088	0.0370856	chr18-1083	69400730	69401130	+	25.6	0.859	intron (NM_001361128, intron 3 of 19)	54770	21413	Mm.4269	NM_013685	ENSMUSG00000053477	5730422P05Rik|ASP-I2|E2-2|E2.2|ITF-2|ITF-2b|ITF2|ME2|MITF-2A|MITF-2B|SEF-2|SEF2|SEF2-1|TFE|Tcf-4|bHLHb19	transcription factor 4
4933440J02Rik	1.26005	0.0432118	chr10-1671	111689611	111690011	+	21.8	0.795	Intergenic	-95538	71321	Mm.410785	NR_045344	ENSMUSG00000097082	-	RIKEN cDNA 4933440J02 gene
Mill2	1.25998	0.220796	chr7-3193	18849679	18850079	+	8.8	0.724	intron (NM_153761, intron 2 of 5)	9913	243864	Mm.233503	NM_153760	ENSMUSG00000040987	Micb	MHC I like leukocyte 2
Halr1	1.25935	0.179394	chr6-2780	52079021	52079421	+	9.22	0.694	Intergenic	-23728	102635415	Mm.333063	NR_110440	ENSMUSG00000085412	Gm15055|Haunt|Linchoxa1|linc-Evx1|linc-Hoxa1|linc1547	Hoxa adjacent long noncoding RNA 1
Cblb	1.25918	0.17119	chr16-1710	52179890	52180290	+	8.8	0.75	intron (NM_001033238, intron 13 of 17)	148541	208650	Mm.328206	NM_001033238	ENSMUSG00000022637	AI429560|AI851073|Cbl-b	Casitas B-lineage lymphoma b
Cdh11	1.25911	0.179266	chr8-2957	102817719	102818119	+	7.97	0.828	Intergenic	-32808	12552	Mm.1571	NM_009866	ENSMUSG00000031673	Cad11|OSF-4	cadherin 11
Lonrf1	1.25897	0.197626	chr8-2925	36291866	36292266	+	8.38	0.73	Intergenic	-42550	244421	Mm.324032	NM_001081150	ENSMUSG00000039633	-	LON peptidase N-terminal domain and ring finger 1
Il12rb1	1.25874	0.0236013	chr8-1094	70812792	70813192	+	29.8	0.745	intron (NM_008353, intron 5 of 15)	4543	16161	Mm.731	NM_008353	ENSMUSG00000000791	CD212|IL-12R[b]	interleukin 12 receptor, beta 1
0610038B21Rik	1.25873	0.0321643	chr8-1299	77444617	77445017	+	25.2	0.694	intron (NM_030113, intron 3 of 22)	-72239	70345	Mm.411813	NR_028125	ENSMUSG00000097882	-	RIKEN cDNA 0610038B21 gene
Rftn2	1.25719	0.0132825	chr1-1383	55226445	55226845	+	34.4	0.735	5' UTR (NM_028713, exon 1 of 9)	137	74013	Mm.292050	NM_028713	ENSMUSG00000025978	2700010E02Rik|3222401M22Rik	raftlin family member 2
Scg3	1.25699	0.0334666	chr9-1421	75666305	75666705	+	21.4	0.772	intron (NM_001164790, intron 7 of 11)	17551	20255	Mm.2386	NM_009130	ENSMUSG00000032181	1B1075|AI385542|Chgd|SgIII	secretogranin III
Atg7	1.25652	0.182	chr6-2974	114667560	114667960	+	8.38	0.774	intron (NM_001253718, intron 2 of 19)	24663	74244	Mm.275332	NM_028835	ENSMUSG00000030314	1810013K23Rik|Agp7|Apg7l|Atg7l|Gm21553	autophagy related 7
Pik3cd	1.25614	0.0875408	chr4-1997	149689764	149690164	+	17.2	0.639	intron (NM_001029837, intron 1 of 23)	8744	18707	Mm.229108	NM_008840	ENSMUSG00000039936	2410099E07Rik|2610208K16Rik|AW545373|p110delta	phosphatidylinositol-4,5-bisphosphate 3-kinase catalytic subunit delta
Serpine2	1.25597	0.24023	chr1-4188	80018583	80018983	+	8.38	0.649	Intergenic	-160118	20720	Mm.3093	NM_009255	ENSMUSG00000026249	B230326M24Rik|PAI-1|PI-7|PI7|PN-1|Spi4	serine (or cysteine) peptidase inhibitor, clade E, member 2
Brinp3	1.25557	0.0350549	chr1-1871	145958026	145958426	+	30.2	0.811	Intergenic	-537403	215378	Mm.441817	NM_153539	ENSMUSG00000035131	B830045N13Rik|Fam5c	bone morphogenetic protein/retinoic acid inducible neural specific 3
Scap	1.25541	0.0641802	chr9-1767	110366681	110367081	+	17.6	0.766	intron (NM_001001144, intron 3 of 22)	33525	235623	Mm.288741	NM_001001144	ENSMUSG00000032485	9530044G19|mKIAA0199	SREBF chaperone
Cstad	1.25498	0.05948	chr2-2455	30628413	30628813	+	17.6	0.675	Intergenic	33569	78617	Mm.40413	NM_030137	ENSMUSG00000047363	9530039B02Rik	CSA-conditional, T cell activation-dependent protein
Prpf40a	1.25461	0.0851935	chr2-2894	53102863	53103263	+	14.7	0.683	intron (NM_172409, intron 11 of 26)	88124	56194	Mm.257474	NM_018785	ENSMUSG00000061136	2810012K09Rik|FBP-11|FBP11|Fnbp11|Fnbp3	pre-mRNA processing factor 40A
Cap2	1.25435	0.180773	chr13-2750	46574103	46574503	+	8.8	0.839	intron (NM_026056, intron 4 of 12)	72400	67252	Mm.44529	NM_026056	ENSMUSG00000021373	2810452G09Rik|AV045235	CAP, adenylate cyclase-associated protein, 2 (yeast)
Spata18	1.25435	0.180773	chr5-2949	73817283	73817683	+	8.8	0.711	Intergenic	166103	73472	Mm.87067	NM_178387	ENSMUSG00000029155	1700067I02Rik	spermatogenesis associated 18
Rasgrf2	1.25435	0.180773	chr13-2885	92067871	92068271	+	7.55	0.719	Intergenic	-80029	19418	Mm.248630	NM_009027	ENSMUSG00000021708	6330417G04Rik|AW048350|Grf2|Ras-GRF2	RAS protein-specific guanine nucleotide-releasing factor 2
Magef1	1.25409	0.0642303	chr16-1041	21318898	21319298	+	19.7	0.695	Intergenic	14258	76222	Mm.86031	NR_131983		6430590I03Rik	melanoma antigen family F, 1
P4ha2	1.25398	0.167094	chr11-4336	54149624	54150024	+	8.8	0.628	Intergenic	48900	18452	Mm.3705	NM_011031	ENSMUSG00000018906	AA407196|C76437|P4hl	procollagen-proline, 2-oxoglutarate 4-dioxygenase (proline 4-hydroxylase), alpha II polypeptide
Slc25a24	1.25396	0.215623	chr3-3431	109171360	109171760	+	7.13	0.765	Intergenic	48411	229731	Mm.33574	NM_172685	ENSMUSG00000040322	2610016M12Rik	solute carrier family 25 (mitochondrial carrier, phosphate carrier), member 24
Rreb1	1.25378	0.18199	chr13-2927	37644902	37645302	+	7.55	0.686	Intergenic	-180936	68750	Mm.491109	NM_026830	ENSMUSG00000039087	1110037N09Rik|AA414966|B930013M22Rik	ras responsive element binding protein 1
Fhod3	1.25354	0.0119482	chr18-796	24763073	24763473	+	34	0.739	intron (NM_001289654, intron 2 of 24)	54650	225288	Mm.329322	NM_175276	ENSMUSG00000034295	A930009H06Rik|FHOS2|mKIAA1695	formin homology 2 domain containing 3
Tnfsf18	1.25343	0.0654697	chr1-2649	161635718	161636118	+	15.5	0.742	Intergenic	141261	240873	Mm.276823	NM_183391	ENSMUSG00000066755	Gitrl|Tnlg2a	tumor necrosis factor (ligand) superfamily, member 18
Rspo2	1.25339	0.132023	chr15-3262	43206036	43206436	+	10.1	0.729	Intergenic	-35418	239405	Mm.193274	NM_172815	ENSMUSG00000051920	2610028F08Rik|AA673245|D430027K22|ftls	R-spondin 2
Gmeb1	1.25317	0.196964	chr4-2812	132260986	132261386	+	10.9	0.591	intron (NM_001122992, intron 1 of 10)	363	56809	Mm.103489	NM_020273	ENSMUSG00000028901	1110050A04Rik|AI256615|AI481278	glucocorticoid modulatory element binding protein 1
Gm11468	1.2531	0.156889	chr2-3458	166309146	166309546	+	10.1	0.784	Intergenic	35438	670775	Mm.384326	NR_033467	ENSMUSG00000084840	-	predicted gene 11468
Kdm5c	1.25308	0.00051262	chrX-214	152232902	152233302	+	68.3	0.735	promoter-TSS (NM_013668)	-125	20591	Mm.142655	NM_013668	ENSMUSG00000025332	D930009K15Rik|Jarid1c|Smcx|mKIAA0234	lysine (K)-specific demethylase 5C
Fhod3	1.25302	0.130658	chr18-1666	24829505	24829905	+	10.5	0.769	intron (NM_001289654, intron 3 of 24)	121082	225288	Mm.329322	NM_175276	ENSMUSG00000034295	A930009H06Rik|FHOS2|mKIAA1695	formin homology 2 domain containing 3
Lima1	1.25296	0.083356	chr15-2360	99889449	99889849	+	15.9	0.703	Intergenic	-14193	65970	Mm.33207	NM_023063	ENSMUSG00000023022	Eplin	LIM domain and actin binding 1
Mdm2	1.25292	0.111103	chr10-2647	117677580	117677980	+	11.7	0.712	intron (NM_027468, intron 7 of 8)	32978	17246	Mm.22670	NM_010786	ENSMUSG00000020184	1700007J15Rik|AA415488|Mdm-2	transformed mouse 3T3 cell double minute 2
Zfhx3	1.25276	0.0277837	chr8-1385	108723056	108723456	+	25.6	0.592	intron (NM_007496, intron 1 of 9)	8612	11906	Mm.416972	NM_007496	ENSMUSG00000038872	A230102L03Rik|Atbf1|Sci|WBP9|mKIAA4228	zinc finger homeobox 3
Slc12a2	1.25261	0.158944	chr18-1924	57965373	57965773	+	10.5	0.7	Intergenic	86895	20496	Mm.399997	NM_009194	ENSMUSG00000024597	9330166H04Rik|Nkcc1|mBSC2|sy-ns	solute carrier family 12, member 2
Fam216b	1.2524	0.00289064	chr14-574	78033113	78033513	+	44.4	0.678	Intergenic	55694	219170	Mm.320428	NM_177629	ENSMUSG00000045655	9330158N17|AU021034	family with sequence similarity 216, member B
Gatsl2	1.25232	0.0956283	chr5-2464	134131659	134132059	+	12.2	0.69	intron (NM_030719, intron 2 of 8)	32111	80909	Mm.45218	NM_030719	ENSMUSG00000015944	7530428J21Rik|AW742413|Castor2|Gats|Gatsl1	GATS protein-like 2
4933406D12Rik	1.25217	0.00233842	chr2-828	146553682	146554082	+	55.3	0.848	Intergenic	10951	74065	Mm.399508	NR_040502	ENSMUSG00000085796	-	RIKEN cDNA 4933406D12 gene
Chic2	1.25121	0.129938	chr5-2535	75043028	75043428	+	11.7	0.717	intron (NM_028850, intron 1 of 5)	1413	74277	Mm.239814	NM_028850	ENSMUSG00000029229	1700081B18Rik|4930502K01Rik|BTL	cysteine-rich hydrophobic domain 2
Rabgap1l	1.25091	0.139507	chr1-3689	160370417	160370817	+	10.1	0.64	intron (NM_013862, intron 18 of 20)	-19046	29809	Mm.25833	NM_013862	ENSMUSG00000026721	5830411O09Rik|8430421H08Rik|9630005B12Rik|AW049894|HHL|Hh1|mKIAA0471	RAB GTPase activating protein 1-like
Mir7228	1.25084	0.107556	chr5-2035	134576672	134577072	+	17.2	0.742	Intergenic	4796	102465708		NR_106087	ENSMUSG00000106323	mmu-mir-7228	microRNA 7228
Tlr9	1.25083	0.0437491	chr9-1670	106221780	106222180	+	20.5	0.733	promoter-TSS (NM_031178)	-618	81897	Mm.44889	NM_031178	ENSMUSG00000045322	-	toll-like receptor 9
B930018H19Rik	1.2505	0.071477	chr8-1717	34614447	34614847	+	19.3	0.773	intron (NR_040706, intron 2 of 4)	25669	330734	Mm.149998	NR_040706	ENSMUSG00000109819	B930018H19	RIKEN cDNA B930018H19 gene
Eva1c	1.25041	0.00681857	chr16-546	90882491	90882891	+	39.4	0.72	intron (NM_027627, intron 4 of 6)	51832	70967	Mm.253077	NM_027627	ENSMUSG00000039903	1700092M14Rik|4931408A02Rik|Fam176c	eva-1 homolog C (C. elegans)
4930434J06Rik	1.25002	0.189443	chr14-1945	71768477	71768877	+	9.64	0.694	Intergenic	-88032	74667	Mm.159286	NR_046274	ENSMUSG00000115304	-	RIKEN cDNA 4930434J06 gene
Elovl7	1.25002	0.189443	chr13-2744	108214643	108215043	+	9.22	0.667	intron (NM_029001, intron 1 of 7)	439	74559	Mm.286127	NM_029001	ENSMUSG00000021696	9130013K24Rik|AI840082	ELOVL family member 7, elongation of long chain fatty acids (yeast)
Gm20755	1.24999	0.0194182	chr3-1248	37844931	37845331	+	31.4	0.617	Intergenic	-53682	626410	Mm.389417	NR_040559	ENSMUSG00000106461	-	predicted gene, 20755
Ankrd6	1.24958	0.100253	chr4-2138	32915733	32916133	+	15.5	0.774	intron (NM_001012450, intron 1 of 16)	7572	140577	Mm.214766	NM_080471	ENSMUSG00000040183	-	ankyrin repeat domain 6
Ppfibp1	1.24942	0.190785	chr6-2936	146899484	146899884	+	7.55	0.862	intron (NM_001355728, intron 1 of 30)	11190	67533	Mm.103382	NM_026221	ENSMUSG00000016487	4632409B19Rik|AW214454|AW261454	PTPRF interacting protein, binding protein 1 (liprin beta 1)
Mir7685	1.24855	0.0427307	chr2-2266	158248292	158248692	+	21	0.797	Intergenic	-4927	102466240		NR_106156	ENSMUSG00000098765	Gm27757|mmu-mir-7685	microRNA 7685
Lpin1	1.24772	0.111778	chr12-1921	16260933	16261333	+	10.9	0.723	Intergenic	328637	14245	Mm.153625	NM_015763	ENSMUSG00000020593	Lipin1|fld	lipin 1
Cobll1	1.24767	0.103568	chr2-2922	65182684	65183084	+	13.4	0.736	intron (NM_177025, intron 1 of 13)	55742	319876	Mm.34159	NM_027225	ENSMUSG00000034903	1810047P18Rik|Coblr1|D430044D16Rik	Cobl-like 1
Apbb2	1.24738	0.132533	chr5-2527	66589465	66589865	+	12.2	0.614	intron (NM_001310626, intron 1 of 15)	29152	11787	Mm.5159	NM_009686	ENSMUSG00000029207	2310007D03Rik|FE65L1|Rirl1|TR2L|Zfra	amyloid beta (A4) precursor protein-binding, family B, member 2
Tnks	1.2473	0.0750799	chr8-1866	35113907	35114307	+	15.5	0.688	Intergenic	-148417	21951	Mm.88364	NM_175091	ENSMUSG00000031529	4930554K12Rik|AI662855|ARTD5|C86528|D130072O21Rik|TANK1|mTNKS1	tankyrase, TRF1-interacting ankyrin-related ADP-ribose polymerase
4930429D17Rik	1.24721	0.18766	chr5-3129	103304981	103305381	+	8.8	0.719	Intergenic	-6152	74624	Mm.389662	NR_040699	ENSMUSG00000104956	-	RIKEN cDNA 4930429D17 gene
Adamts15	1.24705	0.134606	chr9-2575	30794557	30794957	+	10.1	0.681	Intergenic	126193	235130	Mm.65867	NM_001024139	ENSMUSG00000033453	-	a disintegrin-like and metallopeptidase (reprolysin type) with thrombospondin type 1 motif, 15
Coro1c	1.24688	0.0850436	chr5-2149	113883290	113883690	+	17.2	0.608	intron (NM_011779, intron 1 of 10)	25216	23790	Mm.260158	NM_011779	ENSMUSG00000004530	AL022675|AW455561|AW548837	coronin, actin binding protein 1C
Gm3336	1.24676	0.0985814	chr8-2142	70710494	70710894	+	14.3	0.745	Intergenic	-7849	100502950	Mm.52981	NM_001195253	ENSMUSG00000095026	100041434|2410018E23Rik	predicted gene 3336
Trim42	1.24651	0.0987808	chr9-2338	97275189	97275589	+	14.7	0.87	Intergenic	94569	78911	Mm.108347	NM_030219	ENSMUSG00000032451	4930486B16Rik	tripartite motif-containing 42
Frmd4a	1.24627	0.159686	chr2-3700	4504387	4504787	+	10.5	0.696	intron (NM_001177843, intron 5 of 23)	-55167	209630	Mm.37932	NM_172475	ENSMUSG00000026657	2700017I06Rik|5330420J21|AI594879|C230040M21Rik|Frmd4|Gm13190|mKIAA1294	FERM domain containing 4A
Atp1a1	1.24604	0.104014	chr3-2136	101493942	101494342	+	15.5	0.768	Intergenic	110565	11928	Mm.193670	NM_144900	ENSMUSG00000033161	Atpa-1|BC010319	ATPase, Na+/K+ transporting, alpha 1 polypeptide
Esrrb	1.24544	0.22189	chr12-2333	86364269	86364669	+	8.38	0.714	intron (NM_001159500, intron 1 of 6)	3352	26380	Mm.235550	NM_011934	ENSMUSG00000021255	Err2|Errb|Estrrb|Nr3b2	estrogen related receptor, beta
Krtap3-2	1.24536	0.0551461	chr11-3129	99554194	99554594	+	14.7	0.677	Intergenic	2459	66708	Mm.46389	NM_025720	ENSMUSG00000069721	2310020D06Rik|4733401L16Rik|KAP3.2|KRTAP3.2	keratin associated protein 3-2
Mir5118	1.24535	0.210261	chr16-1832	55458835	55459235	+	7.97	0.828	Intergenic	-35696	100628589		NR_039578	ENSMUSG00000093292	mmu-mir-5118|mu-mir-5118	microRNA 5118
Rchy1	1.24466	0.118153	chr5-2424	91974021	91974421	+	12.6	0.837	Intergenic	-11153	68098	Mm.159453	NM_026557	ENSMUSG00000029397	ARNIP|CHIMP|Pirh2|Zfp363|Znf363	ring finger and CHY zinc finger domain containing 1
Utp3	1.24466	0.182664	chr5-2450	88542736	88543136	+	12.6	0.821	Intergenic	-11526	65961	Mm.490364	NM_023054	ENSMUSG00000070697	2400011K09Rik|AW557551|C87704|Crl-1|Crl1|Crlz1|Sas10	UTP3 small subunit processome component
Halr1	1.24457	0.0888065	chr6-2051	52091428	52091828	+	15.9	0.691	Intergenic	-11321	102635415	Mm.333063	NR_110440	ENSMUSG00000085412	Gm15055|Haunt|Linchoxa1|linc-Evx1|linc-Hoxa1|linc1547	Hoxa adjacent long noncoding RNA 1
Foxp1	1.24406	0.201659	chr6-2624	99096287	99096687	+	10.5	0.617	intron (NM_053202, intron 4 of 18)	-68189	108655	Mm.234965	NM_053202	ENSMUSG00000030067	3110052D19Rik|4932443N09Rik|AI461938|AW494214	forkhead box P1
Dppa2	1.24397	0.0628196	chr16-1020	48327123	48327523	+	19.7	0.759	Intergenic	17049	73703	Mm.27857	NM_028615	ENSMUSG00000072419	2410088E07Rik|C80932|D19Mgi18|ECAT15-2	developmental pluripotency associated 2
Pappa	1.24361	0.0995441	chr4-2245	65087515	65087915	+	14.3	0.792	Intergenic	-36459	18491	Mm.317854	NM_021362	ENSMUSG00000028370	8430414N03Rik|IGFBP-4ase|PAG1|PAPP-A	pregnancy-associated plasma protein A
Sox5	1.24352	0.0160495	chr6-1285	144166201	144166601	+	28.1	0.69	intron (NM_001113559, intron 1 of 13)	43167	20678	Mm.1752	NM_011444	ENSMUSG00000041540	A730017D01Rik|AI528773	SRY (sex determining region Y)-box 5
Fggy	1.24345	0.0392188	chr4-1618	95733779	95734179	+	23.1	0.7	intron (NM_029347, intron 6 of 10)	154558	75578	Mm.276098	NM_029347	ENSMUSG00000028573	2310009E04Rik	FGGY carbohydrate kinase domain containing
Tas1r2	1.24307	0.147266	chr4-2560	139657061	139657461	+	12.6	0.921	intron (NM_031873, intron 2 of 5)	3723	83770	Mm.190612	NM_031873	ENSMUSG00000028738	Gpr71|T1r2|TR2	taste receptor, type 1, member 2
Sp110	1.24273	0.122056	chr1-3482	85591292	85591692	+	10.5	0.647	intron (NM_030194, intron 4 of 11)	7318	109032	Mm.335802	NM_030194	ENSMUSG00000070034	5031415C07Rik|52kDa|5830484A20Rik|Ifi75|Ipr1	Sp110 nuclear body protein
Pappa	1.2427	0.236462	chr4-3361	64780461	64780861	+	8.38	0.774	Intergenic	-343513	18491	Mm.317854	NM_021362	ENSMUSG00000028370	8430414N03Rik|IGFBP-4ase|PAG1|PAPP-A	pregnancy-associated plasma protein A
Naaladl2	1.24236	0.199384	chr3-3393	24692563	24692963	+	8.38	0.688	intron (NM_001326288, intron 1 of 13)	91243	635702	Mm.448351	NM_001326288	ENSMUSG00000102758	2810043G22Rik|EG635702|Gm1021	N-acetylated alpha-linked acidic dipeptidase-like 2
Cnr1	1.2423	0.223405	chr4-3354	33738040	33738440	+	8.38	0.875	Intergenic	-186119	12801	Mm.7992	NM_007726	ENSMUSG00000044288	CB-R|CB1|CB1R	cannabinoid receptor 1 (brain)
Synpo2	1.24209	0.618712	chr3-3135	123245435	123245835	+	8.8	0.852	Intergenic	-9486	118449	Mm.34359	NM_080451	ENSMUSG00000050315	1110069I04Rik|2310068J10Rik|9530006G20Rik|AI848603|Myo	synaptopodin 2
Faim2	1.24173	0.0277184	chr15-1766	99505568	99505968	+	25.6	0.678	intron (NM_001038658, intron 11 of 11)	22397	72393	Mm.39760	NM_028224	ENSMUSG00000023011	2900002L20Rik|Lfg|Lfg2|NMP25|Nmp35|Tmbim2	Fas apoptotic inhibitory molecule 2
Tbc1d1	1.24136	0.0142042	chr5-1377	64280024	64280424	+	33.5	0.689	intron (NM_001289514, intron 9 of 18)	49867	57915	Mm.286353	NM_019636	ENSMUSG00000029174	1110062G02Rik|AI385682|AW555803|Nob1|Nobq1|Tbc1|mKIAA1108	TBC1 domain family, member 1
Mtss1	1.24132	0.0113	chr15-1421	59065029	59065429	+	28.9	0.615	intron (NM_144800, intron 1 of 14)	16797	211401	Mm.215481	NM_144800	ENSMUSG00000022353	2310003N14Rik|BC024131|D130001D01Rik|Mim|mKIAA0429	metastasis suppressor 1
Ptprm	1.24091	0.182797	chr17-2460	67306510	67306910	+	8.8	0.694	intron (NM_001357625, intron 1 of 32)	47749	19274	Mm.311809	NM_008984	ENSMUSG00000033278	RPTPmu|mKIAA4044	protein tyrosine phosphatase, receptor type, M
Gm15708	1.24053	0.177786	chr5-2955	144294882	144295282	+	8.8	0.649	intron (NM_025833, intron 3 of 13)	18021	100504231	Mm.441035	NR_040432	ENSMUSG00000086894	-	predicted gene 15708
Gm4262	1.2405	0.126638	chr16-1436	11034338	11034738	+	12.6	0.75	Intergenic	25640	100043147	Mm.489001	NR_040518	ENSMUSG00000097056	-	predicted gene 4262
Mir5118	1.24033	0.0324095	chr16-849	55638789	55639189	+	25.6	0.798	Intergenic	144258	100628589		NR_039578	ENSMUSG00000093292	mmu-mir-5118|mu-mir-5118	microRNA 5118
Adarb1	1.23958	0.174695	chr10-3243	77375063	77375463	+	9.64	0.7	intron (NM_001024838, intron 1 of 11)	43010	110532	Mm.276815	NM_130895	ENSMUSG00000020262	1700057H01Rik|AW124433|AW558573|Adar2|BB220382|D10Bwg0447e|Red1	adenosine deaminase, RNA-specific, B1
Ncf1	1.23874	0.0480614	chr5-1992	134249005	134249405	+	18	0.605	intron (NM_001359066, intron 19 of 32)	-19580	17969	Mm.425296	NM_010876	ENSMUSG00000015950	NCF-47K|NOXO2|Ncf-1|p47-phox|p47<phox>|p47phox	neutrophil cytosolic factor 1
Hist1h4n	1.23874	0.204848	chr13-2611	21812208	21812608	+	10.9	0.929	TTS (NM_175657)	624	319161	Mm.261664	NM_175657	ENSMUSG00000069305	-	histone cluster 1, H4n
Srgap1	1.23855	0.0668346	chr10-2376	121961521	121961921	+	14.7	0.641	intron (NM_001081037, intron 1 of 21)	85594	117600	Mm.288698	NM_001081037	ENSMUSG00000020121	4930572H05Rik|Arhgap13	SLIT-ROBO Rho GTPase activating protein 1
Slc14a2	1.23797	0.139221	chr18-1575	78483486	78483886	+	12.2	0.685	intron (NM_207651, intron 2 of 21)	113264	27411	Mm.44158	NM_030683	ENSMUSG00000024552	UT-A1|UT-A3	solute carrier family 14 (urea transporter), member 2
1700034K08Rik	1.23769	0.0263482	chr9-1527	93131785	93132185	+	24.7	0.723	Intergenic	-126252	78349	Mm.52612	NR_040756	ENSMUSG00000100294	-	RIKEN cDNA 1700034K08 gene
1700012H19Rik	1.2373	0.00182102	chr11-1251	112979239	112979639	+	49.9	0.688	Intergenic	-154311	76393	Mm.86795	NR_130164		-	RIKEN cDNA 1700012H19 gene
Crybb3	1.23704	0.052293	chr5-1698	113098909	113099309	+	20.1	0.709	intron (NM_172884, intron 2 of 7)	-17525	12962	Mm.378899	NM_021352	ENSMUSG00000029352	AI852419	crystallin, beta B3
Gm31641	1.23688	0.175949	chr16-1713	95259364	95259764	+	9.22	0.571	non-coding (NR_153766, exon 1 of 5)	138	102633941	Mm.384086	NR_153766		-	predicted gene, 31641
Ceacam9	1.23663	0.244515	chr7-3120	16706309	16706709	+	9.22	0.852	Intergenic	-15420	26368	Mm.27096	NM_011927	ENSMUSG00000007209	AA410097|AW545709|Cea-5|Cea5|mmCGM8	carcinoembryonic antigen-related cell adhesion molecule 9
Lyzl1	1.23655	0.0202153	chr18-907	4258019	4258419	+	28.1	0.784	Intergenic	92387	67328	Mm.158148	NM_026092	ENSMUSG00000024233	1700038F02Rik|Lyc2|Lyzd1	lysozyme-like 1
Efcab1	1.23648	0.0160313	chr16-770	14827246	14827646	+	29.3	0.842	Intergenic	-79200	66793	Mm.100270	NM_025769	ENSMUSG00000068617	4930449A16Rik|5430404L10Rik	EF-hand calcium binding domain 1
Gm266	1.2361	0.0893425	chr12-1399	111475118	111475518	+	15.9	0.69	Intergenic	10505	212539	Mm.81916	NM_001033248	ENSMUSG00000010529	-	predicted gene 266
Vamp8	1.23527	0.0176001	chr6-1398	72390140	72390540	+	24.7	0.656	intron (NM_016794, intron 1 of 2)	327	22320	Mm.1838	NM_016794	ENSMUSG00000050732	AU041171|Edb|endobrevin	vesicle-associated membrane protein 8
Rnf19a	1.23509	0.107297	chr15-2642	36375172	36375572	+	12.6	0.712	Intergenic	-92225	30945	Mm.5181	NM_013923	ENSMUSG00000022280	AA032313|Dorfin|Rnf19|UIP117|Ubce7ip2|XYbp	ring finger protein 19A
Pgm2	1.23478	0.186323	chr4-2783	99974294	99974694	+	10.9	0.756	intron (NM_028132, intron 7 of 10)	45043	72157	Mm.217764	NM_028132	ENSMUSG00000025791	2610020G18Rik|AA407108|AI098105|Pgm-2|Pgm1	phosphoglucomutase 2
Ptprj	1.23462	0.073909	chr2-2575	90612944	90613344	+	17.6	0.643	Intergenic	-32497	19271	Mm.330393	NM_008982	ENSMUSG00000025314	AI450271|BET|Byp|CD148|DEP-1|PTPbeta2|Ptpb2|RPTPJ|Scc-1|Scc1	protein tyrosine phosphatase, receptor type, J
Mmd	1.23454	0.199033	chr11-4465	90195087	90195487	+	9.22	0.75	Intergenic	-54189	67468	Mm.277518	NM_026178	ENSMUSG00000003948	1200017E07Rik|1810073C06Rik|AA690185	monocyte to macrophage differentiation-associated
Gm12339	1.23454	0.199033	chr11-4556	75781714	75782114	+	9.22	0.667	intron (NM_007873, intron 2 of 8)	-13895	102641247	Mm.411386	NR_136932		-	predicted gene 12339
Slc24a5	1.23454	0.199033	chr2-4120	125033049	125033449	+	8.38	0.833	Intergenic	-34878	317750	Mm.330538	NM_175034	ENSMUSG00000035183	F630045L20Rik|JSX|NCKX5|NCX5|Oca6	solute carrier family 24, member 5
Btrc	1.23449	0.0708733	chr19-1282	45310819	45311219	+	15.1	0.688	Intergenic	-52715	12234	Mm.119717	NM_009771	ENSMUSG00000025217	Beta-Trcp1|E3RS-IkappaB|E3RSIkappaB|FWD1|Fbw1a|HOS|SCF b-TRCP|Slimb|b-TrCP|beta-TrCP	beta-transducin repeat containing protein
Mir3967	1.23289	0.0864364	chr2-3025	22640250	22640650	+	13.4	0.527	intron (NM_008078, intron 7 of 15)	-13833	100628608		NR_039548	ENSMUSG00000106199	mmu-mir-3967|mu-mir-3967	microRNA 3967
Cyp26b1	1.23272	0.116015	chr6-2620	84587375	84587775	+	10.5	0.66	intron (NM_001177713, intron 2 of 6)	6235	232174	Mm.255246	NM_175475	ENSMUSG00000063415	CP26|P450RAI-2	cytochrome P450, family 26, subfamily b, polypeptide 1
Jph1	1.23255	0.0288264	chr1-2306	16996847	16997247	+	20.1	0.76	3' UTR (NM_020604, exon 5 of 5)	100842	57339	Mm.143761	NM_020604	ENSMUSG00000042686	JP-1|Jp1	junctophilin 1
Fam216b	1.23197	0.026028	chr14-863	78019850	78020250	+	28.1	0.677	Intergenic	68957	219170	Mm.320428	NM_177629	ENSMUSG00000045655	9330158N17|AU021034	family with sequence similarity 216, member B
Dock5	1.2317	0.181446	chr14-1762	67969607	67970007	+	10.5	0.737	Intergenic	-36235	68813	Mm.258155	NM_177780	ENSMUSG00000044447	1110060D06Rik|AI666732|AI956923|BC016533|E130320D18|lr2|rlc	dedicator of cytokinesis 5
Cdk14	1.23107	0.132474	chr5-2256	5253049	5253449	+	15.1	0.645	intron (NM_011074, intron 2 of 14)	12819	18647	Mm.389061	NM_011074	ENSMUSG00000028926	Pftk1|mKIAA0834	cyclin-dependent kinase 14
Fendrr	1.23078	0.0373005	chr8-1791	120972037	120972437	+	20.1	0.649	Intergenic	110873	68790	Mm.246916	NR_045471	ENSMUSG00000097336	1110050K14Rik|LL66|linc-Foxf1a|lincFoxf1	Foxf1 adjacent non-coding developmental regulatory RNA
Palld	1.23068	0.163375	chr8-2411	61697895	61698295	+	11.7	0.745	intron (NM_001293772, intron 8 of 21)	62003	72333	Mm.29933	NM_001081390	ENSMUSG00000058056	2410003B16Rik|6030492A02	palladin, cytoskeletal associated protein
Msl3l2	1.23001	0.066746	chr10-2011	56114961	56115361	+	16.8	0.728	5' UTR (NM_001163833, exon 2 of 2)	8244	73390	Mm.181475	NM_133751	ENSMUSG00000047669	1700060H10Rik	MSL3 like 2
Zbtb49	1.22986	0.169173	chr5-3058	38190687	38191087	+	10.1	0.673	Intergenic	29567	75079	Mm.258741	NM_029162	ENSMUSG00000029127	4930518A03Rik|Zfp509|Znf509	zinc finger and BTB domain containing 49
Lclat1	1.22978	0.0668294	chr17-1621	73246045	73246445	+	18.4	0.778	Intergenic	138260	225010	Mm.329194	NM_001081071	ENSMUSG00000054469	AI181996|Agpat8|Alcat1|Gm91|Lycat	lysocardiolipin acyltransferase 1
Arid3a	1.22938	0.0608266	chr10-2075	79927435	79927835	+	16.4	0.61	intron (NM_001288625, intron 1 of 8)	294	13496	Mm.301282	NM_007880	ENSMUSG00000019564	Bright|Dri1|Dril1	AT rich interactive domain 3A (BRIGHT-like)
Asah1	1.22918	0.0791778	chr8-1946	41336187	41336587	+	15.1	0.814	Intergenic	38310	11886	Mm.22547	NM_019734	ENSMUSG00000031591	2310081N20Rik|AC|Asah	N-acylsphingosine amidohydrolase 1
Mir8120	1.22917	0.121691	chr3-2973	65626172	65626572	+	9.22	0.705	Intergenic	-32916	102465905		NR_106200	ENSMUSG00000098944	Gm27637|mmu-mir-8120	microRNA 8120
Mkrn1	1.22893	0.0775813	chr6-2056	39406402	39406802	+	13.8	0.645	intron (NM_018810, intron 2 of 7)	13174	54484	Mm.270484	NM_018810	ENSMUSG00000029922	RFP	makorin, ring finger protein, 1
BC027072	1.22857	0.122655	chr17-2241	71742308	71742708	+	10.9	0.569	Intergenic	10377	225004	Mm.134151	NM_146082	ENSMUSG00000044375	-	cDNA sequence BC027072
Zic3	1.22851	0.160844	chrX-1037	57935693	57936093	+	10.1	0.583	Intergenic	-94735	22773	Mm.255890	NM_009575	ENSMUSG00000067860	Bn|Ka	zinc finger protein of the cerebellum 3
Smyd2	1.22816	0.0666041	chr1-2585	189875673	189876073	+	17.6	0.622	3' UTR (NM_008976, exon 19 of 19)	46418	226830	Mm.156895	NM_026796	ENSMUSG00000026603	1110020E07Rik|4930402C15|KMT3C|Zmynd14	SET and MYND domain containing 2
Vps13b	1.22811	0.0965664	chr15-2546	35352563	35352963	+	13.4	0.746	Intergenic	-18783	666173	Mm.309250	NM_177151	ENSMUSG00000037646	1810042B05Rik|2310042E16Rik|4732488H20|C330002D13Rik|C87206|Coh1|D230005K13|mKIAA0532|mKIAA5032	vacuolar protein sorting 13B
Hivep3	1.22806	0.00436542	chr4-1070	119946049	119946449	+	39.8	0.702	intron (NM_010657, intron 1 of 8)	131571	16656	Mm.302758	NM_010657	ENSMUSG00000028634	2900056N03Rik|A130075N07|AI848000|E030045D18Rik|KBP-1|KBP1|Krc|Rc|Schnurri-3|Shn3|Zas3	human immunodeficiency virus type I enhancer binding protein 3
Gm13031	1.2276	0.12415	chr4-2650	140947782	140948182	+	11.7	0.78	non-coding (NR_045911, exon 4 of 4)	9920	100126227	Mm.404073	NR_045911	ENSMUSG00000087698	-	predicted gene 13031
Rrm2	1.22758	0.0861694	chr12-1509	24697309	24697709	+	13	0.8	Intergenic	-10745	20135	Mm.99	NM_009104	ENSMUSG00000020649	AA407299|R2	ribonucleotide reductase M2
Pxdc1	1.22742	0.0209398	chr13-1041	34566652	34567052	+	29.3	0.759	Intergenic	85829	66895	Mm.28943	NM_025831	ENSMUSG00000021411	1300014I06Rik	PX domain containing 1
Asap2	1.22677	0.104236	chr12-1768	21135987	21136387	+	12.6	0.636	intron (NM_001004364, intron 1 of 26)	24431	211914	Mm.358946	NM_001004364	ENSMUSG00000052632	6530401G17Rik|Ddef2|Gm1523|Gm592|PAG3|PAP	ArfGAP with SH3 domain, ankyrin repeat and PH domain 2
Camk1d	1.22675	0.124298	chr2-4077	5553209	5553609	+	7.97	0.659	intron (NM_001290375, intron 2 of 10)	122637	227541	Mm.191949	NM_177343	ENSMUSG00000039145	A630059D12Rik|CKLiK|CaMKIdelta|E030025C11Rik|mCKLiK	calcium/calmodulin-dependent protein kinase ID
Sema6d	1.2266	0.0205624	chr2-1808	124849955	124850355	+	26.4	0.717	Intergenic	196574	214968	Mm.330536	NM_172537	ENSMUSG00000027200	1110067B02Rik|AA409156|D330011G23|mKIAA1479	sema domain, transmembrane domain (TM), and cytoplasmic domain, (semaphorin) 6D
Zdhhc22	1.22633	0.0590437	chr12-1151	86999280	86999680	+	20.1	0.783	Intergenic	-10804	238331	Mm.185890	NM_001080943	ENSMUSG00000048483	Gm262	zinc finger, DHHC-type containing 22
Ppifos	1.22626	0.0941105	chr14-1304	25700941	25701341	+	16.4	0.8	TTS (NM_134084)	141	68173	Mm.444727	NM_026595		4930520F12Rik|Ppifs	peptidylprolyl isomerase F, opposite strand
Sema6d	1.22606	0.000739984	chr2-1007	124610026	124610426	+	57	0.67	promoter-TSS (NM_172537)	-70	214968	Mm.330536	NM_172537	ENSMUSG00000027200	1110067B02Rik|AA409156|D330011G23|mKIAA1479	sema domain, transmembrane domain (TM), and cytoplasmic domain, (semaphorin) 6D
Thbs2	1.22599	0.0772468	chr17-1593	14753124	14753524	+	18.9	0.743	Intergenic	-59062	21826	Mm.26688	NM_011581	ENSMUSG00000023885	TSP2|Thbs-2	thrombospondin 2
Aldh1a1	1.22572	0.121711	chr19-1568	20601485	20601885	+	10.9	0.66	promoter-TSS (NM_013467)	-283	11668	Mm.250866	NM_013467	ENSMUSG00000053279	ALDH-E1|ALHDII|Ahd-2|Ahd2|Aldh1|Aldh1a2|E1|Raldh1	aldehyde dehydrogenase family 1, subfamily A1
2310001H17Rik	1.22533	0.00229717	chr6-634	129216194	129216594	+	49.5	0.768	Intergenic	21651	76432	Mm.261738	NR_040265	ENSMUSG00000097354	AI646108	RIKEN cDNA 2310001H17 gene
Kcnj15	1.2252	0.0129984	chr16-490	95150538	95150938	+	37.7	0.857	Intergenic	-106820	16516	Mm.272239	NM_019664	ENSMUSG00000062609	4930414N08Rik|AI182284|AI267127|IRKK|Kir4.2	potassium inwardly-rectifying channel, subfamily J, member 15
Ndnf	1.22503	0.203617	chr6-2996	65651079	65651479	+	9.22	0.781	Intergenic	-20332	68169	Mm.52392	NM_172399	ENSMUSG00000049001	A930038C07Rik|epidermacan	neuron-derived neurotrophic factor
4930474M22Rik	1.22503	0.203617	chr17-2551	14532410	14532810	+	8.8	0.659	Intergenic	-133668	74917	Mm.32228	NM_183107		-	RIKEN cDNA 4930474M22 gene
C1qtnf1	1.22501	0.165657	chr11-4558	118445901	118446301	+	8.38	0.675	intron (NR_045902, intron 2 of 2)	2567	56745	Mm.23845	NM_019959	ENSMUSG00000017446	1600017K21Rik|CTRP1|Zsig37	C1q and tumor necrosis factor related protein 1
Spesp1	1.22491	0.197673	chr9-2526	62287048	62287448	+	11.7	0.833	Intergenic	-5069	66712	Mm.263615	NM_025721	ENSMUSG00000046846	4921508E09Rik|AI428149	sperm equatorial segment protein 1
Capns1	1.22428	0.0904321	chr7-2210	30202956	30203356	+	14.3	0.763	Intergenic	-8003	12336	Mm.439782	NM_009795	ENSMUSG00000001794	Capa-4|Capa4|Capn4|Cdps|Css1|D7Ertd146e	calpain, small subunit 1
Mir6341	1.22417	0.0744469	chr1-2880	12500257	12500657	+	13.8	0.736	Intergenic	74471	102465961		NR_105759	ENSMUSG00000098555	Gm27262|mmu-mir-6341	microRNA 6341
Srsf7	1.22414	0.0367091	chr17-1277	80167826	80168226	+	24.7	0.657	intron (NM_176963, intron 4 of 6)	39279	225027	Mm.292016	NM_146083	ENSMUSG00000024097	35kDa|9430065L19Rik|9G8|NX-96|Sfrs7	serine/arginine-rich splicing factor 7
Ankrd28	1.22366	0.0450054	chr14-1116	31902032	31902432	+	20.1	0.765	Intergenic	-71817	105522	Mm.37660	NM_001024604	ENSMUSG00000014496	AI465466|AI604979|E430019N21Rik|mKIAA0379	ankyrin repeat domain 28
Serpinb9g	1.22361	0.313699	chr13-2935	33522339	33522739	+	8.38	0.7	Intergenic	37749	93806	Mm.202781	NM_011455	ENSMUSG00000057726	1600002F03Rik|AW545779|NK21B	serine (or cysteine) peptidase inhibitor, clade B, member 9g
Trim62	1.22324	0.111955	chr4-2522	128884191	128884591	+	11.3	0.673	exon (NM_178110, exon 1 of 5)	251	67525	Mm.30653	NM_178110	ENSMUSG00000041000	6330414G21Rik|AI450348|Dear1	tripartite motif-containing 62
Map3k2	1.22276	0.0180164	chr18-879	32172938	32173338	+	30.2	0.734	intron (NM_011946, intron 1 of 16)	10049	26405	Mm.211762	NM_011946	ENSMUSG00000024383	9630061B06Rik|AI585793|Mekk2|Mekk2b	mitogen-activated protein kinase kinase kinase 2
Nfatc2	1.22251	0.146629	chr2-3325	168610882	168611282	+	11.7	0.705	Intergenic	-9425	18019	Mm.116802	NM_010899	ENSMUSG00000027544	AI607462|NF-ATc2|NF-ATp|NFAT1|NFAT1-D|Nfatp	nuclear factor of activated T cells, cytoplasmic, calcineurin dependent 2
Gm16630	1.22251	0.146629	chr6-2382	48244027	48244427	+	11.7	0.682	intron (NR_152250, intron 1 of 4)	151181	100503622	Mm.101433	NR_152250	ENSMUSG00000107875	-	predicted gene, 16630
Il33	1.22251	0.146629	chr19-1924	29900222	29900622	+	9.22	0.698	Intergenic	-24691	77125	Mm.182359	NM_133775	ENSMUSG00000024810	9230117N10Rik|Il-33|Il1f11|NF-HEV	interleukin 33
Ice1	1.22245	0.185756	chr13-2339	70689559	70689959	+	11.3	0.592	Intergenic	-52125	218333	Mm.139738	NM_144837	ENSMUSG00000034525	C77245|mKIAA0947	interactor of little elongation complex ELL subunit 1
Col4a4	1.22231	0.119574	chr1-2566	82536599	82536999	+	17.6	0.776	intron (NM_007735, intron 7 of 47)	50050	12829	Mm.40253	NM_007735	ENSMUSG00000067158	E130010M05Rik|[a]4(IV)	collagen, type IV, alpha 4
Neurl2	1.22225	0.0105381	chr2-1338	164833417	164833817	+	41.1	0.525	promoter-TSS (NM_008906)	-21	415115	Mm.474586	NM_001082974	ENSMUSG00000039873	Neur2|Ozz|Ozz-E3	neuralized E3 ubiquitin protein ligase 2
Adamts12	1.22206	0.085751	chr15-2572	11187242	11187642	+	14.7	0.652	intron (NM_175501, intron 3 of 23)	122669	239337	Mm.224825	NM_175501	ENSMUSG00000047497	ADAMTS-12|AI605170	a disintegrin-like and metallopeptidase (reprolysin type) with thrombospondin type 1 motif, 12
Creb5	1.22205	0.0133547	chr6-929	53337393	53337793	+	35.2	0.691	intron (NM_001327821, intron 1 of 10)	50290	231991	Mm.227444	NM_172728	ENSMUSG00000053007	9430076C15Rik|CRE-BPa|Crebpa|D430026C09Rik	cAMP responsive element binding protein 5
Twist2	1.22205	0.199145	chr1-4389	91749900	91750300	+	7.97	0.806	Intergenic	-51361	13345	Mm.9474	NM_007855	ENSMUSG00000007805	Dermo1|bHLHa39	twist basic helix-loop-helix transcription factor 2
Hivep3	1.22205	0.199145	chr4-3232	119921239	119921639	+	7.97	0.694	intron (NM_010657, intron 1 of 8)	106761	16656	Mm.302758	NM_010657	ENSMUSG00000028634	2900056N03Rik|A130075N07|AI848000|E030045D18Rik|KBP-1|KBP1|Krc|Rc|Schnurri-3|Shn3|Zas3	human immunodeficiency virus type I enhancer binding protein 3
Mbp	1.22161	0.144561	chr18-1844	82462160	82462560	+	9.64	0.744	Intergenic	-12763	17196	Mm.252063	NM_010777	ENSMUSG00000041607	C76307|Hmbpr|R75289|golli-mbp|jve|mld|shi	myelin basic protein
Gm9530	1.22072	0.180554	chr1-3929	155006617	155007017	+	9.64	0.605	Intergenic	76447	671336	Mm.393476	NR_151545	ENSMUSG00000096950	-	predicted gene 9530
Sema6d	1.22062	0.189107	chr2-3727	124507106	124507506	+	10.1	0.556	intron (NM_001290997, intron 5 of 20)	-102990	214968	Mm.330536	NM_172537	ENSMUSG00000027200	1110067B02Rik|AA409156|D330011G23|mKIAA1479	sema domain, transmembrane domain (TM), and cytoplasmic domain, (semaphorin) 6D
Pebp1	1.22043	0.0988268	chr5-2422	117211129	117211529	+	11.7	0.7	intron (NM_001081308, intron 8 of 19)	76235	23980	Mm.195898	NM_018858	ENSMUSG00000032959	HCNP|Pbp|Pbp1|Pbpr|Rkip	phosphatidylethanolamine binding protein 1
Slit2	1.22032	0.0306245	chr5-1715	47921748	47922148	+	21	0.737	Intergenic	-61207	20563	Mm.289739	NM_178804	ENSMUSG00000031558	Drad-1|E030015M03Rik|E130320P19Rik|Slil3|b2b1200.1Clo|mKIAA4141|slit-2	slit guidance ligand 2
Cdh1	1.22009	0.031598	chr8-1311	106619527	106619927	+	24.7	0.769	intron (NM_009864, intron 2 of 15)	16377	12550	Mm.35605	NM_009864	ENSMUSG00000000303	AA960649|ARC-1|E-cad|Ecad|L-CAM|UVO|Um	cadherin 1
Hectd2	1.22005	0.184017	chr19-1633	36540201	36540601	+	10.9	0.789	Intergenic	-14238	226098	Mm.61107	NM_172637	ENSMUSG00000041180	4921524L07|A630025O09Rik|AW212605	HECT domain E3 ubiquitin protein ligase 2
Inhbb	1.2199	0.150845	chr1-3277	119344107	119344507	+	13	0.714	Intergenic	77941	16324	Mm.3092	NM_008381	ENSMUSG00000037035	-	inhibin beta-B
Dbx1	1.2199	0.150845	chr7-2767	49562512	49562912	+	10.5	0.64	intron (NM_175272, intron 19 of 37)	74123	13172	Mm.307176	NM_001005232	ENSMUSG00000030507	AI426026|Dbx	developing brain homeobox 1
Lmbr1	1.21963	0.199945	chr5-3267	29309209	29309609	+	8.8	0.667	intron (NM_020295, intron 5 of 16)	68981	56873	Mm.41572	NM_020295	ENSMUSG00000010721	1110048D14Rik|AU017641	limb region 1
E130018N17Rik	1.21933	0.0546944	chr2-2368	168167693	168168093	+	18	0.724	Intergenic	-13380	77017	Mm.407822	NR_040327	ENSMUSG00000087648	-	RIKEN cDNA E130018N17 gene
Mapre3	1.21913	0.0634017	chr5-1952	30850237	30850637	+	16.4	0.701	intron (NM_133350, intron 1 of 6)	-11370	100732	Mm.332295	NM_133350	ENSMUSG00000029166	AI790651|EB2|EB3|EBF3|RP3	microtubule-associated protein, RP/EB family, member 3
Ofcc1	1.21839	0.0586879	chr13-1800	39898428	39898828	+	15.9	0.679	Intergenic	389383	218165	Mm.364096	NM_172143	ENSMUSG00000047094	opo	orofacial cleft 1 candidate 1
Vil1	1.21832	0.185991	chr1-3481	74414916	74415316	+	11.7	0.604	exon (NM_009509, exon 2 of 20)	5732	22349	Mm.471601	NM_009509	ENSMUSG00000026175	Vil	villin 1
Rhbdl2	1.2183	0.316939	chr4-3405	123790644	123791044	+	8.38	0.741	intron (NM_183163, intron 1 of 7)	2969	230726	Mm.37334	NM_183163	ENSMUSG00000043333	9130416B15|RRP2	rhomboid like 2
Nsun3	1.21811	0.116951	chr16-1424	62560831	62561231	+	12.2	0.66	Intergenic	225685	106338	Mm.26321	NM_178925	ENSMUSG00000050312	6720484A09Rik|AU022521	NOL1/NOP2/Sun domain family member 3
Calm4	1.21804	0.0454058	chr13-1635	3822044	3822444	+	18	0.776	Intergenic	-15513	80796	Mm.21075	NM_020036	ENSMUSG00000033765	2310037J09Rik|AI649108|DD112|Scarf	calmodulin 4
Rbfox2	1.21775	0.175826	chr15-3216	77326473	77326873	+	10.5	0.674	Intergenic	-19620	93686	Mm.202774	NM_053104	ENSMUSG00000033565	Fbm2|Fxh|Hrnbp2|Rbm9	RNA binding protein, fox-1 homolog (C. elegans) 2
Angpt1	1.21769	0.172075	chr15-3293	42901760	42902160	+	9.64	0.811	Intergenic	-224983	11600	Mm.309336	NM_009640	ENSMUSG00000022309	1110046O21Rik|Ang-1|Ang1	angiopoietin 1
Gc	1.21743	0.138766	chr5-2214	89372607	89373007	+	14.3	0.878	Intergenic	85091	14473	Mm.196595	NM_008096	ENSMUSG00000035540	DBP|VDB	vitamin D binding protein
Akap2	1.21742	0.0594043	chr4-1646	57743382	57743782	+	23.1	0.868	intron (NM_001304544, intron 5 of 8)	-101666	11641	Mm.467752	NM_009649	ENSMUSG00000038729	AA959716|AI649048|Akap-2|Akap-kl|B230340M18Rik|Prka2	A kinase (PRKA) anchor protein 2
Fam174a	1.21686	0.00451189	chr1-1257	95467134	95467534	+	43.6	0.754	Intergenic	153706	67698	Mm.272705	NM_026321	ENSMUSG00000051185	2310044D20Rik|Fam174|Naa6|Tmem157	family with sequence similarity 174, member A
Psen1	1.21619	0.0909718	chr12-1702	83694246	83694646	+	13	0.661	intron (NM_008943, intron 1 of 11)	5883	19164	Mm.998	NM_008943	ENSMUSG00000019969	Ad3h|PS-1|PS1|S182	presenilin 1
BC006965	1.21556	0.00806267	chr11-1377	112643288	112643688	+	46.1	0.741	Intergenic	67868	217294	Mm.297761	NM_146031	ENSMUSG00000041674	-	cDNA sequence BC006965
Zfp366	1.21556	0.153429	chr13-2414	99169325	99169725	+	10.5	0.652	Intergenic	-15298	238803	Mm.343207	NM_001004149	ENSMUSG00000050919	DC-SCRIPT|Znf366	zinc finger protein 366
Adamts15	1.21546	0.250149	chr9-3055	30793569	30793969	+	8.38	0.727	Intergenic	127181	235130	Mm.65867	NM_001024139	ENSMUSG00000033453	-	a disintegrin-like and metallopeptidase (reprolysin type) with thrombospondin type 1 motif, 15
E330012B07Rik	1.21543	0.0486149	chr6-1849	147199847	147200247	+	17.2	0.638	intron (NR_033640, intron 2 of 2)	19806	100039641	Mm.170402	NR_033640	ENSMUSG00000085600	Gm15768	RIKEN cDNA E330012B07 gene
Frmd6	1.2153	0.184575	chr12-1975	70712445	70712845	+	11.3	0.711	Intergenic	-112869	319710	Mm.2962	NM_028127	ENSMUSG00000048285	2610019M19Rik|4930488L10Rik|AW212977|Willin	FERM domain containing 6
Ncoa2	1.2151	0.0820982	chr1-2995	13423634	13424034	+	14.3	0.793	Intergenic	-49751	17978	Mm.2537	NM_008678	ENSMUSG00000005886	D1Ertd433e|GRIP-1|Grip1|KAT13C|NCoA-2|SRC-2|TIF2|bHLHe75	nuclear receptor coactivator 2
Tcf3	1.21502	0.185001	chr10-3313	80440622	80441022	+	8.8	0.778	Intergenic	-7169	21423	Mm.3406	NM_011548	ENSMUSG00000020167	A1|AA408400|ALF2|AW209082|E12|E12/E47|E2A|E47|KA1|ME2|Pan1|Pan2|TCF-3|Tcfe2a|VDIR|bHLHb21	transcription factor 3
Mir99a	1.21493	0.206006	chr16-1789	77500190	77500590	+	9.22	0.667	intron (NR_015543, intron 3 of 4)	-98546	387229		NR_029535	ENSMUSG00000065530	Mirn99a|mir-99a|mmu-mir-99a	microRNA 99a
Adgrv1	1.21486	0.116035	chr13-1949	81358681	81359081	+	14.3	0.613	intron (NM_054053, intron 83 of 89)	274263	110789	Mm.288694	NM_054053	ENSMUSG00000069170	Frings|Gpr98|Mass1|Mgr1|VLGR1	adhesion G protein-coupled receptor V1
9130401M01Rik	1.2143	0.211994	chr15-3608	58022643	58023043	+	9.64	0.692	intron (NM_029418, intron 5 of 5)	11451	75758	Mm.455792	NM_029418	ENSMUSG00000101892	AI849328	RIKEN cDNA 9130401M01 gene
Colec12	1.21428	0.0976873	chr18-1416	9707846	9708246	+	15.9	0.73	intron (NM_130449, intron 1 of 9)	398	140792	Mm.218571	NM_130449	ENSMUSG00000036103	CL-P1|SRCL|Scara4	collectin sub-family member 12
Cfap161	1.21408	0.162804	chr7-2553	83798011	83798411	+	12.2	0.786	Intergenic	-3372	75556	Mm.17649	NM_029335	ENSMUSG00000011154	1700026D08Rik|AW047638|AW551802	cilia and flagella associated protein 161
Sp110	1.21364	0.204038	chr1-4044	85592791	85593191	+	9.22	0.595	intron (NM_030194, intron 3 of 11)	5819	109032	Mm.335802	NM_030194	ENSMUSG00000070034	5031415C07Rik|52kDa|5830484A20Rik|Ifi75|Ipr1	Sp110 nuclear body protein
Pcdh1	1.21351	0.173397	chr18-1730	38125263	38125663	+	10.5	0.846	Intergenic	84299	75599	Mm.36560	NM_029357	ENSMUSG00000051375	2010005A06Rik|AI585920	protocadherin 1
Eml1	1.21343	0.0809596	chr12-1500	108436101	108436501	+	15.1	0.634	intron (NM_001043335, intron 1 of 21)	13485	68519	Mm.236645	NM_001043335	ENSMUSG00000058070	1110008N23Rik|A930030P13Rik|AA171013|AI847476|AI853955|ELP79|EMAP|EMAPL|heco	echinoderm microtubule associated protein like 1
Ccdc83	1.21336	0.209234	chr7-3416	90233863	90234263	+	7.97	0.676	intron (NM_183293, intron 7 of 10)	31369	75338	Mm.487222	NM_029256	ENSMUSG00000030617	4930549K11Rik|4930554C01Rik|4932423M01Rik	coiled-coil domain containing 83
Epb41l4aos	1.21301	0.163162	chr18-1735	33890586	33890986	+	11.3	0.682	intron (NM_013512, intron 4 of 23)	95894	69749	Mm.248787	NR_038151	ENSMUSG00000087590	2410004N09Rik|Epb4.1l4aos	erythrocyte membrane protein band 4.1 like 4a, opposite strand
Syde2	1.21292	0.0309419	chr3-1777	145987830	145988230	+	21	0.625	exon (NM_001166064, exon 1 of 7)	160	214804	Mm.268854	NM_001166064	ENSMUSG00000036863	C430017H16Rik	synapse defective 1, Rho GTPase, homolog 2 (C. elegans)
Zbtb7c	1.21262	0.00356654	chr18-656	75883499	75883899	+	37.3	0.746	intron (NM_145356, intron 1 of 4)	63521	207259	Mm.159332	NM_145356	ENSMUSG00000044646	B230208J24Rik|Kr-pok|Zbtb36	zinc finger and BTB domain containing 7C
0610038B21Rik	1.21218	0.0734719	chr8-1793	77442462	77442862	+	16.8	0.77	intron (NM_030113, intron 3 of 22)	-74394	70345	Mm.411813	NR_028125	ENSMUSG00000097882	-	RIKEN cDNA 0610038B21 gene
Nfx1	1.21197	0.00237752	chr4-784	40970892	40971292	+	50.3	0.71	intron (NM_001290448, intron 1 of 15)	149	74164	Mm.247456	NM_023739	ENSMUSG00000028423	1300017N15Rik|3000003M19Rik|NFX.1|TEG-42|Tex42	nuclear transcription factor, X-box binding 1
Mir7017	1.21171	0.0535554	chr4-1557	133182639	133183039	+	22.2	0.877	intron (NM_153423, intron 2 of 8)	-12816	102466215		NR_105984	ENSMUSG00000099202	Gm27945|mmu-mir-7017	microRNA 7017
Anapc1	1.21146	0.189179	chr2-3964	128692714	128693114	+	9.64	0.73	Intergenic	-5519	17222	Mm.277408	NM_008569	ENSMUSG00000014355	2610021O03Rik|AI047775|AI853536|AW547281|Apc1|Mcpr|tsg24	anaphase promoting complex subunit 1
Mir6341	1.21123	0.097811	chr1-3266	12276235	12276635	+	10.9	0.707	Intergenic	-149551	102465961		NR_105759	ENSMUSG00000098555	Gm27262|mmu-mir-6341	microRNA 6341
Capn8	1.21113	0.182771	chr1-4362	182639477	182639877	+	6.71	0.675	Intergenic	74670	170725	Mm.189201	NM_130890	ENSMUSG00000038599	nCL-2|nCL-2'	calpain 8
Mir193b	1.21106	0.154612	chr16-1420	13447812	13448212	+	12.2	0.842	Intergenic	-1511	100124432		NR_030549	ENSMUSG00000076972	Mir193|Mirn193b|mir-193b	microRNA 193b
Mir6539	1.211	0.171171	chr14-1611	67862382	67862782	+	11.3	0.875	intron (NM_177780, intron 3 of 51)	-2837	102465310		NR_105857	ENSMUSG00000098866	Gm27464|mir-6539|mmu-mir-6539	microRNA 6539
Gm6994	1.21099	0.108073	chr14-1589	77375486	77375886	+	12.6	0.6	intron (NM_001253759, intron 3 of 19)	131182	629678	Mm.390721	NM_001037935	ENSMUSG00000067973	EG629678	predicted gene 6994
Mtx2	1.21074	0.0514725	chr2-2448	74825758	74826158	+	19.7	0.7	5' UTR (NM_016804, exon 1 of 10)	146	53375	Mm.292613	NM_016804	ENSMUSG00000027099	1500012G02Rik	metaxin 2
Slc7a11	1.21071	0.187843	chr3-2757	50388247	50388647	+	10.1	0.767	intron (NM_011990, intron 6 of 11)	55166	26570	Mm.260988	NM_011990	ENSMUSG00000027737	9930009M05Rik|AI451155|sut|xCT	solute carrier family 7 (cationic amino acid transporter, y+ system), member 11
Pakap	1.21059	0.0217145	chr4-1347	57567757	57568157	+	28.5	0.641	promoter-TSS (NM_172868)	-291	677884	Mm.331630	NM_001304544	ENSMUSG00000089945	AF064781|Gm20459|Palm2-Akap2|Palm2Akap2|Palm2akap2	paralemmin A kinase anchor protein
Thoc1	1.21055	0.0880204	chr18-1423	9845901	9846301	+	14.7	0.727	intron (NM_130449, intron 3 of 9)	-112079	225160	Mm.219648	NM_153552	ENSMUSG00000024287	3110002N20Rik|AW107452|NMP-84	THO complex 1
Lrp2	1.21054	0.136102	chr2-3241	69588018	69588418	+	12.6	0.756	Intergenic	-2151	14725	Mm.23847	NM_001081088	ENSMUSG00000027070	AI315343|AW536255|D230004K18Rik|Gp330|Megalin|b2b1625.2Clo	low density lipoprotein receptor-related protein 2
Eea1	1.21045	0.248844	chr10-3530	95885250	95885650	+	8.38	0.852	Intergenic	-55213	216238	Mm.210035	NM_001001932	ENSMUSG00000036499	A430109M19Rik|B230358H09Rik|ZFYVE2	early endosome antigen 1
Arhgap12	1.20988	0.0962849	chr18-1508	6119762	6120162	+	13.4	0.705	intron (NM_001039692, intron 1 of 18)	16136	75415	Mm.239675	NM_029277	ENSMUSG00000041225	2810011M08Rik	Rho GTPase activating protein 12
Lclat1	1.20951	0.131464	chr17-1909	73189271	73189671	+	13.8	0.75	intron (NM_001081071, intron 4 of 5)	81486	225010	Mm.329194	NM_001081071	ENSMUSG00000054469	AI181996|Agpat8|Alcat1|Gm91|Lycat	lysocardiolipin acyltransferase 1
Bmper	1.20933	0.252237	chr9-3091	22952696	22953096	+	7.97	0.714	Intergenic	-270180	73230	Mm.335020	NM_028472	ENSMUSG00000031963	3110056H04Rik|CV-2|Crim3|Cv2	BMP-binding endothelial regulator
5430434I15Rik	1.20891	0.299478	chr3-3394	38076861	38077261	+	8.38	0.759	Intergenic	131058	71342	Mm.410782	NR_040541	ENSMUSG00000106002	-	RIKEN cDNA 5430434I15 gene
4933432I03Rik	1.20874	0.102272	chr14-1458	103012590	103012990	+	14.3	0.75	intron (NR_045657, intron 2 of 2)	21013	71264	Mm.399572	NR_045657	ENSMUSG00000114980	-	RIKEN cDNA 4933432I03 gene
Tcf4	1.20866	0.183943	chr18-1981	69245472	69245872	+	9.64	0.771	Intergenic	-98820	21413	Mm.4269	NM_013685	ENSMUSG00000053477	5730422P05Rik|ASP-I2|E2-2|E2.2|ITF-2|ITF-2b|ITF2|ME2|MITF-2A|MITF-2B|SEF-2|SEF2|SEF2-1|TFE|Tcf-4|bHLHb19	transcription factor 4
Pyroxd1	1.20851	0.0966614	chr6-2127	142339474	142339874	+	14.7	0.612	Intergenic	-6023	232491	Mm.490474	NM_183165	ENSMUSG00000041671	-	pyridine nucleotide-disulphide oxidoreductase domain 1
1700123J17Rik	1.20845	0.118425	chr7-2404	126236154	126236554	+	13.8	0.704	intron (NR_131046, intron 2 of 4)	1250	76728	Mm.76920	NR_131046	ENSMUSG00000108676	Gm44875	RIKEN cDNA 1700123J17 gene
2310008N11Rik	1.20828	0.0173974	chr8-1121	26854403	26854803	+	31.4	0.803	Intergenic	-30180	72316	Mm.490534	NR_045904	ENSMUSG00000100335	-	RIKEN cDNA 2310008N11 gene
5930438M14Rik	1.20816	0.086	chr13-1744	101161713	101162113	+	16.8	0.804	Intergenic	-70214	328324	Mm.402274	NR_046158	ENSMUSG00000114590	5930438M14	RIKEN cDNA 5930438M14 gene
Cers6	1.20712	0.101959	chr2-2829	68915546	68915946	+	13.8	0.865	intron (NM_001347161, intron 1 of 10)	54305	241447	Mm.222222	NM_172856	ENSMUSG00000027035	4732462C07Rik|AW544719|Lass6|T1L	ceramide synthase 6
Mapk3	1.2069	0.056966	chr7-1707	126759222	126759622	+	19.7	0.841	promoter-TSS (NM_011952)	-204	26417	Mm.8385	NM_011952	ENSMUSG00000063065	Erk-1|Erk1|Ert2|Esrk1|Mnk1|Mtap2k|Prkm3|p44|p44erk1|p44mapk	mitogen-activated protein kinase 3
Mir3072	1.20686	0.158286	chr12-1745	109923353	109923753	+	12.2	0.723	Intergenic	175675	100499517		NR_037233	ENSMUSG00000093351	mir-3072|mmu-mir-3072	microRNA 3072
Cdh15	1.20656	0.204605	chr8-2852	122834900	122835300	+	8.8	0.667	Intergenic	-13274	12555	Mm.1976	NM_007662	ENSMUSG00000031962	AI323380|Cdh14|Mcad	cadherin 15
Aunip	1.20656	0.204605	chr4-3293	134516795	134517195	+	8.38	0.605	intron (NM_001081099, intron 1 of 2)	5996	69885	Mm.141592	NM_001081099	ENSMUSG00000078521	2610002D18Rik|Clhc1	aurora kinase A and ninein interacting protein
Adgrl3	1.20632	0.233805	chr5-3241	80852456	80852856	+	7.97	0.8	Intergenic	-167915	319387	Mm.273631	NM_198702	ENSMUSG00000037605	5430402I23Rik|CIRL-3|D130075K09Rik|Gm1379|LEC3|Lphn3|mKIAA0768	adhesion G protein-coupled receptor L3
Sidt2	1.20629	0.181526	chr9-2637	45961836	45962236	+	9.64	0.806	Intergenic	-6787	214597	Mm.379345	NM_172257	ENSMUSG00000034908	B930096O19|BC023957|CGI-40	SID1 transmembrane family, member 2
Pard3	1.20629	0.181526	chr8-2906	127381288	127381688	+	9.22	0.778	intron (NM_001013580, intron 10 of 13)	81836	93742	Mm.299254	NM_033620	ENSMUSG00000025812	AA960621|AI256638|Asip|D8Ertd580e|Par-3|Par3|Pard-3|Pard3a|Phip	par-3 family cell polarity regulator
Kif26b	1.20556	0.176336	chr1-4204	178791221	178791621	+	8.8	0.625	intron (NM_001161665, intron 4 of 14)	262296	269152	Mm.129727	NM_177724	ENSMUSG00000026494	4832420M10|BC056349|D230039L06Rik	kinesin family member 26B
Ncf2	1.20543	0.122053	chr1-3043	152828845	152829245	+	14.7	0.78	intron (NM_010877, intron 8 of 15)	28892	17970	Mm.270307	NM_010877	ENSMUSG00000026480	NOXA2|Ncf-2|p67phox	neutrophil cytosolic factor 2
Zic1	1.20524	0.224024	chr9-2754	91361919	91362319	+	8.8	0.683	intron (NM_009573, intron 2 of 2)	3680	22771	Mm.335350	NM_009573	ENSMUSG00000032368	ZIC|ZNF201	zinc finger protein of the cerebellum 1
Ank3	1.20519	0.156996	chr10-2596	69628788	69629188	+	11.7	0.681	intron (NM_170730, intron 1 of 17)	95280	11735	Mm.235960	NM_009670	ENSMUSG00000069601	2900054D09Rik|AI314020|Ank-3|AnkG|Ankyrin-3|Ankyrin-G	ankyrin 3, epithelial
Ralgps1	1.20496	0.138615	chr2-3070	33325449	33325849	+	12.6	0.755	intron (NM_175211, intron 3 of 19)	45845	241308	Mm.274249	NM_175211	ENSMUSG00000038831	5830418G11Rik|AI853783|AI854138|RALGEF2|RALGPS1A|RalGEF 2|mKIAA0351	Ral GEF with PH domain and SH3 binding motif 1
Fyb2	1.20478	0.00217809	chr4-562	104927588	104927988	+	55.3	0.754	intron (NM_001285953, intron 1 of 19)	14332	242594	Mm.65181	NM_001162980	ENSMUSG00000078612	1700024P16Rik|ARAP|C1orf168|Gm620	FYN binding protein 2
Plb1	1.20474	0.273117	chr5-3346	32353297	32353697	+	8.38	0.767	promoter-TSS (NM_172147)	-83	665270	Mm.160067	NM_030072	ENSMUSG00000029134	4632413E21Rik|4930433E17Rik|4930539A06Rik|BC033606	phospholipase B1
Nphp1	1.20415	0.138576	chr2-3266	127761386	127761786	+	11.3	0.623	intron (NM_001291012, intron 11 of 19)	27305	53885	Mm.210766	NM_016902	ENSMUSG00000027378	-	nephronophthisis 1 (juvenile) homolog (human)
Ywhaz	1.20401	0.13596	chr15-2792	36708388	36708788	+	12.2	0.761	Intergenic	82344	22631	Mm.3360	NM_011740	ENSMUSG00000022285	1110013I11Rik|14-3-3zeta|AI596267|AL022924|AU020854	tyrosine 3-monooxygenase/tryptophan 5-monooxygenase activation protein, zeta polypeptide
Rrm1	1.20364	0.231273	chr7-2854	102395816	102396216	+	10.9	0.848	intron (NM_009287, intron 3 of 11)	-45679	20133	Mm.197486	NM_009103	ENSMUSG00000030978	RnrM1	ribonucleotide reductase M1
A730020M07Rik	1.20351	0.1513	chr3-2655	121635029	121635429	+	10.9	0.744	non-coding (NR_036456, exon 4 of 4)	8256	100503044	Mm.65320	NM_176992	ENSMUSG00000044522	-	RIKEN cDNA A730020M07 gene
Jam2	1.20348	0.019376	chr16-638	84776209	84776609	+	32.3	0.784	intron (NM_023844, intron 1 of 9)	2286	67374	Mm.41758	NM_023844	ENSMUSG00000053062	1110002N23Rik|2410030G21Rik|2410167M24Rik|JAM-2|JAM-B|Jcam2|VE-JAM	junction adhesion molecule 2
Gm34068	1.20318	0.00563806	chr1-1537	183865504	183865904	+	34	0.691	Intergenic	116727	102637191	Mm.417076	NR_151520	ENSMUSG00000103305	-	predicted gene, 34068
Cyyr1	1.20302	0.172821	chr16-1501	85649525	85649925	+	11.3	0.714	Intergenic	-99352	224405	Mm.213203	NM_144853	ENSMUSG00000041134	-	cysteine and tyrosine-rich protein 1
Irgc1	1.20287	0.225012	chr7-3221	24429703	24430103	+	7.97	0.667	Intergenic	5629	210145	Mm.33811	NM_199013	ENSMUSG00000062028	F630044M05Rik|Gm1102|Gm474|Ifgge|Iigp5|Irgc	immunity-related GTPase family, cinema 1
Sall3	1.20276	0.0580781	chr18-1193	81252152	81252552	+	18.4	0.602	Intergenic	-265774	20689	Mm.215917	NM_178280	ENSMUSG00000024565	B130022O04Rik|Msal|Msal-1|Sal|Salt|Spalt	spalt like transcription factor 3
Myl7	1.20222	0.137728	chr11-3599	5892165	5892565	+	11.3	0.761	Intergenic	6417	17898	Mm.46514	NM_022879	ENSMUSG00000020469	MLC-2alpha|MLC2a|MYL2A|Mylc2a|RLC-A	myosin, light polypeptide 7, regulatory
Psen2	1.20189	0.175675	chr1-3697	180288997	180289397	+	11.3	0.721	Intergenic	-32897	19165	Mm.330850	NM_011183	ENSMUSG00000010609	ALG-3|Ad4h|Alg3|PS-2|PS2|Psnl2|STM2	presenilin 2
Csgalnact1	1.20189	0.175675	chr8-2706	68727524	68727924	+	9.22	0.757	intron (NM_001252623, intron 1 of 10)	7422	234356	Mm.334569	NM_172753	ENSMUSG00000036356	4732435N03Rik|CSGalNAcT-1	chondroitin sulfate N-acetylgalactosaminyltransferase 1
5830428M24Rik	1.20189	0.110329	chr12-1503	69447781	69448181	+	15.5	0.7	Intergenic	27569	76062	Mm.380755	NR_038060	ENSMUSG00000113035	100040862|Gm3007	RIKEN cDNA 5830428M24 gene
4930431P22Rik	1.20179	0.114695	chr14-1578	76880753	76881153	+	12.2	0.647	Intergenic	120822	73883	Mm.489041	NR_153763		-	RIKEN cDNA 4930431P22 gene
Pole4	1.20177	0.0175995	chr6-1037	82640153	82640553	+	36.1	0.793	Intergenic	12512	66979	Mm.195753	NM_025882	ENSMUSG00000030042	2400007P05Rik|5830430F06Rik	polymerase (DNA-directed), epsilon 4 (p12 subunit)
Dctn6	1.20176	0.251772	chr8-2930	34089119	34089519	+	8.38	0.852	Intergenic	18495	22428	Mm.150373	NM_011722	ENSMUSG00000031516	AU044699|WS-3|p27	dynactin 6
Hdac9	1.20166	0.256617	chr12-2341	34808101	34808501	+	9.22	0.786	intron (NM_001271386, intron 3 of 27)	108794	79221	Mm.310551	NM_024124	ENSMUSG00000004698	AV022454|D030072B18Rik|HD7B|HD9|HDRP|Hdac7b|Mitr|mKIAA0744	histone deacetylase 9
Plekho2	1.2016	0.0834221	chr9-1995	65525671	65526071	+	15.5	0.742	Intergenic	54216	102595	Mm.247303	NM_153119	ENSMUSG00000050721	AI840980|Plekhq1	pleckstrin homology domain containing, family O member 2
Klf2	1.20112	0.153488	chr8-2697	72303526	72303926	+	8.38	0.708	Intergenic	-15336	16598	Mm.26938	NM_008452	ENSMUSG00000055148	Lklf	Kruppel-like factor 2 (lung)
Klf7	1.20094	0.058957	chr1-2644	64252552	64252952	+	16.4	0.679	Intergenic	-131363	93691	Mm.29466	NM_033563	ENSMUSG00000025959	9830124P08Rik	Kruppel-like factor 7 (ubiquitous)
4930430F21Rik	1.20081	0.0455088	chr15-1699	30640464	30640864	+	24.3	0.798	intron (NM_001355502, intron 6 of 21)	-398462	73784	Mm.66947	NR_045186	ENSMUSG00000115474	-	RIKEN cDNA 4930430F21 gene
Mgst1	1.20036	0.159353	chr6-2371	138142642	138143042	+	11.7	0.646	intron (NM_001347489, intron 1 of 3)	1255	56615	Mm.14796	NM_019946	ENSMUSG00000008540	1500002K10Rik|Gst	microsomal glutathione S-transferase 1
Cxcl12	1.20035	0.083758	chr6-1785	117168562	117168962	+	17.6	0.714	intron (NM_001012477, intron 1 of 3)	227	20315	Mm.303231	NM_013655	ENSMUSG00000061353	Pbsf|Scyb12|Sdf1|Tlsf|Tpar1	chemokine (C-X-C motif) ligand 12
Rprm	1.20031	0.0768719	chr2-2540	53947241	53947641	+	18.4	0.709	Intergenic	138111	67874	Mm.27086	NM_023396	ENSMUSG00000075334	2410012A13Rik|Reprimo	reprimo, TP53 dependent G2 arrest mediator candidate
Rab28	1.1999	0.0174953	chr5-1271	41596517	41596917	+	26	0.784	Intergenic	110974	100972	Mm.41555	NM_027295	ENSMUSG00000029128	2700023P08Rik|AW496496	RAB28, member RAS oncogene family
Mc5r	1.19971	0.140678	chr18-1740	68357102	68357502	+	11.3	0.735	Intergenic	19699	17203	Mm.8003	NM_013596	ENSMUSG00000007480	-	melanocortin 5 receptor
Adgrl3	1.1997	0.0148103	chr5-1138	81365136	81365536	+	33.5	0.872	intron (NM_198702, intron 5 of 27)	343743	319387	Mm.273631	NM_198702	ENSMUSG00000037605	5430402I23Rik|CIRL-3|D130075K09Rik|Gm1379|LEC3|Lphn3|mKIAA0768	adhesion G protein-coupled receptor L3
Efemp1	1.19839	0.100997	chr11-2968	28866454	28866854	+	16.4	0.755	intron (NM_146015, intron 2 of 10)	13449	216616	Mm.44176	NM_146015	ENSMUSG00000020467	-	epidermal growth factor-containing fibulin-like extracellular matrix protein 1
1810053B23Rik	1.19819	0.179575	chr16-1515	93092688	93093088	+	11.7	0.769	Intergenic	260301	69857	Mm.81192	NR_040486	ENSMUSG00000100277	1810008L18Rik|1810056K14Rik	RIKEN cDNA 1810053B23 gene
Epha10	1.19813	0.142889	chr4-2528	124884381	124884781	+	13.4	0.86	intron (NM_177671, intron 2 of 2)	2796	230735	Mm.171490	NM_177671	ENSMUSG00000028876	A330090H18	Eph receptor A10
Nr2f1	1.19786	0.114676	chr13-2148	79400041	79400441	+	13	0.648	Intergenic	-1201368	13865	Mm.439653	NM_010151	ENSMUSG00000069171	COUP-TF1|COUP-TFI|COUPTFA|EAR-3|EAR3|Erbal3|SVP44|Tcfcoup1	nuclear receptor subfamily 2, group F, member 1
Pbx1	1.19754	0.0531547	chr1-2337	168382695	168383095	+	18.4	0.712	intron (NM_183355, intron 2 of 8)	49274	18514	Mm.43358	NM_008783	ENSMUSG00000052534	2310056B04Rik|D230003C07Rik|Pbx-1	pre B cell leukemia homeobox 1
As3mt	1.19739	0.119477	chr19-1407	46707858	46708258	+	14.3	0.745	intron (NM_020577, intron 2 of 10)	615	57344	Mm.28566	NM_020577	ENSMUSG00000003559	2310045H08Rik|Cyt19	arsenic (+3 oxidation state) methyltransferase
Synpo2	1.19731	0.18428	chr3-3014	123158712	123159112	+	9.64	0.581	intron (NM_080451, intron 1 of 4)	77237	118449	Mm.34359	NM_080451	ENSMUSG00000050315	1110069I04Rik|2310068J10Rik|9530006G20Rik|AI848603|Myo	synaptopodin 2
Dnajb8	1.19731	0.18428	chr6-3061	88242523	88242923	+	8.38	0.697	Intergenic	20455	56691	Mm.272871	NM_019964	ENSMUSG00000048206	1700016F14Rik|1700031F10Rik|AI326313|mDj6	DnaJ heat shock protein family (Hsp40) member B8
Zfp507	1.19719	0.199448	chr7-3324	36209944	36210344	+	8.8	0.719	Intergenic	-407155	668501	Mm.286296	NM_177739	ENSMUSG00000044452	1810022O10Rik|A230056M16Rik|AL024009|AU021817|BB105092|Gm480|Znf507|mKIAA1084	zinc finger protein 507
Wdr76	1.19696	0.0433056	chr2-1840	121595056	121595456	+	24.3	0.573	intron (NM_001360084, intron 1 of 13)	88533	241627	Mm.293284	NM_030234	ENSMUSG00000027242	5830411K18Rik|6030457D09|AA517836	WD repeat domain 76
Fam3c	1.19682	0.25033	chr6-3111	22443650	22444050	+	7.55	0.815	Intergenic	-87769	27999	Mm.490307	NM_138587	ENSMUSG00000029672	D6Wsu176e|Ilei	family with sequence similarity 3, member C
2022-03-10	1.19607	0.0043214	chr11-1496	105408912	105409312	+	41.1	0.721	intron (NM_001039242, intron 4 of 5)	47623	632687	Mm.121570	NM_172568	ENSMUSG00000078627	4933417C16Rik|AV039223|Rnf190	membrane-associated ring finger (C3HC4) 10
A530072M11Rik	1.19601	0.0690425	chr4-1614	16207214	16207614	+	22.2	0.851	intron (NR_045765, intron 2 of 6)	43304	100415915	Mm.387180	NR_045765	ENSMUSG00000085112	-	RIKEN cDNA gene A530072M11
Zscan2	1.19593	0.133268	chr7-2749	80855249	80855649	+	10.9	0.705	Intergenic	-6659	22691	Mm.358645	NM_009553	ENSMUSG00000038797	Zfp-29|Zfp29	zinc finger and SCAN domain containing 2
Gm14005	1.1959	0.0565252	chr2-1921	128382569	128382969	+	23.5	0.849	intron (NR_028591, intron 1 of 1)	46582	100043424	Mm.297222	NR_028589		-	predicted gene 14005
Mut	1.19586	0.0839265	chr17-1545	40948360	40948760	+	19.3	0.756	intron (NM_008650, intron 6 of 12)	13875	17850	Mm.259884	NM_008650	ENSMUSG00000023921	D230010K02Rik|Mcm	methylmalonyl-Coenzyme A mutase
Zfp572	1.19576	0.163053	chr15-2784	59256066	59256466	+	12.6	0.767	Intergenic	-50682	100416830	Mm.490788	NR_045613	ENSMUSG00000098528	4930472F24Rik	zinc finger protein 572
Isyna1	1.19531	0.210561	chr8-2489	70585170	70585570	+	10.9	0.75	intron (NM_007924, intron 7 of 11)	-9111	71780	Mm.29357	NM_023627	ENSMUSG00000019139	1300017C10Rik|AU018670	myo-inositol 1-phosphate synthase A1
Lonrf1	1.19514	0.185007	chr8-2890	36238119	36238519	+	8.8	0.698	intron (NM_001081150, intron 1 of 11)	11197	244421	Mm.324032	NM_001081150	ENSMUSG00000039633	-	LON peptidase N-terminal domain and ring finger 1
Rnf165	1.19512	0.00659021	chr18-625	77511877	77512277	+	41.9	0.696	intron (NM_001164504, intron 1 of 7)	53059	225743	Mm.23293	NM_001164504	ENSMUSG00000025427	2900024M11Rik|AI427432|Akd2|Ark2c|G630064H08Rik|Gm96	ring finger protein 165
Cobll1	1.19472	0.185615	chr2-3302	65295741	65296141	+	11.7	0.698	Intergenic	-57315	319876	Mm.34159	NM_027225	ENSMUSG00000034903	1810047P18Rik|Coblr1|D430044D16Rik	Cobl-like 1
Mboat4	1.19472	0.185615	chr8-2856	34120605	34121005	+	9.22	0.69	intron (NM_001126314, intron 2 of 2)	5775	234155	Mm.324008	NM_001126314	ENSMUSG00000071113	GOAT|Gm171	membrane bound O-acyltransferase domain containing 4
Cstad	1.19472	0.185615	chr2-4127	30558184	30558584	+	8.38	0.703	Intergenic	-36660	78617	Mm.40413	NM_030137	ENSMUSG00000047363	9530039B02Rik	CSA-conditional, T cell activation-dependent protein
Commd4	1.19464	0.115206	chr9-2357	57162629	57163029	+	11.7	0.707	Intergenic	-4530	66199	Mm.41687	NM_025417	ENSMUSG00000032299	1110039H05Rik	COMM domain containing 4
Dnajb6	1.19453	0.0893644	chr5-2352	29725423	29725823	+	13.4	0.638	Intergenic	-10275	23950	Mm.290110	NM_011847	ENSMUSG00000029131	HSJ-2|Mrj|mDj4	DnaJ heat shock protein family (Hsp40) member B6
Mob4	1.19447	0.0995965	chr1-2754	55161161	55161561	+	16.8	0.692	Intergenic	30116	19070	Mm.291037	NM_025283	ENSMUSG00000025979	2610109B12Rik|Mobkl3|Phocn|Prei3	MOB family member 4, phocein
Zim1	1.19438	0.0854439	chr7-1930	6696254	6696654	+	17.6	0.671	promoter-TSS (NM_011769)	-22	22776	Mm.89976	NM_011769	ENSMUSG00000002266	-	zinc finger, imprinted 1
Mirt1	1.19435	0.0307462	chr19-967	53461334	53461734	+	27.3	0.784	intron (NR_028427, intron 2 of 9)	3262	381232	Mm.248624	NR_028427	ENSMUSG00000097636	4833407H14Rik|5430437C04Rik|5830416P10Rik|Gm10758	myocardial infarction associated transcript 1
Mpi	1.19434	0.15712	chr9-2740	57552372	57552772	+	9.22	0.682	intron (NR_151692, intron 1 of 7)	180	110119	Mm.247218	NM_025837	ENSMUSG00000032306	1110002E17Rik|AI315153|Mpi-1|Mpi1	mannose phosphate isomerase
Akap13	1.19434	0.15712	chr7-3340	75548271	75548671	+	7.97	0.641	intron (NM_029332, intron 2 of 36)	92937	75547	Mm.216107	NM_029332	ENSMUSG00000066406	1700026G02Rik|5730522G15Rik|5830460E08Rik|AKAP-13|AKAP-Lbc|BRX|Ht31|LBC|PROTO-LB|PROTO-LBC	A kinase (PRKA) anchor protein 13
Gm45923	1.19408	0.0581779	chr7-1757	46350193	46350593	+	21.8	0.805	Intergenic	-21010	105447647		NR_131190		DRReRNA|Munc	predicted gene, 45923
Gadl1	1.19387	0.0610986	chr9-1703	115930118	115930518	+	18.4	0.829	intron (NM_028638, intron 1 of 14)	20863	73748	Mm.485018	NM_028638	ENSMUSG00000056880	1110027M19Rik|ADC|CSADC	glutamate decarboxylase-like 1
Hes2	1.1936	0.213606	chr4-2995	152165377	152165777	+	10.9	0.757	Intergenic	6710	15206	Mm.57038	NM_008236	ENSMUSG00000028940	HES-2	hes family bHLH transcription factor 2
Gm10432	1.19348	0.0848915	chr12-1410	100396741	100397141	+	15.9	0.657	intron (NM_001033213, intron 9 of 19)	120332	100038713	Mm.470751	NR_045741	ENSMUSG00000113679	-	predicted gene 10432
Epha7	1.19316	0.179719	chr4-2511	28700514	28700914	+	11.7	0.825	Intergenic	-112417	13841	Mm.257266	NM_010141	ENSMUSG00000028289	Cek11|Ebk|Ehk3|Hek11|Mdk1	Eph receptor A7
Lhfpl2	1.19309	0.0569387	chr13-1620	94094402	94094802	+	16.4	0.727	intron (NM_172589, intron 1 of 3)	36806	218454	Mm.316553	NM_172589	ENSMUSG00000045312	6030465B15|AI447312|AW050335|mKIAA0206|vgim	lipoma HMGIC fusion partner-like 2
Il33	1.19273	0.175178	chr19-1658	29894366	29894766	+	11.3	0.925	Intergenic	-30547	77125	Mm.182359	NM_133775	ENSMUSG00000024810	9230117N10Rik|Il-33|Il1f11|NF-HEV	interleukin 33
Tas2r119	1.19231	0.212147	chr15-3435	32002966	32003366	+	10.1	0.833	Intergenic	-174123	57254	Mm.377133	NM_020503	ENSMUSG00000045267	T2r19|Tas2r19|mGR19|mt2r19	taste receptor, type 2, member 119
Fosl2	1.19231	0.212147	chr5-2933	32044128	32044528	+	9.22	0.686	intron (NM_144541, intron 10 of 11)	-92144	14284	Mm.24684	NM_008037	ENSMUSG00000029135	Fra-2	fos-like antigen 2
Ptger2	1.19229	0.134291	chr14-1806	44988758	44989158	+	10.9	0.733	5' UTR (NM_008964, exon 1 of 2)	847	19217	Mm.4630	NM_008964	ENSMUSG00000037759	EP2|Ptgerep2	prostaglandin E receptor 2 (subtype EP2)
Cyld	1.19203	0.00957425	chr8-899	88792597	88792997	+	40.7	0.696	Intergenic	95769	74256	Mm.490395	NM_173369	ENSMUSG00000036712	2010013M14Rik|2900009M21Rik|C130039D01Rik|CDMT|CYLD1|EAC|mKIAA0849	CYLD lysine 63 deubiquitinase
Ptafr	1.19091	0.0659264	chr4-1918	132599559	132599959	+	18.4	0.732	Intergenic	35692	19204	Mm.89389	NM_001081211	ENSMUSG00000056529	PAFR	platelet-activating factor receptor
Utrn	1.19046	0.21377	chr10-3406	12758017	12758417	+	7.97	0.73	intron (NM_011682, intron 2 of 73)	103518	22288	Mm.331784	NM_011682	ENSMUSG00000019820	AA589569|DRP|Dmdl	utrophin
Sema3a	1.19002	0.159005	chr5-3347	13517951	13518351	+	7.55	0.675	intron (NM_001243073, intron 6 of 17)	118842	20346	Mm.372039	NM_009152	ENSMUSG00000028883	Hsema-I|SEMA1|SemD|Semad|coll-1	sema domain, immunoglobulin domain (Ig), short basic domain, secreted, (semaphorin) 3A
Gm10941	1.18985	0.022816	chr10-1456	77226633	77227033	+	28.1	0.693	Intergenic	32390	100169878	Mm.420901	NR_026944	ENSMUSG00000078444	-	predicted gene 10941
Ajuba	1.18961	0.0159401	chr14-662	54577530	54577930	+	36.5	0.604	promoter-TSS (NM_010590)	-69	16475	Mm.100253	NM_010590	ENSMUSG00000022178	Jub	ajuba LIM protein
Frg1	1.18928	0.101975	chr8-2045	41396580	41396980	+	14.7	0.712	TTS (NM_013522)	20338	14300	Mm.217312	NM_013522	ENSMUSG00000031590	-	FSHD region gene 1
4932412D23Rik	1.18917	0.0609031	chr16-1010	42677185	42677585	+	19.3	0.602	Intergenic	198202	75722	Mm.243747	NR_040521	ENSMUSG00000075070	Gm10809	RIKEN cDNA 4932412D23 gene
4930556G01Rik	1.18894	0.194267	chr4-3032	30910411	30910811	+	8.8	0.659	Intergenic	246015	75332	Mm.108636	NR_040655		-	RIKEN cDNA 4930556G01 gene
1700027F09Rik	1.18894	0.0559275	chr5-1684	64354849	64355249	+	21	0.721	Intergenic	112893	69999	Mm.261413	NR_040681	ENSMUSG00000100911	-	RIKEN cDNA 1700027F09 gene
Creb5	1.18893	0.162699	chr6-2793	53352422	53352822	+	9.22	0.775	intron (NM_001327821, intron 1 of 10)	65319	231991	Mm.227444	NM_172728	ENSMUSG00000053007	9430076C15Rik|CRE-BPa|Crebpa|D430026C09Rik	cAMP responsive element binding protein 5
Slc15a1	1.18885	0.289203	chr14-2039	121596576	121596976	+	8.38	0.667	intron (NM_001081039, intron 35 of 53)	-91522	56643	Mm.155618	NM_053079	ENSMUSG00000025557	D630032F02|PECT1|PEPT1	solute carrier family 15 (oligopeptide transporter), member 1
Gm1653	1.18879	0.0939105	chr3-2134	149927631	149928031	+	14.3	0.774	Intergenic	653094	381482	Mm.393866	NR_040591		-	predicted gene 1653
Dpt	1.18836	0.0484604	chr1-2055	164735646	164736046	+	22.2	0.774	Intergenic	-60817	56429	Mm.28935	NM_019759	ENSMUSG00000026574	1810032B19Rik|5033416F05Rik|EQ-1|Eq1	dermatopontin
Gipc1	1.18822	0.159593	chr8-2469	83638889	83639289	+	11.3	0.8	Intergenic	-13589	67903	Mm.20945	NM_018771	ENSMUSG00000019433	GIPC|Glut1CIP|Rgs19ip1|Semcap1|TIP-2|TaxIP2	GIPC PDZ domain containing family, member 1
Alox5ap	1.18772	0.0377327	chr5-1514	149245505	149245905	+	24.7	0.763	Intergenic	-19299	11690	Mm.19844	NM_009663	ENSMUSG00000060063	Flap	arachidonate 5-lipoxygenase activating protein
Gnrh1	1.18772	0.0371347	chr14-807	67760671	67761071	+	27.3	0.682	intron (NM_177780, intron 48 of 51)	15690	14714	Mm.358309	NM_008145	ENSMUSG00000015812	Gnrh|Gnrh2|LHRH|Lhrh1|Lnrh|hpg	gonadotropin releasing hormone 1
Urm1	1.1876	0.012861	chr2-1438	29817797	29818197	+	39	0.729	TTS (NM_011989)	-9392	68205	Mm.20273	NM_026615	ENSMUSG00000069020	2900073H19Rik	ubiquitin related modifier 1
Mecom	1.18733	0.10935	chr3-2051	30468117	30468517	+	15.5	0.78	intron (NM_001361034, intron 1 of 16)	41358	14013	Mm.56965	NM_007963	ENSMUSG00000027684	D630039M04Rik|Evi-1|Evi1|Jbo|Mds|Mds1|Mds1-Evi1|Prdm3|Znfpr1b1	MDS1 and EVI1 complex locus
Sgip1	1.18682	0.110056	chr4-2045	102868660	102869060	+	18	0.79	intron (NM_144906, intron 5 of 23)	108725	73094	Mm.54201	NM_144906	ENSMUSG00000028524	3110007P09Rik|SGIP1alpha|gag	SH3-domain GRB2-like (endophilin) interacting protein 1
Gm29681	1.18681	0.0836619	chr5-2079	131538349	131538749	+	15.1	0.729	intron (NM_177047, intron 5 of 19)	-123831	545809	Mm.357553	NR_152164	ENSMUSG00000105387	Gm42590	predicted gene, 29681
Ednra	1.18666	0.0300642	chr8-1432	77772516	77772916	+	22.6	0.784	Intergenic	-48264	13617	Mm.283168	NM_010332	ENSMUSG00000031616	AEA001|ET-AR|ETa|Gpcr10|Mhdaaea1	endothelin receptor type A
Pdp2	1.18563	0.108175	chr8-1852	104570984	104571384	+	16.4	0.737	Intergenic	-20284	382051	Mm.290750	NM_001024606	ENSMUSG00000048371	4833426J09Rik|Gm1705|mKIAA1348	pyruvate dehyrogenase phosphatase catalytic subunit 2
Cdk6	1.18528	0.112375	chr5-2089	3247163	3247563	+	14.3	0.764	Intergenic	-96530	12571	Mm.31672	NM_009873	ENSMUSG00000040274	AI504062|Crk2	cyclin-dependent kinase 6
Acot2	1.18526	0.0179924	chr12-908	83987729	83988129	+	32.3	0.677	promoter-TSS (NM_134188)	68	171210	Mm.371675	NM_134188	ENSMUSG00000021226	AA571646|MTE-I|Mte1	acyl-CoA thioesterase 2
Abcb1b	1.18525	0.0781146	chr5-1933	8735927	8736327	+	18	0.718	intron (NM_011076, intron 25 of 29)	-62020	18669	Mm.146649	NM_011075	ENSMUSG00000028970	Abcb1|Mdr1|Mdr1b|Pgy-1|Pgy1|mdr	ATP-binding cassette, sub-family B (MDR/TAP), member 1B
Map2k6	1.18511	0.172305	chr11-3925	110633432	110633832	+	10.9	0.667	Intergenic	154292	26399	Mm.14487	NM_011943	ENSMUSG00000020623	MAPKK 6|MAPKK6|MEK6|MKK6|Prkmk6|SAPKK3	mitogen-activated protein kinase kinase 6
Ktn1	1.18472	0.142414	chr14-1492	47615538	47615938	+	12.2	0.712	Intergenic	-33573	16709	Mm.3110	NM_008477	ENSMUSG00000021843	-	kinectin 1
Trmt5	1.18457	0.142319	chr12-1490	73241914	73242314	+	15.5	0.848	intron (NM_008612, intron 7 of 7)	44597	76357	Mm.311344	NM_029580	ENSMUSG00000034442	2610027O18Rik|mKIAA1393	TRM5 tRNA methyltransferase 5
Mir6900	1.18438	0.291975	chr1-3926	92405856	92406256	+	10.1	0.684	Intergenic	58486	102465542		NR_105865	ENSMUSG00000098288	Gm27708|mmu-mir-6900	microRNA 6900
9130015A21Rik	1.18373	0.162168	chr12-1653	35713633	35714033	+	13	0.556	Intergenic	-18715	71581	Mm.100110	NR_045050	ENSMUSG00000113985	100043575|Gm4527	RIKEN cDNA 9130015A21 gene
Myof	1.18369	0.1872	chr19-1875	37988171	37988571	+	9.22	0.73	intron (NM_001302140, intron 5 of 53)	55206	226101	Mm.34674	NM_177035	ENSMUSG00000048612	2310004N10Rik|2310051D19Rik|E030042N20Rik|Fer1l3	myoferlin
1700099I09Rik	1.18369	0.1872	chr13-2661	102963404	102963804	+	9.22	0.778	intron (NM_175171, intron 4 of 28)	203349	76624	Mm.426384	NR_130171	ENSMUSG00000091906	-	RIKEN cDNA 1700099I09 gene
Spata13	1.18353	0.0478589	chr14-1015	60704835	60705235	+	23.5	0.741	intron (NM_001033272, intron 2 of 12)	-27869	219140	Mm.149776	NM_001033272	ENSMUSG00000021990	C79050|ESTM11|X83327|mFLJ00298	spermatogenesis associated 13
Chd9	1.18342	0.0711492	chr8-1720	90832668	90833068	+	18.9	0.711	intron (NM_177224, intron 1 of 39)	4033	109151	Mm.100615	NM_177224	ENSMUSG00000056608	1810014J18Rik|9030205D12Rik|A330063D19Rik|AD013|PRIC320|mKIAA0308	chromodomain helicase DNA binding protein 9
Dlc1	1.18324	0.00508854	chr8-817	36892223	36892623	+	42.8	0.785	intron (NM_001194940, intron 2 of 17)	60019	50768	Mm.125155	NM_015802	ENSMUSG00000031523	A730069N07Rik|Arhgap7|HP|STARD12|dlc-1	deleted in liver cancer 1
2010010A06Rik	1.18281	0.0723311	chr18-1341	75325131	75325531	+	17.6	0.696	Intergenic	-28002	100503117	Mm.250517	NR_045393	ENSMUSG00000102047	5033420E22Rik	RIKEN cDNA 2010010A06 gene
Nsmce3	1.18256	0.213029	chr7-3268	64771063	64771463	+	9.22	0.8	intron (NM_183087, intron 7 of 9)	101777	66647	Mm.19944	NM_023239	ENSMUSG00000070520	5730494G16Rik|AI642138|BB044375|HCA4|Mageg1|Ndnl2|mage-g1	NSE3 homolog, SMC5-SMC6 complex component
Gm41259	1.18255	0.231861	chr15-3564	5900706	5901106	+	10.1	0.824	Intergenic	143798	105245876	Mm.128197	NR_155428		-	predicted gene, 41259
Adamts1	1.18255	0.231861	chr16-1721	85702108	85702508	+	9.22	0.844	Intergenic	100805	11504	Mm.1421	NM_009621	ENSMUSG00000022893	ADAM-TS1|ADAMTS|ADAMTS-1|C3-C5|METH-1|METH1	a disintegrin-like and metallopeptidase (reprolysin type) with thrombospondin type 1 motif, 1
Usp47	1.18255	0.231861	chr7-3032	111983719	111984119	+	9.22	0.839	Intergenic	-39587	74996	Mm.16974	NM_133758	ENSMUSG00000059263	4930502N04Rik|A630020C16Rik	ubiquitin specific peptidase 47
Hes6	1.18253	0.227522	chr1-4114	91428447	91428847	+	9.22	0.619	intron (NM_011066, intron 17 of 22)	-14609	55927	Mm.280029	NM_019479	ENSMUSG00000067071	AI326893|bHLHb41	hairy and enhancer of split 6
D5Ertd615e	1.18241	0.14463	chr5-2511	45295324	45295724	+	12.2	0.667	intron (NR_131933, intron 4 of 5)	128876	52401	Mm.33854	NR_131933	ENSMUSG00000029092	4930435H24Rik	DNA segment, Chr 5, ERATO Doi 615, expressed
Kcna4	1.18236	0.217444	chr2-4185	107392928	107393328	+	8.38	0.733	Intergenic	102539	16492	Mm.142718	NM_021275	ENSMUSG00000042604	Kv1.4	potassium voltage-gated channel, shaker-related subfamily, member 4
4930555G21Rik	1.18222	0.081957	chr13-1554	53717355	53717755	+	17.2	0.651	Intergenic	68970	75252	Mm.401989	NR_131010	ENSMUSG00000113329	-	RIKEN cDNA 4930555G21 gene
Tekt3	1.18222	0.228003	chr11-4280	63058457	63058857	+	10.5	0.844	Intergenic	-3002	71062	Mm.23534	NM_027660	ENSMUSG00000042189	4933407G07Rik	tektin 3
Scgb1c1	1.18222	0.228003	chr7-3173	140844905	140845305	+	8.38	0.703	promoter-TSS (NM_001099742)	-460	338417	Mm.270960	NM_001099742	ENSMUSG00000038801	Ryd5	secretoglobin, family 1C, member 1
Fggy	1.18187	0.128246	chr4-1961	95636962	95637362	+	21.4	0.8	intron (NM_029347, intron 5 of 10)	57741	75578	Mm.276098	NM_029347	ENSMUSG00000028573	2310009E04Rik	FGGY carbohydrate kinase domain containing
Ddc	1.1816	0.0618126	chr11-2624	11928526	11928926	+	19.7	0.771	Intergenic	-30582	13195	Mm.12906	NM_016672	ENSMUSG00000020182	Aadc	dopa decarboxylase
Rbms3	1.18147	0.136832	chr9-1809	117692466	117692866	+	17.2	0.836	Intergenic	-62753	207181	Mm.326411	NM_178660	ENSMUSG00000039607	6720477E09Rik|8430436O14Rik	RNA binding motif, single stranded interacting protein
Noct	1.1813	0.188358	chr3-3440	50905921	50906321	+	7.97	0.719	Intergenic	-318326	12457	Mm.86541	NM_009834	ENSMUSG00000023087	AU043840|Ccr4|Ccrn4l	nocturnin
Acad11	1.18119	0.0933903	chr9-2057	104085797	104086197	+	14.7	0.763	intron (NM_175324, intron 9 of 19)	22294	102632	Mm.41274	NM_175324	ENSMUSG00000090150	5730439E10Rik|AI987948	acyl-Coenzyme A dehydrogenase family, member 11
Bmf	1.18092	0.166021	chr2-3306	118570898	118571298	+	12.2	0.811	Intergenic	-21412	171543	Mm.210125	NM_138313	ENSMUSG00000040093	AW260063|AW411872	BCL2 modifying factor
Phka2	1.18092	0.166021	chrX-999	160494287	160494687	+	10.1	0.636	intron (NM_001079847, intron 26 of 26)	-7675	110094	Mm.350712	NM_172783	ENSMUSG00000031295	6330505C01Rik|D330034O08|Phk	phosphorylase kinase alpha 2
Srrm4os	1.18087	0.23028	chr5-3049	116462322	116462722	+	7.97	0.793	non-coding (NR_015595, exon 4 of 4)	23800	76798	Mm.444322	NR_015595	ENSMUSG00000086219	2410137F16Rik	serine/arginine repetitive matrix 4, opposite strand
Bmpr1b	1.18063	0.144294	chr3-2454	142263085	142263485	+	11.7	0.714	intron (NM_001190854, intron 8 of 12)	-93860	12167	Mm.39089	NM_007560	ENSMUSG00000052430	AI385617|ALK-6|AV355320|Acvrlk6|Alk6|BMPR-1B|BMPR-IB|CFK-43a|SKR6	bone morphogenetic protein receptor, type 1B
Defb36	1.18045	0.0417176	chr2-1898	152601323	152601723	+	23.5	0.805	Intergenic	-2804	266620	Mm.330669	NM_001037247	ENSMUSG00000044863	BD-36|Defb123|mBD-36	defensin beta 36
Matn1	1.18041	0.217724	chr4-3162	130947286	130947686	+	9.22	0.828	intron (NM_010769, intron 2 of 7)	3101	17180	Mm.271796	NM_010769	ENSMUSG00000040533	CMP|Crtm|Mat1|matrilin-1	matrilin 1, cartilage matrix protein
Zfp787	1.18038	0.262745	chr7-3358	6127074	6127474	+	7.97	0.759	Intergenic	28697	67109	Mm.3254	NM_001013012	ENSMUSG00000046792	2210018M03Rik|Znf787	zinc finger protein 787
Wincr1	1.18017	0.082105	chr4-2032	89050033	89050433	+	16.4	0.652	promoter-TSS (NR_033533)	-74	100040617	Mm.171720	NR_033533	ENSMUSG00000085183	Gm12603	WNT induced non-coding RNA 1
Kctd19	1.18008	0.211417	chr8-2862	105397818	105398218	+	9.22	0.711	intron (NM_001301173, intron 2 of 15)	15484	279499	Mm.67628	NM_177791	ENSMUSG00000051648	4922504H04Rik	potassium channel tetramerisation domain containing 19
Phb	1.18006	0.114272	chr11-2953	95650903	95651303	+	16.4	0.724	Intergenic	-15854	18673	Mm.263862	NM_008831	ENSMUSG00000038845	Bap32	prohibitin
Mir710	1.17998	0.0250471	chr8-1042	64535928	64536328	+	34.8	0.75	Intergenic	-21687	735270		NR_030491	ENSMUSG00000076042	Mirn710|mmu-mir-710	microRNA 710
Ms4a6d	1.17907	0.147087	chr19-1365	11591767	11592167	+	15.1	0.83	intron (NM_026835, intron 4 of 6)	12837	68774	Mm.290390	NM_026835	ENSMUSG00000024679	1110058E16Rik|AI447446|Ms4a11	membrane-spanning 4-domains, subfamily A, member 6D
Ier2	1.17907	0.15144	chr8-2304	84557813	84558213	+	12.2	0.721	intron (NM_001252060, intron 18 of 47)	104839	15936	Mm.399	NM_010499	ENSMUSG00000053560	AI317238|Ch1|Pip92	immediate early response 2
Cd38	1.17835	0.0620314	chr5-2188	43868944	43869344	+	13.4	0.756	intron (NM_007646, intron 1 of 7)	335	12494	Mm.249873	NM_007646	ENSMUSG00000029084	ADPRC 1|Cd38-rs1|I-19	CD38 antigen
Sipa1l1	1.17816	0.0944371	chr12-1316	82245339	82245739	+	17.6	0.781	intron (NM_001167983, intron 2 of 23)	-65810	217692	Mm.261333	NM_172579	ENSMUSG00000042700	4931426N11Rik|AW213287|Spar|mKIAA0440	signal-induced proliferation-associated 1 like 1
Stxbp6	1.17812	0.0569873	chr12-1182	45644208	45644608	+	20.1	0.782	Intergenic	-569925	217517	Mm.285400	NM_144552	ENSMUSG00000046314	BC024598|C85317	syntaxin binding protein 6 (amisyn)
Mum1l1	1.17796	0.072955	chrX-703	139231241	139231641	+	16.4	0.704	intron (NM_001164630, intron 5 of 6)	14275	245631	Mm.131001	NM_175541	ENSMUSG00000042515	9430086K21Rik	melanoma associated antigen (mutated) 1-like 1
Zfp930	1.17776	0.139232	chr8-2430	69181379	69181779	+	10.9	0.714	Intergenic	-27467	234358	Mm.334577	NM_001013379	ENSMUSG00000059897	-	zinc finger protein 930
St5	1.17772	0.214676	chr7-3145	109584058	109584458	+	8.38	0.659	intron (NM_001001326, intron 1 of 19)	32310	76954	Mm.252009	NM_029811	ENSMUSG00000031024	2010004M01Rik|2610305K15Rik	suppression of tumorigenicity 5
4930568G15Rik	1.17734	0.0971136	chr1-2670	165075664	165076064	+	16.4	0.71	intron (NR_040480, intron 1 of 4)	16066	75857	Mm.109021	NR_040480	ENSMUSG00000102408	-	RIKEN cDNA 4930568G15 gene
Samd1	1.17712	0.0873494	chr8-1799	83998392	83998792	+	17.6	0.831	intron (NM_001081415, intron 1 of 4)	920	666704	Mm.298091	NM_001081415	ENSMUSG00000079003	AA589507	sterile alpha motif domain containing 1
Bcas3	1.17709	0.0629387	chr11-2541	85334692	85335092	+	20.1	0.792	intron (NM_016910, intron 3 of 5)	-18272	192197	Mm.209989	NM_138681	ENSMUSG00000059439	1500019F07Rik|2610028P08Rik|AU021018|BC028339|K20D4|rudhira	breast carcinoma amplified sequence 3
Ncam1	1.17701	0.111614	chr9-2172	49825069	49825469	+	13.4	0.746	Intergenic	-25876	17967	Mm.4974	NM_010875	ENSMUSG00000039542	CD56|E-NCAM|NCAM-1|Ncam	neural cell adhesion molecule 1
Zan	1.17671	0.0677675	chr5-1745	137425695	137426095	+	18.4	0.649	intron (NM_011741, intron 39 of 87)	51169	22635	Mm.7984	NM_011741	ENSMUSG00000079173	Zan-test	zonadhesin
Tfdp1	1.17668	0.104048	chr8-2020	13351671	13352071	+	14.7	0.565	intron (NM_001291768, intron 2 of 10)	13067	21781	Mm.925	NM_009361	ENSMUSG00000038482	Dp1|Drtf1	transcription factor Dp 1
Memo1	1.17655	0.0303941	chr17-1139	74296284	74296684	+	32.7	0.729	Intergenic	-1621	76890	Mm.311874	NM_133771	ENSMUSG00000058704	0610016J10Rik|D930048L02Rik	mediator of cell motility 1
Slc20a1	1.17643	0.00345055	chr2-1250	129192567	129192967	+	48.6	0.738	Intergenic	-6006	20515	Mm.272675	NM_015747	ENSMUSG00000027397	AI607883|Glvr-1|Glvr1	solute carrier family 20, member 1
Itsn1	1.17613	0.0338919	chr16-764	91767241	91767641	+	28.1	0.771	intron (NM_001110276, intron 1 of 15)	38070	16443	Mm.40546	NM_010587	ENSMUSG00000022957	AA517634|AA545208|AI316805|AI839402|AI848451|Ehsh1|Ese1|Itsn|Sh3p17	intersectin 1 (SH3 domain protein 1A)
Podxl	1.17594	0.0762376	chr6-1763	31534738	31535138	+	18.4	0.773	intron (NM_013723, intron 1 of 7)	28999	27205	Mm.89918	NM_013723	ENSMUSG00000025608	AW121214|Ly102|PC|PCLP-1|Pclp1|Podxl1	podocalyxin-like
Stk3	1.17562	0.180911	chr15-2724	35076848	35077248	+	13	0.761	intron (NM_001357821, intron 5 of 11)	78758	56274	Mm.262330	NM_019635	ENSMUSG00000022329	0610042I06Rik|MST|Mst2|Mst3|Ste20|mess1	serine/threonine kinase 3
A230028O05Rik	1.17556	0.132635	chr16-1556	25067291	25067691	+	11.3	0.702	non-coding (NR_040374, exon 3 of 3)	7852	319487	Mm.137341	NR_040374	ENSMUSG00000096960	-	RIKEN cDNA A230028O05 gene
Dab2	1.17487	0.238334	chr15-3843	6180011	6180411	+	8.38	0.771	Intergenic	-119578	13132	Mm.240830	NM_023118	ENSMUSG00000022150	5730435J12Rik|AA960054|AI957090|D15Wsu122e|D630005B22Rik|Doc-2|Doc2|p96	disabled 2, mitogen-responsive phosphoprotein
Ctxn3	1.17487	0.238334	chr18-2097	57456514	57456914	+	7.97	0.774	Intergenic	-11772	629147	Mm.57415	NM_001134697	ENSMUSG00000069372	-	cortexin 3
Tasp1	1.17465	0.226105	chr2-4367	140086323	140086723	+	8.8	0.774	Intergenic	-19718	75812	Mm.293449	NM_175225	ENSMUSG00000039033	4930485D02Rik|AW986064	taspase, threonine aspartase 1
Malat1	1.17448	0.0726037	chr19-1252	5823320	5823720	+	16.4	0.62	Intergenic	-20848	72289	Mm.298256	NR_002847	ENSMUSG00000092341	2210401K01Rik|9430072K23Rik|AI647968|Neat2	metastasis associated lung adenocarcinoma transcript 1 (non-coding RNA)
Apcdd1	1.17439	0.0208609	chr18-821	62901285	62901685	+	30.6	0.77	Intergenic	-20842	494504	Mm.391102	NM_133237	ENSMUSG00000071847	AB023957|AU041258|Drapc1|EIG180	adenomatosis polyposis coli down-regulated 1
Mapkap1	1.17431	0.0726885	chr2-2219	34468671	34469071	+	20.1	0.663	intron (NM_001290625, intron 4 of 11)	62020	227743	Mm.270866	NM_177345	ENSMUSG00000038696	AI591529|D230039K05Rik|Sin1	mitogen-activated protein kinase associated protein 1
Colec12	1.17427	0.0446248	chr18-1015	9732172	9732572	+	24.3	0.684	intron (NM_130449, intron 2 of 9)	24724	140792	Mm.218571	NM_130449	ENSMUSG00000036103	CL-P1|SRCL|Scara4	collectin sub-family member 12
Melk	1.17422	0.162878	chr4-2606	44271258	44271658	+	10.5	0.723	Intergenic	-29459	17279	Mm.268668	NM_010790	ENSMUSG00000035683	AI327312|MPK38|mKIAA0175	maternal embryonic leucine zipper kinase
Lypd6b	1.17401	0.148737	chr2-3626	49911411	49911811	+	11.3	0.744	intron (NM_027990, intron 4 of 9)	123925	71897	Mm.41381	NM_027990	ENSMUSG00000026765	2310010M24Rik|AW049525	LY6/PLAUR domain containing 6B
Tmx1	1.17334	0.194546	chr12-2206	70539662	70540062	+	8.8	0.69	intron (NR_037248, intron 2 of 4)	86708	72736	Mm.204670	NM_028339	ENSMUSG00000021072	2810425A04Rik|AI465319|Txndc1	thioredoxin-related transmembrane protein 1
Casp1	1.17323	0.229568	chr9-3108	5263957	5264357	+	7.13	0.75	Intergenic	-34360	12362	Mm.1051	NM_009807	ENSMUSG00000025888	ICE|Il1bc	caspase 1
Tbc1d14	1.17259	0.202053	chr5-2563	36597610	36598010	+	10.9	0.838	Intergenic	-11584	100855	Mm.486203	NM_133910	ENSMUSG00000029192	2810413P16Rik|AU043625|C86258|D5Ertd110e|mKIAA1322	TBC1 domain family, member 14
H2-T23	1.17248	0.163375	chr17-2614	36031782	36032182	+	13	0.941	intron (NM_010398, intron 2 of 6)	719	15040	Mm.439648	NM_010398	ENSMUSG00000067212	37b|37c|H-2T23|H2-Qa1|Qa-1|Qa-1(b)|Qa1|Qed-1|T18c|T18c(37)|T23b|T23d	histocompatibility 2, T region locus 23
Flt1	1.17238	0.145021	chr5-2776	147589872	147590272	+	8.38	0.733	intron (NM_010228, intron 18 of 29)	135916	14254	Mm.389712	NM_010228	ENSMUSG00000029648	AI323757|Flt-1|VEGFR-1|VEGFR1|sFlt1	FMS-like tyrosine kinase 1
4933402D24Rik	1.17227	0.193124	chr1-3850	63821826	63822226	+	10.1	0.821	Intergenic	-52759	74426	Mm.159197	NM_001256158	ENSMUSG00000025961	-	RIKEN cDNA 4933402D24 gene
4930448C13Rik	1.17225	0.226934	chr12-2323	15407320	15407720	+	8.38	0.852	Intergenic	-357131	73972	Mm.107680	NR_045960	ENSMUSG00000113644	-	RIKEN cDNA 4930448C13 gene
4930474N05Rik	1.17217	0.0615371	chr14-1033	36316526	36316926	+	23.5	0.739	Intergenic	221761	218921	Mm.212464	NM_175008	ENSMUSG00000096405	-	RIKEN cDNA 4930474N05 gene
Tm4sf1	1.17213	0.130212	chr3-2781	57344030	57344430	+	10.5	0.686	Intergenic	-42242	17112	Mm.856	NM_008536	ENSMUSG00000027800	L6|M3s1	transmembrane 4 superfamily member 1
Ccbe1	1.17205	0.178779	chr18-1723	66308235	66308635	+	11.7	0.76	Intergenic	-16597	320924	Mm.442049	NM_178793	ENSMUSG00000046318	4933426F18Rik|9430093N24Rik|mKIAA1983	collagen and calcium binding EGF domains 1
Rad9a	1.17198	0.113996	chr19-1630	4206931	4207331	+	12.2	0.68	Intergenic	-5528	19367	Mm.277629	NM_011237	ENSMUSG00000024824	Rad9	RAD9 checkpoint clamp component A
Pid1	1.1719	0.0959827	chr1-2973	84464617	84465017	+	12.6	0.627	intron (NM_152915, intron 7 of 12)	-180172	98496	Mm.187470	NM_001003948	ENSMUSG00000045658	5033414K04Rik|NYGGF4|P-CLI1	phosphotyrosine interaction domain containing 1
Ppargc1a	1.17125	0.0652168	chr5-1680	51041683	51042083	+	19.3	0.784	Intergenic	512038	19017	Mm.259072	NM_008904	ENSMUSG00000029167	A830037N07Rik|Gm11133|PGC-1|PPARGC-1-alpha|Pgc-1alpha|Pgc1|Pgco1|Ppargc1	peroxisome proliferative activated receptor, gamma, coactivator 1 alpha
Plin2	1.17116	0.0410614	chr4-1544	86690124	86690524	+	24.3	0.739	Intergenic	-20265	11520	Mm.381	NM_007408	ENSMUSG00000028494	AA407157|ADPH|Adfp|Adrp	perilipin 2
Gm28979	1.17109	0.0495079	chr9-1288	101501095	101501495	+	26	0.693	Intergenic	159101	102633035	Mm.411422	NR_110509	ENSMUSG00000101941	-	predicted gene 28979
Mtus1	1.17108	0.199337	chr8-3048	41038106	41038506	+	7.97	0.659	intron (NM_001005863, intron 5 of 13)	3625	102103	Mm.149438	NM_001005863	ENSMUSG00000045636	AI481402|ATBP135|Atip1|B430010I23Rik|B430305I03Rik|C85752|Cctsg1-440|MD44|MTSG1|mKIAA1288	mitochondrial tumor suppressor 1
Iqcg	1.171	0.0970981	chr16-1204	33023680	33024080	+	15.9	0.694	intron (NM_178378, intron 8 of 10)	32306	69707	Mm.227918	NM_178378	ENSMUSG00000035578	2400003L07Rik|G1-374-12|esgd12d|repro1|stubby12d	IQ motif containing G
Rasl12	1.17082	0.0807561	chr9-1753	65408840	65409240	+	18.4	0.779	intron (NM_001162923, intron 4 of 4)	10552	70784	Mm.35827	NM_001033158	ENSMUSG00000041696	4631404I11Rik	RAS-like, family 12
Zfp281	1.17081	0.00549458	chr1-1080	136613372	136613772	+	50.3	0.714	Intergenic	-11329	226442	Mm.62521	NM_177643	ENSMUSG00000041483	Znf281	zinc finger protein 281
Gm14057	1.1705	0.00401325	chr2-676	130818845	130819245	+	53.2	0.787	intron (NM_029432, intron 3 of 36)	-14944	100043766	Mm.447040	NR_024097		-	Ppp1r14c pseudogene
Tnfsf8	1.17015	0.175219	chr4-2564	63847111	63847511	+	11.3	0.711	intron (NM_009403, intron 2 of 3)	13973	21949	Mm.4664	NM_009403	ENSMUSG00000028362	CD153|CD30LG|Cd30l|Tnlg3a	tumor necrosis factor (ligand) superfamily, member 8
Rnd3	1.16997	0.108631	chr2-2635	51055943	51056343	+	15.9	0.635	Intergenic	92968	74194	Mm.46497	NM_028810	ENSMUSG00000017144	2610017M01Rik|AI661404|Arhe|Rhoe	Rho family GTPase 3
Armc9	1.16981	0.162915	chr1-3446	86141030	86141430	+	10.5	0.732	Intergenic	-13550	78795	Mm.379264	NM_027456	ENSMUSG00000062590	3830422A13Rik|4831423D23Rik|4930438O05Rik|5730415N24Rik	armadillo repeat containing 9
Vmn2r13	1.16965	0.0865607	chr5-1849	109159069	109159469	+	21.8	0.947	intron (NM_001104624, intron 4 of 5)	32838	231589	Mm.469883	NM_001104624	ENSMUSG00000091635	EG231589|Gm4867	vomeronasal 2, receptor 13
Usp46	1.16961	0.194519	chr5-2710	74051757	74052157	+	10.9	0.771	intron (NM_177561, intron 1 of 8)	16454	69727	Mm.48795	NM_177561	ENSMUSG00000054814	1190009E20Rik|2410018I08Rik|AI451644	ubiquitin specific peptidase 46
Hydin	1.16941	0.268417	chr8-2801	110253877	110254277	+	9.22	0.735	Intergenic	-12900	244653	Mm.444803	NM_172916	ENSMUSG00000059854	1700034M11Rik|4930545D19Rik|4932703P14|672398|A830061H17|AC069308.21gm4|Gm9558|hy-3|hy3|hyrh	HYDIN, axonemal central pair apparatus protein
Aldh1l1	1.16915	0.00500832	chr6-619	90561305	90561705	+	49.5	0.686	intron (NM_001356412, intron 4 of 22)	10712	107747	Mm.30035	NM_027406	ENSMUSG00000030088	1810048F20Rik|FDH|Fthfd|Neut2	aldehyde dehydrogenase 1 family, member L1
AU022793	1.1689	0.113001	chr15-2759	39974434	39974834	+	13	0.677	Intergenic	11985	105976	Mm.394885	NR_045719		-	expressed sequence AU022793
Gm16070	1.16871	0.0638746	chr1-2352	17751409	17751809	+	22.2	0.833	intron (NM_001356551, intron 10 of 14)	-23963	102634913	Mm.319094	NR_130314	ENSMUSG00000085125	-	predicted gene 16070
Xrn2	1.16852	0.164956	chr2-3335	146959378	146959778	+	13	0.721	intron (NM_001033298, intron 12 of 13)	-53421	24128	Mm.3065	NM_011917	ENSMUSG00000027433	-	5'-3' exoribonuclease 2
Igf1r	1.16842	0.171561	chr7-2490	67968482	67968882	+	11.3	0.756	intron (NM_010513, intron 1 of 20)	16425	16001	Mm.275742	NM_010513	ENSMUSG00000005533	A330103N21Rik|CD221|D930020L01|IGF-1R|hyft	insulin-like growth factor I receptor
Odf1	1.1682	0.087764	chr15-2380	38180774	38181174	+	15.1	0.731	Intergenic	-38229	18285	Mm.252830	NM_008757	ENSMUSG00000061923	-	outer dense fiber of sperm tails 1
Ppargc1a	1.16735	0.0893089	chr5-1616	51591479	51591879	+	20.5	0.841	Intergenic	-23954	19017	Mm.259072	NM_008904	ENSMUSG00000029167	A830037N07Rik|Gm11133|PGC-1|PPARGC-1-alpha|Pgc-1alpha|Pgc1|Pgco1|Ppargc1	peroxisome proliferative activated receptor, gamma, coactivator 1 alpha
Bmper	1.16718	0.13402	chr9-2288	23250136	23250536	+	13.4	0.611	intron (NM_028472, intron 2 of 14)	27260	73230	Mm.335020	NM_028472	ENSMUSG00000031963	3110056H04Rik|CV-2|Crim3|Cv2	BMP-binding endothelial regulator
Gm2694	1.16637	0.0275423	chr8-1231	87472522	87472922	+	26	0.723	promoter-TSS (NM_019626)	-90	100040294	Mm.213632	NR_033430	ENSMUSG00000097248	C230036H16Rik|linc1582	predicted gene 2694
9530036O11Rik	1.16619	0.0652143	chr5-1838	28397206	28397606	+	20.5	0.709	intron (NM_028234, intron 15 of 18)	-69578	654796	Mm.57202	NR_015562	ENSMUSG00000097726	-	RIKEN cDNA 9530036O11Rik
Zbtb20	1.16539	0.147361	chr16-1588	43303467	43303867	+	10.5	0.745	intron (NM_181058, intron 2 of 6)	56383	56490	Mm.136238	NM_019778	ENSMUSG00000022708	1300017A20Rik|7330412A13Rik|A930017C21Rik|D16Wsu73e|DPZF|HOF|J20|ODA-8S|Oda8|Tg(PDGFB-APPSwInd)20Lms|Zfp288	zinc finger and BTB domain containing 20
Stam	1.16527	0.111447	chr2-2871	14106278	14106678	+	14.3	0.8	intron (NM_011484, intron 2 of 13)	32378	20844	Mm.273174	NM_011484	ENSMUSG00000026718	STAM1	signal transducing adaptor molecule (SH3 domain and ITAM motif) 1
Gm11549	1.16499	0.175418	chr3-3083	36530205	36530605	+	9.64	0.667	Intergenic	-8960	100503068	Mm.389423	NR_040411	ENSMUSG00000085007	-	predicted gene 11549
Mir1a-2	1.16399	0.126228	chr18-1729	10886227	10886627	+	10.9	0.6	Intergenic	-100875	723959		NR_029781	ENSMUSG00000106348	Mir1-2|Mirn1-2|mir-1a-2|mmu-mir-1-2|mmu-mir-1a-2	microRNA 1a-2
Lsm3	1.16359	0.0384396	chr6-1179	91562933	91563333	+	28.9	0.79	Intergenic	47098	67678	Mm.246693	NM_026309	ENSMUSG00000034192	1010001J12Rik|2610005D18Rik|6030401D18Rik|SMX4|USS2	LSM3 homolog, U6 small nuclear RNA and mRNA degradation associated
[truncated: 50,466 more rows]

## Sheet: Sheet1
Dataset EV2. Assay of transposase accessible chromatin sequencing dataset in FOXK2-KO C2C12 cells vs. control cells
[truncated: 1 more rows]
