# Supplementary material for: FOXK2 in skeletal muscle development: a new pathogenic gene for congenital myopathy with ptosis
Source: EMBO Mol Med. 2025 May 23;17(7):1599–630. doi: 10.1038/s44321-025-00247-x (PMC12254393; doi:10.1038/s44321-025-00247-x)
Supplement: Supplementary file 6 — Dataset EV3 [file 44321_2025_247_MOESM6_ESM.xlsx]

## Sheet: Mouse MitoCarta3.0
Dataset EV3. Mitochondrial function related gene set in mouse from MitoCarta3.0 database
MouseGeneID	HumanOrthologGeneID	Symbol	Synonyms	Description	MitoCarta3.0_List	MitoCarta3.0_Evidence	MitoCarta3.0_SubMitoLocalization	MitoCarta3.0_MitoPathways	TrainingDataset	MitoCarta2.0_Score	MitoCarta2.0_FDR	MitoCarta2.0_List	MitoCarta2.0_Evidence	EnsemblGeneID	UniProt	ProteinLength	TargetP_Score	MitoDomain_Score	CoexpressionGnfN50_Score	PGC_Induction_Score	YeastMitoHomolog_Score	RickettsiaHomolog_Score	MSMS_Score	mm10_Chromosome	mm10_Start	mm10_Stop	MSMS_NUM_TISSUES	MSMS_NUM_PEPTIDES_UNIQUE	MSMS_NUM_SPECTRA	MSMS_TOTAL_INTENSITY	MSMS_PERCENT_COVERAGE	Tissues	cerebrum_total_peak_intensity_log10	cerebellum_total_peak_intensity_log10	brainstem_total_peak_intensity_log10	spinalcord_total_peak_intensity_log10	kidney_total_peak_intensity_log10	liver_total_peak_intensity_log10	heart_total_peak_intensity_log10	skeletalmuscle_total_peak_intensity_log10	adipose_total_peak_intensity_log10	smallintestine_total_peak_intensity_log10	largeintestine_total_peak_intensity_log10	stomach_total_peak_intensity_log10	placenta_total_peak_intensity_log10	testis_total_peak_intensity_log10	HPA_Main_Location_2020 (Reliability)
66445	1537	Cyc1	2610002H19Rik|AA408921|Cyct1	cytochrome c-1	MitoCarta3.0	literature, APEX_IMS, APEX_matrix, targetP signal, yeast mito homolog++, Rickettsial homolog, mito protein domain+, induction, coexpression++, MS/MS++	MIM	OXPHOS > Complex III > CIII subunits | Metabolism > Metals and cofactors > Heme-containing proteins | Metabolism > Electron carriers > Cytochromes | OXPHOS > OXPHOS subunits	Tmito	44.1268	0	1	literature, APEX_IMS, APEX_matrix, targetP signal, yeast mito homolog++, Rickettsial homolog, mito protein domain+, induction, coexpression++, MS/MS++	ENSMUSG00000022551	Q9D0M3	325	2	MitoDomain	49	1.24	OrthologMitoHighConf	Ortholog	50-75pure	chr15	76343522	76345934	14	19	2616	205000000000	50	all 14	10.3	10.1	10.4	10.2	10.2	10	10.4	9.8	10.1	10.2	10.2	10	10	9.8	Mitochondria (Supported)
18597	5160	Pdha1	Pdha|Pdha-1	pyruvate dehydrogenase E1 alpha 1	MitoCarta3.0	literature, APEX_matrix, targetP signal+, yeast mito homolog+, Rickettsial homolog, mito protein domain+, induction, coexpression++, MS/MS++	Matrix	Metabolism > Carbohydrate metabolism > Pyruvate metabolism	Tmito	42.9867	0	1	literature, APEX_matrix, targetP signal+, yeast mito homolog+, Rickettsial homolog, mito protein domain+, induction, coexpression++, MS/MS++	ENSMUSG00000031299	P35486	390	1	MitoDomain	45	1.13	OrthologMitoLowConf	Homolog	75-100pure	chrX	160122218	160138336	14	43	2251	148000000000	82	all 14	10.1	9.6	10	10	10.3	9.6	10.5	10	10.1	9.9	9.6	10	9.9	8.9	Mitochondria (Supported)
66043	513	Atp5d	0610008F14Rik|1500000I11Rik|AA960090|AI876556|AU020773|Atp5f1d|C85518	ATP synthase, H+ transporting, mitochondrial F1 complex, delta subunit	MitoCarta3.0	literature, APEX_matrix, targetP signal, yeast mito homolog++, Rickettsial homolog, mito protein domain+, induction, coexpression++, MS/MS+	MIM	OXPHOS > Complex V > CV subunits | OXPHOS > OXPHOS subunits	Tmito	42.8936	0	1	literature, APEX_matrix, targetP signal, yeast mito homolog++, Rickettsial homolog, mito protein domain+, induction, coexpression++, MS/MS+	ENSMUSG00000003072	Q9D3D9	168	2	MitoDomain	49	1.75	OrthologMitoHighConf	Ortholog	25-50pure	chr10	80142314	80145818	14	6	939	142000000000	43	all 14	10.1	9.9	10.3	9.8	10.6	9.8	9.8	9.5	9.8	10.1	10	9.8	9.8	9.6
74316	122961	Isca2	0710001C05Rik|5730594E03Rik|Hbld|Hbld1	iron-sulfur cluster assembly 2	MitoCarta3.0	APEX_matrix, targetP signal+, yeast mito homolog++, Rickettsial homolog, mito protein domain+, induction, coexpression, MS/MS++	Matrix	Metabolism > Metals and cofactors > Fe-S cluster biosynthesis | Metabolism > Metals and cofactors > Fe-S-containing proteins	Tmito	42.7814	0	1	APEX_matrix, targetP signal+, yeast mito homolog++, Rickettsial homolog, mito protein domain+, induction, coexpression, MS/MS++	ENSMUSG00000021241	Q9DCB8	154	1	MitoDomain	28	1.07	OrthologMitoHighConf	Ortholog	75-100pure	chr12	84773269	84775089	14	10	163	3990000000	79	all 14	8.4	8.4	8.7	8.3	8.8	8.2	7.9	7.2	8.7	8.5	8.4	8	8.5	8.5
68263	5162	Pdhb	2610103L06Rik|AL024199|C81408	pyruvate dehydrogenase (lipoamide) beta	MitoCarta3.0	literature, targetP signal+, yeast mito homolog+, Rickettsial homolog, mito protein domain+, induction, coexpression++, MS/MS++	Matrix	Metabolism > Carbohydrate metabolism > Pyruvate metabolism	Tmito	42.6144	0	1	literature, targetP signal+, yeast mito homolog+, Rickettsial homolog, mito protein domain+, induction, coexpression++, MS/MS++	ENSMUSG00000021748	Q9D051	359	1	MitoDomain	47	1.67	OrthologMitoLowConf	Homolog	50-75pure	chr14	8165990	8172992	14	22	1918	196000000000	74	all 14	10.2	9.9	10.3	10.2	10	9.6	10.5	9.8	10.4	9.8	9.9	9.9	10	10.5	Mitochondria (Supported)
22273	7384	Uqcrc1	1110032G10Rik	ubiquinol-cytochrome c reductase core protein 1	MitoCarta3.0	literature, APEX_matrix, targetP signal+, yeast mito homolog+, Rickettsial homolog, mito protein domain+, induction, coexpression++, MS/MS++	MIM	Protein import, sorting and homeostasis > Protein import and sorting > Preprotein cleavage | OXPHOS > Complex III > CIII subunits | OXPHOS > OXPHOS subunits	Tmito	42.6144	0	1	literature, APEX_matrix, targetP signal+, yeast mito homolog+, Rickettsial homolog, mito protein domain+, induction, coexpression++, MS/MS++	ENSMUSG00000025651	Q9CZ13	480	1	MitoDomain	49	1.55	OrthologMitoLowConf	Homolog	50-75pure	chr9	108936647	108949641	14	32	3377	256000000000	60	all 14	10.1	9.5	9.9	9.9	10.4	10	10.8	10.3	10.1	10.6	10.2	10.3	10.2	9.9	Mitochondria (Supported)
67914	57017	Coq9	2310005O14Rik|C78387	coenzyme Q9	MitoCarta3.0	APEX_matrix, targetP signal+, yeast mito homolog++, Rickettsial homolog, mito protein domain+, induction, coexpression, MS/MS++	MIM	Metabolism > Metals and cofactors > Coenzyme Q metabolism	Tmito	42.4091	0	1	APEX_matrix, targetP signal+, yeast mito homolog++, Rickettsial homolog, mito protein domain+, induction, coexpression, MS/MS++	ENSMUSG00000031782	Q8K1Z0	313	1	MitoDomain	28	1.8	OrthologMitoHighConf	Ortholog	50-75pure	chr8	94838416	94854895	14	18	379	22400000000	50	all 14	9.3	8.6	8.9	9	9.3	9.1	9.8	8.6	9.5	9.2	9.2	9.1	8.7	8.8
56282	6182	Mrpl12	0610034O11Rik|1500031N16Rik|L12mt|MRP-|MRP-L12|Rpm|Rpml12	mitochondrial ribosomal protein L12	MitoCarta3.0	literature, targetP signal+, yeast mito homolog++, Rickettsial homolog, mito protein domain, induction, coexpression++, MS/MS++	Matrix	Mitochondrial central dogma > mtRNA metabolism > Transcription | Mitochondrial central dogma > Translation > Mitochondrial ribosome	Tmito	42.3044	0	1	literature, targetP signal+, yeast mito homolog++, Rickettsial homolog, mito protein domain, induction, coexpression++, MS/MS++	ENSMUSG00000039640	Q9DB15	201	1	SharedDomain	42	1.98	OrthologMitoHighConf	Ortholog	50-75pure	chr11	120484668	120488754	14	14	634	27700000000	66	all 14	9.2	9.1	9.4	9	9.5	9.3	8.9	8.6	9.3	9.2	9.8	9	9.4	9	Mitochondria (Supported)
232536	60488	Mrps35	MDSO|MDSO23|MRP|MRP-|MRP-S28|MRPS28	mitochondrial ribosomal protein S35	MitoCarta3.0	literature, APEX_matrix, targetP signal+, yeast mito homolog++, mito protein domain+, induction, coexpression++, MS/MS++	Matrix	Mitochondrial central dogma > Translation > Mitochondrial ribosome	Tmito	42.0443	0	1	literature, APEX_matrix, targetP signal+, yeast mito homolog++, mito protein domain+, induction, coexpression++, MS/MS++	ENSMUSG00000040112	Q8BJZ4	320	1	MitoDomain	43	1.81	OrthologMitoHighConf	NoHomolog	50-75pure	chr6	147042769	147070902	14	22	144	3270000000	57	all 14	8.4	8	8.1	6.8	8.2	7.4	7.8	8	8.5	8.5	8.8	7.7	9	8.1	Mitochondria (Approved)
12858	9377	Cox5a	AA959768|CcO|CcOX	cytochrome c oxidase subunit 5A	MitoCarta3.0	literature, APEX_IMS, APEX_matrix, targetP signal+, yeast mito homolog++, mito protein domain+, induction, coexpression++, MS/MS++	MIM	OXPHOS > Complex IV > CIV subunits | OXPHOS > OXPHOS subunits	Tmito	42.0443	0	1	literature, APEX_IMS, APEX_matrix, targetP signal+, yeast mito homolog++, mito protein domain+, induction, coexpression++, MS/MS++	ENSMUSG00000000088	P12787	146	1	MitoDomain	49	1.91	OrthologMitoHighConf	NoHomolog	50-75pure	chr9	57521231	57532426	14	19	1523	427000000000	65	all 14	10.4	10.2	10.6	10.3	11	10.5	10.4	9.8	10.3	10.6	10.6	10.5	10.3	10.2
66694	7386	Uqcrfs1	4430402G14Rik|AI875505	ubiquinol-cytochrome c reductase, Rieske iron-sulfur polypeptide 1	MitoCarta3.0	literature, APEX_matrix, targetP signal, yeast mito homolog++, Rickettsial homolog, mito protein domain+, coexpression++, MS/MS++	MIM	OXPHOS > Complex III > CIII subunits | Metabolism > Metals and cofactors > Fe-S-containing proteins | OXPHOS > OXPHOS subunits	Tmito	41.8598	0	1	literature, APEX_matrix, targetP signal, yeast mito homolog++, Rickettsial homolog, mito protein domain+, coexpression++, MS/MS++	ENSMUSG00000038462	Q9CR68	274	2	MitoDomain	48		OrthologMitoHighConf	Ortholog	75-100pure	chr13	30540311	30545316	14	28	3522	278000000000	77	all 14	10.5	10.4	10.7	10.2	10.5	10.3	10.5	9.7	10	10.2	10.1	10	10.1	10	Mitochondria (Approved)
12850	10229	Coq7	clk-|clk-1	demethyl-Q 7	MitoCarta3.0	literature, targetP signal, yeast mito homolog++, Rickettsial homolog, mito protein domain+, coexpression++, MS/MS++	MIM	Metabolism > Metals and cofactors > Coenzyme Q metabolism	Tmito	41.8598	0	1	literature, targetP signal, yeast mito homolog++, Rickettsial homolog, mito protein domain+, coexpression++, MS/MS++	ENSMUSG00000030652	P97478	217	2	MitoDomain	49		OrthologMitoHighConf	Ortholog	75-100pure	chr7	118525061	118533313	14	14	366	7270000000	81	all 14	8.7	8.5	8.7	8.5	8.9	9	8.6	8.7	8.8	8.6	9	8.7	8.3	8.3	Plasma membrane (Approved)
66945	6389	Sdha	1500032O14Rik|2310034D06Rik|4921513A11|C81073|F|FP|SDH|SDH2|SDHF	succinate dehydrogenase complex, subunit A, flavoprotein (Fp)	MitoCarta3.0	literature, APEX_matrix, targetP signal, yeast mito homolog++, Rickettsial homolog, mito protein domain, induction, coexpression++, MS/MS++	MIM	OXPHOS > Complex II > CII subunits | Metabolism > Carbohydrate metabolism > TCA cycle | OXPHOS > OXPHOS subunits	Tmito	41.8438	0	1	literature, APEX_matrix, targetP signal, yeast mito homolog++, Rickettsial homolog, mito protein domain, induction, coexpression++, MS/MS++	ENSMUSG00000021577	Q8K2B3	664	2	SharedDomain	47	1.8	OrthologMitoHighConf	Ortholog	75-100pure	chr13	74322254	74350240	14	48	4919	529000000000	83	all 14	10.4	9.9	10.5	10.3	11	10.5	10.7	10.6	10.6	10.7	10.6	10.5	10.4	10.4	Mitochondria (Supported)
67680	6390	Sdhb	0710008N11Rik	succinate dehydrogenase complex, subunit B, iron sulfur (Ip)	MitoCarta3.0	literature, APEX_matrix, targetP signal, yeast mito homolog, Rickettsial homolog, mito protein domain+, induction, coexpression++, MS/MS++	MIM	OXPHOS > Complex II > CII subunits | Metabolism > Carbohydrate metabolism > TCA cycle | Metabolism > Metals and cofactors > Fe-S-containing proteins | OXPHOS > OXPHOS subunits	Tmito	41.8214	0	1	literature, APEX_matrix, targetP signal, yeast mito homolog, Rickettsial homolog, mito protein domain+, induction, coexpression++, MS/MS++	ENSMUSG00000009863	Q9CQA3	282	2	MitoDomain	49	2.32	HomologMitoHighConf	Ortholog	75-100pure	chr4	140961270	140979192	14	34	1571	150000000000	82	all 14	9.9	9.6	9.9	10	10.1	10.2	10.3	9.2	10.1	10.3	9.9	9.9	10.1	9.9	Mitochondria (Supported)
11946	498	Atp5a1	AI035633|AL022851|AL023067|At|Atp5f1a|Atpm|D18Ertd206|D18Ertd206e|Mom|Mom2	ATP synthase, H+ transporting, mitochondrial F1 complex, alpha subunit 1	MitoCarta3.0	literature, APEX_matrix, targetP signal+, yeast mito homolog++, Rickettsial homolog, mito protein domain, induction, coexpression++, MS/MS++	MIM	OXPHOS > Complex V > CV subunits | OXPHOS > OXPHOS subunits	Tmito	41.6009	0	1	literature, APEX_matrix, targetP signal+, yeast mito homolog++, Rickettsial homolog, mito protein domain, induction, coexpression++, MS/MS++	ENSMUSG00000025428	Q03265	553	1	SharedDomain	48	1.53	OrthologMitoHighConf	Homolog	75-100pure	chr18	77773767	77782868	14	71	14666	2250000000000	80	all 14	11.2	10.8	11.2	10.9	11.5	11	11.6	11.1	11.1	11.4	11	11.3	11.2	10.5	Mitochondria (Supported)
68002	135154	Sdhaf4	1110058L19Rik|1700001E18Rik|C6orf57	succinate dehydrogenase complex assembly factor 4	MitoCarta3.0	targetP signal+, yeast mito homolog++, Rickettsial homolog, mito protein domain+, induction, coexpression++, MS/MS	Matrix	OXPHOS > Complex II > CII assembly factors | OXPHOS > OXPHOS assembly factors	Tpossible_mito	41.3676	0	1	targetP signal+, yeast mito homolog++, Rickettsial homolog, mito protein domain+, induction, coexpression++, MS/MS	ENSMUSG00000026154	Q8BTE0	104	1	MitoDomain	44	1.38	OrthologMitoHighConf	Ortholog	25-50ambig	chr1	23995938	24005640	2	4	10	148000000	38	adipose, testis									8					7.7	Mitochondria (Approved)
73078	9512	Pmpcb	3110004O18Rik|MPP|MPP11|MPPB|MPPP52	peptidase (mitochondrial processing) beta	MitoCarta3.0	literature, APEX_matrix, targetP signal+, yeast mito homolog+, Rickettsial homolog, mito protein domain+, induction, coexpression++, MS/MS++	Matrix	Protein import, sorting and homeostasis > Protein import and sorting > Preprotein cleavage | Protein import, sorting and homeostasis > Protein homeostasis > Proteases	Tmito	41.3602	0	1	literature, APEX_matrix, targetP signal+, yeast mito homolog+, Rickettsial homolog, mito protein domain+, induction, coexpression++, MS/MS++	ENSMUSG00000029017	Q9CXT8	489	1	MitoDomain	42	0.74	OrthologMitoLowConf	Homolog	50-75pure	chr5	21737159	21757152	14	22	275	23700000000	55	all 14	9	6.8	9.1	8.7	9.8	8.7	9.6	8	9	9.6	8.9	9.2	9.4	9	Mitochondria (Enhanced)
66925	6392	Sdhd	3110001M13Rik|AVLL5809|C78570|PRO19626	succinate dehydrogenase complex, subunit D, integral membrane protein	MitoCarta3.0	literature, targetP signal, yeast mito homolog++, Rickettsial homolog, mito protein domain+, induction, coexpression++, MS/MS+	MIM	OXPHOS > Complex II > CII subunits | Metabolism > Carbohydrate metabolism > TCA cycle | Metabolism > Metals and cofactors > Heme-containing proteins | OXPHOS > OXPHOS subunits	Tmito	41.0374	0	1	literature, targetP signal, yeast mito homolog++, Rickettsial homolog, mito protein domain+, induction, coexpression++, MS/MS+	ENSMUSG00000000171	Q9CXV1	159	3	MitoDomain	45	2.02	OrthologMitoHighConf	Ortholog	25-50pure	chr9	50596339	50603849	14	4	221	5870000000	28	all 14	8.8	8.3	8.5	7.8	8.9	8.6	8.4	8.3	8.4	8.9	8.6	8.5	8.7	8.9
67003	7385	Uqcrc2	1500004O06Rik	ubiquinol cytochrome c reductase core protein 2	MitoCarta3.0	literature, APEX_matrix, targetP signal, yeast mito homolog+, Rickettsial homolog, mito protein domain+, induction, coexpression++, MS/MS++	MIM	Protein import, sorting and homeostasis > Protein import and sorting > Preprotein cleavage | OXPHOS > Complex III > CIII subunits | OXPHOS > OXPHOS subunits	Tmito	40.5274	0	1	literature, APEX_matrix, targetP signal, yeast mito homolog+, Rickettsial homolog, mito protein domain+, induction, coexpression++, MS/MS++	ENSMUSG00000030884	Q9DB77	453	2	MitoDomain	45	1.79	OrthologMitoLowConf	Homolog	50-75pure	chr7	120635188	120659523	14	36	4282	409000000000	61	all 14	10.5	10	10.3	10.3	10.6	10.3	10.9	10.4	10.3	10.7	10.5	10.5	10.2	10.2	Mitochondria (Enhanced)
52064	84274	Coq5	1810014G04Rik|D5Ertd33|D5Ertd33e	coenzyme Q5 methyltransferase	MitoCarta3.0	APEX_matrix, targetP signal, yeast mito homolog+, Rickettsial homolog, mito protein domain+, induction, coexpression++, MS/MS++	MIM	Metabolism > Metals and cofactors > Coenzyme Q metabolism	Tmito	40.5274	0	1	APEX_matrix, targetP signal, yeast mito homolog+, Rickettsial homolog, mito protein domain+, induction, coexpression++, MS/MS++	ENSMUSG00000041733	Q9CXI0	327	2	MitoDomain	41	2.95	OrthologMitoLowConf	Homolog	50-75pure	chr5	115279701	115296972	14	16	132	5760000000	65	all 14	8.5	8.3	8.3	8	8.6	8	8.8	8.2	9	9.2	8.8	8.3	7.8	7.5	Nucleoli (Uncertain)
18293	4967	Ogdh	2210403E04Rik|2210412K19Rik|AA409584|d1401|mKIAA4192	oxoglutarate (alpha-ketoglutarate) dehydrogenase (lipoamide)	MitoCarta3.0	literature, APEX_matrix, targetP signal, yeast mito homolog+, Rickettsial homolog, mito protein domain+, induction, coexpression++, MS/MS++	Matrix	Metabolism > Carbohydrate metabolism > TCA cycle	Tmito	40.5274	0	1	literature, APEX_matrix, targetP signal, yeast mito homolog+, Rickettsial homolog, mito protein domain+, induction, coexpression++, MS/MS++	ENSMUSG00000020456	Q60597	1038	2	MitoDomain	46	3.07	OrthologMitoLowConf	Homolog	50-75pure	chr11	6291596	6359094	14	106	8271	716000000000	71	all 14	10.6	10.6	10.9	9.9	11.1	9.9	10.8	10.9	10.6	10.8	10.7	10.7	10.5	10.4	Mitochondria (Enhanced)
22272	27089	Uqcrq	1100001F06Rik|1500040F11Rik|5830407L17Rik|9.5kDa|AA959903|QP-|QP-C|Qp|Qpc|Uqcrb|c1502	ubiquinol-cytochrome c reductase, complex III subunit VII	MitoCarta3.0	literature, APEX_IMS, targetP signal, yeast mito homolog++, mito protein domain+, induction, coexpression++, MS/MS++	MIM	OXPHOS > Complex III > CIII subunits | OXPHOS > OXPHOS subunits	Tmito	40.3296	0	1	literature, APEX_IMS, targetP signal, yeast mito homolog++, mito protein domain+, induction, coexpression++, MS/MS++	ENSMUSG00000044894	Q9CQ69	82	2	MitoDomain	47	0.66	OrthologMitoHighConf	NoHomolog	75-100pure	chr11	53428947	53430831	14	16	1153	96800000000	93	all 14	9.9	9.6	9.9	9.6	10.2	9.8	9.8	9.2	9.8	10	10.1	9.8	9.6	9.5	Mitochondria (Enhanced)
17448	4191	Mdh2	MDH|Mdh-2|Mo|Mor|Mor-1|Mor1	malate dehydrogenase 2, NAD (mitochondrial)	MitoCarta3.0	literature, APEX_matrix, targetP signal, yeast mito homolog++, Rickettsial homolog, mito protein domain, induction, coexpression++, MS/MS++	Matrix	Metabolism > Carbohydrate metabolism > Gluconeogenesis | Metabolism > Carbohydrate metabolism > Malate-aspartate shuttle | Metabolism > Carbohydrate metabolism > TCA cycle	Tmito	39.5139	0	1	literature, APEX_matrix, targetP signal, yeast mito homolog++, Rickettsial homolog, mito protein domain, induction, coexpression++, MS/MS++	ENSMUSG00000019179	P08249	338	2	SharedDomain	50	1.54	OrthologMitoHighConf	Homolog	75-100pure	chr5	135778648	135790386	14	42	6117	1440000000000	79	all 14	11.1	10.8	11.2	10.9	10.9	10.6	11.4	10.6	11	11.3	10.9	10.8	11	10.6	Mitochondria (Enhanced)
13171	1629	Dbt	BCKAD-E2|D3Wsu60|D3Wsu60e	dihydrolipoamide branched chain transacylase E2	MitoCarta3.0	literature, APEX_matrix, targetP signal+, yeast mito homolog+, Rickettsial homolog, mito protein domain+, induction, coexpression+, MS/MS++	Matrix	Metabolism > Amino acid metabolism > Branched-chain amino acid metabolism | Metabolism > Amino acid metabolism > Branched-chain amino acid dehydrogenase complex	Tmito	38.8044	0	1	literature, APEX_matrix, targetP signal+, yeast mito homolog+, Rickettsial homolog, mito protein domain+, induction, coexpression+, MS/MS++	ENSMUSG00000000340	P53395	482	1	MitoDomain	34	2.32	OrthologMitoLowConf	Homolog	50-75pure	chr3	116513078	116549981	14	33	809	32700000000	67	all 14	8.5	7.7	8.4	8.4	9.9	9.6	9.2	8.6	9.8	9.2	9.1	9.9	9.2	8.9	Mitochondria (Supported)
235339	1737	Dlat	6332404G05Rik|DLTA|PDC-E|PDC-E2	dihydrolipoamide S-acetyltransferase (E2 component of pyruvate dehydrogenase complex)	MitoCarta3.0	literature, APEX_matrix, targetP signal, yeast mito homolog+, Rickettsial homolog, mito protein domain+, induction, coexpression++, MS/MS++	Matrix	Metabolism > Carbohydrate metabolism > Pyruvate metabolism	Tmito	38.6712	0	1	literature, APEX_matrix, targetP signal, yeast mito homolog+, Rickettsial homolog, mito protein domain+, induction, coexpression++, MS/MS++	ENSMUSG00000000168	Q8BMF4	642	3	MitoDomain	41	2.68	OrthologMitoLowConf	Homolog	50-75pure	chr9	50634632	50659780	14	36	2960	370000000000	60	all 14	10.6	10.3	10.7	10.5	10.4	9.8	10.4	10.5	10.5	9.9	10.1	10.1	10.1	10.5	Mitochondria (Enhanced)
72416	10128	Lrpprc	3110001K13Rik|C76645|Gp130|Lrp|Lrp130|Lsfc	leucine-rich PPR-motif containing	MitoCarta3.0	literature, APEX_matrix, targetP signal+, yeast mito homolog++, mito protein domain, induction, coexpression++, MS/MS++	Matrix	Mitochondrial central dogma > mtRNA metabolism > mtRNA stability and decay | Mitochondrial central dogma > Translation	Tmito	38.5071	0	1	literature, APEX_matrix, targetP signal+, yeast mito homolog++, mito protein domain, induction, coexpression++, MS/MS++	ENSMUSG00000024120	Q6PB66	1392	1	SharedDomain	47	2.59	OrthologMitoHighConf	NoHomolog	75-100pure	chr17	84705246	84790786	14	145	5900	276000000000	90	all 14	10.2	10.4	10.4	9.4	10.8	9.8	9.6	10.3	9.9	10.2	10.5	10.2	10.2	10.5	Mitochondria (Enhanced)
68499	116540	Mrpl53	1110007K17Rik	mitochondrial ribosomal protein L53	MitoCarta3.0	literature, APEX_matrix, targetP signal, yeast mito homolog++, mito protein domain+, induction, coexpression++, MS/MS++	Matrix	Mitochondrial central dogma > Translation > Mitochondrial ribosome	Tmito	38.4734	0	1	literature, APEX_matrix, targetP signal, yeast mito homolog++, mito protein domain+, induction, coexpression++, MS/MS++	ENSMUSG00000030037	Q9D1H8	118	3	MitoDomain	47	0.6	OrthologMitoHighConf	NoHomolog	75-100pure	chr6	83109107	83109932	14	13	157	4340000000	92	all 14	8.4	8.2	8.4	8.1	8.6	8.6	7.7	7.1	8.3	8.6	8.9	8.2	8.9	8.4	Mitochondria (Supported)
78920	1743	Dlst	1600017E01Rik|4632413C10Rik|4930529O08Rik|DLTS	dihydrolipoamide S-succinyltransferase (E2 component of 2-oxo-glutarate complex)	MitoCarta3.0	literature, APEX_IMS, APEX_matrix, targetP signal, yeast mito homolog+, Rickettsial homolog, mito protein domain+, induction, coexpression++, MS/MS+	Matrix	Metabolism > Carbohydrate metabolism > TCA cycle | Metabolism > Amino acid metabolism > Lysine metabolism	Tmito	38.04	0	1	literature, APEX_IMS, APEX_matrix, targetP signal, yeast mito homolog+, Rickettsial homolog, mito protein domain+, induction, coexpression++, MS/MS+	ENSMUSG00000004789	Q9D2G2	454	2	MitoDomain	42	1.79	OrthologMitoLowConf	Homolog	25-50pure	chr12	85110832	85134091	14	27	1780	109000000000	46	all 14	9.7	9.3	9.7	9.7	10.2	9.6	10.1	9.7	9.9	10.3	9.6	9.9	9.9	9.3
27402	8050	Pdhx	AI481367|E3bp|Pdx|Pdx1	pyruvate dehydrogenase complex, component X	MitoCarta3.0	literature, APEX_matrix, targetP signal, yeast mito homolog+, Rickettsial homolog, mito protein domain+, induction, coexpression++, MS/MS+	Matrix	Metabolism > Carbohydrate metabolism > Pyruvate metabolism	Tmito	38.04	0	1	literature, APEX_matrix, targetP signal, yeast mito homolog+, Rickettsial homolog, mito protein domain+, induction, coexpression++, MS/MS+	ENSMUSG00000010914	Q8BKZ9	501	2	MitoDomain	41	2.28	OrthologMitoLowConf	Homolog	25-50pure	chr2	103021056	103073513	14	26	569	18600000000	49	all 14	9.3	8.7	9.3	8.8	9	8.3	9.5	9.3	9.4	8.7	8.6	8.9	8.9	9.2	Nucleoplasm;Plasma membrane (Approved)
28030	85476	Gfm1	AW545374|D3Wsu133|D3Wsu133e|Gfm	G elongation factor, mitochondrial 1	MitoCarta3.0	literature, APEX_matrix, targetP signal, yeast mito homolog++, Rickettsial homolog, mito protein domain, induction, coexpression++, MS/MS++	Matrix	Mitochondrial central dogma > Translation > Translation factors	Tmito	37.8874	0	1	literature, APEX_matrix, targetP signal, yeast mito homolog++, Rickettsial homolog, mito protein domain, induction, coexpression++, MS/MS++	ENSMUSG00000027774	Q8K0D5	751	2	SharedDomain	48	2.39	OrthologMitoHighConf	Homolog	50-75pure	chr3	67430114	67475068	14	48	643	14600000000	58	all 14	8.9	8.8	8.8	8.9	9.6	8.9	8.3	9	9	8.7	9.1	8.7	9.2	8.6	Mitochondria (Approved)
17713	80273	Grpel1	AA408748|mt-GrpE|mt-GrpE#1|mt-Grpel1	GrpE-like 1, mitochondrial	MitoCarta3.0	literature, APEX_matrix, targetP signal+, yeast mito homolog, Rickettsial homolog, mito protein domain+, induction, coexpression++, MS/MS++	Matrix	Protein import, sorting and homeostasis > Protein import and sorting > Import motor | Metabolism > Metals and cofactors > Fe-S cluster biosynthesis	Tmito	37.799	0	1	literature, APEX_matrix, targetP signal+, yeast mito homolog, Rickettsial homolog, mito protein domain+, induction, coexpression++, MS/MS++	ENSMUSG00000029198	Q99LP6	217	1	MitoDomain	43	1.53	HomologMitoLowConf	Homolog	50-75pure	chr5	36465184	36474077	14	24	495	31400000000	74	all 14	9.4	9.2	9.3	9	9.6	9.6	9.2	8	9.3	9.3	9.2	9	9.8	9.1	Mitochondria (Supported)
70456	25874	Mpc2	0610006C01Rik|2010002I07Rik|2610205H19Rik|AA108335|Brp|Brp44|ESTM4|ESTM43	mitochondrial pyruvate carrier 2	MitoCarta3.0	literature, yeast mito homolog++, mito protein domain+, induction, coexpression++, MS/MS++	MIM	Metabolism > Carbohydrate metabolism > Gluconeogenesis | Metabolism > Carbohydrate metabolism > Pyruvate metabolism | Metabolism > Carbohydrate metabolism > TCA-associated | Small molecule transport	Tmito	37.6795	0	1	literature, yeast mito homolog++, mito protein domain+, induction, coexpression++, MS/MS++	ENSMUSG00000026568	Q9D023	127	5	MitoDomain	41	3.21	OrthologMitoHighConf	NoHomolog	75-100pure	chr1	165461207	165481214	14	11	1602	84000000000	82	all 14	9.6	9.5	9.8	9.4	10.4	10	9.5	9.6	9.6	9.5	9.3	9.5	9.3	10
66152	29796	Uqcr10	1110020P15Rik|AA960494|Ucrc	ubiquinol-cytochrome c reductase, complex III subunit X	MitoCarta3.0	literature, yeast mito homolog++, mito protein domain+, induction, coexpression++, MS/MS++	MIM	OXPHOS > Complex III > CIII subunits | OXPHOS > OXPHOS subunits	Tmito	37.6795	0	1	literature, yeast mito homolog++, mito protein domain+, induction, coexpression++, MS/MS++	ENSMUSG00000059534	Q8R1I1	64	5	MitoDomain	49	2.3	OrthologMitoHighConf	NoHomolog	75-100pure	chr11	4701967	4704344	14	12	449	26700000000	98	all 14	9.8	9.5	9.6	8.2	9.3	9.2	8.6	8.7	8.9	9.5	7	9	9	9.3
230027	51805	Coq3	4732433J24|C77934	coenzyme Q3 methyltransferase	MitoCarta3.0	APEX_matrix, targetP signal+, yeast mito homolog++, Rickettsial homolog, mito protein domain+, induction, coexpression+, MS/MS+	MIM	Metabolism > Metals and cofactors > Coenzyme Q metabolism	Tmito	37.5864	0	1	APEX_matrix, targetP signal+, yeast mito homolog++, Rickettsial homolog, mito protein domain+, induction, coexpression+, MS/MS+	ENSMUSG00000028247	Q8BMS4	370	1	MitoDomain	35	0.57	OrthologMitoHighConf	Homolog	25-50pure	chr4	21879674	21912126	13	14	138	2340000000	41	cerebrum, cerebellum, brainstem, spinalcord, liver, heart, skeletalmuscle, adipose, smallintestine, largeintestine, stomach, placenta, testis	7.9	7.6	7.6	8.2		8.1	8.9	7.5	8.7	8.2	8.3	7.3	7.8	8.2	Mitochondria;Nucleoplasm (Approved)
67126	514	Atp5e	2410043G19Rik|ATPE|AV000645|Atp5f1e	ATP synthase, H+ transporting, mitochondrial F1 complex, epsilon subunit	MitoCarta3.0	literature, targetP signal, yeast mito homolog++, mito protein domain+, induction, coexpression++, MS/MS++	MIM	OXPHOS > Complex V > CV subunits | OXPHOS > OXPHOS subunits	Tmito	37.4638	0	1	literature, targetP signal, yeast mito homolog++, mito protein domain+, induction, coexpression++, MS/MS++	ENSMUSG00000016252	P56382	52	4	MitoDomain	47	0.54	OrthologMitoHighConf	NoHomolog	75-100pure	chr2	174461074	174464101	14	13	205	16500000000	85	all 14	9.3	9	9	7.8	9.5	9.1	8.7	8.7	8.9	9.5	6.8	9.2	8.1	9.1
18674	5250	Slc25a3	5730556H19Rik|PTP|Ph|Phc	solute carrier family 25 (mitochondrial carrier, phosphate carrier), member 3	MitoCarta3.0	literature, targetP signal, yeast mito homolog++, mito protein domain+, induction, coexpression++, MS/MS++	MIM	Metabolism > Metals and cofactors > Copper metabolism | Signaling > Calcium homeostasis > Calcium cycle | Small molecule transport > SLC25A family	Tmito	37.4638	0	1	literature, targetP signal, yeast mito homolog++, mito protein domain+, induction, coexpression++, MS/MS++	ENSMUSG00000061904	Q8VEM8	357	4	MitoDomain	50	1.22	OrthologMitoHighConf	NoHomolog	75-100pure	chr10	91116577	91123963	14	31	5280	491000000000	76	all 14	10.6	10.3	10.8	10.6	10.6	10.2	10.7	10	10.4	10.7	10.4	10.5	10.7	10.4	Mitochondria (Supported)
94065	64981	Mrpl34	0610007O17Rik|D8Bwg1484e	mitochondrial ribosomal protein L34	MitoCarta3.0	literature, APEX_matrix, targetP signal+, yeast mito homolog++, Rickettsial homolog, mito protein domain, induction, coexpression++, MS/MS	Matrix	Mitochondrial central dogma > Translation > Mitochondrial ribosome	Tmito	37.4581	0	1	literature, APEX_matrix, targetP signal+, yeast mito homolog++, Rickettsial homolog, mito protein domain, induction, coexpression++, MS/MS	ENSMUSG00000034880	Q99N91	92	1	SharedDomain	47	1.75	OrthologMitoHighConf	Ortholog	25-50ambig	chr8	71464925	71465753	13	5	62	641000000	27	cerebrum, cerebellum, brainstem, spinalcord, kidney, liver, heart, adipose, smallintestine, largeintestine, stomach, placenta, testis	7.8	7.5	7.5	6.9	7.3	7.7	7		7.6	8	8.1	7.1	7.9	7.9
66407	64960	Mrps15	1500003E24Rik|2410002B11Rik|Mprs15	mitochondrial ribosomal protein S15	MitoCarta3.0	literature, targetP signal+, yeast mito homolog++, Rickettsial homolog, mito protein domain, coexpression++, MS/MS++	Matrix	Mitochondrial central dogma > Translation > Mitochondrial ribosome	Tmito	37.1567	0	1	literature, targetP signal+, yeast mito homolog++, Rickettsial homolog, mito protein domain, coexpression++, MS/MS++	ENSMUSG00000028861	Q9DC71	258	1	SharedDomain	45		OrthologMitoHighConf	Ortholog	50-75pure	chr4	126046927	126055536	14	18	157	2400000000	55	all 14	8.4	8.2	8.4	8	7.7	8.6	7.6	6.9	8.1	8.2	8.5	7.8	8.6	7.6	Mitochondria (Supported)
66052	6391	Sdhc	0610010E03Rik|AI316496|AU019277	succinate dehydrogenase complex, subunit C, integral membrane protein	MitoCarta3.0	literature, targetP signal, yeast mito homolog++, Rickettsial homolog, mito protein domain, induction, coexpression++, MS/MS+	MIM	OXPHOS > Complex II > CII subunits | Metabolism > Carbohydrate metabolism > TCA cycle | Metabolism > Metals and cofactors > Heme-containing proteins | OXPHOS > OXPHOS subunits	Tmito	36.4758	0	1	literature, targetP signal, yeast mito homolog++, Rickettsial homolog, mito protein domain, induction, coexpression++, MS/MS+	ENSMUSG00000058076	Q9CZB0	169	2	SharedDomain	47	1.32	OrthologMitoHighConf	Ortholog	25-50pure	chr1	171129156	171150603	14	6	741	26800000000	39	all 14	9.2	9.1	9.3	8.6	9.6	9.4	9.2	9.3	9.1	9.5	9	8.9	9.3	9.4
11947	506	Atp5b	Atp5f1b	ATP synthase, H+ transporting mitochondrial F1 complex, beta subunit	MitoCarta3.0	literature, APEX_matrix, targetP signal+, yeast mito homolog++, Rickettsial homolog, mito protein domain, coexpression++, MS/MS++	MIM	OXPHOS > Complex V > CV subunits | OXPHOS > OXPHOS subunits	Tmito	36.4532	0	1	literature, APEX_matrix, targetP signal+, yeast mito homolog++, Rickettsial homolog, mito protein domain, coexpression++, MS/MS++	ENSMUSG00000025393	P56480	529	1	SharedDomain	49		OrthologMitoHighConf	Homolog	75-100pure	chr10	128083306	128090388	14	39	17053	2400000000000	86	all 14	11.2	10.9	11.1	11	11.4	11	11.6	11.2	11.2	11.5	11.1	11.4	11.2	10.7	Mitochondria (Enhanced)
64656	51649	Mrps23	D11Bwg1153e|MRP-S23|Rpm|Rpms23|S23mt	mitochondrial ribosomal protein S23	MitoCarta3.0	literature, APEX_matrix, yeast mito homolog++, mito protein domain+, induction, coexpression++, MS/MS++	Matrix	Mitochondrial central dogma > Translation > Mitochondrial ribosome	Tmito	36.4253	0	1	literature, APEX_matrix, yeast mito homolog++, mito protein domain+, induction, coexpression++, MS/MS++	ENSMUSG00000023723	Q8VE22	177	5	MitoDomain	45	1.37	OrthologMitoHighConf	NoHomolog	75-100pure	chr11	88204417	88211507	14	14	212	5380000000	75	all 14	8.7	8.5	8.7	8.4	8.5	8.5	8	7.6	8.7	8.5	9.2	8.1	8.7	8.3	Mitochondria (Supported)
110842	2108	Etfa	2010200I21Rik|D9Ertd394|D9Ertd394e	electron transferring flavoprotein, alpha polypeptide	MitoCarta3.0	literature, APEX_matrix, targetP signal, yeast mito homolog++, mito protein domain, induction, coexpression++, MS/MS++	Matrix	Metabolism > Lipid metabolism > Fatty acid oxidation | Metabolism > Amino acid metabolism > Branched-chain amino acid metabolism | Metabolism > Amino acid metabolism > Lysine metabolism | Metabolism > Amino acid metabolism > Glycine metabolism | Metabolism > Vitamin metabolism > Choline and betaine metabolism | Metabolism > Electron carriers > Q-linked reactions, other	Tmito	36.4201	0	1	literature, APEX_matrix, targetP signal, yeast mito homolog++, mito protein domain, induction, coexpression++, MS/MS++	ENSMUSG00000032314	Q99LC5	333	2	SharedDomain	40	1.54	OrthologMitoHighConf	NoHomolog	75-100pure	chr9	55454435	55512243	14	31	2985	419000000000	82	all 14	9.7	9.3	9.9	9.9	10.8	10.7	11	9.6	10.8	10.4	10.5	10.3	10.5	10.1	Mitochondria (Enhanced)
14194	2271	Fh1	Fh|Fh-1|fuma	fumarate hydratase 1	MitoCarta3.0	literature, APEX_matrix, targetP signal+, yeast mito homolog, Rickettsial homolog, mito protein domain, induction, coexpression++, MS/MS++	Matrix	Metabolism > Carbohydrate metabolism > TCA cycle	Tmito	36.4148	0	1	literature, APEX_matrix, targetP signal+, yeast mito homolog, Rickettsial homolog, mito protein domain, induction, coexpression++, MS/MS++	ENSMUSG00000026526	P97807	507	1	SharedDomain	47	1.71	HomologMitoHighConf	Homolog	75-100pure	chr1	175601377	175625635	14	42	2540	169000000000	80	all 14	9.7	9	9.7	9.7	10.4	9.5	10.5	10	10.1	10.4	9.9	10.2	10.2	9.5	Mitochondria (Enhanced)
218506	23107	Mrps27	2610028H14Rik	mitochondrial ribosomal protein S27	MitoCarta3.0	literature, APEX_matrix, targetP signal, yeast mito homolog++, mito protein domain+, induction, coexpression+, MS/MS++	Matrix	Mitochondrial central dogma > Translation > Mitochondrial ribosome	Tmito	36.1473	0	1	literature, APEX_matrix, targetP signal, yeast mito homolog++, mito protein domain+, induction, coexpression+, MS/MS++	ENSMUSG00000041632	Q8BK72	415	2	MitoDomain	32	1.87	OrthologMitoHighConf	NoHomolog	50-75pure	chr13	99344785	99415561	13	23	128	2900000000	54	cerebrum, cerebellum, brainstem, spinalcord, kidney, liver, skeletalmuscle, adipose, smallintestine, largeintestine, stomach, placenta, testis	7.9	7.3	7.4	8	8.3	7.8		7.7	8.4	8.8	8.7	8.3	8.8	8.3	Mitochondria;Nucleoplasm (Approved)
69046	81689	Isca1	1810010A06Rik|Hbld|Hbld2	iron-sulfur cluster assembly 1	MitoCarta3.0	APEX_matrix, targetP signal, yeast mito homolog++, Rickettsial homolog, mito protein domain+, induction, MS/MS++	Matrix	Metabolism > Metals and cofactors > Fe-S cluster biosynthesis | Metabolism > Metals and cofactors > Fe-S-containing proteins	Tmito	36.1215	0	1	APEX_matrix, targetP signal, yeast mito homolog++, Rickettsial homolog, mito protein domain+, induction, MS/MS++	ENSMUSG00000044792	Q9D924	129	2	MitoDomain	NA	1.55	OrthologMitoHighConf	Ortholog	75-100pure	chr13	59755414	59769789	13	13	117	3280000000	83	cerebrum, cerebellum, brainstem, spinalcord, liver, heart, skeletalmuscle, adipose, smallintestine, largeintestine, stomach, placenta, testis	8.8	8.5	8.6	8.5		7.5	7.7	7.3	8	7.9	7.9	7.7	8.8	8.8
67834	3419	Idh3a	1110003P10Rik|1500012E04Rik|AA407078|AI316514	isocitrate dehydrogenase 3 (NAD+) alpha	MitoCarta3.0	APEX_matrix, targetP signal, yeast mito homolog++, Rickettsial homolog, mito protein domain, induction, coexpression++, MS/MS++	Matrix	Metabolism > Carbohydrate metabolism > TCA cycle	Tmito	36.0312	0	1	APEX_matrix, targetP signal, yeast mito homolog++, Rickettsial homolog, mito protein domain, induction, coexpression++, MS/MS++	ENSMUSG00000032279	Q9D6R2	366	3	SharedDomain	40	2.98	OrthologMitoHighConf	Homolog	50-75pure	chr9	54586510	54604662	14	43	3341	357000000000	70	all 14	10.6	10.3	10.8	10.3	10.5	9.4	10.6	10.5	10.5	10.3	10.2	9.9	10.3	9.9	Mitochondria (Enhanced)
227197	4719	Ndufs1	5830412M15Rik|9930026A05Rik	NADH:ubiquinone oxidoreductase core subunit S1	MitoCarta3.0	literature, APEX_matrix, targetP signal, Rickettsial homolog, mito protein domain+, induction, coexpression++, MS/MS++	MIM	OXPHOS > Complex I > CI subunits | Metabolism > Metals and cofactors > Fe-S-containing proteins | OXPHOS > OXPHOS subunits	Tmito	35.8677	0	1	literature, APEX_matrix, targetP signal, Rickettsial homolog, mito protein domain+, induction, coexpression++, MS/MS++	ENSMUSG00000025968	Q91VD9	727	3	MitoDomain	47	1.65	NoMitoHomolog	Ortholog	75-100pure	chr1	63143591	63176822	14	61	6001	488000000000	81	all 14	10.7	10.5	10.7	10.6	10.9	10.1	10.6	10.7	10.4	10.5	10.4	10.5	10.2	9.9	Mitochondria (Supported)
11992	549	Auh	C77140|W91705	AU RNA binding protein/enoyl-coenzyme A hydratase	MitoCarta3.0	literature, APEX_matrix, targetP signal, yeast mito homolog+, Rickettsial homolog, mito protein domain, induction, coexpression++, MS/MS++	Matrix	Metabolism > Carbohydrate metabolism > Itaconate metabolism | Metabolism > Amino acid metabolism > Branched-chain amino acid metabolism	Tmito	35.736	0	1	literature, APEX_matrix, targetP signal, yeast mito homolog+, Rickettsial homolog, mito protein domain, induction, coexpression++, MS/MS++	ENSMUSG00000021460	Q9JLZ3	314	2	SharedDomain	43	1.01	OrthologMitoLowConf	Homolog	75-100pure	chr13	52835109	52929677	14	28	678	36200000000	76	all 14	9.7	9.4	9.9	9.9	9.2	9.2	9.2	8	9.5	8.7	8.4	9.3	9.1	9
69597	10939	Afg3l2	2310036I02Rik|AW260507|Emv6|Emv66|par	AFG3-like AAA ATPase 2	MitoCarta3.0	literature, APEX_matrix, targetP signal, yeast mito homolog, Rickettsial homolog, mito protein domain+, induction, coexpression++, MS/MS++	MIM	Protein import, sorting and homeostasis > Protein homeostasis > Proteases	Tmito	35.712	0	1	literature, APEX_matrix, targetP signal, yeast mito homolog, Rickettsial homolog, mito protein domain+, induction, coexpression++, MS/MS++	ENSMUSG00000024527	Q8JZQ2	802	2	MitoDomain	44	1.56	HomologMitoLowConf	Homolog	50-75pure	chr18	67404763	67449136	14	75	1472	37600000000	72	all 14	9.5	9.6	9.5	9.3	9.8	9.2	8.9	8.9	9.5	9.4	9.7	9	9.3	9.4	Mitochondria (Supported)
66865	23203	Pmpca	1200002L24Rik|4933435E07Rik|Alp|Alpha-MPP|IN|P-55	peptidase (mitochondrial processing) alpha	MitoCarta3.0	literature, APEX_matrix, targetP signal+, yeast mito homolog++, Rickettsial homolog, mito protein domain+, coexpression, MS/MS++	Matrix	Protein import, sorting and homeostasis > Protein import and sorting > Preprotein cleavage | Protein import, sorting and homeostasis > Protein homeostasis > Proteases	Tmito	35.6796	0	1	literature, APEX_matrix, targetP signal+, yeast mito homolog++, Rickettsial homolog, mito protein domain+, coexpression, MS/MS++	ENSMUSG00000026926	Q9DC61	524	1	MitoDomain	27	-0.55	OrthologMitoHighConf	Homolog	50-75pure	chr2	26389347	26397121	14	31	576	16000000000	66	all 14	8.5	8.2	8.2	8.5	9.2	8.4	8.4	8.4	9.4	9.1	8.9	8.7	9.8	9.3	Mitochondria (Enhanced)
69802	1353	Cox11	2010004I09Rik	cytochrome c oxidase assembly protein 11, copper chaperone	MitoCarta3.0	literature, APEX_IMS, targetP signal, yeast mito homolog++, Rickettsial homolog, mito protein domain+, induction, coexpression, MS/MS	MIM	OXPHOS > Complex IV > CIV assembly factors | Metabolism > Metals and cofactors > Copper metabolism | OXPHOS > OXPHOS assembly factors	Tmito	35.3696	0	1	literature, APEX_IMS, targetP signal, yeast mito homolog++, Rickettsial homolog, mito protein domain+, induction, coexpression, MS/MS	ENSMUSG00000020544	Q6P8I6	275	2	MitoDomain	27	1.38	OrthologMitoHighConf	Ortholog	50-75ambig	chr11	90638183	90645977	6	8	24	86600000	50	cerebrum, cerebellum, spinalcord, skeletalmuscle, largeintestine, placenta	7.2	7.3		7.2				5.9			7.2		7.3
20916	8803	Sucla2	4930547K18Rik|A-SCS|SCS-betaA	succinate-Coenzyme A ligase, ADP-forming, beta subunit	MitoCarta3.0	literature, APEX_matrix, targetP signal+, yeast mito homolog+, Rickettsial homolog, mito protein domain, induction, coexpression+, MS/MS++	Matrix	Metabolism > Carbohydrate metabolism > TCA cycle | Metabolism > Carbohydrate metabolism > Itaconate metabolism | Metabolism > Nucleotide metabolism > Nucleotide synthesis and processing	Tmito	35.2673	0	1	literature, APEX_matrix, targetP signal+, yeast mito homolog+, Rickettsial homolog, mito protein domain, induction, coexpression+, MS/MS++	ENSMUSG00000022110	Q9Z2I9	463	1	SharedDomain	39	2.1	OrthologMitoLowConf	Homolog	75-100pure	chr14	73552785	73596142	14	43	2385	145000000000	78	all 14	9.9	9.4	10	9.9	9.9	9.8	10.4	10	9.8	10.3	9.7	9.9	9.8	10.4	Mitochondria (Enhanced)
102436	23395	Lars2	AI035546|Kiaa0028|LEURS	leucyl-tRNA synthetase, mitochondrial	MitoCarta3.0	literature, APEX_matrix, targetP signal, yeast mito homolog++, Rickettsial homolog, mito protein domain, coexpression++, MS/MS++	Matrix	Mitochondrial central dogma > Translation > mt-tRNA synthetases	Tmito	35.0697	0	1	literature, APEX_matrix, targetP signal, yeast mito homolog++, Rickettsial homolog, mito protein domain, coexpression++, MS/MS++	ENSMUSG00000035202	Q8VDC0	902	2	SharedDomain	42		OrthologMitoHighConf	Ortholog	50-75pure	chr9	123366939	123462664	14	52	359	6970000000	60	all 14	8.8	8.7	8.6	7.6	9.4	7.8	8	8.7	8.8	6.7	9	8.2	8.5	8.6	Mitochondria (Supported)
28080	539	Atp5o	ATPO|Atp5po|D12Wsu28|D12Wsu28e|OSCP	ATP synthase, H+ transporting, mitochondrial F1 complex, O subunit	MitoCarta3.0	literature, APEX_matrix, targetP signal, yeast mito homolog++, Rickettsial homolog, mito protein domain+, induction, MS/MS++	MIM	OXPHOS > Complex V > CV subunits | OXPHOS > OXPHOS subunits	Tmito	34.8673	0	1	literature, APEX_matrix, targetP signal, yeast mito homolog++, Rickettsial homolog, mito protein domain+, induction, MS/MS++	ENSMUSG00000022956	Q9DB20	213	2	MitoDomain	NA	1.34	OrthologMitoHighConf	Ortholog	75-100pure	chr16	91925222	91931630	14	34	2965	714000000000	85	all 14	10.9	10.8	11	10.6	10.8	10.7	10.9	10.2	10.5	10.7	10.7	10.6	10.5	10.2	Mitochondria (Enhanced)
67308	26589	Mrpl46	3110052F15Rik|C15orf4|C80107|LIEC|LIECG2|P2E|P2ECSL	mitochondrial ribosomal protein L46	MitoCarta3.0	literature, APEX_matrix, targetP signal, yeast mito homolog++, mito protein domain, induction, coexpression++, MS/MS++	Matrix	Mitochondrial central dogma > Translation > Mitochondrial ribosome	Tmito	34.7936	0	1	literature, APEX_matrix, targetP signal, yeast mito homolog++, mito protein domain, induction, coexpression++, MS/MS++	ENSMUSG00000030612	Q9EQI8	283	2	SharedDomain	41	3.04	OrthologMitoHighConf	NoHomolog	50-75pure	chr7	78775340	78783089	11	16	133	2490000000	52	cerebrum, cerebellum, spinalcord, kidney, liver, heart, adipose, smallintestine, largeintestine, placenta, testis	7.9	7.4		8	8.2	8.4	7.6		8.2	8.3	8.4		8.9	8.5	Mitochondria (Supported)
226139	1355	Cox15	2900026G05Rik	cytochrome c oxidase assembly protein 15	MitoCarta3.0	literature, targetP signal, yeast mito homolog++, Rickettsial homolog, mito protein domain+, coexpression++, MS/MS	MIM	OXPHOS > Complex IV > CIV assembly factors | Metabolism > Metals and cofactors > Heme synthesis and processing | OXPHOS > OXPHOS assembly factors	Tmito	34.661	0	1	literature, targetP signal, yeast mito homolog++, Rickettsial homolog, mito protein domain+, coexpression++, MS/MS	ENSMUSG00000040018	Q8BJ03	413	2	MitoDomain	41		OrthologMitoHighConf	Ortholog	0-25pure	chr19	43733253	43753000	11	9	111	1190000000	24	cerebrum, brainstem, spinalcord, kidney, liver, adipose, smallintestine, largeintestine, stomach, placenta, testis	7.6		7.6	7.2	7.9	7.8			7.7	7.9	8.2	7.8	8.7	8.1	Mitochondria (Supported)
67044	192286	Higd2a	2010110M21Rik|AA690237	HIG1 domain family, member 2A	MitoCarta3.0	APEX_IMS, yeast mito homolog++, mito protein domain+, induction, coexpression++, MS/MS++	MIM	OXPHOS > OXPHOS assembly factors | OXPHOS > Respirasome assembly	Tmito	34.6159	0	1	APEX_IMS, yeast mito homolog++, mito protein domain+, induction, coexpression++, MS/MS++	ENSMUSG00000025868	Q9CQJ1	106		MitoDomain	42	0.99	OrthologMitoHighConf	NoHomolog	75-100pure	chr13	54590230	54591147	14	8	212	3290000000	91	all 14	8.6	8.6	8.1	8.2	8.5	7.7	8	7.6	7.6	8	9	8.5	8.1	7.5	Mitochondria (Supported)
66576	7388	Uqcrh	2210416J04Rik|2310021J10Rik|2610041P16Rik	ubiquinol-cytochrome c reductase hinge protein	MitoCarta3.0	literature, APEX_IMS, yeast mito homolog++, mito protein domain+, induction, coexpression++, MS/MS++	MIM	OXPHOS > Complex III > CIII subunits | OXPHOS > OXPHOS subunits	Tmito	34.6159	0	1	literature, APEX_IMS, yeast mito homolog++, mito protein domain+, induction, coexpression++, MS/MS++	ENSMUSG00000063882	P99028	89		MitoDomain	43	0.94	OrthologMitoHighConf	NoHomolog	75-100pure	chr4	116066964	116075070	14	13	390	40300000000	87	all 14	9.4	9.3	9.6	9.2	8.7	9.3	9.5	9.1	9.6	9.9	9.7	9.4	9.2	9.4
66841	2110	Etfdh	0610010I20Rik|AV001013	electron transferring flavoprotein, dehydrogenase	MitoCarta3.0	literature, APEX_matrix, yeast mito homolog++, mito protein domain+, induction, coexpression++, MS/MS++	MIM	Metabolism > Lipid metabolism > Fatty acid oxidation | Metabolism > Amino acid metabolism > Branched-chain amino acid metabolism | Metabolism > Amino acid metabolism > Lysine metabolism | Metabolism > Amino acid metabolism > Glycine metabolism | Metabolism > Metals and cofactors > Fe-S-containing proteins | Metabolism > Vitamin metabolism > Choline and betaine metabolism | Metabolism > Electron c…	Tmito	34.2436	0	1	literature, APEX_matrix, yeast mito homolog++, mito protein domain+, induction, coexpression++, MS/MS++	ENSMUSG00000027809	Q921G7	616		MitoDomain	40	2.68	OrthologMitoHighConf	NoHomolog	50-75pure	chr3	79603787	79628767	14	47	1837	163000000000	60	all 14	9.5	9	9.5	9.4	10.4	10.5	10.5	10	10.1	10.1	9.9	10	9.8	9.9
30059	26519	Timm10	Tim1|Tim13|Timm1|Timm13a	translocase of inner mitochondrial membrane 10	MitoCarta3.0	literature, APEX_IMS, yeast mito homolog++, mito protein domain+, induction, coexpression++, MS/MS++	MIM	Protein import, sorting and homeostasis > Protein homeostasis > Chaperones | Protein import, sorting and homeostasis > Protein import and sorting	Tmito	34.2436	0	1	literature, APEX_IMS, yeast mito homolog++, mito protein domain+, induction, coexpression++, MS/MS++	ENSMUSG00000027076	P62073	90		MitoDomain	47	2.88	OrthologMitoHighConf	NoHomolog	50-75pure	chr2	84827020	84830213	12	11	134	2690000000	70	cerebrum, cerebellum, brainstem, spinalcord, liver, skeletalmuscle, adipose, smallintestine, largeintestine, stomach, placenta, testis	8.7	8.5	8.3	8		8.3		6.7	8.5	8.7	8.3	7.7	8.2	8.2	Mitochondria (Enhanced)
93747	1892	Echs1	C80529|SCEH	enoyl Coenzyme A hydratase, short chain, 1, mitochondrial	MitoCarta3.0	literature, APEX_matrix, targetP signal+, yeast mito homolog+, Rickettsial homolog, mito protein domain, induction, coexpression+, MS/MS++	Matrix	Metabolism > Lipid metabolism > Fatty acid oxidation | Metabolism > Amino acid metabolism > Branched-chain amino acid metabolism | Metabolism > Amino acid metabolism > Lysine metabolism	Tmito	34.013	0	1	literature, APEX_matrix, targetP signal+, yeast mito homolog+, Rickettsial homolog, mito protein domain, induction, coexpression+, MS/MS++	ENSMUSG00000025465	Q8BH95	290	1	SharedDomain	30	0.96	OrthologMitoLowConf	Homolog	75-100pure	chr7	140105722	140116423	14	31	1830	211000000000	84	all 14	10.2	9.8	10.3	10	10.2	10.6	10.3	8.8	10.5	9.9	10.1	10.1	10	10.1	Mitochondria (Enhanced)
97212	3030	Hadha	C77020|Mt|Mtpa|TP-alpha	hydroxyacyl-CoA dehydrogenase trifunctional multienzyme complex subunit alpha	MitoCarta3.0	literature, APEX_matrix, targetP signal+, yeast mito homolog+, Rickettsial homolog, mito protein domain, coexpression++, MS/MS++	MIM	Metabolism > Lipid metabolism > Fatty acid oxidation | Metabolism > Lipid metabolism > Cardiolipin synthesis | Metabolism > Amino acid metabolism > Branched-chain amino acid metabolism	Tmito	33.9296	0	1	literature, APEX_matrix, targetP signal+, yeast mito homolog+, Rickettsial homolog, mito protein domain, coexpression++, MS/MS++	ENSMUSG00000025745	Q8BMS1	763	1	SharedDomain	42		OrthologMitoLowConf	Homolog	75-100pure	chr5	30118303	30154980	14	75	8296	884000000000	82	all 14	10.2	10.2	10.5	10.5	10.9	11	11.2	10.8	10.9	10.9	10.9	10.8	10.7	10.7	Mitochondria (Enhanced)
12039	593	Bckdha	-	branched chain ketoacid dehydrogenase E1, alpha polypeptide	MitoCarta3.0	literature, APEX_matrix, targetP signal+, yeast mito homolog+, Rickettsial homolog, mito protein domain+, coexpression+, MS/MS++	MIM	Metabolism > Amino acid metabolism > Branched-chain amino acid metabolism | Metabolism > Amino acid metabolism > Branched-chain amino acid dehydrogenase complex	Tmito	33.6567	0	1	literature, APEX_matrix, targetP signal+, yeast mito homolog+, Rickettsial homolog, mito protein domain+, coexpression+, MS/MS++	ENSMUSG00000060376	Q3U3J1	446	1	MitoDomain	32		OrthologMitoLowConf	Homolog	50-75pure	chr7	25629851	25658761	11	27	204	8020000000	71	cerebrum, spinalcord, kidney, liver, heart, skeletalmuscle, adipose, largeintestine, stomach, placenta, testis	7.4			7.1	8.8	9.3	8.6	7.8	9.3		7.8	9.5	7.5	8
56451	8802	Suclg1	1500000I01Rik|Suc|Sucla1	succinate-CoA ligase, GDP-forming, alpha subunit	MitoCarta3.0	targetP signal, yeast mito homolog+, Rickettsial homolog, mito protein domain, induction, coexpression++, MS/MS++	Matrix	Metabolism > Carbohydrate metabolism > TCA cycle | Metabolism > Carbohydrate metabolism > Itaconate metabolism | Metabolism > Nucleotide metabolism > Nucleotide synthesis and processing	Tpossible_mito	33.5076	0	1	targetP signal, yeast mito homolog+, Rickettsial homolog, mito protein domain, induction, coexpression++, MS/MS++	ENSMUSG00000052738	Q9WUM5	346	3	SharedDomain	44	1.59	OrthologMitoLowConf	Homolog	50-75pure	chr6	73248504	73276907	14	24	1738	136000000000	54	all 14	9.9	9.4	10	10	10	10	10.4	9.2	9.9	10.1	10.2	9.7	10	10.2	Mitochondria (Supported)
12974	1431	Cs	2610511A05Rik|9030605P22Rik|Ahl4|BB234005|C|Cis|ah	citrate synthase	MitoCarta3.0	literature, APEX_matrix, targetP signal, yeast mito homolog+, Rickettsial homolog, mito protein domain, induction, coexpression++, MS/MS++	Matrix	Metabolism > Carbohydrate metabolism > TCA cycle	Tmito	33.5076	0	1	literature, APEX_matrix, targetP signal, yeast mito homolog+, Rickettsial homolog, mito protein domain, induction, coexpression++, MS/MS++	ENSMUSG00000005683	Q9CZU6	464	3	SharedDomain	48	2.32	OrthologMitoLowConf	Homolog	50-75pure	chr10	128337831	128362479	14	33	3539	346000000000	59	all 14	10.4	10	10.3	10.2	10.1	10	10.8	10.4	10.4	10.7	10.2	10.5	10.4	10.2	Mitochondria (Enhanced)
12861	1337	Cox6a1	VIaL	cytochrome c oxidase subunit 6A1	MitoCarta3.0	literature, targetP signal+, yeast mito homolog+, mito protein domain+, induction, coexpression, MS/MS++	MIM	OXPHOS > Complex IV > CIV subunits | OXPHOS > OXPHOS subunits	Tmito	33.2076	0	1	literature, targetP signal+, yeast mito homolog+, mito protein domain+, induction, coexpression, MS/MS++	ENSMUSG00000041697	P43024	112	1	MitoDomain	25	1.44	OrthologMitoLowConf	NoHomolog	50-75pure	chr5	115345653	115348955	14	6	629	131000000000	70	all 14	10	9.5	10	9.9	10.4	10	9	7.9	9.8	10.3	10.2	10	9.9	9.8	Mitochondria (Supported)
11409	35	Acads	AI196007|Bcd-1|Bcd1|Hdlq|Hdlq8|SC|SCAD	acyl-Coenzyme A dehydrogenase, short chain	MitoCarta3.0	literature, APEX_matrix, targetP signal+, mito protein domain+, induction, coexpression++, MS/MS++	Matrix	Metabolism > Lipid metabolism > Fatty acid oxidation	Tmito	33.133	0	1	literature, APEX_matrix, targetP signal+, mito protein domain+, induction, coexpression++, MS/MS++	ENSMUSG00000029545	Q07417	412	1	MitoDomain	42	0.97	NoMitoHomolog	NoHomolog	75-100pure	chr5	115110298	115119346	14	36	1365	122000000000	90	all 14	8.1	8	8.1	8.2	10.3	10.3	10.1	9.4	10.2	10	10.3	9.9	10	9.7	Mitochondria (Enhanced)
72900	4729	Ndufv2	2900010C23Rik	NADH:ubiquinone oxidoreductase core subunit V2	MitoCarta3.0	literature, APEX_matrix, targetP signal+, Rickettsial homolog, induction, coexpression++, MS/MS++	MIM	OXPHOS > Complex I > CI subunits | Metabolism > Metals and cofactors > Fe-S-containing proteins | OXPHOS > OXPHOS subunits	Tmito	32.8664	0	1	literature, APEX_matrix, targetP signal+, Rickettsial homolog, induction, coexpression++, MS/MS++	ENSMUSG00000024099	Q9D6J6	248	1	NA	47	1.84	NoMitoHomolog	Ortholog	75-100pure	chr17	66078794	66101559	14	20	970	93500000000	89	all 14	10.1	10	10	10	9.9	9.5	10	9.3	9.8	9.5	9.9	9.7	9.5	9.2	Mitochondria (Supported)
381314	55699	Iars2	2010002H18Rik|C79125	isoleucine-tRNA synthetase 2, mitochondrial	MitoCarta3.0	APEX_matrix, targetP signal, yeast mito homolog++, Rickettsial homolog, mito protein domain, coexpression++, MS/MS++	Matrix	Mitochondrial central dogma > Translation > mt-tRNA synthetases	Tmito	32.7397	0	1	APEX_matrix, targetP signal, yeast mito homolog++, Rickettsial homolog, mito protein domain, coexpression++, MS/MS++	ENSMUSG00000026618	Q8BIJ6	1012	2	SharedDomain	42		OrthologMitoHighConf	Homolog	50-75pure	chr1	185286661	185329401	14	68	2100	104000000000	64	all 14	10	10	10.1	9	10.1	9.5	9.6	9.7	10	9.3	10	9.6	9.9	10.1	Mitochondria (Enhanced)
217707	51004	Coq6	5930427M12Rik|AW742344	coenzyme Q6 monooxygenase	MitoCarta3.0	literature, APEX_matrix, targetP signal, yeast mito homolog++, Rickettsial homolog, mito protein domain, induction, coexpression+, MS/MS+	MIM	Metabolism > Metals and cofactors > Coenzyme Q metabolism	Tmito	32.6657	0	1	literature, APEX_matrix, targetP signal, yeast mito homolog++, Rickettsial homolog, mito protein domain, induction, coexpression+, MS/MS+	ENSMUSG00000021235	Q8R1S0	476	2	SharedDomain	38	0.79	OrthologMitoHighConf	Ortholog	25-50pure	chr12	84361967	84373796	13	15	137	3560000000	37	cerebrum, cerebellum, spinalcord, kidney, liver, heart, skeletalmuscle, adipose, smallintestine, largeintestine, stomach, placenta, testis	7.9	7		8.1	8.5	8.4	8.9	8.6	8.8	8.5	8.2	8.4	8.2	8
11958	521	Atp5k	2610008D24Rik|Atp5i|Atp5me|Lfm|Lfm1	ATP synthase, H+ transporting, mitochondrial F1F0 complex, subunit E	MitoCarta3.0	literature, APEX_IMS, yeast mito homolog++, mito protein domain+, coexpression++, MS/MS++	MIM	OXPHOS > Complex V > CV subunits | OXPHOS > OXPHOS subunits | Mitochondrial dynamics and surveillance > Cristae formation	Tmito	32.5318	0	1	literature, APEX_IMS, yeast mito homolog++, mito protein domain+, coexpression++, MS/MS++	ENSMUSG00000050856	Q06185	71	5	MitoDomain	49		OrthologMitoHighConf	NoHomolog	75-100pure	chr5	108433252	108434378	14	17	985	91200000000	87	all 14	9.9	9.7	9.9	9.5	10.2	9.7	9.8	9	9.7	10	10.1	9.9	9.6	9.5	Mitochondria (Supported)
170718	3420	Idh3b	C78231	isocitrate dehydrogenase 3 (NAD+) beta	MitoCarta3.0	literature, APEX_matrix, targetP signal+, yeast mito homolog+, Rickettsial homolog, mito protein domain, induction, coexpression, MS/MS++	Matrix	Metabolism > Carbohydrate metabolism > TCA cycle	Tmito	32.3919	0	1	literature, APEX_matrix, targetP signal+, yeast mito homolog+, Rickettsial homolog, mito protein domain, induction, coexpression, MS/MS++	ENSMUSG00000027406	Q91VA7	384	1	SharedDomain	20	2.08	OrthologMitoLowConf	Homolog	50-75pure	chr2	130279308	130284451	14	38	1404	163000000000	68	all 14	10.3	9.9	10.5	9.8	10.1	8.8	10.3	10.3	10.2	10	9.9	9.6	10	9.6	Mitochondria (Enhanced)
67130	4700	Ndufa6	14kD|14kDa|2700038D15Rik|B230217P19Rik	NADH:ubiquinone oxidoreductase subunit A6	MitoCarta3.0	literature, APEX_matrix, targetP signal, mito protein domain+, induction, coexpression++, MS/MS++	MIM	OXPHOS > Complex I > CI subunits | OXPHOS > OXPHOS subunits	Tmito	32.3002	0	1	literature, APEX_matrix, targetP signal, mito protein domain+, induction, coexpression++, MS/MS++	ENSMUSG00000022450	Q9CQZ5	131	2	MitoDomain	47	1.73	NoMitoHomolog	NoHomolog	75-100pure	chr15	82350138	82354291	14	17	833	135000000000	84	all 14	10.1	9.9	10.3	10	10.3	9.8	10	9.4	9.8	10	9.9	10	9.9	9.4
56384	3954	Letm1	-	leucine zipper-EF-hand containing transmembrane protein 1	MitoCarta3.0	literature, APEX_IMS, APEX_matrix, targetP signal, yeast mito homolog+, mito protein domain+, coexpression++, MS/MS++	MIM	Signaling > Calcium homeostasis > Calcium cycle	Tmito	32.286	0	1	literature, APEX_IMS, APEX_matrix, targetP signal, yeast mito homolog+, mito protein domain+, coexpression++, MS/MS++	ENSMUSG00000005299	Q9Z2I0	738	2	MitoDomain	42		OrthologMitoLowConf	NoHomolog	50-75pure	chr5	33741351	33782704	14	68	2396	102000000000	68	all 14	10	9.8	9.9	9.8	10.2	9.7	9.3	9.4	9.8	10.2	10.2	9.6	9.5	9.3	Mitochondria (Supported)
246782	91647	Atpaf2	ATP|ATP12|ATP12p	ATP synthase mitochondrial F1 complex assembly factor 2	MitoCarta3.0	literature, targetP signal+, yeast mito homolog++, mito protein domain+, induction, coexpression, MS/MS	Matrix	OXPHOS > Complex V > CV assembly factors | OXPHOS > OXPHOS assembly factors	Tmito	32.115	0	1	literature, targetP signal+, yeast mito homolog++, mito protein domain+, induction, coexpression, MS/MS	ENSMUSG00000042709	Q91YY4	298	1	MitoDomain	18	1.61	OrthologMitoHighConf	NoHomolog	50-75ambig	chr11	60400623	60417099	13	12	116	2050000000	56	cerebrum, cerebellum, brainstem, spinalcord, liver, heart, skeletalmuscle, adipose, smallintestine, largeintestine, stomach, placenta, testis	8.4	8.3	8.3	7.9		8.1	8.3	7.7	8.4	7.8	8.2	8.1	8.4	8	Cytosol (Enhanced)
170728	84816	Rtn4ip1	D10Ertd690|D10Ertd690e|N|NIMP	reticulon 4 interacting protein 1	MitoCarta3.0	literature, APEX_matrix, targetP signal+, yeast mito homolog, mito protein domain, induction, coexpression++, MS/MS++	Matrix	0	Tmito	32.0669	0	1	literature, APEX_matrix, targetP signal+, yeast mito homolog, mito protein domain, induction, coexpression++, MS/MS++	ENSMUSG00000019864	Q924D0	396	1	SharedDomain	40	0.96	HomologMitoHighConf	NoHomolog	75-100pure	chr10	43901806	43947862	14	28	299	10700000000	77	all 14	8.5	8.4	8.8	8.2	9.5	8.7	9.2	9	8.8	8.6	8.9	8.5	8.3	8.5
94067	84545	Mrpl43	4930442D21Rik|bMRP|bMRP36a	mitochondrial ribosomal protein L43	MitoCarta3.0	literature, targetP signal+, yeast mito homolog++, mito protein domain, induction, coexpression, MS/MS++	Matrix	Mitochondrial central dogma > Translation > Mitochondrial ribosome	Tmito	31.8218	0	1	literature, targetP signal+, yeast mito homolog++, mito protein domain, induction, coexpression, MS/MS++	ENSMUSG00000025208	Q5RL20	159	1	SharedDomain	21	1.57	OrthologMitoHighConf	NoHomolog	50-75pure	chr19	45005013	45006442	14	14	199	6000000000	70	all 14	8.6	8.4	8.7	8.1	9	8.5	8.1	8	8.6	8.7	9.1	8	8.7	8.6	Mitochondria;Nucleoplasm (Approved)
68758	83451	Abhd11	1110054D16Rik|A630008N09Rik|Wbscr|Wbscr21	abhydrolase domain containing 11	MitoCarta3.0	literature, APEX_matrix, targetP signal+, yeast mito homolog++, Rickettsial homolog, mito protein domain, coexpression+, MS/MS++	Matrix	Metabolism > Carbohydrate metabolism > TCA-associated	Tmito	31.7648	0	1	literature, APEX_matrix, targetP signal+, yeast mito homolog++, Rickettsial homolog, mito protein domain, coexpression+, MS/MS++	ENSMUSG00000040532	Q8K4F5	307	1	SharedDomain	30	0.45	OrthologMitoHighConf	Homolog	50-75pure	chr5	135009151	135012175	13	15	177	5560000000	72	cerebrum, brainstem, spinalcord, kidney, liver, heart, skeletalmuscle, adipose, smallintestine, largeintestine, stomach, placenta, testis	7.5		7.7	8.6	8.8	8.7	8.7	7.6	9	8.6	9	7.7	8.6	8.8	Mitochondria (Supported)
66525	92609	Timm50	2810403L02Rik|AU015082|TIM5|TIM50L	translocase of inner mitochondrial membrane 50	MitoCarta3.0	literature, APEX_IMS, targetP signal+, yeast mito homolog++, mito protein domain, coexpression++, MS/MS++	MIM	Protein import, sorting and homeostasis > Protein import and sorting > TIM23 presequence pathway	Tmito	31.733	0	1	literature, APEX_IMS, targetP signal+, yeast mito homolog++, mito protein domain, coexpression++, MS/MS++	ENSMUSG00000003438	Q9D880	353	1	SharedDomain	43		OrthologMitoHighConf	NoHomolog	50-75pure	chr7	28305825	28312046	14	20	372	15000000000	60	all 14	8.4	8.9	9	8.2	9.4	8.7	8.9	8.8	9.4	8.7	9	8.5	9.4	9.2	Mitochondria;Nucleoplasm (Supported)
68611	10573	Mrpl28	1110015G04Rik|L28mt|MAA|MAAT1|MRP-L28|p1|p15	mitochondrial ribosomal protein L28	MitoCarta3.0	literature, APEX_matrix, targetP signal, yeast mito homolog++, Rickettsial homolog, mito protein domain, coexpression, MS/MS++	Matrix	Mitochondrial central dogma > Translation > Mitochondrial ribosome	Tmito	31.6373	0	1	literature, APEX_matrix, targetP signal, yeast mito homolog++, Rickettsial homolog, mito protein domain, coexpression, MS/MS++	ENSMUSG00000024181	Q9D1B9	257	2	SharedDomain	28		OrthologMitoHighConf	Ortholog	75-100pure	chr17	26123502	26126613	12	27	158	2910000000	89	cerebrum, cerebellum, brainstem, spinalcord, liver, heart, adipose, smallintestine, largeintestine, stomach, placenta, testis	7.8	7.6	7.9	7.9		8	7.7		8.5	8.5	8.8	7.7	8.9	8.4	Mitochondria (Supported)
66072	54949	Sdhaf2	0610038F07Rik|AA407634|AW049997	succinate dehydrogenase complex assembly factor 2	MitoCarta3.0	GFP, targetP signal, yeast mito homolog++, Rickettsial homolog, mito protein domain+, induction, coexpression, MS/MS	Matrix	OXPHOS > Complex II > CII assembly factors | OXPHOS > OXPHOS assembly factors	Tmito	31.5358	0	1	GFP, targetP signal, yeast mito homolog++, Rickettsial homolog, mito protein domain+, induction, coexpression, MS/MS	ENSMUSG00000024668	Q8C6I2	164	2	MitoDomain	9	0.53	OrthologMitoHighConf	Ortholog	25-50ambig	chr19	10500511	10525209	13	9	79	850000000	44	cerebrum, cerebellum, brainstem, spinalcord, kidney, liver, heart, adipose, smallintestine, largeintestine, stomach, placenta, testis	7.6	7.5	7.9	7.9	6.6	8.2	7.2		7.8	7.9	7.7	7.5	8.1	8	Cytosol;Mitochondria (Approved)
67264	4714	Ndufb8	2900010I05Rik|AI987932|CI-ASHI	NADH:ubiquinone oxidoreductase subunit B8	MitoCarta3.0	literature, APEX_IMS, APEX_matrix, targetP signal+, mito protein domain+, induction, coexpression++, MS/MS++	MIM	OXPHOS > Complex I > CI subunits | OXPHOS > OXPHOS subunits	Tmito	31.5065	0	1	literature, APEX_IMS, APEX_matrix, targetP signal+, mito protein domain+, induction, coexpression++, MS/MS++	ENSMUSG00000025204	Q9D6J5	186	1	MitoDomain	47	1.43	NoMitoHomolog	NoHomolog	50-75pure	chr19	44550253	44555415	14	13	481	60600000000	67	all 14	9.8	9.6	9.9	9.6	9.8	9.4	9.7	9.5	9.6	9.4	9.8	9.6	9.3	9.3	Mitochondria (Approved)
13382	1738	Dld	-	dihydrolipoamide dehydrogenase	MitoCarta3.0	literature, APEX_matrix, targetP signal, yeast mito homolog, Rickettsial homolog, mito protein domain, induction, coexpression++, MS/MS++	Matrix	Metabolism > Carbohydrate metabolism > Pyruvate metabolism | Metabolism > Carbohydrate metabolism > TCA cycle | Metabolism > Amino acid metabolism > Branched-chain amino acid metabolism | Metabolism > Amino acid metabolism > Branched-chain amino acid dehydrogenase complex | Metabolism > Amino acid metabolism > Lysine metabolism | Metabolism > Amino acid metabolism > Glycine metabolism | Metabolis…	Tmito	31.4471	0	1	literature, APEX_matrix, targetP signal, yeast mito homolog, Rickettsial homolog, mito protein domain, induction, coexpression++, MS/MS++	ENSMUSG00000020664	O08749	509	2	SharedDomain	43	1.39	HomologMitoHighConf	Homolog	50-75pure	chr12	31331561	31351471	14	39	4238	254000000000	74	all 14	10.2	9.7	10.1	10	10.5	9.8	10.6	10.2	10.5	10.6	9.9	10.2	10.3	10.1	Mitochondria (Supported)
226646	4720	Ndufs2	CI-49kD	NADH:ubiquinone oxidoreductase core subunit S2	MitoCarta3.0	literature, APEX_matrix, targetP signal, Rickettsial homolog, mito protein domain, induction, coexpression++, MS/MS++	MIM	OXPHOS > Complex I > CI subunits | Metabolism > Metals and cofactors > Fe-S-containing proteins | OXPHOS > OXPHOS subunits	Tmito	31.306	0	1	literature, APEX_matrix, targetP signal, Rickettsial homolog, mito protein domain, induction, coexpression++, MS/MS++	ENSMUSG00000013593	Q91WD5	463	2	SharedDomain	45	0.71	NoMitoHomolog	Ortholog	75-100pure	chr1	171234859	171247112	14	30	1237	73500000000	76	all 14	9.7	9.2	9.5	9.4	9.8	9.4	10.1	9.8	9.7	10.1	9.5	9.9	9.6	9.2	Mitochondria (Supported)
17995	4723	Ndufv1	CI-51kD	NADH:ubiquinone oxidoreductase core subunit V1	MitoCarta3.0	literature, APEX_matrix, targetP signal, Rickettsial homolog, mito protein domain, induction, coexpression++, MS/MS++	MIM	OXPHOS > Complex I > CI subunits | Metabolism > Metals and cofactors > Fe-S-containing proteins | OXPHOS > OXPHOS subunits	Tmito	31.306	0	1	literature, APEX_matrix, targetP signal, Rickettsial homolog, mito protein domain, induction, coexpression++, MS/MS++	ENSMUSG00000037916	Q91YT0	464	2	SharedDomain	45	1.14	NoMitoHomolog	Ortholog	75-100pure	chr19	4007498	4012755	14	40	1472	92400000000	87	all 14	9.8	9.2	9.6	9.5	10	9.4	10.3	9.8	9.8	10.2	9.5	9.9	9.7	9.2	Mitochondria (Supported)
74143	4976	Opa1	1200011N24Rik|AI225888|AI847218|l|lilr3|mKIAA0567	OPA1, mitochondrial dynamin like GTPase	MitoCarta3.0	literature, APEX_IMS, yeast mito homolog++, mito protein domain, induction, coexpression++, MS/MS++	MIM	Mitochondrial dynamics and surveillance > Fusion | Mitochondrial dynamics and surveillance > Cristae formation	Tmito	31.2616	0	1	literature, APEX_IMS, yeast mito homolog++, mito protein domain, induction, coexpression++, MS/MS++	ENSMUSG00000038084	P58281	978	5	SharedDomain	45	1.09	OrthologMitoHighConf	NoHomolog	75-100pure	chr16	29579333	29654602	14	107	2730	98900000000	80	all 14	10.3	10.4	10.2	9.6	10.1	9.5	9.3	9.4	9.6	9	9.4	9.4	9.4	9.4	Mitochondria;Nucleoplasm (Supported)
76614	10989	Immt	1700082C19Rik|D830041H16Rik|HM|HMP|Mico|Micos60|P8|P87|P87/8|P87/89|P89|mit	inner membrane protein, mitochondrial	MitoCarta3.0	literature, targetP signal, yeast mito homolog, mito protein domain+, coexpression++, MS/MS++	MIM	Mitochondrial dynamics and surveillance > Cristae formation > MICOS complex	Tmito	31.25	0	1	literature, targetP signal, yeast mito homolog, mito protein domain+, coexpression++, MS/MS++	ENSMUSG00000052337	Q8CAQ8	757	2	MitoDomain	48		HomologMitoHighConf	NoHomolog	75-100pure	chr6	71831319	71875266	14	93	8563	389000000000	93	all 14	10.6	10.5	10.6	10.4	10.9	10.1	10.4	10.4	10.4	10.2	10.4	10.4	10.2	10.2	Mitochondria (Enhanced)
68117	139322	Apool	6720473G16Rik|9430083G14Rik|E130106L15Rik|Mico|Micos27	apolipoprotein O-like	MitoCarta3.0	literature, yeast mito homolog, mito protein domain+, induction, coexpression++, MS/MS++	MIM	Mitochondrial dynamics and surveillance > Cristae formation > MICOS complex	Tmito	31.2392	0	1	literature, yeast mito homolog, mito protein domain+, induction, coexpression++, MS/MS++	ENSMUSG00000025525	Q78IK4	265	5	MitoDomain	43	0.78	HomologMitoHighConf	NoHomolog	75-100pure	chrX	112311407	112372430	14	25	470	17200000000	88	all 14	8.4	8	8	8.6	9.2	8.8	9.3	7.9	9.6	9.2	9.3	9.1	9.3	9.1	Mitochondria (Approved)
74142	9361	Lonp1	1200017E13Rik|LON|Pr|Prss15	lon peptidase 1, mitochondrial	MitoCarta3.0	literature, APEX_matrix, targetP signal+, yeast mito homolog+, Rickettsial homolog, mito protein domain, induction, coexpression, MS/MS++	Matrix	Protein import, sorting and homeostasis > Protein homeostasis > Proteases	Tmito	31.2198	0	1	literature, APEX_matrix, targetP signal+, yeast mito homolog+, Rickettsial homolog, mito protein domain, induction, coexpression, MS/MS++	ENSMUSG00000041168	Q8CGK3	949	1	SharedDomain	14	1.81	OrthologMitoLowConf	Homolog	50-75pure	chr17	56614297	56626903	14	81	2693	139000000000	74	all 14	10	10.1	10	9	10.4	10	9.5	9.9	10	9.3	10.2	10	10	10	Mitochondria (Enhanced)
68614	25875	Letmd1	1110019O13Rik|AI593524|BB130465|BB235638|HCCR|HCCR-|HCCR-2|HCCR1|MCC-32|Mccr	LETM1 domain containing 1	MitoCarta3.0	GFP, targetP signal, yeast mito homolog+, mito protein domain+, induction, coexpression, MS/MS++	Membrane	Small molecule transport	Tmito	31.2027	0	1	GFP, targetP signal, yeast mito homolog+, mito protein domain+, induction, coexpression, MS/MS++	ENSMUSG00000037353	Q924L1	360	2	MitoDomain	16	2.08	OrthologMitoLowConf	NoHomolog	50-75pure	chr15	100469033	100479252	11	20	160	2410000000	52	cerebrum, cerebellum, brainstem, spinalcord, kidney, liver, adipose, smallintestine, largeintestine, placenta, testis	8.3	8	7.3	7.7	7.8	7.3			9.1	8	7.6		8.4	8.3	Mitochondria (Supported)
27273	5166	Pdk4	AV005916	pyruvate dehydrogenase kinase, isoenzyme 4	MitoCarta3.0	literature, targetP signal, yeast mito homolog+, mito protein domain+, induction, coexpression, MS/MS++	MIM	Metabolism > Carbohydrate metabolism > Pyruvate metabolism	Tmito	31.2027	0	1	literature, targetP signal, yeast mito homolog+, mito protein domain+, induction, coexpression, MS/MS++	ENSMUSG00000019577	O70571	412	2	MitoDomain	18	1.77	OrthologMitoLowConf	NoHomolog	50-75pure	chr6	5483350	5496278	13	21	76	2810000000	63	cerebrum, cerebellum, brainstem, spinalcord, kidney, liver, heart, skeletalmuscle, adipose, smallintestine, largeintestine, stomach, testis	7.2	5.2	7.6	7.2	7.2	7.3	7.7	9.3	8.4	8.1	7.6	7.4		7.9
76784	4528	Mtif2	2310038D14Rik|2410112O06Rik|IF-2(Mt)|IF-2m|IF-2mt|IF2(mt)	mitochondrial translational initiation factor 2	MitoCarta3.0	literature, APEX_matrix, targetP signal, yeast mito homolog++, Rickettsial homolog, mito protein domain, induction, coexpression++, MS/MS	Matrix	Mitochondrial central dogma > Translation > Translation factors	Tmito	31.0787	0	1	literature, APEX_matrix, targetP signal, yeast mito homolog++, Rickettsial homolog, mito protein domain, induction, coexpression++, MS/MS	ENSMUSG00000020459	Q91YJ5	746	3	SharedDomain	46	1.01	OrthologMitoHighConf	Homolog	50-75ambig	chr11	29526396	29545447	14	32	162	2360000000	51	all 14	8	7.8	8.1	8.3	8.5	8.2	7.2	7.9	8.4	8	8.6	7.9	8.2	8.5	Mitochondria (Enhanced)
225887	4728	Ndufs8	BC021616|CI-23kD|TYKY	NADH:ubiquinone oxidoreductase core subunit S8	MitoCarta3.0	literature, APEX_matrix, targetP signal, Rickettsial homolog, mito protein domain, induction, coexpression++, MS/MS++	MIM	OXPHOS > Complex I > CI subunits | Metabolism > Metals and cofactors > Fe-S-containing proteins | OXPHOS > OXPHOS subunits	Tmito	30.9338	0	1	literature, APEX_matrix, targetP signal, Rickettsial homolog, mito protein domain, induction, coexpression++, MS/MS++	ENSMUSG00000059734	Q8K3J1	212	2	SharedDomain	48	1.89	NoMitoHomolog	Ortholog	50-75pure	chr19	3908862	3912774	14	21	1731	57700000000	59	all 14	9.7	9.7	9.9	9.6	9.6	9.4	9.9	9.2	9.6	9.5	9.7	9.5	9.5	8.9	Mitochondria (Supported)
75406	374291	Ndufs7	1010001M04Rik|CI-20kD	NADH:ubiquinone oxidoreductase core subunit S7	MitoCarta3.0	literature, APEX_matrix, targetP signal, Rickettsial homolog, mito protein domain, induction, coexpression++, MS/MS++	MIM	OXPHOS > Complex I > CI subunits | Metabolism > Metals and cofactors > Fe-S-containing proteins | OXPHOS > OXPHOS subunits	Tmito	30.9338	0	1	literature, APEX_matrix, targetP signal, Rickettsial homolog, mito protein domain, induction, coexpression++, MS/MS++	ENSMUSG00000020153	Q9DC70	224	2	SharedDomain	41	1.86	NoMitoHomolog	Ortholog	50-75pure	chr10	80249451	80256792	14	19	1607	86000000000	67	all 14	9.9	9.7	10	9.6	9.9	9.7	9.9	9.5	9.7	9.8	9.9	9.7	9.7	9.1
67871	92399	Mrrf	2400002D02Rik|MRFF|MTRRF|RRF	mitochondrial ribosome recycling factor	MitoCarta3.0	literature, APEX_matrix, targetP signal+, yeast mito homolog++, Rickettsial homolog, mito protein domain, coexpression, MS/MS++	Matrix	Mitochondrial central dogma > Translation > Translation factors	Tmito	30.9257	0	1	literature, APEX_matrix, targetP signal+, yeast mito homolog++, Rickettsial homolog, mito protein domain, coexpression, MS/MS++	ENSMUSG00000026887	Q9D6S7	262	1	SharedDomain	12		OrthologMitoHighConf	Ortholog	50-75pure	chr2	36136397	36190283	14	19	257	5400000000	61	all 14	8.9	8.6	8.9	8.8	8	8.6	8.3	7.2	8.6	8.2	8.8	7.9	8.7	8.4	Cytokinetic bridge;Microtubules (Approved)
27398	51069	Mrpl2	CGI-2|CGI-22|L2mt|MRP-|MRP-L14|MRP-L2|Rpm|Rpml14	mitochondrial ribosomal protein L2	MitoCarta3.0	literature, APEX_matrix, yeast mito homolog++, Rickettsial homolog, mito protein domain, induction, coexpression++, MS/MS++	Matrix	Mitochondrial central dogma > Translation > Mitochondrial ribosome	Tmito	30.9195	0	1	literature, APEX_matrix, yeast mito homolog++, Rickettsial homolog, mito protein domain, induction, coexpression++, MS/MS++	ENSMUSG00000002767	Q9D773	306		SharedDomain	45	0.68	OrthologMitoHighConf	Homolog	50-75pure	chr17	46646247	46650132	8	18	81	978000000	58	spinalcord, liver, heart, adipose, smallintestine, largeintestine, placenta, testis				7.4		7.6	7.6		8	7.4	8.4		8.5	8.3	Mitochondria (Approved)
320806	84340	Gfm2	6530419G12Rik|A930009M04Rik|EF-G2mt|EFG2|MST02|MST027|RRF2mt	G elongation factor, mitochondrial 2	MitoCarta3.0	literature, APEX_matrix, targetP signal, yeast mito homolog++, Rickettsial homolog, mito protein domain, coexpression++, MS/MS++	Matrix	Mitochondrial central dogma > Translation > Translation factors	Tmito	30.8835	0	1	literature, APEX_matrix, targetP signal, yeast mito homolog++, Rickettsial homolog, mito protein domain, coexpression++, MS/MS++	ENSMUSG00000021666	Q8R2Q4	779	3	SharedDomain	41		OrthologMitoHighConf	Homolog	50-75pure	chr13	97137936	97181196	14	42	350	6260000000	68	all 14	7.3	7.9	7.5	8.1	9.3	8.7	7.6	8.8	8.7	8.1	9.1	8.1	8.8	8.4	Mitochondria (Approved)
30056	26520	Timm9	2810011L15Rik|Tim1|Tim10a|Timm1|Timm10	translocase of inner mitochondrial membrane 9	MitoCarta3.0	literature, APEX_IMS, yeast mito homolog++, mito protein domain+, induction, coexpression+, MS/MS++	MIM	Protein import, sorting and homeostasis > Protein homeostasis > Chaperones | Protein import, sorting and homeostasis > Protein import and sorting	Tmito	30.8059	0	1	literature, APEX_IMS, yeast mito homolog++, mito protein domain+, induction, coexpression+, MS/MS++	ENSMUSG00000021079	Q9WV98	89		MitoDomain	30	1.48	OrthologMitoHighConf	NoHomolog	75-100pure	chr12	71123171	71136675	14	9	185	7660000000	87	all 14	9.1	8.8	8.9	8.5	9	8.6	8.1	7.6	8.8	8.8	8.6	8.3	8.8	8.7	Mitochondria (Supported)
69617	10531	Pitrm1	2310012C15Rik|AA410010|MP-|MP-1|MP1|Ntu|Ntup1|P|PreP|mKIAA1104	pitrilysin metallepetidase 1	MitoCarta3.0	literature, APEX_matrix, targetP signal+, yeast mito homolog++, mito protein domain+, coexpression, MS/MS++	Matrix	Protein import, sorting and homeostasis > Protein homeostasis > Proteases	Tmito	30.7783	0	1	literature, APEX_matrix, targetP signal+, yeast mito homolog++, mito protein domain+, coexpression, MS/MS++	ENSMUSG00000021193	Q8K411	1036	1	MitoDomain	7		OrthologMitoHighConf	NoHomolog	75-100pure	chr13	6548156	6580149	14	83	1695	66300000000	83	all 14	9.3	9.2	9.4	8	9.8	8.9	8.1	9.4	9.7	8.6	9.8	9.4	10.4	9.9	Mitochondria (Supported)
11364	34	Acadm	AU018656|MCA|MCAD	acyl-Coenzyme A dehydrogenase, medium chain	MitoCarta3.0	literature, APEX_matrix, targetP signal, mito protein domain+, induction, coexpression++, MS/MS++	Matrix	Metabolism > Lipid metabolism > Fatty acid oxidation	Tmito	30.6737	0	1	literature, APEX_matrix, targetP signal, mito protein domain+, induction, coexpression++, MS/MS++	ENSMUSG00000062908	P45952	421	2	MitoDomain	40	1.71	NoMitoHomolog	NoHomolog	50-75pure	chr3	153922352	153944643	14	34	1627	205000000000	70	all 14	9	8.5	8.6	9.1	10.8	10.3	10.6	9.6	10.4	10.2	9.9	10.1	9.9	9.6	Mitochondria (Enhanced)
338359	6832	Supv3l1	6330443E10Rik	suppressor of var1, 3-like 1 (S. cerevisiae)	MitoCarta3.0	literature, APEX_matrix, targetP signal+, yeast mito homolog++, mito protein domain, induction, coexpression+, MS/MS+	Matrix	Mitochondrial central dogma > mtRNA metabolism > mtRNA granules | Mitochondrial central dogma > mtRNA metabolism > mtRNA stability and decay	Tmito	30.5832	0	1	literature, APEX_matrix, targetP signal+, yeast mito homolog++, mito protein domain, induction, coexpression+, MS/MS+	ENSMUSG00000020079	Q80YD1	779	1	SharedDomain	31	1.58	OrthologMitoHighConf	NoHomolog	25-50pure	chr10	62429377	62449693	13	31	234	2820000000	40	cerebrum, cerebellum, brainstem, spinalcord, kidney, liver, heart, skeletalmuscle, adipose, largeintestine, stomach, placenta, testis	8.6	8.6	8.1	8.1	7.8	7.6	7.5	7.6	8.5		8.6	7.7	8.6	8.6	Mitochondria (Supported)
94061	65008	Mrpl1	2410002L03Rik|5830418D04Rik|AI462572|L1mt	mitochondrial ribosomal protein L1	MitoCarta3.0	literature, APEX_matrix, targetP signal+, yeast mito homolog++, mito protein domain, induction, coexpression, MS/MS++	Matrix	Mitochondrial central dogma > Translation > Mitochondrial ribosome	Tmito	30.5676	0	1	literature, APEX_matrix, targetP signal+, yeast mito homolog++, mito protein domain, induction, coexpression, MS/MS++	ENSMUSG00000029486	Q99N96	336	1	SharedDomain	27	0.5	OrthologMitoHighConf	NoHomolog	50-75pure	chr5	96210114	96266727	11	19	132	2570000000	57	cerebrum, cerebellum, spinalcord, liver, heart, adipose, smallintestine, largeintestine, stomach, placenta, testis	7.8	7.3		7.9		7.9	7.7		8.5	8.3	9	7.2	8.8	8.3	Mitochondria (Supported)
11429	50	Aco2	Ac|Aco|Aco-2|Aco3|D10Wsu183|D10Wsu183e	aconitase 2, mitochondrial	MitoCarta3.0	literature, APEX_matrix, targetP signal, yeast mito homolog, Rickettsial homolog, mito protein domain, induction, coexpression++, MS/MS++	Matrix	Metabolism > Carbohydrate metabolism > TCA cycle | Metabolism > Metals and cofactors > Fe-S-containing proteins	Tmito	30.5484	0	1	literature, APEX_matrix, targetP signal, yeast mito homolog, Rickettsial homolog, mito protein domain, induction, coexpression++, MS/MS++	ENSMUSG00000022477	Q99KI0	780	2	SharedDomain	45	1.84	HomologMitoLowConf	Homolog	50-75pure	chr15	81872462	81915137	14	82	12357	1830000000000	71	all 14	11.2	11.2	11.3	11	11.5	10.7	11.3	11.3	11.1	11	11	10.9	10.7	10.6	Mitochondria (Approved)
210582	93058	Coq10a	Gm1	coenzyme Q10A	MitoCarta3.0	targetP signal+, yeast mito homolog+, Rickettsial homolog, mito protein domain+, induction, MS/MS++	MIM	Metabolism > Metals and cofactors > Coenzyme Q metabolism	Tnon_mito	30.4742	0	1	targetP signal+, yeast mito homolog+, Rickettsial homolog, mito protein domain+, induction, MS/MS++	ENSMUSG00000039914	E9Q3H6	259	1	MitoDomain	2	1.49	OrthologMitoLowConf	Homolog	50-75pure	chr10	128363096	128370037	11	15	165	4080000000	51	cerebrum, cerebellum, brainstem, spinalcord, kidney, liver, heart, skeletalmuscle, adipose, largeintestine, stomach	8.3	8.1	8.4	7.8	8.3	7.3	9.2	9	8.5		8	8.2			Cytosol (Approved)
68653	25813	Samm50	1110030L07Rik	SAMM50 sorting and assembly machinery component	MitoCarta3.0	literature, APEX_IMS, APEX_matrix, yeast mito homolog++, Rickettsial homolog, induction, coexpression++, MS/MS++	MOM	Protein import, sorting and homeostasis > Protein import and sorting > SAM | Mitochondrial dynamics and surveillance > Intramitochondrial membrane interactions	Tmito	30.3929	0.006	1	literature, APEX_IMS, APEX_matrix, yeast mito homolog++, Rickettsial homolog, induction, coexpression++, MS/MS++	ENSMUSG00000022437	Q8BGH2	469		NA	49	1.88	OrthologMitoHighConf	Homolog	50-75pure	chr15	84192232	84214303	14	37	555	23000000000	65	all 14	9.2	8.5	8.9	8.7	9.4	8.8	9.5	9.4	9.5	9.3	9	9.3	9.4	9	Mitochondria (Supported)
118451	51116	Mrps2	1500019M10Rik	mitochondrial ribosomal protein S2	MitoCarta3.0	literature, APEX_matrix, targetP signal, yeast mito homolog++, Rickettsial homolog, mito protein domain, induction, coexpression+, MS/MS+	Matrix	Mitochondrial central dogma > Translation > Mitochondrial ribosome	Tmito	30.3358	0.006	1	literature, APEX_matrix, targetP signal, yeast mito homolog++, Rickettsial homolog, mito protein domain, induction, coexpression+, MS/MS+	ENSMUSG00000035772	Q924T2	291	2	SharedDomain	33	0.82	OrthologMitoHighConf	Homolog	25-50pure	chr2	28468065	28471177	12	12	124	1890000000	46	cerebrum, cerebellum, brainstem, spinalcord, liver, heart, adipose, smallintestine, largeintestine, stomach, placenta, testis	8.1	8	7.9	7.8		8.1	7.3		8.3	8.2	8.5	7.3	8.8	7.9	Mitochondria (Supported)
20930	6834	Surf1	0610010F23Rik|Surf|Surf-1	surfeit gene 1	MitoCarta3.0	literature, targetP signal, yeast mito homolog++, Rickettsial homolog, mito protein domain+, coexpression, MS/MS	MIM	OXPHOS > Complex IV > CIV assembly factors | OXPHOS > OXPHOS assembly factors	Tmito	30.304	0.006	1	literature, targetP signal, yeast mito homolog++, Rickettsial homolog, mito protein domain+, coexpression, MS/MS	ENSMUSG00000015790	P09925	306	2	MitoDomain	16		OrthologMitoHighConf	Ortholog	50-75ambig	chr2	26913377	26916530	12	13	120	1680000000	54	cerebrum, cerebellum, brainstem, spinalcord, kidney, liver, adipose, smallintestine, largeintestine, stomach, placenta, testis	7.8	7.5	7.8	8	7.8	8.2			8.5	7.6	8.4	7.5	8.7	7.7
69163	65080	Mrpl44	1810030E18Rik|5730593H20Rik|AI463302	mitochondrial ribosomal protein L44	MitoCarta3.0	literature, APEX_matrix, targetP signal+, yeast mito homolog++, induction, coexpression+, MS/MS++	Matrix	Mitochondrial central dogma > Translation > Mitochondrial ribosome	Tmito	30.0356	0.006	1	literature, APEX_matrix, targetP signal+, yeast mito homolog++, induction, coexpression+, MS/MS++	ENSMUSG00000026248	Q9CY73	333	1	NA	31	1.49	OrthologMitoHighConf	NoHomolog	50-75pure	chr1	79776017	79781445	10	23	129	2060000000	62	cerebrum, spinalcord, liver, heart, adipose, smallintestine, largeintestine, stomach, placenta, testis	7.1			7.2		7.2	7.9		8.3	8.4	8.9	7.4	8.7	8.4	Mitochondria (Approved)
18673	5245	Phb	Bap32	prohibitin	MitoCarta3.0	literature, yeast mito homolog+, Rickettsial homolog, mito protein domain, induction, coexpression++, MS/MS++	MIM	Protein import, sorting and homeostasis > Protein homeostasis > Chaperones	Tmito	30.0224	0.006	1	literature, yeast mito homolog+, Rickettsial homolog, mito protein domain, induction, coexpression++, MS/MS++	ENSMUSG00000038845	P67778	272		SharedDomain	48	0.89	OrthologMitoLowConf	Homolog	75-100pure	chr11	95666956	95680773	14	29	2337	189000000000	93	all 14	10.1	9.8	9.9	10.1	10	10.4	10	9	10.2	10.2	10.2	9.8	10.5	10.1	Mitochondria (Supported)
231279	60558	Guf1	4631409J12|AA407526|EF-4	GUF1 homolog, GTPase	MitoCarta3.0	APEX_matrix, targetP signal, yeast mito homolog++, Rickettsial homolog, mito protein domain+, coexpression, MS/MS+	Matrix	Mitochondrial central dogma > Translation	Tmito	30.0011	0.006	1	APEX_matrix, targetP signal, yeast mito homolog++, Rickettsial homolog, mito protein domain+, coexpression, MS/MS+	ENSMUSG00000029208	Q8C3X4	651	2	MitoDomain	7		OrthologMitoHighConf	Ortholog	25-50pure	chr5	69556941	69573630	13	18	84	526000000	39	cerebrum, cerebellum, brainstem, spinalcord, kidney, liver, skeletalmuscle, adipose, smallintestine, largeintestine, stomach, placenta, testis	7.2	7.4	7.5	7.7	7.5	7.4		7.8	7.7	6.5	8.2	7.5	7.3	6.7	Mitochondria;Nucleoplasm (Approved)
216151	5442	Polrmt	1110018N15Rik|4932416K13	polymerase (RNA) mitochondrial (DNA directed)	MitoCarta3.0	literature, APEX_matrix, targetP signal, yeast mito homolog++, mito protein domain+, coexpression++, MS/MS	Matrix	Mitochondrial central dogma > mtDNA maintenance > mtDNA replication | Mitochondrial central dogma > mtDNA maintenance > mtDNA nucleoid | Mitochondrial central dogma > mtRNA metabolism > Transcription	Tmito	29.9633	0.006	1	literature, APEX_matrix, targetP signal, yeast mito homolog++, mito protein domain+, coexpression++, MS/MS	ENSMUSG00000020329	Q8BKF1	1207	2	MitoDomain	47		OrthologMitoHighConf	NoHomolog	25-50ambig	chr10	79736124	79746581	11	34	113	577000000	35	cerebrum, cerebellum, brainstem, spinalcord, kidney, skeletalmuscle, adipose, largeintestine, stomach, placenta, testis	7.5	7.9	7.2	6.5	8.2			6.7	6.5		8.3	6.9	7.4	7.5	Mitochondria (Supported)
66092	27069	Ghitm	1010001P14Rik|C77840|MICS1|PTD01|PTD010|Tmbim|Tmbim5	growth hormone inducible transmembrane protein	MitoCarta3.0	literature, APEX_IMS, targetP signal+, Rickettsial homolog, mito protein domain+, induction, coexpression++, MS/MS	MIM	Mitochondrial dynamics and surveillance > Apoptosis	Tmito	29.754	0.006	1	literature, APEX_IMS, targetP signal+, Rickettsial homolog, mito protein domain+, induction, coexpression++, MS/MS	ENSMUSG00000041028	Q91VC9	346	1	MitoDomain	40	1.12	NoMitoHomolog	Homolog	25-50ambig	chr14	37120444	37135322	14	11	385	4800000000	29	all 14	8.4	8.1	8.5	8	8.4	8.1	7.2	7.3	8.5	8.6	8.9	8.9	8.7	8.9	Mitochondria (Supported)
30055	26517	Timm13	D10Ertd378|D10Ertd378e|Tim|Tim9|Timm|Timm9	translocase of inner mitochondrial membrane 13	MitoCarta3.0	literature, APEX_IMS, yeast mito homolog++, mito protein domain+, induction, coexpression, MS/MS++	MIM	Protein import, sorting and homeostasis > Protein homeostasis > Chaperones | Protein import, sorting and homeostasis > Protein import and sorting	Tmito	29.557	0.006	1	literature, APEX_IMS, yeast mito homolog++, mito protein domain+, induction, coexpression, MS/MS++	ENSMUSG00000020219	P62075	95		MitoDomain	22	0.59	OrthologMitoHighConf	NoHomolog	75-100pure	chr10	80899449	80900969	14	8	215	11200000000	83	all 14	8.8	8.3	9.1	8.6	9.1	9.3	7.6	7.6	8.8	9.2	8.8	8.5	9.1	8.9	Mitochondria (Supported)
12896	1376	Cpt2	AI323697|CP|CPTII	carnitine palmitoyltransferase 2	MitoCarta3.0	literature, APEX_matrix, targetP signal, yeast mito homolog++, mito protein domain, induction, coexpression+, MS/MS++	MIM	Metabolism > Lipid metabolism > Fatty acid oxidation | Metabolism > Metals and cofactors > Carnitine synthesis and transport | Metabolism > Metals and cofactors > Carnitine shuttle	Tmito	29.4997	0.006	1	literature, APEX_matrix, targetP signal, yeast mito homolog++, mito protein domain, induction, coexpression+, MS/MS++	ENSMUSG00000028607	P52825	658	3	SharedDomain	36	0.78	OrthologMitoHighConf	NoHomolog	75-100pure	chr4	107903981	107923589	14	61	2266	170000000000	79	all 14	8.6	8.3	9.3	9.3	10.5	10.4	10.2	9.8	10.4	10.1	10.2	9.7	9.9	10.2	Mitochondria;Nucleoli;Nucleoplasm (Supported)
107732	124995	Mrpl10	0610040E02Rik|C78440|L10mt|MRP|MRP-L8|Rp|Rpml8	mitochondrial ribosomal protein L10	MitoCarta3.0	literature, APEX_matrix, targetP signal, yeast mito homolog++, Rickettsial homolog, coexpression+, MS/MS++	Matrix	Mitochondrial central dogma > Translation > Mitochondrial ribosome	Tmito	29.4788	0.006	1	literature, APEX_matrix, targetP signal, yeast mito homolog++, Rickettsial homolog, coexpression+, MS/MS++	ENSMUSG00000001445	Q3TBW2	262	2	NA	39		OrthologMitoHighConf	Ortholog	50-75pure	chr11	97041585	97049213	14	17	184	5310000000	68	all 14	8.8	8.5	8.7	8.3	8.4	8.6	8.3	7.5	8.2	8.4	8.9	7.7	9.1	8.6	Mitochondria (Enhanced)
68291	25821	Mto1	2310039H01Rik|5730419A02Rik	mitochondrial tRNA translation optimization 1	MitoCarta3.0	literature, APEX_matrix, targetP signal+, yeast mito homolog++, Rickettsial homolog, mito protein domain, coexpression++	Matrix	Mitochondrial central dogma > mtRNA metabolism > mt-tRNA modifications | Metabolism > Vitamin metabolism > Folate and 1-C metabolism	Tmito	29.4473	0.006	1	literature, APEX_matrix, targetP signal+, yeast mito homolog++, Rickettsial homolog, mito protein domain, coexpression++	ENSMUSG00000032342	Q923Z3	669	1	SharedDomain	46		OrthologMitoHighConf	Ortholog	0-25ambig	chr9	78448209	78474152	4	2	11	42100000	5	cerebellum, spinalcord, stomach, placenta		7.1		7								6.9	7		Nucleoplasm (Approved)
11757	10935	Prdx3	A|AW822249|Aop1|D0Toh|D0Tohi1|Ef2|Ef2l|Mer|Mer5|Prx3|SP|SP22|TDXM	peroxiredoxin 3	MitoCarta3.0	literature, APEX_IMS, APEX_matrix, targetP signal+, Rickettsial homolog, mito protein domain, induction, coexpression++, MS/MS++	Matrix	Metabolism > Detoxification > ROS and glutathione metabolism	Tmito	29.4366	0.006	1	literature, APEX_IMS, APEX_matrix, targetP signal+, Rickettsial homolog, mito protein domain, induction, coexpression++, MS/MS++	ENSMUSG00000024997	P20108	257	1	SharedDomain	42	1.27	NoMitoHomolog	Homolog	50-75pure	chr19	60864065	60874538	14	16	2115	195000000000	70	all 14	10.2	10.1	10.5	10	10.3	10.2	10.1	9.7	10.4	9.8	10.2	9.8	10.1	10.2
12866	1347	Cox7a2	COX|COX7AL|Cox7|Cox7a3|CoxVIIa-L	cytochrome c oxidase subunit 7A2	MitoCarta3.0	literature, targetP signal, mito protein domain+, induction, coexpression++, MS/MS++	MIM	OXPHOS > Complex IV > CIV subunits | OXPHOS > OXPHOS subunits	Tmito	29.4195	0.006	1	literature, targetP signal, mito protein domain+, induction, coexpression++, MS/MS++	ENSMUSG00000032330	P48771	83	2	MitoDomain	46	0.87	NoMitoHomolog	NoHomolog	50-75pure	chr9	79755240	79759853	14	7	482	42100000000	73	all 14	10	9.5	9.7	9	9.8	9.5	7.5	8.4	9.2	9.4	7.8	9.4	9.3	9.7
11957	522	Atp5j	Atp5pf|CF6	ATP synthase, H+ transporting, mitochondrial F0 complex, subunit F	MitoCarta3.0	literature, APEX_IMS, targetP signal, mito protein domain+, induction, coexpression++, MS/MS++	MIM	OXPHOS > Complex V > CV subunits | OXPHOS > OXPHOS subunits	Tmito	29.4195	0.006	1	literature, APEX_IMS, targetP signal, mito protein domain+, induction, coexpression++, MS/MS++	ENSMUSG00000022890	P97450	108	2	MitoDomain	46	0.84	NoMitoHomolog	NoHomolog	50-75pure	chr16	84827870	84835574	14	15	373	41000000000	67	all 14	9.3	9.2	9.3	8.7	10	9.6	8.9	8.9	9.7	9.9	9.2	9	9.2	9.2	Mitochondria (Supported)
216792	200205	Iba57	4930543L23Rik|A230051G13Rik|C1orf69	IBA57 homolog, iron-sulfur cluster assembly	MitoCarta3.0	APEX_matrix, targetP signal+, yeast mito homolog++, Rickettsial homolog, mito protein domain, coexpression, MS/MS++	Matrix	Metabolism > Metals and cofactors > Fe-S cluster biosynthesis	Tmito	29.4119	0.006	1	APEX_matrix, targetP signal+, yeast mito homolog++, Rickettsial homolog, mito protein domain, coexpression, MS/MS++	ENSMUSG00000049287	Q8CAK1	358	1	SharedDomain	8		OrthologMitoHighConf	Ortholog	50-75pure	chr11	59155368	59163745	13	16	100	1730000000	58	cerebrum, cerebellum, brainstem, spinalcord, kidney, liver, heart, adipose, smallintestine, largeintestine, stomach, placenta, testis	8.1	8	8.3	7.4	8.4	8.1	8		8.2	7.1	8.5	7.8	8.3	8	Mitochondria (Supported)
18100	64976	Mrpl40	Nl|Nlvcf	mitochondrial ribosomal protein L40	MitoCarta3.0	literature, APEX_matrix, targetP signal+, yeast mito homolog++, mito protein domain+, induction, coexpression, MS/MS	Matrix	Mitochondrial central dogma > Translation > Mitochondrial ribosome	Tmito	29.347	0.006	1	literature, APEX_matrix, targetP signal+, yeast mito homolog++, mito protein domain+, induction, coexpression, MS/MS	ENSMUSG00000022706	Q9Z2Q5	206	1	MitoDomain	5	1.03	OrthologMitoHighConf	NoHomolog	50-75ambig	chr16	18872017	18876637	13	15	215	4450000000	64	cerebrum, cerebellum, brainstem, spinalcord, kidney, liver, skeletalmuscle, adipose, smallintestine, largeintestine, stomach, placenta, testis	8.6	8.3	8.4	8.3	8.5	8.5		7.6	8.4	8.3	9.1	7.9	8.8	8.4	Mitochondria (Supported)
227095	26275	Hibch	2610509I15Rik|HIBYL-C|HIBYL-COA-H	3-hydroxyisobutyryl-Coenzyme A hydrolase	MitoCarta3.0	literature, APEX_matrix, targetP signal+, yeast mito homolog+, mito protein domain, induction, coexpression, MS/MS++	Matrix	Metabolism > Amino acid metabolism > Branched-chain amino acid metabolism	Tmito	29.2982	0.006	1	literature, APEX_matrix, targetP signal+, yeast mito homolog+, mito protein domain, induction, coexpression, MS/MS++	ENSMUSG00000041426	Q8QZS1	385	1	SharedDomain	25	1.82	OrthologMitoLowConf	NoHomolog	50-75pure	chr1	52845045	52920860	14	34	777	64200000000	74	all 14	9.2	9.1	9.6	9	9.9	9.8	9.8	9.6	10.2	9.1	9.4	9.6	9.4	9.4	Mitochondria;Nucleoplasm (Approved)
407785	4726	Ndufs6	BC059730|IP|IP13	NADH:ubiquinone oxidoreductase core subunit S6	MitoCarta3.0	literature, APEX_matrix, targetP signal+, mito protein domain+, coexpression++, MS/MS++	MIM	OXPHOS > Complex I > CI subunits | OXPHOS > OXPHOS subunits	Tmito	29.2395	0.006	1	literature, APEX_matrix, targetP signal+, mito protein domain+, coexpression++, MS/MS++	ENSMUSG00000021606	P52503	116	1	MitoDomain	44		NoMitoHomolog	NoHomolog	75-100pure	chr13	73319875	73328482	14	13	575	28700000000	91	all 14	9.4	9.2	9.6	9.1	9.7	9.3	8.6	8.8	9.4	9.5	9.3	9.2	9.2	9
67041	5019	Oxct1	2610008O03Rik|Oxct|Oxct2a|Sco|Scot-s	3-oxoacid CoA transferase 1	MitoCarta3.0	literature, APEX_matrix, targetP signal+, mito protein domain, induction, coexpression++, MS/MS++	Matrix	Metabolism > Carbohydrate metabolism > Ketone metabolism	Tmito	29.2236	0.005	1	literature, APEX_matrix, targetP signal+, mito protein domain, induction, coexpression++, MS/MS++	ENSMUSG00000022186	Q9D0K2	520	1	SharedDomain	43	2.92	NoMitoHomolog	NoHomolog	75-100pure	chr15	4026427	4155344	13	43	3227	131000000000	77	cerebrum, cerebellum, brainstem, spinalcord, kidney, heart, skeletalmuscle, adipose, smallintestine, largeintestine, stomach, placenta, testis	9.9	9.5	9.4	9.2	10.4		10.3	9	10.2	10.1	9.7	10.5	9.9	8.6	Mitochondria (Enhanced)
28295	8209	Gatd3a	C21orf33|D10Jhu81e|ES1	glutamine amidotransferase like class 1 domain containing 3A	MitoCarta3.0	APEX_matrix, targetP signal+, mito protein domain, induction, coexpression++, MS/MS++	Matrix	0	Tmito	29.2236	0.005	1	APEX_matrix, targetP signal+, mito protein domain, induction, coexpression++, MS/MS++	ENSMUSG00000053329	Q9D172	266	1	SharedDomain	43	1.61	NoMitoHomolog	NoHomolog	75-100pure	chr10	78162066	78169768	14	20	1696	142000000000	80	all 14	10.3	10.2	10.4	10	10.2	10	10.3	9.4	9.9	9	9.4	9.8	9.9	9.7	Mitochondria (Approved)
66218	4715	Ndufb9	1190008J14Rik|CI-B22	NADH:ubiquinone oxidoreductase subunit B9	MitoCarta3.0	literature, APEX_IMS, APEX_matrix, targetP signal, mito protein domain+, induction, coexpression++, MS/MS++	MIM	OXPHOS > Complex I > CI subunits | OXPHOS > OXPHOS subunits	Tmito	29.1898	0.005	1	literature, APEX_IMS, APEX_matrix, targetP signal, mito protein domain+, induction, coexpression++, MS/MS++	ENSMUSG00000022354	Q9CQJ8	179	3	MitoDomain	48	1.26	NoMitoHomolog	NoHomolog	75-100pure	chr15	58933809	58939489	14	20	696	64900000000	85	all 14	9.9	9.6	9.9	9.7	9.3	9.6	9.9	9.1	9.6	9.5	9.8	9.5	9.6	9.3	Mitochondria (Supported)
12864	1345	Cox6c	-	cytochrome c oxidase subunit 6C	MitoCarta3.0	literature, APEX_IMS, APEX_matrix, targetP signal, mito protein domain+, induction, coexpression++, MS/MS++	MIM	OXPHOS > Complex IV > CIV subunits | OXPHOS > OXPHOS subunits	Tmito	29.1898	0.005	1	literature, APEX_IMS, APEX_matrix, targetP signal, mito protein domain+, induction, coexpression++, MS/MS++	ENSMUSG00000014313	Q9CPQ1	76	3	MitoDomain	47	0.85	NoMitoHomolog	NoHomolog	75-100pure	chr15	35931975	35938246	14	18	1436	243000000000	99	all 14	10.3	10.2	10.4	9.8	10.8	10.1	10.1	9.5	9.9	10.4	10.3	10.1	9.9	10	Mitochondria (Enhanced)
20656	6648	Sod2	Mn|MnSOD|Sod|Sod-2	superoxide dismutase 2, mitochondrial	MitoCarta3.0	literature, APEX_matrix, targetP signal, yeast mito homolog++, Rickettsial homolog, mito protein domain, induction, MS/MS++	Matrix	Metabolism > Detoxification > ROS and glutathione metabolism	Tmito	29.1017	0.005	1	literature, APEX_matrix, targetP signal, yeast mito homolog++, Rickettsial homolog, mito protein domain, induction, MS/MS++	ENSMUSG00000006818	P09671	222	3	SharedDomain	2	3.28	OrthologMitoHighConf	Ortholog	75-100pure	chr17	13007838	13018119	14	19	2240	271000000000	77	all 14	10.5	10.3	10.6	10.4	10.6	10.4	10.5	9.6	10.2	9.9	10	10	9.6	9.9	Mitochondria (Enhanced)
66046	4711	Ndufb5	0610007D05Rik|AU015782|CI-SGDH|SGDH	NADH:ubiquinone oxidoreductase subunit B5	MitoCarta3.0	literature, APEX_IMS, APEX_matrix, targetP signal+, mito protein domain+, induction, coexpression++, MS/MS+	MIM	OXPHOS > Complex I > CI subunits | OXPHOS > OXPHOS subunits	Tmito	29.0191	0.005	1	literature, APEX_IMS, APEX_matrix, targetP signal+, mito protein domain+, induction, coexpression++, MS/MS+	ENSMUSG00000027673	Q9CQH3	189	1	MitoDomain	48	1.44	NoMitoHomolog	NoHomolog	25-50pure	chr3	32737062	32751559	14	15	868	63600000000	49	all 14	9.8	9.7	9.9	9.7	9.8	9.5	9.6	9.3	9.6	9.7	9.7	9.7	9.5	9.4	Mitochondria (Supported)
15107	3033	Hadh	AA409008|AU019341|AW742602|HCDH|Hadhsc|Sch|Schad	hydroxyacyl-Coenzyme A dehydrogenase	MitoCarta3.0	literature, APEX_matrix, targetP signal, Rickettsial homolog, mito protein domain, induction, coexpression++, MS/MS++	Matrix	Metabolism > Lipid metabolism > Fatty acid oxidation | Metabolism > Amino acid metabolism > Lysine metabolism	Tmito	28.9761	0.005	1	literature, APEX_matrix, targetP signal, Rickettsial homolog, mito protein domain, induction, coexpression++, MS/MS++	ENSMUSG00000027984	Q61425	314	2	SharedDomain	42	0.58	NoMitoHomolog	Homolog	75-100pure	chr3	131233419	131272101	14	34	3125	341000000000	90	all 14	9.2	9.1	9.4	9.5	10.7	10.6	10.7	9.1	10.6	10.7	10.6	10.2	10.4	10.3	Mitochondria (Supported)
14151	2235	Fech	AI894116|Fc|Fcl|fch	ferrochelatase	MitoCarta3.0	literature, APEX_matrix, targetP signal, yeast mito homolog++, Rickettsial homolog, mito protein domain, coexpression, MS/MS++	MIM	Metabolism > Metals and cofactors > Heme synthesis and processing | Metabolism > Metals and cofactors > Fe-S-containing proteins	Tmito	28.9514	0.005	1	literature, APEX_matrix, targetP signal, yeast mito homolog++, Rickettsial homolog, mito protein domain, coexpression, MS/MS++	ENSMUSG00000024588	Q544X6	422	2	SharedDomain	5		OrthologMitoHighConf	Ortholog	75-100pure	chr18	64456549	64489066	14	34	266	10300000000	81	all 14	8.6	7.9	8.3	8.7	8.6	9.4	8	8.7	9	8.2	8.3	7.9	9.4	9.3
79464	11019	Lias	2900022L22Rik|4933425M12Rik|7a5e|7a5ex|C77512|LS|lip-syn|mL	lipoic acid synthetase	MitoCarta3.0	literature, APEX_matrix, targetP signal, yeast mito homolog, Rickettsial homolog, mito protein domain, induction, coexpression++, MS/MS	Matrix	Metabolism > Lipid metabolism > Lipoate insertion | Metabolism > Metals and cofactors > Fe-S-containing proteins	Tmito	28.9308	0.005	1	literature, APEX_matrix, targetP signal, yeast mito homolog, Rickettsial homolog, mito protein domain, induction, coexpression++, MS/MS	ENSMUSG00000029199	Q99M04	373	2	SharedDomain	41	1.49	HomologMitoHighConf	Ortholog	25-50ambig	chr5	65391496	65409207	5	11	27	555000000	39	brainstem, skeletalmuscle, adipose, largeintestine, placenta			7.6					7.1	8.2		7.6		8.5		Mitochondria (Approved)
18041	9054	Nfs1	AA987187|m-Nf|m-Nfs1|m-Nfsl	nitrogen fixation gene 1 (S. cerevisiae)	MitoCarta3.0	literature, APEX_matrix, targetP signal+, yeast mito homolog, Rickettsial homolog, mito protein domain+, coexpression+, MS/MS++	Matrix	Metabolism > Metals and cofactors > Fe-S cluster biosynthesis | Metabolism > Metals and cofactors > Fe-S-containing proteins	Tmito	28.8413	0.005	1	literature, APEX_matrix, targetP signal+, yeast mito homolog, Rickettsial homolog, mito protein domain+, coexpression+, MS/MS++	ENSMUSG00000027618	Q9Z1J3	459	1	MitoDomain	38		HomologMitoLowConf	Homolog	50-75pure	chr2	156123636	156144186	14	24	214	4530000000	54	all 14	8.6	8	8.6	8.3	8.9	8.3	7.8	8.1	8.5	7.9	8.4	8.3	8.9	8.9	Cytosol;Nucleoplasm (Supported)
14148	2230	Fdx1	ADRE	ferredoxin 1	MitoCarta3.0	literature, APEX_matrix, targetP signal+, yeast mito homolog+, Rickettsial homolog, mito protein domain, induction, coexpression, MS/MS+	Matrix	Metabolism > Lipid metabolism > Cholesterol, bile acid, steroid synthesis | Metabolism > Metals and cofactors > Heme synthesis and processing | Metabolism > Metals and cofactors > Fe-S cluster biosynthesis | Metabolism > Metals and cofactors > Fe-S-containing proteins | Metabolism > Vitamin metabolism > Vitamin D metabolism	Tmito	28.7324	0.005	1	literature, APEX_matrix, targetP signal+, yeast mito homolog+, Rickettsial homolog, mito protein domain, induction, coexpression, MS/MS+	ENSMUSG00000032051	P46656	188	1	SharedDomain	10	5.12	OrthologMitoLowConf	Homolog	25-50pure	chr9	51943306	51963533	14	11	279	11800000000	44	all 14	7.6	7.6	8	7.5	9.2	9.6	7.8	7.6	8.8	8.8	8.6	8	9.1	9.5	Mitochondria (Enhanced)
217038	79922	Mrm1	A530065E19Rik	mitochondrial rRNA methyltransferase 1	MitoCarta3.0	APEX_matrix, targetP signal, yeast mito homolog++, Rickettsial homolog, mito protein domain+, induction, coexpression	Matrix	Mitochondrial central dogma > mtRNA metabolism > mtRNA granules | Mitochondrial central dogma > mtRNA metabolism > mt-rRNA modifications	Tmito	28.6726	0.005	1	APEX_matrix, targetP signal, yeast mito homolog++, Rickettsial homolog, mito protein domain+, induction, coexpression	ENSMUSG00000018405	Q99J25	320	2	MitoDomain	5	1.16	OrthologMitoHighConf	Ortholog	0-25ambig	chr11	84813060	84819515	3	4	7	33500000	13	spinalcord, placenta, testis				6.5									7.2	7.2	Mitochondria (Supported)
68565	55168	Mrps18a	1110004O20Rik|C79712	mitochondrial ribosomal protein S18A	MitoCarta3.0	literature, APEX_matrix, targetP signal, Rickettsial homolog, mito protein domain, induction, coexpression++, MS/MS++	Matrix	Mitochondrial central dogma > Translation > Mitochondrial ribosome	Tmito	28.6038	0.005	1	literature, APEX_matrix, targetP signal, Rickettsial homolog, mito protein domain, induction, coexpression++, MS/MS++	ENSMUSG00000023967	Q99N85	196	2	SharedDomain	44	1.55	NoMitoHomolog	Homolog	50-75pure	chr17	46111003	46128908	11	12	106	1410000000	59	cerebrum, brainstem, spinalcord, liver, heart, adipose, smallintestine, largeintestine, stomach, placenta, testis	7.8		7.4	7.2		8.1	7.8		7.9	8.1	8.6	7.2	8.6	7.7
75593	115416	Malsu1	2410003K15Rik|Matsu1	mitochondrial assembly of ribosomal large subunit 1	MitoCarta3.0	literature, APEX_matrix, targetP signal+, yeast mito homolog++, Rickettsial homolog, mito protein domain, coexpression+, MS/MS	Matrix	Mitochondrial central dogma > Translation > Mitochondrial ribosome assembly	Tmito	28.5004	0.005	1	literature, APEX_matrix, targetP signal+, yeast mito homolog++, Rickettsial homolog, mito protein domain, coexpression+, MS/MS	ENSMUSG00000029815	Q9CWV0	228	1	SharedDomain	30		OrthologMitoHighConf	Ortholog	25-50ambig	chr6	49073794	49084717	6	5	28	102000000	35	cerebrum, cerebellum, liver, smallintestine, largeintestine, placenta	7	6.4				6.8				6.9	7.7		7.3		Mitochondria (Enhanced)
229487	5188	Gatb	9430026F02Rik|Pet11|Pet112|Pet112l	glutamyl-tRNA(Gln) amidotransferase, subunit B	MitoCarta3.0	literature, APEX_matrix, targetP signal+, yeast mito homolog, Rickettsial homolog, mito protein domain+, coexpression+, MS/MS	Matrix	Mitochondrial central dogma > Translation > mt-tRNA synthetases	Tmito	28.478	0.005	1	literature, APEX_matrix, targetP signal+, yeast mito homolog, Rickettsial homolog, mito protein domain+, coexpression+, MS/MS	ENSMUSG00000028085	Q99JT1	557	1	MitoDomain	35		HomologMitoHighConf	Ortholog	25-50ambig	chr3	85574128	85654470	5	12	19	74100000	31	cerebrum, skeletalmuscle, adipose, stomach, testis	7.3							7.3	7.3			6.7		7	Mitochondria (Supported)
70120	51067	Yars2	2210023C10Rik|tyrRS	tyrosyl-tRNA synthetase 2 (mitochondrial)	MitoCarta3.0	literature, APEX_matrix, targetP signal+, yeast mito homolog++, Rickettsial homolog, mito protein domain, coexpression, MS/MS+	Matrix	Mitochondrial central dogma > Translation > mt-tRNA synthetases	Tmito	28.4383	0.005	1	literature, APEX_matrix, targetP signal+, yeast mito homolog++, Rickettsial homolog, mito protein domain, coexpression, MS/MS+	ENSMUSG00000022792	Q8BYL4	472	1	SharedDomain	14		OrthologMitoHighConf	Ortholog	25-50pure	chr16	16302964	16309640	9	15	49	569000000	38	brainstem, spinalcord, kidney, adipose, smallintestine, largeintestine, stomach, placenta, testis			7.7	7.8	7.9				7.4	7.7	7.8	6.9	8.2	7.8	Mitochondria (Supported)
14297	2395	Fxn	FA|FARR|Fr|Frda|X25	frataxin	MitoCarta3.0	literature, APEX_matrix, targetP signal+, yeast mito homolog++, Rickettsial homolog, mito protein domain, coexpression, MS/MS+	Matrix	Metabolism > Metals and cofactors > Fe-S cluster biosynthesis	Tmito	28.4383	0.005	1	literature, APEX_matrix, targetP signal+, yeast mito homolog++, Rickettsial homolog, mito protein domain, coexpression, MS/MS+	ENSMUSG00000059363	O35943	207	1	SharedDomain	15		OrthologMitoHighConf	Ortholog	25-50pure	chr19	24261452	24280586	14	6	116	3350000000	29	all 14	8	8	8.5	7.9	8.9	8.8	8.1	7.9	7.8	8.2	8.3	7.9	8.4	8.7	Mitochondria (Supported)
15929	3421	Idh3g	-	isocitrate dehydrogenase 3 (NAD+), gamma	MitoCarta3.0	literature, APEX_matrix, yeast mito homolog+, Rickettsial homolog, mito protein domain, induction, coexpression++, MS/MS++	Matrix	Metabolism > Carbohydrate metabolism > TCA cycle	Tmito	28.3959	0.005	1	literature, APEX_matrix, yeast mito homolog+, Rickettsial homolog, mito protein domain, induction, coexpression++, MS/MS++	ENSMUSG00000002010	P70404	393		SharedDomain	46	1.29	OrthologMitoLowConf	Homolog	50-75pure	chrX	73778962	73786897	14	26	991	73500000000	59	all 14	9.9	9.3	10	9.4	9.8	8.7	10	10	9.9	9.6	9.6	9.4	9.8	9	Mitochondria;Nucleoli (Approved)
66230	28957	Mrps28	1500012D08Rik|AW061224	mitochondrial ribosomal protein S28	MitoCarta3.0	literature, targetP signal+, mito protein domain+, coexpression++, MS/MS++	Matrix	Mitochondrial central dogma > Translation > Mitochondrial ribosome	Tmito	28.3611	0.005	1	literature, targetP signal+, mito protein domain+, coexpression++, MS/MS++	ENSMUSG00000040269	Q9CY16	186	1	MitoDomain	40	0.41	NoMitoHomolog	NoHomolog	50-75pure	chr3	8802145	8923857	14	14	266	4560000000	69	all 14	8.6	8.5	8.7	8.3	8.6	8.4	7.7	7.8	8.5	8.5	9	8.1	8.5	8.2	Mitochondria (Supported)
21856	10469	Timm44	0710005E20Rik|D8Ertd118|D8Ertd118e|Mimt4|Mimt44|Tim4|Tim44	translocase of inner mitochondrial membrane 44	MitoCarta3.0	literature, APEX_matrix, targetP signal, yeast mito homolog, mito protein domain, induction, coexpression++, MS/MS++	MIM	Protein import, sorting and homeostasis > Protein import and sorting > Import motor	Tmito	28.3534	0.005	1	literature, APEX_matrix, targetP signal, yeast mito homolog, mito protein domain, induction, coexpression++, MS/MS++	ENSMUSG00000002949	O35857	452	2	SharedDomain	45	1.44	HomologMitoHighConf	NoHomolog	50-75pure	chr8	4259730	4275905	14	40	488	8870000000	57	all 14	8.3	7.6	7.8	8.5	8.8	8.8	8.7	8.2	8.9	8.9	9.1	9	9.2	9	Mitochondria (Enhanced)
270166	10845	Clpx	AU014732|E330029I21	caseinolytic mitochondrial matrix peptidase chaperone subunit	MitoCarta3.0	literature, APEX_matrix, targetP signal, yeast mito homolog++, Rickettsial homolog, mito protein domain, induction, coexpression, MS/MS++	Matrix	Protein import, sorting and homeostasis > Protein homeostasis > Proteases	Tmito	28.3526	0.005	1	literature, APEX_matrix, targetP signal, yeast mito homolog++, Rickettsial homolog, mito protein domain, induction, coexpression, MS/MS++	ENSMUSG00000015357	Q9JHS4	634	4	SharedDomain	8	0.68	OrthologMitoHighConf	Ortholog	50-75pure	chr9	65294259	65330658	14	37	285	7250000000	52	all 14	6.9	8.1	8.2	8.1	9.1	9	7	8.6	9.1	7	9	8.5	8.6	9	Mitochondria (Supported)
94062	11222	Mrpl3	2010320L16Rik|5930422H18Rik|AA407889|L3mt|dc|dcr	mitochondrial ribosomal protein L3	MitoCarta3.0	literature, APEX_matrix, targetP signal, yeast mito homolog++, Rickettsial homolog, mito protein domain, induction, coexpression	Matrix	Mitochondrial central dogma > Translation > Mitochondrial ribosome	Tmito	28.3421	0.005	1	literature, APEX_matrix, targetP signal, yeast mito homolog++, Rickettsial homolog, mito protein domain, induction, coexpression	ENSMUSG00000032563	Q99N95	348	2	SharedDomain	22	1.52	OrthologMitoHighConf	Ortholog	50-75crude	chr9	105053267	105077476	13	21	107	1930000000	59	cerebrum, cerebellum, brainstem, spinalcord, kidney, liver, heart, skeletalmuscle, adipose, smallintestine, largeintestine, placenta, testis	7.9	7.4	7.8	7.2	8.3	7.7	7.3	7.5	8.1	8.3	8.7		8.7	8.3
26922	51102	Mecr	AI195831|NRBF-1|Nrb|Nrbf1	mitochondrial trans-2-enoyl-CoA reductase	MitoCarta3.0	literature, APEX_matrix, targetP signal+, yeast mito homolog++, mito protein domain, coexpression, MS/MS++	Matrix	Metabolism > Lipid metabolism > Type II fatty acid synthesis	Tmito	28.3006	0.005	1	literature, APEX_matrix, targetP signal+, yeast mito homolog++, mito protein domain, coexpression, MS/MS++	ENSMUSG00000028910	Q9DCS3	373	1	SharedDomain	21		OrthologMitoHighConf	NoHomolog	75-100pure	chr4	131843470	131867787	14	26	617	28800000000	79	all 14	8.8	8.7	9	8.3	9.5	9.2	8.6	8.8	9.9	8.9	9.8	9.4	9.3	9.2	Mitochondria (Supported)
57279	788	Slc25a20	1110007P09Rik|C78826|CAC|Cact|mCA|mCAC	solute carrier family 25 (mitochondrial carnitine/acylcarnitine translocase), member 20	MitoCarta3.0	literature, yeast mito homolog+, mito protein domain+, induction, coexpression, MS/MS++	MIM	Metabolism > Lipid metabolism > Fatty acid oxidation | Metabolism > Metals and cofactors > Carnitine synthesis and transport | Metabolism > Metals and cofactors > Carnitine shuttle | Small molecule transport > SLC25A family	Tmito	28.2876	0.005	1	literature, yeast mito homolog+, mito protein domain+, induction, coexpression, MS/MS++	ENSMUSG00000032602	Q9Z2Z6	301		MitoDomain	29	1.62	OrthologMitoLowConf	NoHomolog	75-100pure	chr9	108662097	108684641	14	23	533	34500000000	85	all 14	8.3	8.3	8.6	8.7	9.3	9.8	9.7	7.9	9.7	9.5	9.7	8.7	9.2	9.4	Cytosol;Mitochondria (Supported)
11739	291	Slc25a4	AU019225|An|Ant1|mANC1	solute carrier family 25 (mitochondrial carrier, adenine nucleotide translocator), member 4	MitoCarta3.0	literature, yeast mito homolog+, mito protein domain+, induction, coexpression, MS/MS++	MIM	Metabolism > Nucleotide metabolism > Nucleotide import | Signaling > Calcium homeostasis > Mitochondrial permeability transition pore | Small molecule transport > SLC25A family	Tmito	28.2876	0.005	1	literature, yeast mito homolog+, mito protein domain+, induction, coexpression, MS/MS++	ENSMUSG00000031633	P48962	298		MitoDomain	24	1.53	OrthologMitoLowConf	NoHomolog	75-100pure	chr8	46207340	46211009	14	51	14478	1790000000000	99	all 14	11.2	11	11.4	11.3	11	10.3	11.5	11.1	10.8	11.1	11	11	11	10.7	Mitochondria (Supported)
56428	23788	Mtch2	2310034D24Rik|4930539J07Rik|HSPC0|HSPC032	mitochondrial carrier 2	MitoCarta3.0	literature, APEX_IMS, yeast mito homolog+, mito protein domain+, induction, coexpression+, MS/MS++	MOM	Small molecule transport > SLC25A family | Mitochondrial dynamics and surveillance > Fusion	Tmito	28.2823	0.005	1	literature, APEX_IMS, yeast mito homolog+, mito protein domain+, induction, coexpression+, MS/MS++	ENSMUSG00000027282	Q791V5	303		MitoDomain	32	0.7	OrthologMitoLowConf	NoHomolog	75-100pure	chr2	90847154	90866634	14	21	1418	126000000000	78	all 14	9.7	9.3	9.4	9.9	9.8	9.9	9.5	8.7	10	10.3	10	9.6	10	10.5	Mitochondria (Supported)
18604	5164	Pdk2	-	pyruvate dehydrogenase kinase, isoenzyme 2	MitoCarta3.0	literature, APEX_matrix, targetP signal, yeast mito homolog+, mito protein domain+, induction, coexpression, MS/MS++	Matrix	Metabolism > Carbohydrate metabolism > Pyruvate metabolism	Tmito	28.205	0.005	1	literature, APEX_matrix, targetP signal, yeast mito homolog+, mito protein domain+, induction, coexpression, MS/MS++	ENSMUSG00000038967	Q9JK42	407	3	MitoDomain	8	0.58	OrthologMitoLowConf	NoHomolog	75-100pure	chr11	95026257	95041371	14	24	222	5390000000	77	all 14	8.5	7.9	8.1	8.4	8.6	8.1	8.8	9	8.9	9	8.5	8.4	6.9	8.2	Mitochondria;Nucleoplasm (Supported)
110323	1340	Cox6b1	2010000G05Rik|COX VIb-1|Cox6b	cytochrome c oxidase, subunit 6B1	MitoCarta3.0	literature, APEX_IMS, yeast mito homolog+, mito protein domain+, coexpression++, MS/MS++	MIM	OXPHOS > Complex IV > CIV subunits | OXPHOS > OXPHOS subunits	Tmito	28.1988	0.004	1	literature, APEX_IMS, yeast mito homolog+, mito protein domain+, coexpression++, MS/MS++	ENSMUSG00000036751	P56391	86		MitoDomain	49		OrthologMitoLowConf	NoHomolog	75-100pure	chr7	30616973	30626151	14	15	1233	150000000000	90	all 14	10	9.8	10.1	9.6	10.4	10	10.2	9.3	10	10.3	10.1	10	9.9	9.5	Mitochondria (Supported)
22333	7416	Vdac1	AL033343|Vda|Vdac5|mVDAC1|mVDAC5	voltage-dependent anion channel 1	MitoCarta3.0	literature, APEX_IMS, yeast mito homolog+, mito protein domain+, coexpression++, MS/MS++	MOM	Signaling > Calcium homeostasis > Mitochondrial permeability transition pore | Mitochondrial dynamics and surveillance > Organelle contact sites | Small molecule transport	Tmito	28.1988	0.004	1	literature, APEX_IMS, yeast mito homolog+, mito protein domain+, coexpression++, MS/MS++	ENSMUSG00000020402	Q60932	283		MitoDomain	45		OrthologMitoLowConf	NoHomolog	75-100pure	chr11	52361114	52389396	14	30	4363	344000000000	95	all 14	10.6	10.3	10.5	10.4	10.5	9.9	10.5	10	10.3	10.5	10.4	10.2	10.5	10.1	Vesicles (Uncertain)
66163	51073	Mrpl4	1110017G11Rik	mitochondrial ribosomal protein L4	MitoCarta3.0	literature, APEX_matrix, targetP signal, yeast mito homolog++, Rickettsial homolog, mito protein domain, induction, MS/MS++	Matrix	Mitochondrial central dogma > Translation > Mitochondrial ribosome	Tmito	28.0772	0.004	1	literature, APEX_matrix, targetP signal, yeast mito homolog++, Rickettsial homolog, mito protein domain, induction, MS/MS++	ENSMUSG00000003299	Q9DCU6	294	2	SharedDomain	NA	1.26	OrthologMitoHighConf	Ortholog	50-75pure	chr9	21002736	21008837	10	17	111	2440000000	67	cerebrum, brainstem, spinalcord, kidney, liver, adipose, smallintestine, largeintestine, placenta, testis	8		7.8	8	7.8	7.8			8.3	8.3	8.7		9	8.1
64659	63931	Mrps14	1810032L21Rik|AL022847|Rpm|Rpms14	mitochondrial ribosomal protein S14	MitoCarta3.0	literature, APEX_matrix, targetP signal, yeast mito homolog++, Rickettsial homolog, mito protein domain, coexpression, MS/MS++	Matrix	Mitochondrial central dogma > Translation > Mitochondrial ribosome	Tmito	28.073	0.004	1	literature, APEX_matrix, targetP signal, yeast mito homolog++, Rickettsial homolog, mito protein domain, coexpression, MS/MS++	ENSMUSG00000058267	Q9CR88	128	2	SharedDomain	9	0.44	OrthologMitoHighConf	Ortholog	50-75pure	chr1	160195259	160201186	13	10	102	1530000000	60	cerebrum, cerebellum, brainstem, spinalcord, kidney, liver, skeletalmuscle, adipose, smallintestine, largeintestine, stomach, placenta, testis	7.8	7.8	7.9	7.4	8.5	7.8		7	7.7	8.1	8.5	7.3	8.5	8	Mitochondria;Nuclear membrane (Supported)
15526	3313	Hspa9	74kDa|C|Csa|GRP|Grp75|Hs|Hsc7|Hsc74|Hsp|Hsp74|Hsp74a|Hspa9a|Mortalin|Mot-2|Mot2|Mthsp70|PBP|Pbp74|mo|mot-|mthsp	heat shock protein 9	MitoCarta3.0	APEX_matrix, targetP signal, yeast mito homolog, Rickettsial homolog, mito protein domain, induction, coexpression, MS/MS++	Matrix	Metabolism > Metals and cofactors > Fe-S cluster biosynthesis	Tmito	28.0147	0.004	1	APEX_matrix, targetP signal, yeast mito homolog, Rickettsial homolog, mito protein domain, induction, coexpression, MS/MS++	ENSMUSG00000024359	P38647	679	2	SharedDomain	27	1.21	HomologMitoHighConf	Homolog	75-100pure	chr18	34937414	34954351	14	78	5544	504000000000	80	all 14	10.3	10	10.4	10.4	11.1	10.6	10.3	10.1	10.7	10.6	10.7	10.3	10.7	10.4	Mitochondria (Supported)
66108	4704	Ndufa9	1010001N11Rik	NADH:ubiquinone oxidoreductase subunit A9	MitoCarta3.0	literature, APEX_matrix, targetP signal+, mito protein domain, induction, coexpression++, MS/MS++	MIM	OXPHOS > Complex I > CI subunits | OXPHOS > OXPHOS subunits	Tmito	27.9693	0.004	1	literature, APEX_matrix, targetP signal+, mito protein domain, induction, coexpression++, MS/MS++	ENSMUSG00000000399	Q9DC69	377	1	SharedDomain	48	1.41	NoMitoHomolog	NoHomolog	75-100pure	chr6	126821862	126849144	14	40	2407	182000000000	82	all 14	10.2	9.9	10.3	10.1	10.4	9.8	10.4	9.4	10.2	10.1	10.2	9.9	10	9.7	Mitochondria;Nucleoplasm (Supported)
17991	4695	Ndufa2	AV000592|B8|C1-B8|CI-B8	NADH:ubiquinone oxidoreductase subunit A2	MitoCarta3.0	literature, APEX_matrix, targetP signal+, mito protein domain, induction, coexpression++, MS/MS++	MIM	OXPHOS > Complex I > CI subunits | OXPHOS > OXPHOS subunits	Tmito	27.9693	0.004	1	literature, APEX_matrix, targetP signal+, mito protein domain, induction, coexpression++, MS/MS++	ENSMUSG00000014294	Q9CQ75	99	1	SharedDomain	43	0.57	NoMitoHomolog	NoHomolog	75-100pure	chr18	36742331	36744587	14	15	729	59000000000	88	all 14	9.8	9.6	9.8	9.4	9.9	9.4	9.6	8.7	9.5	9.7	9.7	9.9	9.2	9.1
66383	23479	Iscu	2310020H20Rik|AA407971|ISCU2|Ni|Nifu|Nifun	iron-sulfur cluster assembly enzyme	MitoCarta3.0	literature, APEX_matrix, targetP signal+, yeast mito homolog++, Rickettsial homolog, mito protein domain, MS/MS++	Matrix	Metabolism > Metals and cofactors > Fe-S cluster biosynthesis | Metabolism > Metals and cofactors > Fe-S-containing proteins	Tmito	27.8972	0.004	1	literature, APEX_matrix, targetP signal+, yeast mito homolog++, Rickettsial homolog, mito protein domain, MS/MS++	ENSMUSG00000025825	Q9D7P6	168	1	SharedDomain	NA		OrthologMitoHighConf	Ortholog	75-100pure	chr5	113772811	113778282	14	19	282	4630000000	81	all 14	8.2	8.2	8.7	8.7	9	8.5	7.8	6.5	8.7	8.2	8.5	7.9	8.6	8.7	Cytosol (Supported)
12261	708	C1qbp	AA407365|AA986492|D11Wsu182|D11Wsu182e|HAB|HABP1|P3|P32|gC1qBP	complement component 1, q subcomponent binding protein	MitoCarta3.0	literature, APEX_matrix, targetP signal+, yeast mito homolog++, mito protein domain, induction, coexpression, MS/MS++	Matrix	Signaling > Immune response	Tmito	27.8817	0.004	1	literature, APEX_matrix, targetP signal+, yeast mito homolog++, mito protein domain, induction, coexpression, MS/MS++	ENSMUSG00000018446	Q8R5L1	279	1	SharedDomain	7	0.86	OrthologMitoHighConf	NoHomolog	50-75pure	chr11	70977845	70983026	14	13	748	107000000000	66	all 14	10.2	10.3	10.1	10	9.1	9.8	9.2	9	9.6	9.7	9.8	9.3	10.1	9.9	Plasma membrane (Approved)
215951	246269	Afg1l	CG8520|Lac|Lace1	AFG1 like ATPase	MitoCarta3.0	APEX_matrix, targetP signal+, yeast mito homolog++, Rickettsial homolog, coexpression, MS/MS+	MIM	Protein import, sorting and homeostasis > Protein homeostasis > Proteases	Tmito	27.8296	0.004	1	APEX_matrix, targetP signal+, yeast mito homolog++, Rickettsial homolog, coexpression, MS/MS+	ENSMUSG00000038302	Q3V384	480	1	NA	29		OrthologMitoHighConf	Ortholog	25-50pure	chr10	42312584	42478565	9	14	80	641000000	28	cerebrum, cerebellum, spinalcord, heart, adipose, smallintestine, largeintestine, stomach, placenta	7.4	7.2		7.4			8.1		7.7	7.4	8.2	8.2	7.7		Cytosol;Plasma membrane (Approved)
433771	440574	Micos10	2310028O11Rik|Mi|Minos1	mitochondrial contact site and cristae organizing system subunit 10	MitoCarta3.0	literature, APEX_IMS, yeast mito homolog, mito protein domain+, induction, coexpression++, MS/MS++	MIM	Mitochondrial dynamics and surveillance > Cristae formation > MICOS complex	Tmito	27.8034	0.004	1	literature, APEX_IMS, yeast mito homolog, mito protein domain+, induction, coexpression++, MS/MS++	ENSMUSG00000050608	Q7TNS2	76		MitoDomain	47	1.13	HomologMitoHighConf	NoHomolog	50-75pure	chr4	139101813	139131113	14	5	222	14500000000	67	all 14	9.4	9.3	9.3	8.4	9.3	8.8	8.9	7.6	9.1	9	8.7	8.9	8.3	8.2	Mitochondria (Supported)
12856	10063	Cox17	AI037035|COX1	cytochrome c oxidase assembly protein 17, copper chaperone	MitoCarta3.0	literature, APEX_IMS, yeast mito homolog, mito protein domain+, induction, coexpression++, MS/MS++	IMS	OXPHOS > Complex IV > CIV assembly factors | Metabolism > Metals and cofactors > Copper metabolism | OXPHOS > OXPHOS assembly factors	Tmito	27.8034	0.004	1	literature, APEX_IMS, yeast mito homolog, mito protein domain+, induction, coexpression++, MS/MS++	ENSMUSG00000046516	P56394	63		MitoDomain	44	0.87	HomologMitoHighConf	NoHomolog	50-75pure	chr16	38346998	38352763	5	7	43	408000000	68	heart, adipose, smallintestine, placenta, testis							6.5		7.9	7.6			8.1	8.2	Mitochondria (Supported)
56046	55245	Uqcc1	2310079L17Rik|2410003P15Rik|3110038N19Rik|Bfz|Bfzb|Bfzp|Cbp|Cbp3|Uqcc	ubiquinol-cytochrome c reductase complex assembly factor 1	MitoCarta3.0	literature, APEX_matrix, targetP signal, yeast mito homolog, mito protein domain+, coexpression++, MS/MS++	MIM	OXPHOS > Complex III > CIII assembly factors | OXPHOS > OXPHOS assembly factors	Tmito	27.7674	0.004	1	literature, APEX_matrix, targetP signal, yeast mito homolog, mito protein domain+, coexpression++, MS/MS++	ENSMUSG00000005882	Q9CWU6	295	3	MitoDomain	41		HomologMitoHighConf	NoHomolog	50-75pure	chr2	155846885	155930310	12	14	191	4560000000	56	cerebrum, cerebellum, brainstem, spinalcord, liver, skeletalmuscle, adipose, smallintestine, largeintestine, stomach, placenta, testis	8.9	8.7	9.2	8.8		7.2		7.7	8	7.9	8.2	8.2	8.5	8.3	Plasma membrane (Approved)
66845	9553	Mrpl33	0610009M10Rik|L33mt|MRP-L33	mitochondrial ribosomal protein L33	MitoCarta3.0	literature, targetP signal, yeast mito homolog++, Rickettsial homolog, mito protein domain, coexpression, MS/MS++	Matrix	Mitochondrial central dogma > Translation > Mitochondrial ribosome	Tmito	27.7306	0.004	1	literature, targetP signal, yeast mito homolog++, Rickettsial homolog, mito protein domain, coexpression, MS/MS++	ENSMUSG00000029142	Q9CQP0	65	3	SharedDomain	14	-0.26	OrthologMitoHighConf	Ortholog	50-75pure	chr5	31613950	31622644	11	9	81	519000000	58	cerebrum, cerebellum, brainstem, spinalcord, kidney, liver, adipose, smallintestine, stomach, placenta, testis	7.8	7.6	7.7	6.3	7.4	7.9			7.2	7.7		7.1	8	7.9
11363	33	Acadl	AA960361|AU018452|C79855|LC|LCAD	acyl-Coenzyme A dehydrogenase, long-chain	MitoCarta3.0	literature, targetP signal+, mito protein domain+, induction, coexpression+, MS/MS++	MIM	Metabolism > Lipid metabolism > Fatty acid oxidation	Tmito	27.6965	0.004	1	literature, targetP signal+, mito protein domain+, induction, coexpression+, MS/MS++	ENSMUSG00000026003	P51174	430	1	MitoDomain	32	0.72	NoMitoHomolog	NoHomolog	50-75pure	chr1	66830838	66863309	14	35	2387	227000000000	63	all 14	9.1	8.5	9.1	9.4	10.5	10.3	10.9	10	10.3	10.2	9.8	10.4	10.1	10
17993	4724	Ndufs4	6720411N02Rik|C1-18k	NADH:ubiquinone oxidoreductase core subunit S4	MitoCarta3.0	literature, APEX_matrix, targetP signal+, mito protein domain+, coexpression++, MS/MS++	MIM	OXPHOS > Complex I > CI subunits | OXPHOS > OXPHOS subunits	Tmito	27.613	0.004	1	literature, APEX_matrix, targetP signal+, mito protein domain+, coexpression++, MS/MS++	ENSMUSG00000021764	Q9CXZ1	175	1	MitoDomain	47		NoMitoHomolog	NoHomolog	50-75pure	chr13	114287794	114388094	14	21	1124	82200000000	71	all 14	9.9	9.8	10.1	9.7	10.1	9.5	9.6	9.5	9.7	9.5	9.8	9.7	9.5	9.3	Mitochondria (Supported)
12034	11331	Phb2	AU044498|BAP|Bap37|Bcap|Bcap37|R|REA	prohibitin 2	MitoCarta3.0	literature, yeast mito homolog++, Rickettsial homolog, mito protein domain, induction, coexpression, MS/MS++	MIM	Protein import, sorting and homeostasis > Protein homeostasis > Chaperones	Tmito	27.4871	0.004	1	literature, yeast mito homolog++, Rickettsial homolog, mito protein domain, induction, coexpression, MS/MS++	ENSMUSG00000004264	O35129	299		SharedDomain	27	1.42	OrthologMitoHighConf	Homolog	75-100pure	chr6	124712288	124716945	14	32	1773	158000000000	92	all 14	9.9	9.5	9.7	10	10.1	10.1	9.9	8.8	10.2	10.3	10.3	9.7	10.4	10.2	Mitochondria (Enhanced)
12040	594	Bckdhb	BCKDE1B|BCKDH E1-beta	branched chain ketoacid dehydrogenase E1, beta polypeptide	MitoCarta3.0	literature, APEX_matrix, yeast mito homolog+, Rickettsial homolog, mito protein domain+, coexpression+, MS/MS++	MIM	Metabolism > Amino acid metabolism > Branched-chain amino acid metabolism | Metabolism > Amino acid metabolism > Branched-chain amino acid dehydrogenase complex	Tmito	27.4825	0.004	1	literature, APEX_matrix, yeast mito homolog+, Rickettsial homolog, mito protein domain+, coexpression+, MS/MS++	ENSMUSG00000032263	Q6P3A8	322		MitoDomain	31		OrthologMitoLowConf	Homolog	75-100pure	chr9	83948780	84124240	12	19	291	10200000000	75	cerebrum, cerebellum, brainstem, spinalcord, liver, heart, skeletalmuscle, adipose, largeintestine, stomach, placenta, testis	7.6	8	8.2	7.6		9.5	9.1	8.4	9.5		8.2	9.2	8.1	8.5	Mitochondria (Supported)
24030	6183	Mrps12	AI327385|Rpm|Rpms12|rp|rps12	mitochondrial ribosomal protein S12	MitoCarta3.0	literature, targetP signal, yeast mito homolog++, Rickettsial homolog, mito protein domain, induction, coexpression+, MS/MS+	Matrix	Mitochondrial central dogma > Translation > Mitochondrial ribosome	Tmito	27.47	0.004	1	literature, targetP signal, yeast mito homolog++, Rickettsial homolog, mito protein domain, induction, coexpression+, MS/MS+	ENSMUSG00000045948	O35680	139	4	SharedDomain	35	0.54	OrthologMitoHighConf	Homolog	25-50pure	chr7	28739640	28741781	12	7	66	1380000000	48	cerebrum, cerebellum, brainstem, spinalcord, liver, heart, adipose, smallintestine, largeintestine, stomach, placenta, testis	8.1	7.9	8.2	7.7		8.1	7.4		7.8	7.8	8.4	7.5	8.5	8
223722	27349	Mcat	AI225907|BC025519	malonyl CoA:ACP acyltransferase (mitochondrial)	MitoCarta3.0	literature, APEX_matrix, targetP signal, yeast mito homolog++, Rickettsial homolog, mito protein domain, coexpression, MS/MS++	Matrix	Metabolism > Lipid metabolism > Type II fatty acid synthesis	Tmito	27.3249	0.004	1	literature, APEX_matrix, targetP signal, yeast mito homolog++, Rickettsial homolog, mito protein domain, coexpression, MS/MS++	ENSMUSG00000048755	Q8R3F5	381	2	SharedDomain	8		OrthologMitoHighConf	Ortholog	50-75pure	chr15	83546796	83555711	10	14	73	1140000000	51	spinalcord, kidney, liver, skeletalmuscle, adipose, smallintestine, largeintestine, stomach, placenta, testis				7	8.2	7.6		7.1	8.4	7.2	7.9	7.2	8.4	8.5	Mitochondria (Supported)
67707	79590	Mrpl24	2010005E08Rik|2810470K06Rik|6720473G22Rik|AA407670	mitochondrial ribosomal protein L24	MitoCarta3.0	literature, APEX_matrix, targetP signal, yeast mito homolog++, Rickettsial homolog, mito protein domain, coexpression, MS/MS++	Matrix	Mitochondrial central dogma > Translation > Mitochondrial ribosome	Tmito	27.3249	0.004	1	literature, APEX_matrix, targetP signal, yeast mito homolog++, Rickettsial homolog, mito protein domain, coexpression, MS/MS++	ENSMUSG00000019710	Q9CQ06	216	2	SharedDomain	6		OrthologMitoHighConf	Ortholog	50-75pure	chr3	87919543	87923433	13	17	115	2780000000	73	cerebrum, cerebellum, brainstem, spinalcord, liver, heart, skeletalmuscle, adipose, smallintestine, largeintestine, stomach, placenta, testis	8.5	8.3	8.3	7.6		8.2	8	6.4	8.2	8.4	8.7	7.2	8.9	7.8
68537	28998	Mrpl13	1110002D09Rik	mitochondrial ribosomal protein L13	MitoCarta3.0	literature, APEX_matrix, targetP signal, yeast mito homolog, Rickettsial homolog, mito protein domain, induction, coexpression, MS/MS++	Matrix	Mitochondrial central dogma > Translation > Mitochondrial ribosome	Tmito	27.3164	0.004	1	literature, APEX_matrix, targetP signal, yeast mito homolog, Rickettsial homolog, mito protein domain, induction, coexpression, MS/MS++	ENSMUSG00000022370	Q9D1P0	178	3	SharedDomain	17	1.14	HomologMitoHighConf	Ortholog	75-100pure	chr15	55534094	55557312	14	15	262	6220000000	85	all 14	8.7	8.5	8.8	8.2	8.8	8.6	8.1	7.7	8.6	8.5	9.2	8.1	8.8	8.5
110821	5095	Pcca	C79630	propionyl-Coenzyme A carboxylase, alpha polypeptide	MitoCarta3.0	literature, targetP signal+, Rickettsial homolog, mito protein domain, induction, coexpression+, MS/MS++	Matrix	Metabolism > Carbohydrate metabolism > Propanoate metabolism | Metabolism > Lipid metabolism > Fatty acid oxidation | Metabolism > Vitamin metabolism > Biotin utilizing proteins	Tmito	27.2531	0.004	1	literature, targetP signal+, Rickettsial homolog, mito protein domain, induction, coexpression+, MS/MS++	ENSMUSG00000041650	Q91ZA3	724	1	SharedDomain	37	0.95	NoMitoHomolog	Homolog	75-100pure	chr14	122534327	122889944	14	64	2204	151000000000	81	all 14	9.6	9.5	9.6	9.5	10.8	10.1	9.5	9.5	10.4	9.4	10	10.2	9.5	9.7	Mitochondria (Supported)
27397	63875	Mrpl17	MRP-|MRP-L26|Rpm|Rpml26	mitochondrial ribosomal protein L17	MitoCarta3.0	literature, APEX_matrix, targetP signal+, yeast mito homolog++, Rickettsial homolog, mito protein domain, coexpression, MS/MS	Matrix	Mitochondrial central dogma > Translation > Mitochondrial ribosome	Tmito	27.2274	0.004	1	literature, APEX_matrix, targetP signal+, yeast mito homolog++, Rickettsial homolog, mito protein domain, coexpression, MS/MS	ENSMUSG00000030879	Q9D8P4	176	1	SharedDomain	13		OrthologMitoHighConf	Ortholog	50-75ambig	chr7	105803781	105811087	14	14	162	2340000000	56	all 14	8	7.9	8.2	7.6	8	8.2	7.6	7.2	8.2	8.4	8.9	7.5	8.5	8.1
26926	9131	Aifm1	A|AIF|AIFsh2|Hq|Pdcd|Pdcd8	apoptosis-inducing factor, mitochondrion-associated 1	MitoCarta3.0	literature, APEX_IMS, targetP signal, yeast mito homolog, mito protein domain, induction, coexpression++, MS/MS++	MIM	Protein import, sorting and homeostasis > Protein import and sorting > MIA40 | OXPHOS > Complex I > CI assembly factors | OXPHOS > OXPHOS assembly factors | Mitochondrial dynamics and surveillance > Apoptosis	Tmito	27.2249	0.004	1	literature, APEX_IMS, targetP signal, yeast mito homolog, mito protein domain, induction, coexpression++, MS/MS++	ENSMUSG00000036932	Q9Z0X1	612	3	SharedDomain	43	1.96	HomologMitoLowConf	NoHomolog	75-100pure	chrX	48474943	48513426	14	47	2105	113000000000	75	all 14	9.4	8.9	9.4	9.4	10.4	10.2	9.7	9.5	10	9.8	10	10.1	9.9	9.7
12857	1327	Cox4i1	AL024441|CO|COX|COX IV-1|COXIV|Cox4|Cox4a|IV-1	cytochrome c oxidase subunit 4I1	MitoCarta3.0	literature, APEX_IMS, APEX_matrix, targetP signal, mito protein domain+, coexpression++, MS/MS++	MIM	OXPHOS > Complex IV > CIV subunits | OXPHOS > OXPHOS subunits	Tmito	27.1525	0.004	1	literature, APEX_IMS, APEX_matrix, targetP signal, mito protein domain+, coexpression++, MS/MS++	ENSMUSG00000031818	P19783	169	2	MitoDomain	48		NoMitoHomolog	NoHomolog	75-100pure	chr8	120668289	120674209	14	26	1801	376000000000	79	all 14	10.4	10.3	10.6	10.3	10.8	10.3	10.5	9.8	10.1	10.4	10.6	10.5	10.3	10.5	Mitochondria (Supported)
68493	29078	Ndufaf4	1110007M04Rik|3000003G13Rik|AW214064	NADH:ubiquinone oxidoreductase complex assembly factor 4	MitoCarta3.0	APEX_matrix, GFP, mito protein domain+, induction, coexpression++, MS/MS++	MIM	OXPHOS > Complex I > CI assembly factors | OXPHOS > OXPHOS assembly factors	Tmito	27.1417	0.004	1	APEX_matrix, GFP, mito protein domain+, induction, coexpression++, MS/MS++	ENSMUSG00000028261	Q9D1H6	173	5	MitoDomain	44	1.45	NoMitoHomolog	NoHomolog	75-100pure	chr4	24898082	24905001	14	21	337	7270000000	80	all 14	9	8.8	9	8.7	8.6	9.2	8.7	8	8.5	8	8.7	8.2	8.1	8.3	Mitochondria (Supported)
71998	399512	Slc25a35	1810012H11Rik	solute carrier family 25, member 35	MitoCarta3.0	APEX_matrix, yeast mito homolog+, mito protein domain+, induction, coexpression, MS/MS++	MIM	Small molecule transport > SLC25A family	Tmito	27.1155	0.004	1	APEX_matrix, yeast mito homolog+, mito protein domain+, induction, coexpression, MS/MS++	ENSMUSG00000018740	Q5SWT3	300		MitoDomain	17	1.87	OrthologMitoLowConf	NoHomolog	75-100pure	chr11	68968130	68972515	10	20	176	4380000000	90	cerebrum, cerebellum, kidney, skeletalmuscle, adipose, smallintestine, largeintestine, stomach, placenta, testis	7.4	7			8.1			6.1	8.9	7.3	9.4	8.8	8	8.6	Mitochondria;Vesicles (Approved)
65111	7818	Dap3	4921514D13Rik|DAP|DAP-3|MRP-S29|S29mt	death associated protein 3	MitoCarta3.0	literature, APEX_matrix, targetP signal, yeast mito homolog++, mito protein domain+, coexpression, MS/MS++	Matrix	Mitochondrial central dogma > Translation > Mitochondrial ribosome	Tmito	27.0648	0.004	1	literature, APEX_matrix, targetP signal, yeast mito homolog++, mito protein domain+, coexpression, MS/MS++	ENSMUSG00000068921	Q9ER88	396	2	MitoDomain	8		OrthologMitoHighConf	NoHomolog	50-75pure	chr3	88920802	88950282	14	19	182	4900000000	64	all 14	7.8	7.6	7.8	8.2	9	8.2	7.4	7.1	8.5	9	8.8	8.3	9	8.4	Mitochondria;Nucleoplasm (Supported)
11949	509	Atp5c1	1700094F02Rik|Atp5f1c	ATP synthase, H+ transporting, mitochondrial F1 complex, gamma polypeptide 1	MitoCarta3.0	literature, yeast mito homolog++, Rickettsial homolog, mito protein domain, induction, MS/MS++	MIM	OXPHOS > Complex V > CV subunits | OXPHOS > OXPHOS subunits	Tmito	27.0536	0.004	1	literature, yeast mito homolog++, Rickettsial homolog, mito protein domain, induction, MS/MS++	ENSMUSG00000025781	Q91VR2	298	5	SharedDomain	NA	1.54	OrthologMitoHighConf	Ortholog	75-100pure	chr2	10056030	10080510	14	34	3012	227000000000	79	all 14	10.3	10	10.3	10.4	10.2	10.1	10.4	9.3	10.2	10.4	10.2	10.1	10.3	9.9
67863	8402	Slc25a11	2310022P18Rik|2ox|2oxoc	solute carrier family 25 (mitochondrial carrier oxoglutarate carrier), member 11	MitoCarta3.0	literature, yeast mito homolog+, mito protein domain+, induction, coexpression, MS/MS++	MIM	Metabolism > Carbohydrate metabolism > Gluconeogenesis | Metabolism > Carbohydrate metabolism > Malate-aspartate shuttle | Metabolism > Carbohydrate metabolism > TCA-associated | Small molecule transport > SLC25A family	Tmito	27.0334	0.004	1	literature, yeast mito homolog+, mito protein domain+, induction, coexpression, MS/MS++	ENSMUSG00000014606	Q9CR62	314		MitoDomain	24	1.31	OrthologMitoLowConf	NoHomolog	75-100pure	chr11	70644026	70647039	14	30	1717	122000000000	81	all 14	10.2	10	10.2	10.2	9.6	9.7	10.4	9.3	9.7	9.8	9.6	9.6	9.9	9.3
30057	26521	Timm8b	Tim8|Tim8b	translocase of inner mitochondrial membrane 8B	MitoCarta3.0	literature, yeast mito homolog+, mito protein domain+, induction, coexpression, MS/MS++	MIM	Protein import, sorting and homeostasis > Protein homeostasis > Chaperones | Protein import, sorting and homeostasis > Protein import and sorting	Tmito	27.0334	0.004	1	literature, yeast mito homolog+, mito protein domain+, induction, coexpression, MS/MS++	ENSMUSG00000039016	P62077	83		MitoDomain	25	1.21	OrthologMitoLowConf	NoHomolog	75-100pure	chr9	50603900	50605320	13	7	123	3300000000	90	cerebrum, cerebellum, brainstem, spinalcord, kidney, liver, heart, adipose, smallintestine, largeintestine, stomach, placenta, testis	8.4	8.4	8.4	7.8	8.5	8.7	7		8.2	8.6	8.4	8.5	8.4	8.6
68332	644096	Sdhaf1	0610010E21Rik|AI430885|AW490662|Lyr|Lyrm8	succinate dehydrogenase complex assembly factor 1	MitoCarta3.0	literature, targetP signal+, yeast mito homolog, mito protein domain+, induction, coexpression+, MS/MS	Matrix	OXPHOS > Complex II > CII assembly factors | OXPHOS > OXPHOS assembly factors	Tmito	26.9478	0.004	1	literature, targetP signal+, yeast mito homolog, mito protein domain+, induction, coexpression+, MS/MS	ENSMUSG00000074211	Q3U276	118	1	MitoDomain	32	0.96	HomologMitoHighConf	NoHomolog	25-50ambig	chr7	30321408	30322375	12	6	54	682000000	48	cerebrum, cerebellum, brainstem, spinalcord, kidney, heart, skeletalmuscle, adipose, largeintestine, stomach, placenta, testis	7.8	7.7	8	7.1	8.1		7.6	7.3	7.9		8.1	7	7.4	7.5	Mitochondria (Approved)
27395	29088	Mrpl15	HSPC1|HSPC145|MRP|MRP-L7|Rp|Rpml7	mitochondrial ribosomal protein L15	MitoCarta3.0	literature, APEX_matrix, targetP signal, yeast mito homolog++, Rickettsial homolog, mito protein domain, induction, coexpression, MS/MS	Matrix	Mitochondrial central dogma > Translation > Mitochondrial ribosome	Tmito	26.9181	0.004	1	literature, APEX_matrix, targetP signal, yeast mito homolog++, Rickettsial homolog, mito protein domain, induction, coexpression, MS/MS	ENSMUSG00000033845	Q9CPR5	295	3	SharedDomain	9	2.17	OrthologMitoHighConf	Ortholog	50-75ambig	chr1	4773199	4785726	12	22	118	3160000000	68	cerebrum, cerebellum, brainstem, spinalcord, kidney, liver, adipose, smallintestine, largeintestine, stomach, placenta, testis	8	7.6	7.3	8	8.3	7.5			8.4	8.4	9.1	7.4	8.9	8.4
11655	211	Alas1	A|ALAS|ALAS-N|Al|Alas-1|Alas-h	aminolevulinic acid synthase 1	MitoCarta3.0	literature, APEX_matrix, targetP signal, yeast mito homolog+, Rickettsial homolog, mito protein domain+, induction, coexpression, MS/MS	Matrix	Metabolism > Metals and cofactors > Heme synthesis and processing	Tmito	26.8679	0.004	1	literature, APEX_matrix, targetP signal, yeast mito homolog+, Rickettsial homolog, mito protein domain+, induction, coexpression, MS/MS	ENSMUSG00000032786	Q8VC19	642	3	MitoDomain	12	1.93	OrthologMitoLowConf	Homolog	0-25pure	chr9	106233454	106247954	5	11	27	181000000	17	liver, heart, adipose, largeintestine, placenta						8.1	6.6		7.5		6.3		7.2		Mitochondria (Enhanced)
66531	56942	Cmc2	1110046L09Rik|2310061C15Rik|DC13	COX assembly mitochondrial protein 2	MitoCarta3.0	APEX_IMS, yeast mito homolog++, mito protein domain+, induction, coexpression, MS/MS+	IMS	OXPHOS > Complex IV > CIV assembly factors | OXPHOS > OXPHOS assembly factors	Tmito	26.8673	0.004	1	APEX_IMS, yeast mito homolog++, mito protein domain+, induction, coexpression, MS/MS+	ENSMUSG00000014633	Q8K199	79		MitoDomain	28	2.74	OrthologMitoHighConf	NoHomolog	75-100ambig	chr8	116888684	116921436	10	11	58	205000000	90	cerebrum, cerebellum, spinalcord, liver, heart, adipose, largeintestine, stomach, placenta, testis	7.2	7.1		6.8		7.6	6.5		7.5		7.5	6.9	7.6	7.2	Mitochondria (Supported)
320717	160760	Pptc7	9130017A15Rik|AA672638|AI848390|TA-PP2C	PTC7 protein phosphatase homolog	MitoCarta3.0	APEX_matrix, targetP signal, yeast mito homolog, mito protein domain+, induction, coexpression, MS/MS++	Matrix	Signaling	Tmito	26.8466	0.004	1	APEX_matrix, targetP signal, yeast mito homolog, mito protein domain+, induction, coexpression, MS/MS++	ENSMUSG00000038582	Q6NVE9	310	4	MitoDomain	21	3.53	HomologMitoHighConf	NoHomolog	50-75pure	chr5	122284397	122324281	9	11	70	894000000	50	cerebrum, cerebellum, brainstem, spinalcord, heart, skeletalmuscle, largeintestine, placenta, testis	7.9	7.8	7.7	8.1			7.6	7.4			7.6		7.9	8.6	Cytosol;Plasma membrane (Approved)
12041	10295	Bckdk	AI327402|BCKD-ki	branched chain ketoacid dehydrogenase kinase	MitoCarta3.0	literature, APEX_matrix, targetP signal, yeast mito homolog+, Rickettsial homolog, mito protein domain+, MS/MS++	Matrix	Metabolism > Amino acid metabolism > Branched-chain amino acid metabolism | Metabolism > Amino acid metabolism > Branched-chain amino acid dehydrogenase complex	Tmito	26.8237	0.004	1	literature, APEX_matrix, targetP signal, yeast mito homolog+, Rickettsial homolog, mito protein domain+, MS/MS++	ENSMUSG00000030802	O55028	412	2	MitoDomain	4		OrthologMitoLowConf	Ortholog	50-75pure	chr7	127904072	127909664	13	16	144	2920000000	50	cerebrum, cerebellum, spinalcord, kidney, liver, heart, skeletalmuscle, adipose, smallintestine, largeintestine, stomach, placenta, testis	8	7.9		8.4	8.4	7.3	7.5	8	8.7	8.1	8.5	8.7	8.7	8	Mitochondria (Supported)
56551	25828	Txn2	2510006J11Rik|AI788873|Trx|Trx2	thioredoxin 2	MitoCarta3.0	literature, APEX_matrix, targetP signal, yeast mito homolog, Rickettsial homolog, mito protein domain, induction, coexpression++, MS/MS+	Matrix	Metabolism > Vitamin metabolism > Vitamin C metabolism | Metabolism > Detoxification > ROS and glutathione metabolism	Tmito	26.8067	0.004	1	literature, APEX_matrix, targetP signal, yeast mito homolog, Rickettsial homolog, mito protein domain, induction, coexpression++, MS/MS+	ENSMUSG00000005354	P97493	166	2	SharedDomain	47	1.23	HomologMitoLowConf	Homolog	25-50pure	chr15	77915050	77928994	14	8	220	4780000000	42	all 14	8.3	8.2	8.2	8	8.8	8.9	7.7	7.4	8.6	8.9	8.6	8.1	8.8	8.6	Mitochondria (Enhanced)
20917	8801	Suclg2	AF171077|AW556404|D6Wsu120|D6Wsu120e|G-SCS|GTPSCS|SCS-betaG	succinate-Coenzyme A ligase, GDP-forming, beta subunit	MitoCarta3.0	literature, APEX_matrix, targetP signal, yeast mito homolog+, Rickettsial homolog, mito protein domain, coexpression, MS/MS++	Matrix	Metabolism > Carbohydrate metabolism > TCA cycle | Metabolism > Carbohydrate metabolism > Itaconate metabolism | Metabolism > Nucleotide metabolism > Nucleotide synthesis and processing	Tmito	26.7837	0.004	1	literature, APEX_matrix, targetP signal, yeast mito homolog+, Rickettsial homolog, mito protein domain, coexpression, MS/MS++	ENSMUSG00000061838	Q9Z2I8	433	2	SharedDomain	27		OrthologMitoLowConf	Homolog	75-100pure	chr6	95473008	95718846	14	40	1126	71600000000	76	all 14	8	8	8.2	8.6	10.3	10.1	9.1	8.6	9.5	9.9	10.1	9.8	9.4	9.6	Mitochondria;Plasma membrane (Supported)
67414	55669	Mfn1	2310002F04Rik|6330416C07Rik|D3Ertd265|D3Ertd265e|HR|HR2|mKIAA4032	mitofusin 1	MitoCarta3.0	literature, yeast mito homolog++, mito protein domain+, induction, coexpression, MS/MS+	MOM	Mitochondrial dynamics and surveillance > Fusion | Mitochondrial dynamics and surveillance > Organelle contact sites	Tmito	26.6973	0.004	1	literature, yeast mito homolog++, mito protein domain+, induction, coexpression, MS/MS+	ENSMUSG00000027668	Q811U4	741		MitoDomain	20	2.39	OrthologMitoHighConf	NoHomolog	25-50pure	chr3	32529481	32579225	10	25	99	898000000	39	cerebellum, brainstem, spinalcord, kidney, skeletalmuscle, adipose, largeintestine, stomach, placenta, testis		8	8	7.4	7.9			7.9	7.5		8.2	7	7.7	8.4	Mitochondria (Supported)
230075	4712	Ndufb6	CI-B17|Gm137	NADH:ubiquinone oxidoreductase subunit B6	MitoCarta3.0	literature, APEX_IMS, APEX_matrix, mito protein domain+, induction, coexpression++, MS/MS++	MIM	OXPHOS > Complex I > CI subunits | OXPHOS > OXPHOS subunits	Tmito	26.5865	0.004	1	literature, APEX_IMS, APEX_matrix, mito protein domain+, induction, coexpression++, MS/MS++	ENSMUSG00000071014	Q3UIU2	128		MitoDomain	49	1.72	NoMitoHomolog	NoHomolog	75-100pure	chr4	40270662	40279368	14	19	962	77900000000	86	all 14	9.9	9.7	10	9.8	10.1	9.5	9.7	9.2	9.6	9.7	9.8	9.7	9.5	9.4	Mitochondria (Enhanced)
68202	4698	Ndufa5	2900002J19Rik|CI-13kD-B	NADH:ubiquinone oxidoreductase subunit A5	MitoCarta3.0	literature, APEX_matrix, mito protein domain+, induction, coexpression++, MS/MS++	MIM	OXPHOS > Complex I > CI subunits | OXPHOS > OXPHOS subunits	Tmito	26.5865	0.004	1	literature, APEX_matrix, mito protein domain+, induction, coexpression++, MS/MS++	ENSMUSG00000023089	Q9CPP6	116		MitoDomain	46	1.96	NoMitoHomolog	NoHomolog	75-100pure	chr6	24518665	24527687	14	19	1396	74900000000	92	all 14	9.9	9.7	10	9.5	10.1	9.7	9.6	9.3	9.6	9.7	9.7	9.7	9.4	9.4
53375	10651	Mtx2	1500012G02Rik	metaxin 2	MitoCarta3.0	literature, mito protein domain+, induction, coexpression++, MS/MS++	MOM	Protein import, sorting and homeostasis > Protein import and sorting > SAM | Mitochondrial dynamics and surveillance > Intramitochondrial membrane interactions	Tmito	26.5865	0.004	1	literature, mito protein domain+, induction, coexpression++, MS/MS++	ENSMUSG00000027099	O88441	263		MitoDomain	48	2.05	NoMitoHomolog	NoHomolog	75-100pure	chr2	74825811	74876748	14	18	701	45600000000	81	all 14	9.9	9.7	9.8	9.3	9.6	9.3	9.6	8.4	9.3	8.9	9.4	9.1	9.5	9.6	Mitochondria (Supported)
239017	55753	Ogdhl	-	oxoglutarate dehydrogenase-like	MitoCarta3.0	APEX_matrix, targetP signal+, yeast mito homolog+, Rickettsial homolog, mito protein domain+, MS/MS++	Matrix	Metabolism > Carbohydrate metabolism > TCA cycle	Tmito	26.5807	0.003	1	APEX_matrix, targetP signal+, yeast mito homolog+, Rickettsial homolog, mito protein domain+, MS/MS++	ENSMUSG00000021913	E9Q7L0	1029	1	MitoDomain	NA		OrthologMitoLowConf	Homolog	50-75pure	chr14	32322018	32347820	14	78	3832	299000000000	66	all 14	10.6	10.5	10.8	9.8	10.6	9.3	10.4	10.2	10	10.3	10	10.1	9.9	10.1	Nucleoli fibrillar center (Approved)
110446	38	Acat1	6330585C21Rik|Ac|Acat	acetyl-Coenzyme A acetyltransferase 1	MitoCarta3.0	literature, APEX_matrix, targetP signal, Rickettsial homolog, mito protein domain, induction, coexpression+, MS/MS++	Matrix	Metabolism > Carbohydrate metabolism > Ketone metabolism | Metabolism > Lipid metabolism > Fatty acid oxidation | Metabolism > Amino acid metabolism > Branched-chain amino acid metabolism | Metabolism > Amino acid metabolism > Lysine metabolism	Tmito	26.4203	0.003	1	literature, APEX_matrix, targetP signal, Rickettsial homolog, mito protein domain, induction, coexpression+, MS/MS++	ENSMUSG00000032047	Q8QZT1	424	2	SharedDomain	39	2.25	NoMitoHomolog	Homolog	75-100pure	chr9	53580521	53610350	14	41	2937	341000000000	80	all 14	10	9.4	9.8	9.9	11	10.7	10.5	9.7	10.3	10.4	10.1	10.6	10.2	10.2	Mitochondria (Enhanced)
67856	79746	Echdc3	2310005D12Rik|AI662097	enoyl Coenzyme A hydratase domain containing 3	MitoCarta3.0	targetP signal, yeast mito homolog+, mito protein domain, induction, coexpression, MS/MS++	Matrix	0	Tpossible_mito	26.4113	0.003	1	targetP signal, yeast mito homolog+, mito protein domain, induction, coexpression, MS/MS++	ENSMUSG00000039063	Q9D7J9	300	2	SharedDomain	17	1.37	OrthologMitoLowConf	NoHomolog	75-100pure	chr2	6188464	6212994	9	21	218	10000000000	77	spinalcord, kidney, liver, heart, adipose, largeintestine, stomach, placenta, testis				7.3	9.1	9.8	8.7		9.3		8	8.2	7.6	8.6
353242	219927	Mrpl21	BC028768|L21mt|MRP-L21	mitochondrial ribosomal protein L21	MitoCarta3.0	literature, APEX_matrix, targetP signal, yeast mito homolog++, Rickettsial homolog, mito protein domain, coexpression, MS/MS+	Matrix	Mitochondrial central dogma > Translation > Mitochondrial ribosome	Tmito	26.3513	0.003	1	literature, APEX_matrix, targetP signal, yeast mito homolog++, Rickettsial homolog, mito protein domain, coexpression, MS/MS+	ENSMUSG00000024829	Q9D1N9	216	2	SharedDomain	13		OrthologMitoHighConf	Ortholog	25-50pure	chr19	3283046	3292837	14	11	137	2030000000	50	all 14	8.4	8	8.2	7.5	7.9	8.2	8	7.3	7.9	7.8	8.8	7.8	8.4	7.9	Mitochondria;Nucleoplasm (Approved)
56748	27247	Nfu1	0610006G17Rik|CGI-3|CGI-33|Hi|Hirip5	NFU1 iron-sulfur cluster scaffold	MitoCarta3.0	APEX_matrix, targetP signal, yeast mito homolog++, Rickettsial homolog, mito protein domain, coexpression, MS/MS+	Matrix	Metabolism > Metals and cofactors > Fe-S cluster biosynthesis | Metabolism > Metals and cofactors > Fe-S-containing proteins	Tmito	26.3513	0.003	1	APEX_matrix, targetP signal, yeast mito homolog++, Rickettsial homolog, mito protein domain, coexpression, MS/MS+	ENSMUSG00000029993	Q9QZ23	256	2	SharedDomain	11		OrthologMitoHighConf	Ortholog	25-50pure	chr6	87009835	87028461	14	8	197	10300000000	45	all 14	9.3	9.1	9.1	8.9	8.9	8.7	8.6	7.6	8.9	8.3	9	8.2	8.9	8.7	Cytosol (Supported)
67212	128308	Mrpl55	2810038N09Rik|L55mt|MRP-L55	mitochondrial ribosomal protein L55	MitoCarta3.0	literature, APEX_matrix, targetP signal, mito protein domain+, induction, coexpression++, MS/MS+	Matrix	Mitochondrial central dogma > Translation > Mitochondrial ribosome	Tmito	26.3301	0.003	1	literature, APEX_matrix, targetP signal, mito protein domain+, induction, coexpression++, MS/MS+	ENSMUSG00000036860	Q9CZ83	127	3	MitoDomain	47	2.42	NoMitoHomolog	NoHomolog	25-50pure	chr11	59202516	59206002	13	7	103	1720000000	49	cerebrum, cerebellum, brainstem, spinalcord, kidney, liver, heart, adipose, smallintestine, largeintestine, stomach, placenta, testis	7.9	7.7	7.7	7.7	8.1	8.1	7		8.1	8.4	8.7	7.7	8.4	7.8
70207	51204	Taco1	2310066I18Rik|Ccdc44	translational activator of mitochondrially encoded cytochrome c oxidase I	MitoCarta3.0	literature, APEX_matrix, targetP signal+, yeast mito homolog, Rickettsial homolog, mito protein domain+, MS/MS++	Matrix	Mitochondrial central dogma > Translation > Translation factors | OXPHOS > Complex IV > CIV assembly factors | OXPHOS > OXPHOS assembly factors	Tmito	26.2483	0.003	1	literature, APEX_matrix, targetP signal+, yeast mito homolog, Rickettsial homolog, mito protein domain+, MS/MS++	ENSMUSG00000001983	Q8K0Z7	294	1	MitoDomain	NA		HomologMitoHighConf	Ortholog	50-75pure	chr11	106066106	106073612	14	23	252	8090000000	68	all 14	9	8.9	9.1	8.8	8.4	9	8.7	8.4	8.2	8.3	8.8	8.5	8.7	8.3	Mitochondria (Enhanced)
71238	57001	Sdhaf3	0610005M07Rik|4933430A16Rik|Ac|Acn9	succinate dehydrogenase complex assembly factor 3	MitoCarta3.0	targetP signal, yeast mito homolog++, mito protein domain+, coexpression+, MS/MS	Matrix	OXPHOS > Complex II > CII assembly factors | OXPHOS > OXPHOS assembly factors	Tpossible_mito	26.1533	0.003	1	targetP signal, yeast mito homolog++, mito protein domain+, coexpression+, MS/MS	ENSMUSG00000042505	Q8BQU3	125	2	MitoDomain	32		OrthologMitoHighConf	NoHomolog	25-50ambig	chr6	6956017	7039220	2	4	7	24300000	38	adipose, testis									6.5					7.3	Mitochondria (Approved)
66419	65003	Mrpl11	2410001P07Rik|L11mt	mitochondrial ribosomal protein L11	MitoCarta3.0	literature, targetP signal, yeast mito homolog++, Rickettsial homolog, mito protein domain, coexpression+, MS/MS+	Matrix	Mitochondrial central dogma > Translation > Mitochondrial ribosome	Tmito	26.0764	0.003	1	literature, targetP signal, yeast mito homolog++, Rickettsial homolog, mito protein domain, coexpression+, MS/MS+	ENSMUSG00000024902	Q9CQF0	192	4	SharedDomain	38		OrthologMitoHighConf	Ortholog	75-100ambig	chr19	4962305	4966995	14	17	211	5160000000	77	all 14	8.6	8.4	8.5	8.3	8.3	8.4	8	7.7	8.6	8.5	9.2	8	8.8	8.5	Mitochondria (Supported)
52430	55268	Echdc2	1300017C12Rik|2610009M20Rik|D4Ertd765e	enoyl Coenzyme A hydratase domain containing 2	MitoCarta3.0	targetP signal+, yeast mito homolog+, Rickettsial homolog, mito protein domain, coexpression, MS/MS++	Matrix	0	Tpossible_mito	26.0721	0.003	1	targetP signal+, yeast mito homolog+, Rickettsial homolog, mito protein domain, coexpression, MS/MS++	ENSMUSG00000028601	Q3TLP5	296	1	SharedDomain	10		OrthologMitoLowConf	Homolog	50-75pure	chr4	108165436	108179308	14	17	319	14500000000	67	all 14	7.2	7.3	7.5	7.8	9.8	9.7	8.1	7	8.9	8	8.1	9.2	9.1	7.5	Mitochondria (Approved)
12859	1329	Cox5b	-	cytochrome c oxidase subunit 5B	MitoCarta3.0	literature, APEX_IMS, APEX_matrix, targetP signal+, yeast mito homolog++, mito protein domain+, MS/MS++	MIM	OXPHOS > Complex IV > CIV subunits | OXPHOS > OXPHOS subunits	Tmito	26.0106	0.003	1	literature, APEX_IMS, APEX_matrix, targetP signal+, yeast mito homolog++, mito protein domain+, MS/MS++	ENSMUSG00000061518	Q9D881	129	1	MitoDomain	NA		OrthologMitoHighConf	NoHomolog	50-75pure	chr1	36691486	36693388	14	10	1498	130000000000	62	all 14	9.9	9.6	10.1	9.6	10.2	10	9.9	9.3	9.8	10.1	10.1	10	10	10.2	Mitochondria (Enhanced)
66885	36	Acadsb	1300003O09Rik|2-MEBCAD|BB066609|SBCAD	acyl-Coenzyme A dehydrogenase, short/branched chain	MitoCarta3.0	literature, APEX_matrix, targetP signal, mito protein domain+, induction, coexpression, MS/MS++	Matrix	Metabolism > Lipid metabolism > Fatty acid oxidation | Metabolism > Amino acid metabolism > Branched-chain amino acid metabolism	Tmito	25.9871	0.003	1	literature, APEX_matrix, targetP signal, mito protein domain+, induction, coexpression, MS/MS++	ENSMUSG00000030861	Q9DBL1	432	2	MitoDomain	28	0.57	NoMitoHomolog	NoHomolog	75-100pure	chr7	131410600	131446211	14	36	710	39000000000	75	all 14	8.6	8.4	8.6	8.8	9.5	9.3	9	8.8	9.8	8.5	8.5	10.3	9.5	9.3	Mitochondria (Supported)
57837	26284	Eral1	2610524P08Rik|9130407C09Rik|AU019798|Era|M-ERA|MER|MERA|MERA-S|MERA-W	Era (G-protein)-like 1 (E. coli)	MitoCarta3.0	APEX_matrix, targetP signal+, yeast mito homolog+, Rickettsial homolog, mito protein domain, induction, coexpression++	Matrix	Mitochondrial central dogma > mtRNA metabolism > mtRNA granules | Mitochondrial central dogma > Translation > Mitochondrial ribosome assembly	Tmito	25.9752	0.003	1	APEX_matrix, targetP signal+, yeast mito homolog+, Rickettsial homolog, mito protein domain, induction, coexpression++	ENSMUSG00000020832	Q9CZU4	437	1	SharedDomain	43	0.53	OrthologMitoLowConf	Homolog		chr11	78073375	78080383																					Mitochondria (Enhanced)
56199	23456	Abcb10	ABC-m|Abc-me|Abcb12	ATP-binding cassette, sub-family B (MDR/TAP), member 10	MitoCarta3.0	literature, APEX_matrix, targetP signal+, yeast mito homolog+, Rickettsial homolog, mito protein domain, induction, coexpression, MS/MS+	MIM	Metabolism > Metals and cofactors > Heme synthesis and processing | Small molecule transport > ABC transporters	Tmito	25.9644	0.003	1	literature, APEX_matrix, targetP signal+, yeast mito homolog+, Rickettsial homolog, mito protein domain, induction, coexpression, MS/MS+	ENSMUSG00000031974	Q9JI39	715	1	SharedDomain	6	0.5	OrthologMitoLowConf	Homolog	25-50pure	chr8	123952458	123983122	11	23	107	1650000000	39	cerebellum, spinalcord, liver, heart, skeletalmuscle, adipose, smallintestine, largeintestine, stomach, placenta, testis		7.3		7.4		8	7.8	8	8.4	8.5	8.2	8.3	8.5	8.1
66821	617	Bcs1l	9130022O19Rik	BCS1-like (yeast)	MitoCarta3.0	literature, APEX_matrix, yeast mito homolog++, Rickettsial homolog, mito protein domain+, coexpression+, MS/MS+	MIM	OXPHOS > Complex III > CIII assembly factors | OXPHOS > OXPHOS assembly factors	Tmito	25.8923	0.003	1	literature, APEX_matrix, yeast mito homolog++, Rickettsial homolog, mito protein domain+, coexpression+, MS/MS+	ENSMUSG00000026172	Q9CZP5	418		MitoDomain	37		OrthologMitoHighConf	Homolog	25-50pure	chr1	74588360	74592443	13	14	106	1870000000	45	cerebrum, cerebellum, brainstem, spinalcord, liver, heart, skeletalmuscle, adipose, smallintestine, largeintestine, stomach, placenta, testis	8.3	7.8	8	8.5		8.1	7.8	7.8	8.5	7.8	8.2	8.1	8.3	8.1
72479	84263	Hsdl2	2610207I16Rik	hydroxysteroid dehydrogenase like 2	MitoCarta3.0	APEX_matrix, GFP, Rickettsial homolog, mito protein domain+, induction, coexpression+, MS/MS++	Matrix	0	Tmito	25.8702	0.003	1	APEX_matrix, GFP, Rickettsial homolog, mito protein domain+, induction, coexpression+, MS/MS++	ENSMUSG00000028383	Q2TPA8	490		MitoDomain	36	2.84	NoMitoHomolog	Homolog	75-100pure	chr4	59581562	59618694	14	37	356	10200000000	81	all 14	7.8	6.9	8.3	8.6	8.4	8.7	9.4	8.7	9.6	8.4	8.5	8.8	7.7	8.6	Mitochondria (Enhanced)
67899	152100	Cmc1	2010110K16Rik|2010312P05Rik|AI596001	COX assembly mitochondrial protein 1	MitoCarta3.0	APEX_IMS, GFP, yeast mito homolog++, mito protein domain+, induction, coexpression, MS/MS+	IMS	OXPHOS > Complex IV > CIV assembly factors | OXPHOS > OXPHOS assembly factors	Tmito	25.6131	0.003	1	APEX_IMS, GFP, yeast mito homolog++, mito protein domain+, induction, coexpression, MS/MS+	ENSMUSG00000039163	Q9CPZ8	106		MitoDomain	27	0.72	OrthologMitoHighConf	NoHomolog	75-100ambig	chr9	118064526	118150196	12	11	76	2180000000	76	cerebrum, cerebellum, brainstem, spinalcord, kidney, liver, adipose, smallintestine, largeintestine, stomach, placenta, testis	8.2	7.9	8.6	7.9	8.6	8			8.1	8.2	8.3	8.1	8.4	7.8
109264	10873	Me3	1700020C08Rik|B230207H15Rik	malic enzyme 3, NADP(+)-dependent, mitochondrial	MitoCarta3.0	literature, targetP signal, yeast mito homolog+, Rickettsial homolog, mito protein domain, coexpression, MS/MS++	Matrix	Metabolism > Carbohydrate metabolism > TCA-associated	Tmito	25.6116	0.003	1	literature, targetP signal, yeast mito homolog+, Rickettsial homolog, mito protein domain, coexpression, MS/MS++	ENSMUSG00000030621	Q8BMF3	604	2	SharedDomain	15		OrthologMitoLowConf	Homolog	75-100pure	chr7	89632817	89854359	13	39	630	23000000000	82	cerebrum, cerebellum, brainstem, spinalcord, kidney, heart, skeletalmuscle, adipose, smallintestine, largeintestine, stomach, placenta, testis	9.6	9.3	9.2	9.3	8.9		9.4	9.5	8.1	9.6	8.7	9.2	8.3	8.2
15510	3329	Hspd1	60kDa|CPN60|HSP-60|HSP-65|Hsp|Hsp60	heat shock protein 1 (chaperonin)	MitoCarta3.0	literature, APEX_matrix, targetP signal+, yeast mito homolog++, Rickettsial homolog, mito protein domain, MS/MS++	Matrix	Protein import, sorting and homeostasis > Protein homeostasis > Chaperones	Tmito	25.5672	0.003	1	literature, APEX_matrix, targetP signal+, yeast mito homolog++, Rickettsial homolog, mito protein domain, MS/MS++	ENSMUSG00000025980	P63038	573	1	SharedDomain	NA		OrthologMitoHighConf	Homolog	75-100pure	chr1	55077833	55087932	14	78	13912	1170000000000	94	all 14	10.7	10.3	10.8	10.8	11.3	11.1	10.7	10.6	10.9	10.9	11	10.7	11.2	10.9	Mitochondria (Enhanced)
75530	90624	Lyrm7	1700024C24Rik|9330147L21Rik	LYR motif containing 7	MitoCarta3.0	literature, APEX_matrix, targetP signal, yeast mito homolog++, mito protein domain+, MS/MS++	Matrix	OXPHOS > Complex III > CIII assembly factors | OXPHOS > OXPHOS assembly factors	Tmito	25.5501	0.003	1	literature, APEX_matrix, targetP signal, yeast mito homolog++, mito protein domain+, MS/MS++	ENSMUSG00000020268	Q9DA03	104	2	MitoDomain	NA		OrthologMitoHighConf	NoHomolog	75-100pure	chr11	54839288	54860591	13	10	56	501000000	88	cerebrum, cerebellum, brainstem, spinalcord, liver, heart, skeletalmuscle, adipose, smallintestine, largeintestine, stomach, placenta, testis	7.7	7.7	8.2	7.5		7.3	7.4	6.8	7.3	7.2	7.1	6.3	7.5	7.9
66399	10102	Tsfm	2310050B20Rik|9430024O13Rik|EF-T|EF-TS|EF-Tsm|EF-Tsmt	Ts translation elongation factor, mitochondrial	MitoCarta3.0	literature, APEX_matrix, targetP signal+, Rickettsial homolog, mito protein domain, induction, coexpression, MS/MS++	Matrix	Mitochondrial central dogma > Translation > Translation factors	Tmito	25.5356	0.003	1	literature, APEX_matrix, targetP signal+, Rickettsial homolog, mito protein domain, induction, coexpression, MS/MS++	ENSMUSG00000040521	Q9CZR8	324	1	SharedDomain	15	1.47	NoMitoHomolog	Ortholog	50-75pure	chr10	127022331	127030814	13	20	204	5650000000	70	cerebrum, cerebellum, brainstem, spinalcord, liver, heart, skeletalmuscle, adipose, smallintestine, largeintestine, stomach, placenta, testis	8.2	7.7	8.2	8.6		8.1	8.3	7.4	8.7	8.6	9.1	8.4	9.1	8.9	Mitochondria (Supported)
66071	23474	Ethe1	0610025L15Rik|Hsco	ethylmalonic encephalopathy 1	MitoCarta3.0	literature, APEX_matrix, targetP signal, yeast mito homolog++, mito protein domain, induction, MS/MS++	Matrix	Metabolism > Sulfur metabolism	Tmito	25.5341	0.003	1	literature, APEX_matrix, targetP signal, yeast mito homolog++, mito protein domain, induction, MS/MS++	ENSMUSG00000064254	Q9DCM0	254	2	SharedDomain	3	2.28	OrthologMitoHighConf	NoHomolog	75-100pure	chr7	24587542	24608926	13	20	506	38000000000	90	cerebrum, cerebellum, brainstem, spinalcord, kidney, liver, heart, skeletalmuscle, adipose, smallintestine, largeintestine, stomach, placenta	9.1	9	9.4	9.1	9.6	9.6	8.6	8	8.4	9.2	10.3	9.1	9.4		Mitochondria (Enhanced)
212647	8659	Aldh4a1	A930035F14Rik|ALD|Ahd|Ahd-|Ahd-1|Ahd1|Aldh4|Aldh5a1|E330022C09|P5cd|P5cdh|P5cdhl|P5cdhs|Ssd|Ssdh1	aldehyde dehydrogenase 4 family, member A1	MitoCarta3.0	literature, APEX_matrix, targetP signal+, yeast mito homolog++, mito protein domain, coexpression, MS/MS++	Matrix	Metabolism > Amino acid metabolism > Proline metabolism | Metabolism > Amino acid metabolism > Glyoxylate metabolism	Tmito	25.502	0.003	1	literature, APEX_matrix, targetP signal+, yeast mito homolog++, mito protein domain, coexpression, MS/MS++	ENSMUSG00000028737	Q8CHT0	562	1	SharedDomain	11		OrthologMitoHighConf	NoHomolog	50-75pure	chr4	139622893	139649691	14	40	2218	167000000000	66	all 14	9.2	8.7	9.2	9.3	10.8	10.7	9.8	9.6	10	9.7	9.3	9.7	10	9.6
22334	7417	Vdac2	Vda|Vdac6|mVDAC2|mVDAC6	voltage-dependent anion channel 2	MitoCarta3.0	literature, APEX_IMS, yeast mito homolog+, mito protein domain+, induction, coexpression, MS/MS++	MOM	Small molecule transport	Tmito	25.489	0.003	1	literature, APEX_IMS, yeast mito homolog+, mito protein domain+, induction, coexpression, MS/MS++	ENSMUSG00000021771	Q60930	295		MitoDomain	17	2.08	OrthologMitoLowConf	NoHomolog	50-75pure	chr14	21831560	21845879	14	18	2296	178000000000	71	all 14	10.3	9.8	10.3	10	10	9.3	10.1	9.4	10	10.4	10.2	9.9	10.3	10.3	Mitochondria (Supported)
67892	388753	Coa6	1810063B05Rik|AI447995	cytochrome c oxidase assembly factor 6	MitoCarta3.0	APEX_IMS, yeast mito homolog++, mito protein domain+, induction, coexpression+, MS/MS	IMS	OXPHOS > Complex IV > CIV assembly factors | OXPHOS > OXPHOS assembly factors	Tmito	25.4811	0.003	1	APEX_IMS, yeast mito homolog++, mito protein domain+, induction, coexpression+, MS/MS	ENSMUSG00000051671	Q8BGD8	79		MitoDomain	36	0.79	OrthologMitoHighConf	NoHomolog	50-75ambig	chr8	126422500	126425435	9	7	52	539000000	71	cerebrum, cerebellum, spinalcord, liver, adipose, smallintestine, largeintestine, placenta, testis	8.2	7.2		6.9		8			7	7.6	7		7.7	8.1	Mitochondria (Supported)
227683	51117	Coq4	D2Ertd97|D2Ertd97e	coenzyme Q4	MitoCarta3.0	literature, targetP signal+, yeast mito homolog++, mito protein domain+, coexpression, MS/MS	MIM	Metabolism > Metals and cofactors > Coenzyme Q metabolism	Tmito	25.4535	0.003	1	literature, targetP signal+, yeast mito homolog++, mito protein domain+, coexpression, MS/MS	ENSMUSG00000026798	Q8BGB8	266	1	MitoDomain	7		OrthologMitoHighConf	NoHomolog	50-75ambig	chr2	29788262	29797743	11	18	101	1710000000	67	cerebrum, cerebellum, brainstem, kidney, liver, skeletalmuscle, adipose, smallintestine, largeintestine, stomach, placenta	8	8.1	7.1		8.3	7.8		6.5	8.4	7.9	8.9	7.9	7.8		Mitochondria (Supported)
56357	3712	Ivd	1300016K07Rik|6720455E18Rik|AI463340	isovaleryl coenzyme A dehydrogenase	MitoCarta3.0	literature, APEX_matrix, targetP signal+, mito protein domain+, coexpression+, MS/MS++	Matrix	Metabolism > Amino acid metabolism > Branched-chain amino acid metabolism	Tmito	25.4295	0.003	1	literature, APEX_matrix, targetP signal+, mito protein domain+, coexpression+, MS/MS++	ENSMUSG00000027332	Q9JHI5	424	1	MitoDomain	38		NoMitoHomolog	NoHomolog	75-100pure	chr2	118861999	118881357	14	30	1245	107000000000	81	all 14	9	8.7	9.2	9.2	10.4	10.2	9.9	9.4	10.2	9.4	9.4	10.2	9.7	10	Mitochondria (Supported)
11370	37	Acadvl	VL|vlcad	acyl-Coenzyme A dehydrogenase, very long chain	MitoCarta3.0	literature, APEX_matrix, targetP signal+, mito protein domain+, coexpression+, MS/MS++	MIM	Metabolism > Lipid metabolism > Fatty acid oxidation	Tmito	25.4295	0.003	1	literature, APEX_matrix, targetP signal+, mito protein domain+, coexpression+, MS/MS++	ENSMUSG00000018574	P50544	656	1	MitoDomain	38		NoMitoHomolog	NoHomolog	75-100pure	chr11	70010182	70015428	14	64	3755	320000000000	90	all 14	9.2	8.9	9.4	9.4	10.6	10.6	10.8	10.6	10.5	10.3	10.5	10.4	9.8	9.9	Mitochondria;Nucleoli (Supported)
13358	6576	Slc25a1	1300019P08Rik|2610100G11Rik|AI194714|Ctp|Dgs|Dgsj|Slc2|Slc20a3	solute carrier family 25 (mitochondrial carrier, citrate transporter), member 1	MitoCarta3.0	literature, yeast mito homolog++, mito protein domain+, coexpression, MS/MS++	MIM	Metabolism > Carbohydrate metabolism > Gluconeogenesis | Metabolism > Carbohydrate metabolism > TCA-associated | Metabolism > Lipid metabolism | Small molecule transport > SLC25A family	Tmito	25.4224	0.003	1	literature, yeast mito homolog++, mito protein domain+, coexpression, MS/MS++	ENSMUSG00000003528	Q8JZU2	311	5	MitoDomain	18	-0.26	OrthologMitoHighConf	NoHomolog	50-75pure	chr16	17925210	17928219	12	23	652	53000000000	67	cerebrum, cerebellum, brainstem, spinalcord, kidney, liver, adipose, smallintestine, largeintestine, stomach, placenta, testis	8.9	8.4	9.1	9.5	9.1	9.5			10.4	9.6	9.3	8.7	9.7	9.8
73095	284439	Slc25a42	2900084M01Rik	solute carrier family 25, member 42	MitoCarta3.0	literature, yeast mito homolog+, mito protein domain+, induction, coexpression, MS/MS++	MIM	Metabolism > Metals and cofactors > Coenzyme A metabolism | Small molecule transport > SLC25A family	Tmito	25.4069	0.003	1	literature, yeast mito homolog+, mito protein domain+, induction, coexpression, MS/MS++	ENSMUSG00000002346	Q8R0Y8	318		MitoDomain	28	1.34	OrthologMitoLowConf	NoHomolog	50-75pure	chr8	70184339	70212281	14	17	122	4020000000	61	all 14	8	7.6	7.6	8.3	9.1	9	8.8	7.5	8.2	7.6	7.9	7.6	7.9	8.2	Mitochondria (Supported)
74610	11194	Abcb8	4833412N02Rik|AA409895|MITOSUR	ATP-binding cassette, sub-family B (MDR/TAP), member 8	MitoCarta3.0	literature, targetP signal, yeast mito homolog, Rickettsial homolog, mito protein domain, coexpression++, MS/MS++	MIM	Small molecule transport > ABC transporters	Tmito	25.4007	0.003	1	literature, targetP signal, yeast mito homolog, Rickettsial homolog, mito protein domain, coexpression++, MS/MS++	ENSMUSG00000028973	Q9CXJ4	717	2	SharedDomain	45		HomologMitoLowConf	Homolog	50-75pure	chr5	24394155	24409947	14	34	386	6250000000	55	all 14	8.8	8.3	8.7	8.7	9	8.2	8.4	8.9	8.7	8.3	8.6	8.7	7.6	8.8	Mitochondria (Supported)
595136	4725	Ndufs5	AI256693	NADH:ubiquinone oxidoreductase core subunit S5	MitoCarta3.0	literature, APEX_IMS, mito protein domain+, induction, coexpression++, MS/MS++	MIM	OXPHOS > Complex I > CI subunits | OXPHOS > OXPHOS subunits	Tmito	25.3323	0.003	1	literature, APEX_IMS, mito protein domain+, induction, coexpression++, MS/MS++	ENSMUSG00000028648	Q99LY9	106		MitoDomain	44	1.35	NoMitoHomolog	NoHomolog	75-100pure	chr4	123712709	123718186	14	19	583	27600000000	91	all 14	9.4	9.1	9.5	9.2	9.3	9.3	9.4	8.9	9.1	9.5	9.2	9.2	9.4	9.2
50529	51081	Mrps7	MRP|MRP-S7|Rp|Rpms7|S7mt	mitchondrial ribosomal protein S7	MitoCarta3.0	literature, APEX_matrix, targetP signal, yeast mito homolog++, Rickettsial homolog, mito protein domain, coexpression+, MS/MS	Matrix	Mitochondrial central dogma > mtRNA metabolism > mtRNA granules | Mitochondrial central dogma > Translation > Mitochondrial ribosome	Tmito	25.2314	0.003	1	literature, APEX_matrix, targetP signal, yeast mito homolog++, Rickettsial homolog, mito protein domain, coexpression+, MS/MS	ENSMUSG00000046756	Q80X85	242	2	SharedDomain	38		OrthologMitoHighConf	Homolog	50-75ambig	chr11	115604150	115607624	14	22	191	4010000000	66	all 14	8.6	8.6	8.5	8.2	8.4	8.6	7.7	7.2	8.3	8.5	8.7	7.7	8.9	8.3	Mitochondria (Approved)
72039	56922	Mccc1	1810045E08Rik|2310058B18Rik|MCC|MCCalpha|Mcca|R75106	methylcrotonoyl-Coenzyme A carboxylase 1 (alpha)	MitoCarta3.0	literature, targetP signal, Rickettsial homolog, mito protein domain, induction, coexpression+, MS/MS++	Matrix	Metabolism > Amino acid metabolism > Branched-chain amino acid metabolism | Metabolism > Vitamin metabolism > Biotin utilizing proteins	Tmito	25.1661	0.003	1	literature, targetP signal, Rickettsial homolog, mito protein domain, induction, coexpression+, MS/MS++	ENSMUSG00000027709	Q99MR8	717	2	SharedDomain	35	1.08	NoMitoHomolog	Homolog	75-100pure	chr3	35959305	36000678	14	54	1115	78800000000	79	all 14	9.1	8.9	9.2	9.2	10.5	9.8	9.3	9.3	10.3	8.7	9.4	9.9	9	9.4	Mitochondria (Supported)
18120	740	Mrpl49	L49mt|MRP-L49|No|Nof1	mitochondrial ribosomal protein L49	MitoCarta3.0	literature, APEX_matrix, targetP signal, yeast mito homolog++, mito protein domain, coexpression, MS/MS++	Matrix	Mitochondrial central dogma > Translation > Mitochondrial ribosome	Tmito	25.0414	0.003	1	literature, APEX_matrix, targetP signal, yeast mito homolog++, mito protein domain, coexpression, MS/MS++	ENSMUSG00000007338	Q9CQ40	166	2	SharedDomain	10		OrthologMitoHighConf	NoHomolog	75-100pure	chr19	6053629	6057751	14	16	158	4960000000	78	all 14	8.4	8.3	8.5	8.1	9	8.6	8	8	8.4	8.5	9	7.8	8.7	8.6
69487	79133	Ndufaf5	2310003L22Rik	NADH:ubiquinone oxidoreductase complex assembly factor 5	MitoCarta3.0	literature, APEX_matrix, GFP, targetP signal, Rickettsial homolog, mito protein domain+, induction, coexpression, MS/MS	MIM	OXPHOS > Complex I > CI assembly factors | OXPHOS > OXPHOS assembly factors	Tmito	25.0201	0.003	1	literature, APEX_matrix, GFP, targetP signal, Rickettsial homolog, mito protein domain+, induction, coexpression, MS/MS	ENSMUSG00000027384	A2APY7	343	2	MitoDomain	12	1.93	NoMitoHomolog	Ortholog	25-50ambig	chr2	140170645	140205252	6	11	34	267000000	31	cerebellum, brainstem, skeletalmuscle, largeintestine, stomach, placenta		6.9	7.7					7.5			8.1	7	7.5
69527	64965	Mrps9	2310002A08Rik|AW322516|Mrp-S9|S9mt|mg637	mitochondrial ribosomal protein S9	MitoCarta3.0	literature, APEX_matrix, targetP signal, yeast mito homolog++, Rickettsial homolog, mito protein domain, induction, coexpression, MS/MS	Matrix	Mitochondrial central dogma > mtRNA metabolism > mtRNA granules | Mitochondrial central dogma > Translation > Mitochondrial ribosome	Tmito	25.0103	0.003	1	literature, APEX_matrix, targetP signal, yeast mito homolog++, Rickettsial homolog, mito protein domain, induction, coexpression, MS/MS	ENSMUSG00000060679	Q9D7N3	390	4	SharedDomain	20	0.9	OrthologMitoHighConf	Homolog	50-75ambig	chr1	42851232	42905683	14	28	236	5740000000	66	all 14	8.4	8.4	8.3	8.1	8.8	7.9	8	8.1	8.7	8.8	9	8.4	9.2	8.1	Mitochondria (Enhanced)
68342	4716	Ndufb10	0610011B04Rik|22kD|22kDa|PDSW	NADH:ubiquinone oxidoreductase subunit B10	MitoCarta3.0	literature, APEX_matrix, mito protein domain+, induction, coexpression++, MS/MS++	MIM	OXPHOS > Complex I > CI subunits | OXPHOS > OXPHOS subunits	Tmito	24.96	0.003	1	literature, APEX_matrix, mito protein domain+, induction, coexpression++, MS/MS++	ENSMUSG00000040048	Q9DCS9	176		MitoDomain	48	2.29	NoMitoHomolog	NoHomolog	50-75pure	chr17	24722066	24724388	14	17	764	85600000000	74	all 14	10.2	10.1	10.1	9.8	9.6	9.4	10.1	9.2	9.5	9.4	9.6	9.5	9.6	9.4
83945	9093	Dnaja3	1200003J13Rik|1810053A11Rik|C81173|Tid-|Tid-1|Tid1l	DnaJ heat shock protein family (Hsp40) member A3	MitoCarta3.0	literature, APEX_matrix, targetP signal, Rickettsial homolog, mito protein domain, induction, coexpression++, MS/MS+	Matrix	Protein import, sorting and homeostasis > Protein homeostasis > Chaperones	Tmito	24.8622	0.003	1	literature, APEX_matrix, targetP signal, Rickettsial homolog, mito protein domain, induction, coexpression++, MS/MS+	ENSMUSG00000004069	Q99M87	480	2	SharedDomain	44	1.19	NoMitoHomolog	Homolog	25-50pure	chr16	4684069	4707693	14	16	173	3680000000	34	all 14	8	7.3	7.7	8.3	8.7	8.5	8.4	8.3	8.4	8.5	8.6	8.4	8.7	8.4	Mitochondria (Enhanced)
56284	9801	Mrpl19	9030416F12Rik|9130412E02Rik|D6Ertd157|D6Ertd157e|MRP-|MRP-L15|RL|RLX1|Rpm|Rpml15	mitochondrial ribosomal protein L19	MitoCarta3.0	literature, APEX_matrix, targetP signal, yeast mito homolog++, Rickettsial homolog, mito protein domain, coexpression, MS/MS+	Matrix	Mitochondrial central dogma > Translation > Mitochondrial ribosome	Tmito	24.8375	0.003	1	literature, APEX_matrix, targetP signal, yeast mito homolog++, Rickettsial homolog, mito protein domain, coexpression, MS/MS+	ENSMUSG00000030045	Q9D338	292	2	SharedDomain	5		OrthologMitoHighConf	Ortholog	25-50pure	chr6	81957841	81965949	11	14	87	1750000000	39	cerebrum, cerebellum, brainstem, spinalcord, liver, adipose, smallintestine, largeintestine, stomach, placenta, testis	7.7	7.4	7.4	7.9		7.9			8.3	8.5	8.6	7.7	8.5	8.3	Mitochondria (Supported)
70478	4285	Mipep	5730405E07Rik|MIP	mitochondrial intermediate peptidase	MitoCarta3.0	literature, APEX_matrix, targetP signal+, yeast mito homolog++, mito protein domain, induction, MS/MS++	Matrix	Protein import, sorting and homeostasis > Protein import and sorting > Preprotein cleavage | Protein import, sorting and homeostasis > Protein homeostasis > Proteases	Tmito	24.7405	0.003	1	literature, APEX_matrix, targetP signal+, yeast mito homolog++, mito protein domain, induction, MS/MS++	ENSMUSG00000021993	A6H611	711	1	SharedDomain	3	1.33	OrthologMitoHighConf	NoHomolog	50-75pure	chr14	60784565	60903613	12	35	146	1960000000	59	cerebrum, spinalcord, kidney, liver, heart, skeletalmuscle, adipose, smallintestine, largeintestine, stomach, placenta, testis	7.4			6.9	8.1	8	6.8	7.2	8.3	7.1	7.7	7.9	8	9.1	Mitochondria (Enhanced)
641376	84134	Tomm40l	-	translocase of outer mitochondrial membrane 40-like	MitoCarta3.0	targetP signal, yeast mito homolog+, mito protein domain+, induction, coexpression+, MS/MS	MOM	Protein import, sorting and homeostasis > Protein import and sorting > TOM	Tpossible_mito	24.6574	0.003	1	targetP signal, yeast mito homolog+, mito protein domain+, induction, coexpression+, MS/MS	ENSMUSG00000005674	Q9CZR3	308	4	MitoDomain	39	1.01	OrthologMitoLowConf	NoHomolog	25-50ambig	chr1	171217802	171222514	8	6	36	536000000	28	cerebrum, cerebellum, brainstem, spinalcord, adipose, largeintestine, stomach, testis	8.3	8	7.6	8					7.7		7.5	7		7.3
76187	137872	Adhfe1	6330565B14Rik|AI043035|Adh8|HOT	alcohol dehydrogenase, iron containing, 1	MitoCarta3.0	targetP signal, yeast mito homolog++, mito protein domain, coexpression, MS/MS++	Matrix	Metabolism > Amino acid metabolism > GABA metabolism	Tpossible_mito	24.5871	0.003	1	targetP signal, yeast mito homolog++, mito protein domain, coexpression, MS/MS++	ENSMUSG00000025911	Q8R0N6	465	2	SharedDomain	29		OrthologMitoHighConf	NoHomolog	50-75pure	chr1	9548045	9577968	6	19	110	6090000000	61	kidney, liver, heart, adipose, stomach, placenta					9.3	8.6	7.8		9.5			8.6	7.3		Vesicles (Approved)
67426	56997	Coq8a	4632432J16Rik|AI462003|Adck|Adck3|Cabc|Cabc1|mKIAA0451	coenzyme Q8A	MitoCarta3.0	literature, APEX_matrix, yeast mito homolog+, Rickettsial homolog, mito protein domain, induction, coexpression+, MS/MS++	MIM	Metabolism > Metals and cofactors > Coenzyme Q metabolism	Tmito	24.5859	0.003	1	literature, APEX_matrix, yeast mito homolog+, Rickettsial homolog, mito protein domain, induction, coexpression+, MS/MS++	ENSMUSG00000026489	Q60936	645		SharedDomain	30	1.34	OrthologMitoLowConf	Homolog	50-75pure	chr1	180165237	180196020	14	31	266	11600000000	53	all 14	8	7.8	7.8	7.9	9.2	9.2	9.5	9.5	8.9	7.7	8.8	8.6	7.2	7.7	Mitochondria (Supported)
71911	622	Bdh1	2310032J20Rik|AI327223|Bdh	3-hydroxybutyrate dehydrogenase, type 1	MitoCarta3.0	literature, APEX_matrix, targetP signal+, Rickettsial homolog, mito protein domain, induction, coexpression, MS/MS++	MIM	Metabolism > Carbohydrate metabolism > Ketone metabolism	Tmito	24.5725	0.003	1	literature, APEX_matrix, targetP signal+, Rickettsial homolog, mito protein domain, induction, coexpression, MS/MS++	ENSMUSG00000046598	Q80XN0	343	1	SharedDomain	6	1.72	NoMitoHomolog	Homolog	75-100pure	chr16	31422296	31458901	14	28	973	68500000000	77	all 14	9.5	9.1	9.4	9.7	9.9	10.1	9.4	7.9	7.4	10.1	10.2	9.6	8.8	8.9	Mitochondria (Enhanced)
66169	54543	Tomm7	1110020J08Rik|AW047273|TOM|Tom7	translocase of outer mitochondrial membrane 7	MitoCarta3.0	literature, yeast mito homolog++, mito protein domain+, coexpression, MS/MS++	MOM	Protein import, sorting and homeostasis > Protein import and sorting > TOM | Mitochondrial dynamics and surveillance > Mitophagy | Mitochondrial dynamics and surveillance > Autophagy	Tmito	24.4914	0.003	1	literature, yeast mito homolog++, mito protein domain+, coexpression, MS/MS++	ENSMUSG00000028998	Q9D173	55		MitoDomain	12		OrthologMitoHighConf	NoHomolog	75-100pure	chr5	23838943	23844145	11	8	70	2900000000	93	cerebrum, cerebellum, spinalcord, kidney, liver, skeletalmuscle, adipose, smallintestine, stomach, placenta, testis	8.6	8.1		7.9	7.8	8.4		7.7	8.2	8.1		7.7	9	8.8
15159	3052	Hccs	-	holocytochrome c synthetase	MitoCarta3.0	literature, APEX_IMS, yeast mito homolog++, mito protein domain+, induction, coexpression, MS/MS	IMS	Metabolism > Metals and cofactors > Heme synthesis and processing | OXPHOS > OXPHOS subunits | OXPHOS > Cytochrome C	Tmito	24.3143	0.003	1	literature, APEX_IMS, yeast mito homolog++, mito protein domain+, induction, coexpression, MS/MS	ENSMUSG00000031352	P53702	272		MitoDomain	18	2.2	OrthologMitoHighConf	NoHomolog	50-75ambig	chrX	169311530	169320343	8	14	73	598000000	60	cerebrum, spinalcord, heart, adipose, smallintestine, largeintestine, placenta, testis	7.1			7.1			7.9		7.7	7.5	7.7		8.4	8.1	Mitochondria (Enhanced)
94063	54948	Mrpl16	2310039D06Rik	mitochondrial ribosomal protein L16	MitoCarta3.0	literature, targetP signal, yeast mito homolog++, mito protein domain, coexpression++, MS/MS+	Matrix	Mitochondrial central dogma > Translation > Mitochondrial ribosome	Tmito	24.2928	0.003	1	literature, targetP signal, yeast mito homolog++, mito protein domain, coexpression++, MS/MS+	ENSMUSG00000024683	Q99N93	251	4	SharedDomain	49		OrthologMitoHighConf	NoHomolog	25-50pure	chr19	11770414	11774946	13	13	110	3850000000	49	cerebrum, cerebellum, brainstem, spinalcord, kidney, liver, heart, skeletalmuscle, adipose, smallintestine, largeintestine, placenta, testis	8.8	8.5	8.6	8.3	8.5	8.5	7.8	7.2	8.3	8	8.6		8.8	8.4
19125	5625	Prodh	P|Pr|Pro-1|Pro1|Ym24d07	proline dehydrogenase	MitoCarta3.0	literature, targetP signal, yeast mito homolog+, mito protein domain+, coexpression, MS/MS++	MIM	Metabolism > Amino acid metabolism > Proline metabolism | Metabolism > Electron carriers > Q-linked reactions, other	Tmito	24.1988	0.003	1	literature, targetP signal, yeast mito homolog+, mito protein domain+, coexpression, MS/MS++	ENSMUSG00000003526	Q9WU79	599	3	MitoDomain	11		OrthologMitoLowConf	NoHomolog	50-75pure	chr16	18071725	18089190	13	46	510	22100000000	70	cerebrum, cerebellum, brainstem, spinalcord, kidney, liver, skeletalmuscle, adipose, smallintestine, largeintestine, stomach, placenta, testis	8.7	8.5	8.8	8.7	9.8	9.9		7.4	9.5	8.7	8.7	8.3	8.7	8.1
107734	51263	Mrpl30	2310001L22Rik|L30mt|MRP-|MRP-L28|MRP-L30|Rpm|Rpml28	mitochondrial ribosomal protein L30	MitoCarta3.0	literature, APEX_matrix, targetP signal, yeast mito homolog++, mito protein domain, coexpression++, MS/MS	Matrix	Mitochondrial central dogma > Translation > Mitochondrial ribosome	Tmito	24.0915	0.003	1	literature, APEX_matrix, targetP signal, yeast mito homolog++, mito protein domain, coexpression++, MS/MS	ENSMUSG00000026087	Q9D7N6	160	3	SharedDomain	47		OrthologMitoHighConf	NoHomolog	50-75ambig	chr1	37890552	37898333	14	14	130	1470000000	68	all 14	7.6	7.2	7.3	7.6	7.8	8	7.7	7.1	8	8.2	8.7	7.4	8.5	7.9
67273	4705	Ndufa10	2900053E13Rik	NADH:ubiquinone oxidoreductase subunit A10	MitoCarta3.0	literature, targetP signal+, mito protein domain, coexpression++, MS/MS++	MIM	OXPHOS > Complex I > CI subunits | OXPHOS > OXPHOS subunits	Tmito	24.0759	0.003	1	literature, targetP signal+, mito protein domain, coexpression++, MS/MS++	ENSMUSG00000026260	Q99LC3	355	1	SharedDomain	46		NoMitoHomolog	NoHomolog	75-100pure	chr1	92439718	92473758	14	39	1704	170000000000	88	all 14	10.1	10	10.3	9.9	10.4	9.6	10.3	10.2	10.1	10	9.9	9.9	10.1	9.6	Mitochondria (Supported)
212679	92935	Mars2	C730026E21Rik|MetRS	methionine-tRNA synthetase 2 (mitochondrial)	MitoCarta3.0	literature, APEX_matrix, targetP signal, yeast mito homolog++, Rickettsial homolog, mito protein domain, coexpression, MS/MS+	Matrix	Mitochondrial central dogma > Translation > mt-tRNA synthetases	Tmito	24.0213	0.003	1	literature, APEX_matrix, targetP signal, yeast mito homolog++, Rickettsial homolog, mito protein domain, coexpression, MS/MS+	ENSMUSG00000046994	Q499X9	586	2	SharedDomain	13		OrthologMitoHighConf	Homolog	25-50pure	chr1	55237176	55240058	12	18	100	1260000000	43	cerebrum, cerebellum, brainstem, spinalcord, heart, skeletalmuscle, adipose, smallintestine, largeintestine, stomach, placenta, testis	8.1	7.7	8.1	7.9			7.8	8.2	7.7	7.5	8.3	7.4	7.8	8.5
53895	8192	Clpp	AU019820|D17Wsu160|D17Wsu160e	caseinolytic mitochondrial matrix peptidase proteolytic subunit	MitoCarta3.0	literature, APEX_matrix, targetP signal, Rickettsial homolog, mito protein domain, induction, coexpression+, MS/MS++	Matrix	Protein import, sorting and homeostasis > Protein homeostasis > Proteases	Tmito	24.0134	0.003	1	literature, APEX_matrix, targetP signal, Rickettsial homolog, mito protein domain, induction, coexpression+, MS/MS++	ENSMUSG00000002660	O88696	272	3	SharedDomain	33	0.52	NoMitoHomolog	Ortholog	50-75pure	chr17	56990263	56996371	14	12	350	15300000000	51	all 14	9.2	9	9.3	8.8	8.9	9.2	8.4	7.7	9.2	8.8	8.9	8.7	9.4	8.9	Mitochondria (Supported)
56248	50808	Ak3	AA407498|AI506714|AK-|AK-3|Ak3l|Ak3l1|Akl3l	adenylate kinase 3	MitoCarta3.0	literature, APEX_matrix, targetP signal, yeast mito homolog, Rickettsial homolog, mito protein domain, induction, coexpression, MS/MS++	Matrix	Metabolism > Nucleotide metabolism > Nucleotide synthesis and processing	Tmito	24.0056	0.003	1	literature, APEX_matrix, targetP signal, yeast mito homolog, Rickettsial homolog, mito protein domain, induction, coexpression, MS/MS++	ENSMUSG00000024782	Q9WTP7	227	3	SharedDomain	26	0.89	HomologMitoLowConf	Homolog	75-100pure	chr19	29020831	29047902	14	28	1015	102000000000	89	all 14	9.9	9.8	9.9	9.6	10.1	10.3	9.4	8.2	10	10	9.8	9.5	9.9	9.5	Mitochondria (Supported)
234847	6687	Spg7	AI452278|AU015315|Cm|Cmar|PGN|pa	SPG7, paraplegin matrix AAA peptidase subunit	MitoCarta3.0	literature, targetP signal+, yeast mito homolog, Rickettsial homolog, mito protein domain+, coexpression+, MS/MS	MIM	Protein import, sorting and homeostasis > Protein homeostasis > Proteases	Tmito	23.9951	0.003	1	literature, targetP signal+, yeast mito homolog, Rickettsial homolog, mito protein domain+, coexpression+, MS/MS	ENSMUSG00000000738	Q3ULF4	781	1	MitoDomain	32		HomologMitoLowConf	Homolog	25-50ambig	chr8	123065507	123097751	13	36	193	2220000000	48	cerebrum, cerebellum, brainstem, spinalcord, kidney, liver, skeletalmuscle, adipose, smallintestine, largeintestine, stomach, placenta, testis	8	7.7	7.9	7.8	8.2	8		7.6	8	7.3	8.9	8.1	8.2	8.6
52892	6341	Sco1	2610001C07Rik|D11Bwg1310e	SCO1 cytochrome c oxidase assembly protein	MitoCarta3.0	literature, APEX_IMS, APEX_matrix, targetP signal+, yeast mito homolog++, Rickettsial homolog, mito protein domain, MS/MS++	MIM	OXPHOS > Complex IV > CIV assembly factors | Metabolism > Metals and cofactors > Copper metabolism | OXPHOS > OXPHOS assembly factors	Tmito	23.9407	0.003	1	literature, APEX_IMS, APEX_matrix, targetP signal+, yeast mito homolog++, Rickettsial homolog, mito protein domain, MS/MS++	ENSMUSG00000069844	Q5SUC9	284	1	SharedDomain	4		OrthologMitoHighConf	Homolog	50-75pure	chr11	67052669	67067440	12	15	135	3150000000	60	cerebrum, cerebellum, brainstem, spinalcord, liver, heart, adipose, smallintestine, largeintestine, stomach, placenta, testis	8.7	8.4	8.7	8.3		8.4	7.6		7.8	8.3	8.9	8.1	8.2	8.2
11983	93974	Atpif1	ATP5IF1|Atpi|IF(1)|If|If1	ATPase inhibitory factor 1	MitoCarta3.0	literature, APEX_matrix, targetP signal, yeast mito homolog++, mito protein domain+, MS/MS++	Matrix	OXPHOS > Complex V > CV subunits | OXPHOS > OXPHOS subunits	Tmito	23.9236	0.003	1	literature, APEX_matrix, targetP signal, yeast mito homolog++, mito protein domain+, MS/MS++	ENSMUSG00000054428	O35143	106	2	MitoDomain	4		OrthologMitoHighConf	NoHomolog	50-75pure	chr4	132530554	132533659	14	21	1094	75500000000	71	all 14	9.8	9.5	9.9	9.7	9.7	8.8	7.6	7	9	10	10.2	9.9	9.6	9.8	Mitochondria (Enhanced)
66075	54927	Chchd3	0610041L09Rik|1700039J09Rik|AW558177|Mico|Micos19	coiled-coil-helix-coiled-coil-helix domain containing 3	MitoCarta3.0	literature, APEX_IMS, APEX_matrix, GFP, Rickettsial homolog, induction, coexpression++, MS/MS++	MIM	Mitochondrial dynamics and surveillance > Cristae formation > MICOS complex | Mitochondrial dynamics and surveillance > Intramitochondrial membrane interactions	Tmito	23.8115	0.003	1	literature, APEX_IMS, APEX_matrix, GFP, Rickettsial homolog, induction, coexpression++, MS/MS++	ENSMUSG00000053768	Q9CRB9	227		NA	44	1.34	NoMitoHomolog	Ortholog	75-100pure	chr6	32792226	33060152	14	38	1240	58100000000	86	all 14	9.9	9.5	10	9.6	9.7	9.5	9.7	8.9	9.4	9.4	9.6	9.5	9.7	9.2	Mitochondria (Supported)
338350		Acad12	9330129D05Rik	acyl-Coenzyme A dehydrogenase family, member 12	MitoCarta3.0	targetP signal+, mito protein domain+, coexpression+, MS/MS++	Matrix	Metabolism > Lipid metabolism > Fatty acid oxidation	Tnon_mito	23.803	0.003	1	targetP signal+, mito protein domain+, coexpression+, MS/MS++	ENSMUSG00000042647	D3Z7X0	555	1	MitoDomain	37		NoMitoHomolog	NoHomolog	50-75pure	chr5	121598280	121618938	12	38	328	11900000000	57	cerebrum, spinalcord, kidney, liver, heart, skeletalmuscle, adipose, smallintestine, largeintestine, stomach, placenta, testis	8.2			7.1	9.6	8.5	9.4	8.5	9.3	8.7	8.5	9	8.1	8.7
58875	11112	Hibadh	6430402H10Rik|AI265272	3-hydroxyisobutyrate dehydrogenase	MitoCarta3.0	literature, APEX_matrix, targetP signal+, mito protein domain, induction, coexpression+, MS/MS++	Matrix	Metabolism > Amino acid metabolism > Branched-chain amino acid metabolism	Tmito	23.787	0.005	1	literature, APEX_matrix, targetP signal+, mito protein domain, induction, coexpression+, MS/MS++	ENSMUSG00000029776	Q99L13	335	1	SharedDomain	35	1.78	NoMitoHomolog	NoHomolog	50-75pure	chr6	52546229	52640300	14	22	688	50400000000	69	all 14	8.9	8.6	9.3	9.4	9.9	9.8	9.2	8.4	10	8.8	9.4	9.8	9.5	9.7
384281	283459	Gatc	2010003O18Rik	glutamyl-tRNA(Gln) amidotransferase, subunit C	MitoCarta3.0	literature, APEX_matrix, targetP signal, Rickettsial homolog, mito protein domain+, induction, coexpression, MS/MS	Matrix	Mitochondrial central dogma > Translation > mt-tRNA synthetases	Tmito	23.7659	0.005	1	literature, APEX_matrix, targetP signal, Rickettsial homolog, mito protein domain+, induction, coexpression, MS/MS	ENSMUSG00000029536	Q8CBY0	155	2	MitoDomain	16	0.91	NoMitoHomolog	Ortholog	25-50ambig	chr5	115333241	115341161	6	4	19	146000000	35	cerebrum, cerebellum, spinalcord, kidney, largeintestine, testis	7.4	7.6		7	7.7						6.5			7.2
12869		Cox8b	COX8|Cox8h|CoxVIII-H	cytochrome c oxidase subunit 8B	MitoCarta3.0	literature, targetP signal, mito protein domain+, induction, coexpression+, MS/MS++	MIM	OXPHOS > Complex IV > CIV subunits | OXPHOS > OXPHOS subunits	Tmito	23.7533	0.005	1	literature, targetP signal, mito protein domain+, induction, coexpression+, MS/MS++	ENSMUSG00000025488	P48772	70	3	MitoDomain	36	1.11	NoMitoHomolog	NoHomolog	50-75pure	chr7	140898941	140900446	1	2	34	224000000	50	skeletalmuscle								8.4
20480	81570	Clpb	AL118244|Skd|Skd3	ClpB caseinolytic peptidase B	MitoCarta3.0	APEX_IMS, targetP signal+, yeast mito homolog+, Rickettsial homolog, mito protein domain, MS/MS++	IMS	Protein import, sorting and homeostasis > Protein homeostasis > Proteases	Tmito	23.7471	0.005	1	APEX_IMS, targetP signal+, yeast mito homolog+, Rickettsial homolog, mito protein domain, MS/MS++	ENSMUSG00000001829	Q60649	677	1	SharedDomain	1		OrthologMitoLowConf	Ortholog	50-75pure	chr7	101663767	101790168	13	38	238	3970000000	58	cerebrum, cerebellum, brainstem, spinalcord, kidney, liver, skeletalmuscle, adipose, smallintestine, largeintestine, stomach, placenta, testis	8.6	7.9	7.9	8.5	7.7	7.7		8.2	8.3	6.2	7.7	8.1	8.3	9.4
66271	84233	Tmem126a	1810020E01Rik	transmembrane protein 126A	MitoCarta3.0	literature, mito protein domain+, induction, coexpression++, MS/MS++	MIM	OXPHOS > Complex I > CI assembly factors | OXPHOS > OXPHOS assembly factors	Tmito	23.7058	0.005	1	literature, mito protein domain+, induction, coexpression++, MS/MS++	ENSMUSG00000030615	Q9D8Y1	196		MitoDomain	45	0.93	NoMitoHomolog	NoHomolog	50-75pure	chr7	90450711	90457208	14	14	429	11800000000	73	all 14	9.2	9.1	9.2	8.8	9.3	8.9	8.4	8.6	8.8	8.6	9	8.5	8.9	8.6	Cytosol (Approved)
104776	4329	Aldh6a1	1110038I05Rik|Mmsd|Mmsdh	aldehyde dehydrogenase family 6, subfamily A1	MitoCarta3.0	literature, APEX_matrix, targetP signal, yeast mito homolog+, mito protein domain, coexpression, MS/MS++	MIM	Metabolism > Amino acid metabolism > Branched-chain amino acid metabolism	Tmito	23.6899	0.005	1	literature, APEX_matrix, targetP signal, yeast mito homolog+, mito protein domain, coexpression, MS/MS++	ENSMUSG00000021238	Q9EQ20	535	2	SharedDomain	29		OrthologMitoLowConf	NoHomolog	75-100pure	chr12	84430719	84450950	14	49	2644	268000000000	83	all 14	9.3	9	9.6	8.9	11	10.5	9.9	9.7	10.9	9.7	8.9	10.6	9.7	9.9	Mitochondria (Enhanced)
68735	51023	Mrps18c	1110037D14Rik	mitochondrial ribosomal protein S18C	MitoCarta3.0	literature, targetP signal, yeast mito homolog++, Rickettsial homolog, mito protein domain, coexpression, MS/MS++	Matrix	Mitochondrial central dogma > Translation > Mitochondrial ribosome	Tmito	23.643	0.005	1	literature, targetP signal, yeast mito homolog++, Rickettsial homolog, mito protein domain, coexpression, MS/MS++	ENSMUSG00000016833	Q8R2L5	143	4	SharedDomain	12		OrthologMitoHighConf	Homolog	50-75pure	chr5	100798758	100804467	13	9	61	4050000000	59	cerebrum, cerebellum, brainstem, spinalcord, liver, heart, skeletalmuscle, adipose, smallintestine, largeintestine, stomach, placenta, testis	7.6	8.1	7.2	9.2		8.8	8.6	6.9	7.6	8	8	7	8.8	7.9
228026	5163	Pdk1	B830012B01|D530020C15Rik	pyruvate dehydrogenase kinase, isoenzyme 1	MitoCarta3.0	literature, APEX_matrix, targetP signal+, yeast mito homolog+, mito protein domain+, MS/MS++	Matrix	Metabolism > Carbohydrate metabolism > Pyruvate metabolism	Tmito	23.487	0.005	1	literature, APEX_matrix, targetP signal+, yeast mito homolog+, mito protein domain+, MS/MS++	ENSMUSG00000006494	Q8BFP9	434	1	MitoDomain	2		OrthologMitoLowConf	NoHomolog	50-75pure	chr2	71873223	71903858	14	22	153	2730000000	56	all 14	8.4	7.4	7.1	8.1	8.1	8.1	8.6	7.7	8.8	8.3	8.4	7.9	7.6	8.6	Mitochondria;Nucleoli (Approved)
105675	10105	Ppif	AW457192|CyP-|CyP-D|CyP-F|Cyp|CypD|PPIase	peptidylprolyl isomerase F (cyclophilin F)	MitoCarta3.0	literature, APEX_matrix, targetP signal+, yeast mito homolog, mito protein domain, induction, coexpression, MS/MS++	Matrix	Signaling > Calcium homeostasis > Mitochondrial permeability transition pore	Tmito	23.4233	0.005	1	literature, APEX_matrix, targetP signal+, yeast mito homolog, mito protein domain, induction, coexpression, MS/MS++	ENSMUSG00000021868	Q99KR7	206	1	SharedDomain	7	4.9	HomologMitoLowConf	NoHomolog	75-100pure	chr14	25694169	25700466	14	21	781	34300000000	77	all 14	9.2	9.1	9.6	9.2	9.7	9.2	9.9	8.5	8.7	9.1	9.7	9.2	9.4	8.4	Mitochondria (Supported)
380840	57128	Lyrm4	BC034664|Gm903	LYR motif containing 4	MitoCarta3.0	literature, APEX_matrix, targetP signal, yeast mito homolog, mito protein domain+, induction, coexpression, MS/MS++	Matrix	Metabolism > Metals and cofactors > Fe-S cluster biosynthesis	Tmito	23.3896	0.005	1	literature, APEX_matrix, targetP signal, yeast mito homolog, mito protein domain+, induction, coexpression, MS/MS++	ENSMUSG00000046573	Q8K215	91	3	MitoDomain	8	1.08	HomologMitoLowConf	NoHomolog	75-100pure	chr13	35978796	36117357	14	16	232	8430000000	82	all 14	8.9	8.6	8.9	8.7	9.3	8.8	7.9	7.7	8.7	8.6	8.6	8.5	8.8	8.9	Nuclear bodies (Supported)
51798	1891	Ech1	AA617331	enoyl coenzyme A hydratase 1, peroxisomal	MitoCarta3.0	APEX_matrix, targetP signal, yeast mito homolog+, mito protein domain, coexpression+, MS/MS++	Matrix	Metabolism > Lipid metabolism	Tmito	23.3123	0.005	1	APEX_matrix, targetP signal, yeast mito homolog+, mito protein domain, coexpression+, MS/MS++	ENSMUSG00000053898	O35459	327	2	SharedDomain	39		OrthologMitoLowConf	NoHomolog	50-75pure	chr7	28825337	28832239	14	22	796	41400000000	61	all 14	8.4	7.5	8.2	8.2	9.5	9.7	10.2	7.4	9.8	9.3	9.4	8.9	9.5	9.2	Mitochondria (Enhanced)
52538	10449	Acaa2	0610011L04Rik|AI255831|AI265397|D18Ertd240|D18Ertd240e	acetyl-Coenzyme A acyltransferase 2 (mitochondrial 3-oxoacyl-Coenzyme A thiolase)	MitoCarta3.0	literature, APEX_matrix, targetP signal, Rickettsial homolog, mito protein domain, induction, coexpression+, MS/MS++	Matrix	Metabolism > Carbohydrate metabolism > Ketone metabolism | Metabolism > Lipid metabolism > Fatty acid oxidation | Metabolism > Amino acid metabolism > Lysine metabolism	Tmito	23.3099	0.005	1	literature, APEX_matrix, targetP signal, Rickettsial homolog, mito protein domain, induction, coexpression+, MS/MS++	ENSMUSG00000036880	Q8BWT1	397	3	SharedDomain	31	0.93	NoMitoHomolog	Homolog	75-100pure	chr18	74779211	74806207	14	43	3732	402000000000	93	all 14	9.1	8.7	9.1	9.2	10.4	11.2	11	9.7	10.2	10.6	10.2	10.2	10.2	10.2	Mitochondria (Supported)
66416	4701	Ndufa7	14.5kD|14.5kDa|2400007M02Rik|CI-B14.5a	NADH:ubiquinone oxidoreductase subunit A7	MitoCarta3.0	literature, APEX_matrix, mito protein domain+, coexpression++, MS/MS++	MIM	OXPHOS > Complex I > CI subunits | OXPHOS > OXPHOS subunits	Tmito	23.2482	0.005	1	literature, APEX_matrix, mito protein domain+, coexpression++, MS/MS++	ENSMUSG00000041881	Q9Z1P6	113	5	MitoDomain	41		NoMitoHomolog	NoHomolog	75-100pure	chr17	33824571	33838316	14	21	899	34200000000	82	all 14	9.5	9.2	9.6	9.5	9.5	9.3	9.4	8.8	9.2	9.4	9.4	9.5	9.5	9.2	Mitochondria (Supported)
66223	51318	Mrpl35	1110066C01Rik	mitochondrial ribosomal protein L35	MitoCarta3.0	literature, APEX_matrix, targetP signal, Rickettsial homolog, mito protein domain, induction, coexpression++	Matrix	Mitochondrial central dogma > Translation > Mitochondrial ribosome	Tmito	23.2243	0.005	1	literature, APEX_matrix, targetP signal, Rickettsial homolog, mito protein domain, induction, coexpression++	ENSMUSG00000052962	Q9CQL6	188	2	SharedDomain	48	1.71	NoMitoHomolog	Ortholog	0-25ambig	chr6	71812996	71823784	2	5	8	122000000	20	largeintestine, testis											7.6			7.9
66904	5096	Pccb	1300012P06Rik|AI314687|R74805	propionyl Coenzyme A carboxylase, beta polypeptide	MitoCarta3.0	literature, targetP signal, yeast mito homolog, Rickettsial homolog, mito protein domain, coexpression+, MS/MS++	Matrix	Metabolism > Carbohydrate metabolism > Propanoate metabolism | Metabolism > Lipid metabolism > Fatty acid oxidation	Tmito	23.2171	0.005	1	literature, targetP signal, yeast mito homolog, Rickettsial homolog, mito protein domain, coexpression+, MS/MS++	ENSMUSG00000032527	Q99MN9	541	2	SharedDomain	31		HomologMitoLowConf	Homolog	75-100pure	chr9	100982037	101034875	14	46	1233	62700000000	91	all 14	9.2	8.8	9	8.8	10	9.7	9.6	9.4	10.2	9.4	9.5	10	9.4	9.6
71883	27235	Coq2	2310002F18Rik|PHB:PPT	coenzyme Q2 4-hydroxybenzoate polyprenyltransferase	MitoCarta3.0	literature, targetP signal+, yeast mito homolog++, Rickettsial homolog, mito protein domain, coexpression+	MIM	Metabolism > Metals and cofactors > Coenzyme Q metabolism	Tmito	23.1253	0.005	1	literature, targetP signal+, yeast mito homolog++, Rickettsial homolog, mito protein domain, coexpression+	ENSMUSG00000029319	Q66JT7	374	1	SharedDomain	35		OrthologMitoHighConf	Ortholog		chr5	100654725	100674256																					Cytosol (Approved)
66448	55052	Mrpl20	2610008D01Rik|4930425I20Rik	mitochondrial ribosomal protein L20	MitoCarta3.0	literature, APEX_matrix, targetP signal+, Rickettsial homolog, mito protein domain, induction, coexpression, MS/MS	Matrix	Mitochondrial central dogma > Translation > Mitochondrial ribosome	Tmito	23.0915	0.005	1	literature, APEX_matrix, targetP signal+, Rickettsial homolog, mito protein domain, induction, coexpression, MS/MS	ENSMUSG00000029066	Q9CQL4	149	1	SharedDomain	18	1.56	NoMitoHomolog	Ortholog	50-75ambig	chr4	155803617	155808829	13	13	166	2480000000	58	cerebrum, cerebellum, brainstem, spinalcord, liver, heart, skeletalmuscle, adipose, smallintestine, largeintestine, stomach, placenta, testis	8.3	8	8	7.7		8.3	7.6	7.2	8.3	8.4	8.8	7.7	8.6	8.5	Mitochondria (Supported)
21854	10440	Timm17a	17kD|Tim17a|mTim1|mTim17a	translocase of inner mitochondrial membrane 17a	MitoCarta3.0	literature, APEX_IMS, yeast mito homolog+, mito protein domain+, induction, coexpression, MS/MS+	MIM	Protein import, sorting and homeostasis > Protein import and sorting > TIM23 presequence pathway	Tmito	23.0894	0.005	1	literature, APEX_IMS, yeast mito homolog+, mito protein domain+, induction, coexpression, MS/MS+	ENSMUSG00000062580	Q9Z0V8	171		MitoDomain	25	1.44	OrthologMitoLowConf	NoHomolog	75-100ambig	chr1	135301534	135313737	14	9	109	1140000000	94	all 14	7.5	7.2	7.1	7.4	8.3	7.6	7.7	7.4	8.1	7.4	8.1	7.6	8.5	8.1	Mitochondria;Nucleoplasm (Supported)
56322	29928	Timm22	Tim22	translocase of inner mitochondrial membrane 22	MitoCarta3.0	literature, yeast mito homolog++, mito protein domain+, induction, coexpression, MS/MS	MIM	Protein import, sorting and homeostasis > Protein import and sorting > TIM22 carrier pathway	Tmito	23.0601	0.005	1	literature, yeast mito homolog++, mito protein domain+, induction, coexpression, MS/MS	ENSMUSG00000020843	Q9CQ85	194		MitoDomain	11	1.1	OrthologMitoHighConf	NoHomolog	50-75ambig	chr11	76407166	76416312	14	8	130	2930000000	54	all 14	8.8	8.6	8.6	8.5	8.2	8	7.3	6.8	8.2	7.9	8.5	7.8	8.1	8
66047	116541	Mrpl54	0610008M19Rik|D10Sut1|D10Sut1e	mitochondrial ribosomal protein L54	MitoCarta3.0	literature, APEX_matrix, targetP signal+, yeast mito homolog++, mito protein domain, coexpression, MS/MS+	Matrix	Mitochondrial central dogma > Translation > Mitochondrial ribosome	Tmito	23.0146	0.005	1	literature, APEX_matrix, targetP signal+, yeast mito homolog++, mito protein domain, coexpression, MS/MS+	ENSMUSG00000034932	Q9CPW3	135	1	SharedDomain	15		OrthologMitoHighConf	NoHomolog	25-50pure	chr10	81264721	81266926	13	6	58	890000000	50	cerebrum, cerebellum, brainstem, spinalcord, kidney, liver, skeletalmuscle, adipose, smallintestine, largeintestine, stomach, placenta, testis	7.5	7.3	7.4	7.1	8.1	8		6.7	7.7	7.9	8.3	7	8.2	7.9	Mitochondria (Approved)
223696	56993	Tomm22	2310047D01|Tom2|Tom22	translocase of outer mitochondrial membrane 22	MitoCarta3.0	literature, yeast mito homolog++, mito protein domain+, coexpression, MS/MS++	MOM	Protein import, sorting and homeostasis > Protein import and sorting > TOM	Tmito	22.9776	0.005	1	literature, yeast mito homolog++, mito protein domain+, coexpression, MS/MS++	ENSMUSG00000022427	Q9CPQ3	142		MitoDomain	9		OrthologMitoHighConf	NoHomolog	75-100pure	chr15	79670867	79672862	14	9	385	25900000000	77	all 14	9.7	9.5	9.4	8.9	9.5	8.3	9.1	8.4	9.2	8.3	9.4	8.6	9.2	9.4	Mitochondria (Enhanced)
12908	1384	Crat	AW107812|CA|CARAT	carnitine acetyltransferase	MitoCarta3.0	literature, APEX_matrix, targetP signal, yeast mito homolog+, mito protein domain, induction, coexpression, MS/MS++	MIM	Metabolism > Lipid metabolism > Fatty acid oxidation	Tmito	22.9286	0.005	1	literature, APEX_matrix, targetP signal, yeast mito homolog+, mito protein domain, induction, coexpression, MS/MS++	ENSMUSG00000026853	P47934	626	3	SharedDomain	15	1.47	OrthologMitoLowConf	NoHomolog	50-75pure	chr2	30400475	30415748	14	46	1016	55300000000	67	all 14	8.9	8.6	8.9	8.7	9.7	8.7	10.1	10	10	9.1	9	9.2	8.8	10	Nuclear membrane;Nucleoplasm (Approved)
77721	64969	Mrps5	1620401I16Rik|AI850294	mitochondrial ribosomal protein S5	MitoCarta3.0	literature, APEX_matrix, yeast mito homolog++, Rickettsial homolog, mito protein domain, induction, coexpression, MS/MS	Matrix	Mitochondrial central dogma > Translation > Mitochondrial ribosome	Tmito	22.9059	0.005	1	literature, APEX_matrix, yeast mito homolog++, Rickettsial homolog, mito protein domain, induction, coexpression, MS/MS	ENSMUSG00000027374	Q99N87	432	5	SharedDomain	19	2.95	OrthologMitoHighConf	Homolog	25-50ambig	chr2	127587425	127603986	11	17	101	1820000000	33	cerebrum, kidney, liver, heart, skeletalmuscle, adipose, smallintestine, largeintestine, stomach, placenta, testis	7.1				8.3	8.1	8.5	6.9	8	8.3	8.6	8.1	8.5	7.7	Mitochondria (Supported)
209692	55526	Dhtkd1	C330018I04Rik	dehydrogenase E1 and transketolase domain containing 1	MitoCarta3.0	APEX_matrix, targetP signal+, yeast mito homolog+, Rickettsial homolog, mito protein domain+, MS/MS	Matrix	Metabolism > Amino acid metabolism > Lysine metabolism	Tmito	22.8824	0.005	1	APEX_matrix, targetP signal+, yeast mito homolog+, Rickettsial homolog, mito protein domain+, MS/MS	ENSMUSG00000025815	A2ATU0	921	1	MitoDomain	NA		OrthologMitoLowConf	Homolog	50-75ambig	chr2	5898059	5942792	6	41	217	5180000000	58	cerebrum, kidney, liver, adipose, placenta, testis	6.9				9.3	9.1			9				8.2	8.7	Mitochondria (Supported)
70397	54968	Tmem70	1110020A09Rik|2210416J16Rik	transmembrane protein 70	MitoCarta3.0	literature, APEX_matrix, targetP signal+, mito protein domain+, coexpression++, MS/MS	MIM	OXPHOS > Complex I > CI assembly factors | OXPHOS > Complex V > CV assembly factors | OXPHOS > OXPHOS assembly factors	Tmito	22.7888	0.005	1	literature, APEX_matrix, targetP signal+, mito protein domain+, coexpression++, MS/MS	ENSMUSG00000025940	Q921N7	254	1	MitoDomain	46	0.33	NoMitoHomolog	NoHomolog	0-25pure	chr1	16665190	16678275	13	5	78	918000000	13	cerebrum, cerebellum, brainstem, spinalcord, liver, heart, skeletalmuscle, adipose, smallintestine, largeintestine, stomach, placenta, testis	8.1	7.7	8.3	7.6		7.6	7.6	7.6	8	7.8	8	7.6	7.5	7.7	Mitochondria (Supported)
66400	84266	Alkbh7	2310045B01Rik|2510008E23Rik|Abh|Abh7|Spa|Spata11	alkB homolog 7	MitoCarta3.0	APEX_matrix, targetP signal+, mito protein domain, induction, coexpression++, MS/MS	Matrix	0	Tmito	22.7508	0.005	1	APEX_matrix, targetP signal+, mito protein domain, induction, coexpression++, MS/MS	ENSMUSG00000002661	Q9D6Z0	221	1	SharedDomain	42	1.86	NoMitoHomolog	NoHomolog	25-50ambig	chr17	56997338	56999336	4	5	13	96800000	40	cerebellum, brainstem, largeintestine, testis		7.3	7								7.4			7.6	Mitochondria (Supported)
64655	56945	Mrps22	3100002P07Rik|Rpm|Rpms22	mitochondrial ribosomal protein S22	MitoCarta3.0	literature, APEX_matrix, targetP signal+, mito protein domain+, induction, coexpression, MS/MS	Matrix	Mitochondrial central dogma > Translation > Mitochondrial ribosome	Tmito	22.7493	0.005	1	literature, APEX_matrix, targetP signal+, mito protein domain+, induction, coexpression, MS/MS	ENSMUSG00000032459	Q9CXW2	359	1	MitoDomain	27	1.47	NoMitoHomolog	NoHomolog	50-75ambig	chr9	98588729	98601679	14	26	230	6780000000	73	all 14	8.4	8.3	8.7	7.3	8.9	7.6	8.1	8.3	8.7	8.8	9.1	8	9.2	8.5	Mitochondria (Supported)
67530	7381	Uqcrb	2210415M14Rik|QP-|QP-C|QPC|UQBC|UQBP|UQPC	ubiquinol-cytochrome c reductase binding protein	MitoCarta3.0	literature, APEX_matrix, targetP signal, yeast mito homolog++, mito protein domain+, MS/MS++	MIM	OXPHOS > Complex III > CIII subunits | OXPHOS > OXPHOS subunits	Tmito	22.6843	0.005	1	literature, APEX_matrix, targetP signal, yeast mito homolog++, mito protein domain+, MS/MS++	ENSMUSG00000021520	Q9CQB4	111	4	MitoDomain	NA		OrthologMitoHighConf	NoHomolog	75-100pure	chr13	66900620	66905350	14	27	1241	158000000000	97	all 14	10.1	9.9	10.3	9.6	10.4	10.1	9.9	9.5	9.9	10.2	10.1	9.9	9.8	9.9
12867	1350	Cox7c	COX|COXVIIc|Cox7c1	cytochrome c oxidase subunit 7C	MitoCarta3.0	literature, APEX_IMS, targetP signal, yeast mito homolog++, mito protein domain+, MS/MS++	MIM	OXPHOS > Complex IV > CIV subunits | OXPHOS > OXPHOS subunits	Tmito	22.6843	0.005	1	literature, APEX_IMS, targetP signal, yeast mito homolog++, mito protein domain+, MS/MS++	ENSMUSG00000017778	P17665	63	4	MitoDomain	NA		OrthologMitoHighConf	NoHomolog	75-100pure	chr13	86044797	86046795	14	11	474	22500000000	87	all 14	9.7	9.4	9.4	8.5	8.9	9.1	8.5	8.5	9	9.5	7.3	9.3	9.1	9.3
69702	51103	Ndufaf1	2410001M24Rik|CGI-6|CGI-65|CIA|CIA30	NADH:ubiquinone oxidoreductase complex assembly factor 1	MitoCarta3.0	literature, APEX_matrix, targetP signal, mito protein domain, induction, coexpression++, MS/MS++	MIM	OXPHOS > Complex I > CI assembly factors | OXPHOS > OXPHOS assembly factors	Tmito	22.6443	0.005	1	literature, APEX_matrix, targetP signal, mito protein domain, induction, coexpression++, MS/MS++	ENSMUSG00000027305	Q9CWX2	330	4	SharedDomain	46	2.08	NoMitoHomolog	NoHomolog	50-75pure	chr2	119655450	119662798	10	20	71	1010000000	51	cerebellum, brainstem, spinalcord, heart, adipose, smallintestine, largeintestine, stomach, placenta, testis		7.2	7.5	8			7.4		8.5	7	8.4	7	8	8.1	Cytosol (Enhanced)
66948	27034	Acad8	2310016C19Rik|AI786953	acyl-Coenzyme A dehydrogenase family, member 8	MitoCarta3.0	literature, APEX_matrix, targetP signal+, mito protein domain+, coexpression, MS/MS++	Matrix	Metabolism > Amino acid metabolism > Branched-chain amino acid metabolism	Tmito	22.5541	0.005	1	literature, APEX_matrix, targetP signal+, mito protein domain+, coexpression, MS/MS++	ENSMUSG00000031969	Q9D7B6	413	1	MitoDomain	23		NoMitoHomolog	NoHomolog	50-75pure	chr9	26974138	26999549	14	26	357	15800000000	63	all 14	8	7.4	8.2	7.6	9.7	9.1	8	8.8	9.2	8.4	9.1	9.3	9.1	9.3
70560	10352	Wars2	5730427B17Rik|9430020O07Rik|AI413375|T|TrpRS	tryptophanyl tRNA synthetase 2 (mitochondrial)	MitoCarta3.0	literature, APEX_matrix, targetP signal, yeast mito homolog++, Rickettsial homolog, mito protein domain, coexpression, MS/MS	Matrix	Mitochondrial central dogma > Translation > mt-tRNA synthetases	Tmito	22.4786	0.005	1	literature, APEX_matrix, targetP signal, yeast mito homolog++, Rickettsial homolog, mito protein domain, coexpression, MS/MS	ENSMUSG00000004233	Q9CYK1	360	2	SharedDomain	5		OrthologMitoHighConf	Ortholog	25-50ambig	chr3	99141089	99220203	9	18	63	621000000	44	cerebrum, cerebellum, brainstem, kidney, skeletalmuscle, adipose, largeintestine, placenta, testis	7.6	7.5	7.8		8.1			7.2	7.5		8.3		7.8	7.8	Mitochondria (Supported)
79044	65993	Mrps34	0610007F04Rik|5330430D13Rik|AV001970|Tce2	mitochondrial ribosomal protein S34	MitoCarta3.0	literature, APEX_matrix, targetP signal, induction, coexpression++, MS/MS++	Matrix	Mitochondrial central dogma > Translation > Mitochondrial ribosome	Tmito	22.475	0.005	1	literature, APEX_matrix, targetP signal, induction, coexpression++, MS/MS++	ENSMUSG00000038880	Q9JIK9	218	2	NA	45	1.43	NoMitoHomolog	NoHomolog	50-75pure	chr17	24895119	24896273	14	17	199	6980000000	69	all 14	9	8.9	9.1	8.6	8.7	8.5	8.1	6.7	8.4	8.5	8.7	7.9	9.1	8.5	Mitochondria (Supported)
78330	4731	Ndufv3	1500032D16Rik	NADH:ubiquinone oxidoreductase core subunit V3	MitoCarta3.0	literature, APEX_matrix, targetP signal, induction, coexpression++, MS/MS++	MIM	OXPHOS > Complex I > CI subunits | OXPHOS > OXPHOS subunits	Tmito	22.475	0.005	1	literature, APEX_matrix, targetP signal, induction, coexpression++, MS/MS++	ENSMUSG00000024038	Q8BK30	468	2	NA	45	0.58	NoMitoHomolog	NoHomolog	50-75pure	chr17	31520114	31531325	14	29	384	6820000000	65	all 14	8.3	8	8.6	8.8	9.2	8.3	7	7.4	9.2	8.7	8.8	8.7	8.1	8.5	Mitochondria (Enhanced)
68198	4708	Ndufb2	1810011O01Rik|8kD|8kDa|AGGG|AI325567|CI-AGGG	NADH:ubiquinone oxidoreductase subunit B2	MitoCarta3.0	literature, targetP signal, induction, coexpression++, MS/MS++	MIM	OXPHOS > Complex I > CI subunits | OXPHOS > OXPHOS subunits	Tmito	22.475	0.005	1	literature, targetP signal, induction, coexpression++, MS/MS++	ENSMUSG00000002416	Q9CPU2	105	2	NA	50	0.73	NoMitoHomolog	NoHomolog	50-75pure	chr6	39592582	39599471	14	4	99	11800000000	50	all 14	9.2	8.8	9.2	8.6	9.3	8.8	8.9	8.4	8.7	8.7	9.1	8.9	8.6	8.6	Mitochondria;Nucleoplasm (Approved)
78830	8604	Slc25a12	2610002D09Rik|AI839531|B230107K20Rik|BB129864	solute carrier family 25 (mitochondrial carrier, Aralar), member 12	MitoCarta3.0	literature, yeast mito homolog+, mito protein domain+, induction, MS/MS++	MIM	Metabolism > Carbohydrate metabolism > Malate-aspartate shuttle | Metabolism > Amino acid metabolism > Glutamate metabolism | Signaling > Calcium homeostasis > EF hand proteins | Small molecule transport > SLC25A family	Tmito	22.4605	0.005	1	literature, yeast mito homolog+, mito protein domain+, induction, MS/MS++	ENSMUSG00000027010	Q8BH59	677		MitoDomain	2	1.97	OrthologMitoLowConf	NoHomolog	75-100pure	chr2	71274294	71367554	14	63	4454	413000000000	84	all 14	10.9	10.6	10.9	10.6	10.5	9.9	10.3	10.9	9.5	9.6	9.9	9.9	10.1	9.4	Nuclear speckles (Uncertain)
11740	292	Slc25a5	An|Ant2	solute carrier family 25 (mitochondrial carrier, adenine nucleotide translocator), member 5	MitoCarta3.0	literature, yeast mito homolog+, mito protein domain+, induction, MS/MS++	MIM	Metabolism > Nucleotide metabolism > Nucleotide import | Signaling > Calcium homeostasis > Mitochondrial permeability transition pore | Small molecule transport > SLC25A family	Tmito	22.4605	0.005	1	literature, yeast mito homolog+, mito protein domain+, induction, MS/MS++	ENSMUSG00000016319	P51881	298		MitoDomain	NA	1.72	OrthologMitoLowConf	NoHomolog	75-100pure	chrX	36795651	36798806	14	55	12655	1560000000000	99	all 14	11	10.9	11.2	11.1	11.2	10.7	11.2	10.7	10.9	11.3	11.1	11.1	11	10.7	Mitochondria (Supported)
66292	54460	Mrps21	1810031B19Rik|S21mt	mitochondrial ribosomal protein S21	MitoCarta3.0	literature, yeast mito homolog++, Rickettsial homolog, mito protein domain, induction, MS/MS++	Matrix	Mitochondrial central dogma > Translation > Mitochondrial ribosome	Tmito	22.3635	0.005	1	literature, yeast mito homolog++, Rickettsial homolog, mito protein domain, induction, MS/MS++	ENSMUSG00000054312	P58059	87		SharedDomain	NA	1.35	OrthologMitoHighConf	Ortholog	50-75pure	chr3	95862651	95870619	14	9	102	2330000000	74	all 14	8.2	8.2	8.3	7.7	8.4	8.2	7.2	7	8	8.5	8.7	7.8	8.3	8	Mitochondria (Supported)
76467	22921	Msrb2	2310050L06Rik|Mrsb|Ms|Msrb|Pilb	methionine sulfoxide reductase B2	MitoCarta3.0	APEX_matrix, targetP signal+, yeast mito homolog+, mito protein domain, coexpression, MS/MS++	Matrix	Metabolism > Detoxification > ROS and glutathione metabolism | Metabolism > Sulfur metabolism	Tmito	22.2126	0.005	1	APEX_matrix, targetP signal+, yeast mito homolog+, mito protein domain, coexpression, MS/MS++	ENSMUSG00000023094	Q78J03	175	1	SharedDomain	7	0.38	OrthologMitoLowConf	NoHomolog	50-75pure	chr2	19371635	19394971	13	12	154	2280000000	60	cerebrum, cerebellum, brainstem, spinalcord, kidney, liver, heart, skeletalmuscle, adipose, largeintestine, stomach, placenta, testis	8.5	8.3	8.7	8.3	8.5	7.6	8	7.7	8.3		8	7.9	7.9	7.7
73046	51218	Glrx5	-	glutaredoxin 5	MitoCarta3.0	literature, APEX_matrix, targetP signal+, yeast mito homolog+, Rickettsial homolog, mito protein domain, coexpression, MS/MS+	Matrix	Metabolism > Metals and cofactors > Fe-S cluster biosynthesis | Metabolism > Metals and cofactors > Fe-S-containing proteins	Tmito	22.0709	0.005	1	literature, APEX_matrix, targetP signal+, yeast mito homolog+, Rickettsial homolog, mito protein domain, coexpression, MS/MS+	ENSMUSG00000021102	Q80Y14	152	1	SharedDomain	7		OrthologMitoLowConf	Homolog	25-50pure	chr12	105032688	105040910	14	8	223	10900000000	39	all 14	8.6	8.5	8.7	8.6	9.2	9.2	8.2	8	9.1	9	9	8.8	9.2	8.9	Mitochondria (Supported)
103172	400916	Chchd10	1620401E04Rik|AI267078|Ndg|Ndg2	coiled-coil-helix-coiled-coil-helix domain containing 10	MitoCarta3.0	literature, targetP signal, yeast mito homolog+, mito protein domain, induction, coexpression++	IMS	0	Tmito	22.0487	0.005	1	literature, targetP signal, yeast mito homolog+, mito protein domain, induction, coexpression++	ENSMUSG00000049422	Q7TNL9	138	2	SharedDomain	46	5.24	OrthologMitoLowConf	NoHomolog		chr10	75935572	75937734																					Mitochondria (Supported)
67876	80219	Coq10b	1500041J02Rik|1700030I21Rik|9530077A17Rik|AV002237|AW742641	coenzyme Q10B	MitoCarta3.0	GFP, targetP signal, yeast mito homolog+, Rickettsial homolog, mito protein domain+, MS/MS+	MIM	Metabolism > Metals and cofactors > Coenzyme Q metabolism	Tmito	22.0063	0.005	1	GFP, targetP signal, yeast mito homolog+, Rickettsial homolog, mito protein domain+, MS/MS+	ENSMUSG00000025981	Q3THF9	242	2	MitoDomain	4		OrthologMitoLowConf	Homolog	25-50pure	chr1	55052769	55072702	11	6	32	369000000	40	cerebrum, cerebellum, brainstem, spinalcord, liver, heart, skeletalmuscle, adipose, largeintestine, stomach, placenta	7.3	7	7.6	6.5		7.2	8.1	7.9	7.7		7	7.3	6.8		Cytosol (Approved)
67554	253512	Slc25a30	4933433D23Rik|AV025504|AV221431|AW319655|KMCP|KMCP1	solute carrier family 25, member 30	MitoCarta3.0	literature, yeast mito homolog+, mito protein domain+, coexpression, MS/MS++	MIM	Metabolism > Sulfur metabolism | Small molecule transport > SLC25A family	Tmito	21.9678	0.005	1	literature, yeast mito homolog+, mito protein domain+, coexpression, MS/MS++	ENSMUSG00000022003	Q9CR58	291		MitoDomain	11		OrthologMitoLowConf	NoHomolog	75-100pure	chr14	75761998	75787037	5	16	34	600000000	78	cerebrum, cerebellum, liver, placenta, testis	7.2	7.3				7.1							7.5	8.7	Nucleoplasm (Approved)
50799	10165	Slc25a13	AI785475|Ct|Ctrn|ci	solute carrier family 25 (mitochondrial carrier, adenine nucleotide translocator), member 13	MitoCarta3.0	literature, yeast mito homolog+, mito protein domain+, coexpression, MS/MS++	MIM	Metabolism > Carbohydrate metabolism > Malate-aspartate shuttle | Metabolism > Amino acid metabolism > Urea cycle | Signaling > Calcium homeostasis > EF hand proteins | Small molecule transport > SLC25A family	Tmito	21.9678	0.005	1	literature, yeast mito homolog+, mito protein domain+, coexpression, MS/MS++	ENSMUSG00000015112	Q9QXX4	676		MitoDomain	10		OrthologMitoLowConf	NoHomolog	75-100pure	chr6	6041217	6217173	14	55	1834	168000000000	85	all 14	10	9.6	10	9.9	10.6	10.7	10.1	10	8.9	9.3	9.8	9.6	9.9	9.7	Mitochondria (Supported)
27376	1468	Slc25a10	Di|Dic	solute carrier family 25 (mitochondrial carrier, dicarboxylate transporter), member 10	MitoCarta3.0	literature, yeast mito homolog+, mito protein domain+, coexpression, MS/MS++	MIM	Metabolism > Carbohydrate metabolism > Gluconeogenesis | Metabolism > Carbohydrate metabolism > Malate-aspartate shuttle | Small molecule transport > SLC25A family	Tmito	21.9678	0.005	1	literature, yeast mito homolog+, mito protein domain+, coexpression, MS/MS++	ENSMUSG00000025792	Q9QZD8	287		MitoDomain	14		OrthologMitoLowConf	NoHomolog	75-100pure	chr11	120491836	120501161	12	25	608	39200000000	82	cerebrum, cerebellum, brainstem, spinalcord, kidney, liver, adipose, smallintestine, largeintestine, stomach, placenta, testis	8.3	8	8.5	8.9	9.9	9.9			10	9.6	9.5	8.5	9.5	9.2	Mitochondria (Supported)
12865	1346	Cox7a1	COX|COX7|COX7A|COX7AH|COX7AM	cytochrome c oxidase subunit 7A1	MitoCarta3.0	literature, targetP signal, mito protein domain+, induction, coexpression, MS/MS+	MIM	OXPHOS > Complex IV > CIV subunits | OXPHOS > OXPHOS subunits	Tmito	21.9553	0.005	1	literature, targetP signal, mito protein domain+, induction, coexpression, MS/MS+	ENSMUSG00000074218	P56392	80	2	MitoDomain	19	6.03	NoMitoHomolog	NoHomolog	25-50pure	chr7	30184170	30186030	13	6	167	5790000000	44	cerebrum, brainstem, spinalcord, kidney, liver, heart, skeletalmuscle, adipose, smallintestine, largeintestine, stomach, placenta, testis	7.7		8	7.3	8.2	7.4	9	9	8.2	9.1	7.2	9.2	7.5	8.3
67283	60386	Slc25a19	2900089E13Rik|DN|DNC|MUP|MUP1|TP|TPC	solute carrier family 25 (mitochondrial thiamine pyrophosphate carrier), member 19	MitoCarta3.0	literature, yeast mito homolog++, mito protein domain+, induction, coexpression, MS/MS	MIM	Metabolism > Vitamin metabolism > Vitamin B1 metabolism | Small molecule transport > SLC25A family	Tmito	21.9122	0.005	1	literature, yeast mito homolog++, mito protein domain+, induction, coexpression, MS/MS	ENSMUSG00000020744	Q9DAM5	318		MitoDomain	16	0.95	OrthologMitoHighConf	NoHomolog	25-50ambig	chr11	115614180	115628295	4	11	27	329000000	45	cerebellum, spinalcord, adipose, testis		7.4		7.6					8.2					8
69029	91689	Smdt1	1500032L24Rik|Emr|Emre	single-pass membrane protein with aspartate rich tail 1	MitoCarta3.0	literature, targetP signal, mito protein domain+, induction, coexpression+, MS/MS	MIM	Signaling > Calcium homeostasis > Calcium cycle | Small molecule transport > Calcium uniporter	Tmito	21.9112	0.005	1	literature, targetP signal, mito protein domain+, induction, coexpression+, MS/MS	ENSMUSG00000022452	Q9DB10	107	2	MitoDomain	38	0.97	NoMitoHomolog	NoHomolog	50-75ambig	chr15	82346045	82349062	11	4	82	1250000000	51	cerebrum, cerebellum, brainstem, spinalcord, kidney, adipose, smallintestine, largeintestine, stomach, placenta, testis	8.7	8.1	7.6	6.9	7.3				7.2	8.6	7.8	7.5	7.9	7	Mitochondria (Supported)
216767	29093	Mrpl22	E030011D16Rik|HSPC1|HSPC158|L22mt|MRP-|MRP-L22|MRP-L25|Rpm|Rpml25	mitochondrial ribosomal protein L22	MitoCarta3.0	literature, APEX_matrix, targetP signal, yeast mito homolog++, Rickettsial homolog, mito protein domain, MS/MS++	Matrix	Mitochondrial central dogma > Translation > Mitochondrial ribosome	Tmito	21.8537	0.005	1	literature, APEX_matrix, targetP signal, yeast mito homolog++, Rickettsial homolog, mito protein domain, MS/MS++	ENSMUSG00000020514	Q8BU88	206	2	SharedDomain	NA		OrthologMitoHighConf	Homolog	50-75pure	chr11	58171653	58179581	14	16	272	6260000000	62	all 14	8.8	8.4	8.8	8.2	8.9	8.5	8.2	8	8.6	8.6	9.2	8.2	8.8	8.3	Mitochondria (Approved)
64657	55173	Mrps10	1110038B19Rik|AW743084|Rpm|Rpms10	mitochondrial ribosomal protein S10	MitoCarta3.0	literature, APEX_matrix, targetP signal, yeast mito homolog++, Rickettsial homolog, mito protein domain, MS/MS++	Matrix	Mitochondrial central dogma > Translation > Mitochondrial ribosome	Tmito	21.8537	0.005	1	literature, APEX_matrix, targetP signal, yeast mito homolog++, Rickettsial homolog, mito protein domain, MS/MS++	ENSMUSG00000034729	G5E8U5	201	2	SharedDomain	NA		OrthologMitoHighConf	Homolog	50-75pure	chr17	47368886	47378679	14	14	155	3500000000	66	all 14	8.5	8.2	8.4	8.1	8.4	8.3	7.9	7.8	8.6	8.5	9	7.6	8.4	8.1	Mitochondria (Approved)
114896		Afg3l1	1700047G05Rik|3110061K15Rik	AFG3-like AAA ATPase 1	MitoCarta3.0	literature, targetP signal, yeast mito homolog, Rickettsial homolog, mito protein domain+, coexpression, MS/MS+	MIM	Protein import, sorting and homeostasis > Protein homeostasis > Proteases	Tmito	21.8459	0.004	1	literature, targetP signal, yeast mito homolog, Rickettsial homolog, mito protein domain+, coexpression, MS/MS+	ENSMUSG00000031967	Q920A7	789	2	MitoDomain	12		HomologMitoLowConf	Homolog	25-50pure	chr8	123477861	123503916	14	25	292	6720000000	31	all 14	8.5	8.7	8.7	8.5	9.2	8.7	8.2	8.1	8.8	8.7	8.8	8.4	8.7	8.6
14149	2232	Fdxr	AR	ferredoxin reductase	MitoCarta3.0	literature, APEX_matrix, targetP signal, yeast mito homolog++, coexpression, MS/MS++	Matrix	Metabolism > Lipid metabolism > Cholesterol, bile acid, steroid synthesis | Metabolism > Metals and cofactors > Heme synthesis and processing | Metabolism > Metals and cofactors > Fe-S cluster biosynthesis | Metabolism > Vitamin metabolism > Vitamin D metabolism	Tmito	21.7468	0.004	1	literature, APEX_matrix, targetP signal, yeast mito homolog++, coexpression, MS/MS++	ENSMUSG00000018861	Q61578	494	2	NA	8		OrthologMitoHighConf	NoHomolog	75-100pure	chr11	115268024	115276969	9	31	210	9400000000	78	spinalcord, kidney, liver, adipose, smallintestine, largeintestine, stomach, placenta, testis				7.5	7.9	8.5			8.4	8.6	8.6	8.5	9.3	9.7	Mitochondria (Enhanced)
380773	81892	Slirp	1810035L17Rik	SRA stem-loop interacting RNA binding protein	MitoCarta3.0	literature, APEX_matrix, GFP, targetP signal+, mito protein domain, induction, coexpression, MS/MS++	Matrix	Mitochondrial central dogma > mtRNA metabolism > mtRNA stability and decay | Mitochondrial central dogma > Translation	Tmito	21.7383	0.004	1	literature, APEX_matrix, GFP, targetP signal+, mito protein domain, induction, coexpression, MS/MS++	ENSMUSG00000021040	Q9D8T7	112	1	SharedDomain	11	1.03	NoMitoHomolog	NoHomolog	75-100pure	chr12	87443895	87449924	14	20	317	12100000000	96	all 14	8.8	8.3	8.4	8.7	9.2	9.2	8.5	8.1	8.9	9.1	9.3	8.9	9.2	8.7	Mitochondria (Supported)
67811	26073	Poldip2	1300003F06Rik|Pdip38	polymerase (DNA-directed), delta interacting protein 2	MitoCarta3.0	literature, APEX_matrix, targetP signal+, induction, coexpression++, MS/MS++	Matrix	Mitochondrial central dogma > mtDNA maintenance > mtDNA nucleoid	Tmito	21.734	0.004	1	literature, APEX_matrix, targetP signal+, induction, coexpression++, MS/MS++	ENSMUSG00000001100	Q91VA6	368	1	NonMitoDomain	41	0.73	NoMitoHomolog	NoHomolog	50-75pure	chr11	78512295	78522736	14	23	186	6840000000	68	all 14	8.1	8.2	8.5	7.6	8.9	8.5	7.7	8.2	9	8.1	8.6	8.1	9.3	9	Mitochondria (Approved)
257633	197322	Acsf3	BB101783	acyl-CoA synthetase family member 3	MitoCarta3.0	APEX_matrix, targetP signal+, Rickettsial homolog, mito protein domain, coexpression+, MS/MS++	Matrix	Metabolism > Lipid metabolism > Type II fatty acid synthesis	Tmito	21.7331	0.004	1	APEX_matrix, targetP signal+, Rickettsial homolog, mito protein domain, coexpression+, MS/MS++	ENSMUSG00000015016	Q3URE1	583	1	SharedDomain	30		NoMitoHomolog	Homolog	50-75pure	chr8	122775504	122817881	14	35	407	9250000000	67	all 14	8.6	8.2	8.5	8.8	9.3	8.6	8.4	8	9.2	8.9	9.1	9	8.5	7.7
69089	5018	Oxa1l	1810020M02Rik|AI894287	oxidase assembly 1-like	MitoCarta3.0	literature, APEX_matrix, targetP signal+, yeast mito homolog++, Rickettsial homolog, mito protein domain, coexpression	MIM	Protein import, sorting and homeostasis > Protein import and sorting > OXA | Mitochondrial central dogma > Translation	Tmito	21.7025	0.004	1	literature, APEX_matrix, targetP signal+, yeast mito homolog++, Rickettsial homolog, mito protein domain, coexpression	ENSMUSG00000000959	Q8BGA9	433	1	SharedDomain	9		OrthologMitoHighConf	Ortholog	0-25ambig	chr14	54360840	54369669	10	10	64	873000000	19	cerebrum, brainstem, spinalcord, kidney, heart, adipose, smallintestine, largeintestine, placenta, testis	7.5		7.7	7.2	8		7.7		8.3	7.9	8		8.3	7.6	Mitochondria (Supported)
269951	3418	Idh2	E430004F23|ID|IDPm|Idh-|Idh-2	isocitrate dehydrogenase 2 (NADP+), mitochondrial	MitoCarta3.0	literature, APEX_matrix, targetP signal+, Rickettsial homolog, mito protein domain, induction, coexpression, MS/MS++	Matrix	Metabolism > Carbohydrate metabolism > TCA cycle	Tmito	21.6918	0.004	1	literature, APEX_matrix, targetP signal+, Rickettsial homolog, mito protein domain, induction, coexpression, MS/MS++	ENSMUSG00000030541	P54071	452	1	SharedDomain	6	1.06	NoMitoHomolog	Homolog	50-75pure	chr7	80094846	80115350	14	43	2455	287000000000	73	all 14	9.2	8.7	9.1	9.1	10.7	10	11.1	9.8	10	10.4	9.9	10.4	10.4	9.4	Mitochondria (Supported)
27425	10632	Atp5l	4933437C06Rik|Atp5mg	ATP synthase, H+ transporting, mitochondrial F0 complex, subunit G	MitoCarta3.0	literature, APEX_matrix, yeast mito homolog++, mito protein domain+, MS/MS++	MIM	OXPHOS > Complex V > CV subunits | OXPHOS > OXPHOS subunits | Mitochondrial dynamics and surveillance > Cristae formation	Tmito	21.6458	0.004	1	literature, APEX_matrix, yeast mito homolog++, mito protein domain+, MS/MS++	ENSMUSG00000038717	Q9CPQ8	103	5	MitoDomain	NA		OrthologMitoHighConf	NoHomolog	75-100pure	chr9	44913247	44920742	14	15	676	213000000000	97	all 14	10.2	10	10.1	10	10.9	10.1	10	9.2	9.8	10.1	10.2	10	9.9	9.7	Mitochondria (Supported)
69168	51027	Bola1	1810037G04Rik	bolA-like 1 (E. coli)	MitoCarta3.0	GFP, targetP signal+, Rickettsial homolog, mito protein domain, coexpression, MS/MS++	Matrix	Metabolism > Metals and cofactors > Fe-S cluster biosynthesis | Metabolism > Metals and cofactors > Fe-S-containing proteins	Tmito	21.6421	0.004	1	GFP, targetP signal+, Rickettsial homolog, mito protein domain, coexpression, MS/MS++	ENSMUSG00000015943	Q9D8S9	137	1	SharedDomain	18		NoMitoHomolog	Ortholog	50-75pure	chr3	96196587	96197586	13	8	83	899000000	67	cerebrum, brainstem, spinalcord, kidney, liver, heart, skeletalmuscle, adipose, smallintestine, largeintestine, stomach, placenta, testis	7.1		7.6	7.6	7.9	8.3	6.5	6.6	8.3	7.7	7.7	7.4	8	8
68126	51011	Fahd2a	1500003K14Rik|B430104H02Rik|Cgi-105|Fahd2	fumarylacetoacetate hydrolase domain containing 2A	MitoCarta3.0	APEX_matrix, targetP signal, yeast mito homolog, mito protein domain, induction, coexpression, MS/MS++	Matrix	0	Tmito	21.5959	0.004	1	APEX_matrix, targetP signal, yeast mito homolog, mito protein domain, induction, coexpression, MS/MS++	ENSMUSG00000027371	Q3TC72	313	2	SharedDomain	15	1	HomologMitoLowConf	NoHomolog	75-100pure	chr2	127436214	127444565	14	21	293	15000000000	78	all 14	9.1	8.7	9	9.1	9.4	8.5	8.8	7.7	9.4	8.4	8.7	8.5	7.8	9.6
67636	144363	Etfrf1	4930469P12Rik|AL022899|Gh|Ghiso|Lyr|Lyrm5	electron transfer flavoprotein regulatory factor 1	MitoCarta3.0	mito protein domain+, induction, coexpression, MS/MS++	Matrix	Metabolism > Electron carriers > Q-linked reactions, other	Tpossible_mito	21.5276	0.004	1	mito protein domain+, induction, coexpression, MS/MS++	ENSMUSG00000040370	Q91V16	86		MitoDomain	26	1.73	NoMitoHomolog	NoHomolog	75-100pure	chr6	145211133	145216542	11	16	157	1630000000	88	cerebrum, brainstem, spinalcord, kidney, liver, heart, adipose, smallintestine, largeintestine, stomach, placenta	6.9		7.6	7	8.2	8.5	8.2		8.8	7.8	7.6	7.9	7.8
68197	4718	Ndufc2	1810004I06Rik|2010300P09Rik|G1|R75094	NADH:ubiquinone oxidoreductase subunit C2	MitoCarta3.0	literature, APEX_IMS, mito protein domain+, coexpression++, MS/MS++	MIM	OXPHOS > Complex I > CI subunits | OXPHOS > OXPHOS subunits	Tmito	21.4388	0.004	1	literature, APEX_IMS, mito protein domain+, coexpression++, MS/MS++	ENSMUSG00000030647	Q9CQ54	120		MitoDomain	46		NoMitoHomolog	NoHomolog	75-100pure	chr7	97400002	97407800	14	17	716	79500000000	81	all 14	9.9	9.8	10	9.6	10.1	9.7	9.5	9.2	9.6	9.8	9.8	9.7	9.5	9.3	Mitochondria (Supported)
68375	4702	Ndufa8	0610033L03Rik|AW261656|CI-19kD|CI-PGIV	NADH:ubiquinone oxidoreductase subunit A8	MitoCarta3.0	literature, APEX_IMS, mito protein domain, induction, coexpression++, MS/MS++	MIM	OXPHOS > Complex I > CI subunits | OXPHOS > OXPHOS subunits	Tmito	21.4229	0.004	1	literature, APEX_IMS, mito protein domain, induction, coexpression++, MS/MS++	ENSMUSG00000026895	Q9DCJ5	172		SharedDomain	48	1.84	NoMitoHomolog	NoHomolog	75-100pure	chr2	36036333	36049292	14	19	847	133000000000	89	all 14	10.3	9.9	10.4	9.8	10.2	9.9	10.1	9.4	9.7	10	9.9	9.8	9.8	9.4	Mitochondria (Supported)
270685	25902	Mthfd1l	2410004L15Rik|AI647056|Fthfsdc|Fthfsdc1	methylenetetrahydrofolate dehydrogenase (NADP+ dependent) 1-like	MitoCarta3.0	literature, APEX_matrix, targetP signal+, yeast mito homolog+, Rickettsial homolog, mito protein domain, MS/MS++	Matrix	Metabolism > Vitamin metabolism > Folate and 1-C metabolism	Tmito	21.4171	0.004	1	literature, APEX_matrix, targetP signal+, yeast mito homolog+, Rickettsial homolog, mito protein domain, MS/MS++	ENSMUSG00000040675	Q3V3R1	977	1	SharedDomain	3		OrthologMitoLowConf	Homolog	50-75pure	chr10	3973074	4167081	12	65	1172	32900000000	70	cerebrum, cerebellum, brainstem, spinalcord, kidney, liver, adipose, smallintestine, largeintestine, stomach, placenta, testis	9.7	9.7	9.7	8.7	7.1	6.6			9.1	8.4	9.6	8.5	9.7	9.8	Mitochondria (Supported)
236900	5165	Pdk3	2610001M10Rik|AI035637	pyruvate dehydrogenase kinase, isoenzyme 3	MitoCarta3.0	literature, APEX_matrix, targetP signal, yeast mito homolog+, mito protein domain+, MS/MS++	Matrix	Metabolism > Carbohydrate metabolism > Pyruvate metabolism	Tmito	21.4	0.004	1	literature, APEX_matrix, targetP signal, yeast mito homolog+, mito protein domain+, MS/MS++	ENSMUSG00000035232	Q922H2	415	2	MitoDomain	4		OrthologMitoLowConf	NoHomolog	50-75pure	chrX	93764615	93832095	12	26	245	6180000000	66	cerebrum, cerebellum, brainstem, spinalcord, kidney, skeletalmuscle, adipose, smallintestine, largeintestine, stomach, placenta, testis	8.7	8.3	8.5	8.8	8.5			6.7	8.3	9	8.8	8.5	8.4	9.3	Mitochondria (Supported)
66379	84987	Cox14	2310016M24Rik|AA959804	cytochrome c oxidase assembly protein 14	MitoCarta3.0	literature, GFP, mito protein domain+, induction, coexpression++, MS/MS+	MIM	Mitochondrial central dogma > Translation > Translation factors | OXPHOS > Complex IV > CIV assembly factors | OXPHOS > OXPHOS assembly factors	Tmito	21.3883	0.004	1	literature, GFP, mito protein domain+, induction, coexpression++, MS/MS+	ENSMUSG00000023020	Q8BH51	57		MitoDomain	48	1.13	NoMitoHomolog	NoHomolog	75-100ambig	chr15	99725617	99728136	8	6	30	1790000000	81	cerebrum, cerebellum, brainstem, spinalcord, kidney, heart, smallintestine, testis	8.3	7.4	7.6	6.1	8.3		7.5			9				8.3	Mitochondria (Supported)
270076	2639	Gcdh	9030411L18|AI266902|D17825|GCD	glutaryl-Coenzyme A dehydrogenase	MitoCarta3.0	literature, APEX_matrix, targetP signal+, mito protein domain+, coexpression, MS/MS++	Matrix	Metabolism > Amino acid metabolism > Lysine metabolism	Tmito	21.382	0.004	1	literature, APEX_matrix, targetP signal+, mito protein domain+, coexpression, MS/MS++	ENSMUSG00000003809	Q60759	447	1	MitoDomain	12		NoMitoHomolog	NoHomolog	50-75pure	chr8	84886386	84893921	14	32	499	23800000000	75	all 14	8.4	7.5	8.9	8.4	9.9	10	8.6	7.7	9	8.6	8.6	9.1	9	8.6	Mitochondria (Supported)
66493	51258	Mrpl51	2610511M02Rik|CDA0|CDA09|HSPC2|HSPC241|Mrp|Mrp64	mitochondrial ribosomal protein L51	MitoCarta3.0	literature, APEX_matrix, targetP signal+, mito protein domain+, coexpression, MS/MS++	Matrix	Mitochondrial central dogma > Translation > Mitochondrial ribosome	Tmito	21.382	0.004	1	literature, APEX_matrix, targetP signal+, mito protein domain+, coexpression, MS/MS++	ENSMUSG00000030335	Q9CPY1	128	1	MitoDomain	17		NoMitoHomolog	NoHomolog	50-75pure	chr6	125192199	125194392	13	12	102	2140000000	56	cerebrum, cerebellum, spinalcord, kidney, liver, heart, skeletalmuscle, adipose, smallintestine, largeintestine, stomach, placenta, testis	7.9	7.5		7.7	8.3	8.1	8.6	8.1	8.2	8.4	8.5	8	8.4	8	Mitochondria (Supported)
14651	3029	Hagh	BC019817|Gl|Glo|Glo-2|Glo2|Rs|Rsp29	hydroxyacyl glutathione hydrolase	MitoCarta3.0	literature, APEX_matrix, targetP signal+, mito protein domain, induction, coexpression, MS/MS++	Matrix	Metabolism > Detoxification > ROS and glutathione metabolism	Tmito	21.3661	0.004	1	literature, APEX_matrix, targetP signal+, mito protein domain, induction, coexpression, MS/MS++	ENSMUSG00000024158	Q99KB8	309	1	SharedDomain	11	3.34	NoMitoHomolog	NoHomolog	50-75pure	chr17	24850489	24864450	12	17	155	2380000000	63	cerebrum, cerebellum, brainstem, spinalcord, kidney, liver, adipose, smallintestine, largeintestine, stomach, placenta, testis	8	7.6	7.9	8.2	8.7	8.7			8.3	8.4	7.9	7.3	8.1	8.5
17827	4580	Mtx1	Gca|Gcap6|Mtx	metaxin 1	MitoCarta3.0	literature, yeast mito homolog++, mito protein domain+, coexpression, MS/MS++	MOM	Protein import, sorting and homeostasis > Protein import and sorting > SAM | Mitochondrial dynamics and surveillance > Intramitochondrial membrane interactions	Tmito	21.3512	0.004	1	literature, yeast mito homolog++, mito protein domain+, coexpression, MS/MS++	ENSMUSG00000064068	F7C846	461		MitoDomain	5		OrthologMitoHighConf	NoHomolog	50-75pure	chr3	89209080	89214335	14	30	435	9710000000	62	all 14	8.9	8.7	8.8	8.4	9.1	8.7	8.5	7.4	9	7.3	9.1	8.6	9.3	8.9	Mitochondria (Supported)
69955	10667	Fars2	Fa|Fars1|pheRS	phenylalanine-tRNA synthetase 2 (mitochondrial)	MitoCarta3.0	literature, APEX_matrix, targetP signal, yeast mito homolog+, Rickettsial homolog, mito protein domain, induction, coexpression, MS/MS	Matrix	Mitochondrial central dogma > Translation > mt-tRNA synthetases	Tmito	21.3387	0.004	1	literature, APEX_matrix, targetP signal, yeast mito homolog+, Rickettsial homolog, mito protein domain, induction, coexpression, MS/MS	ENSMUSG00000021420	Q99M01	451	4	SharedDomain	23	1.09	OrthologMitoLowConf	Homolog	25-50ambig	chr13	36117642	36537595	5	13	27	290000000	41	adipose, largeintestine, stomach, placenta, testis									7.5		7.8	7.5	7.7	8.1	Plasma membrane (Uncertain)
234309	84869	Cbr4	A730083J17Rik|BC009118	carbonyl reductase 4	MitoCarta3.0	literature, APEX_matrix, Rickettsial homolog, mito protein domain, induction, coexpression+, MS/MS++	Matrix	Metabolism > Lipid metabolism > Type II fatty acid synthesis	Tmito	21.2618	0.004	1	literature, APEX_matrix, Rickettsial homolog, mito protein domain, induction, coexpression+, MS/MS++	ENSMUSG00000031641	Q91VT4	236	5	SharedDomain	37	1.05	NoMitoHomolog	Homolog	75-100pure	chr8	61487733	61503500	14	20	423	19400000000	76	all 14	9.1	9.1	9.2	8.9	9.4	9.6	9.1	8.3	9.1	8.5	8.9	8.6	9.2	9.3
75398	64983	Mrpl32	0610033O15Rik	mitochondrial ribosomal protein L32	MitoCarta3.0	literature, APEX_matrix, yeast mito homolog++, Rickettsial homolog, mito protein domain, coexpression, MS/MS	Matrix	Mitochondrial central dogma > Translation > Mitochondrial ribosome	Tmito	21.2603	0.004	1	literature, APEX_matrix, yeast mito homolog++, Rickettsial homolog, mito protein domain, coexpression, MS/MS	ENSMUSG00000015672	Q9DCI9	187	5	SharedDomain	20		OrthologMitoHighConf	Ortholog	25-50ambig	chr13	14610300	14613037	12	11	70	1050000000	46	cerebrum, brainstem, spinalcord, liver, heart, skeletalmuscle, adipose, smallintestine, largeintestine, stomach, placenta, testis	7.7		7.7	7.1		8	7.2	6.7	7.8	8	8.3	7.3	8.3	8.3
69662	221545	2310061I04Rik	-	RIKEN cDNA 2310061I04 gene	MitoCarta3.0	targetP signal, induction, coexpression++, MS/MS+	Matrix	0	Tpossible_mito	21.2418	0.004	1	targetP signal, induction, coexpression++, MS/MS+	ENSMUSG00000050705	B8JJ69	315	2	NA	45	2.65	NoMitoHomolog	NoHomolog	25-50pure	chr17	35892676	35897378	14	14	224	4810000000	41	all 14	9	8.9	9.1	8.8	8.2	7.7	7.8	8.1	8.1	7.6	8.2	7.8	7.6	8.2
68165	112812	Fdx2	B230118G17Rik|Fdx1|Fdx1l	ferredoxin 2	MitoCarta3.0	APEX_matrix, targetP signal+, yeast mito homolog+, Rickettsial homolog, mito protein domain, coexpression, MS/MS	Matrix	Metabolism > Metals and cofactors > Heme synthesis and processing | Metabolism > Metals and cofactors > Fe-S cluster biosynthesis | Metabolism > Metals and cofactors > Fe-S-containing proteins	Tmito	21.2258	0.004	1	APEX_matrix, targetP signal+, yeast mito homolog+, Rickettsial homolog, mito protein domain, coexpression, MS/MS	ENSMUSG00000079677	Q9CPW2	174	1	SharedDomain	13		OrthologMitoLowConf	Homolog	25-50ambig	chr9	21067519	21073514	11	7	57	886000000	47	cerebrum, cerebellum, brainstem, spinalcord, liver, skeletalmuscle, adipose, largeintestine, stomach, placenta, testis	8.3	8	8	7.7		7.7		6.9	8.1		7.8	7.3	7.9	8.1
17709	4513	mt-Co2	-	cytochrome c oxidase subunit II	MitoCarta3.0	literature, APEX_IMS, APEX_matrix, yeast mito homolog++, Rickettsial homolog, mito protein domain+, MS/MS+	MIM	OXPHOS > Complex IV > CIV subunits | OXPHOS > OXPHOS subunits	Tmito	21.1463	0.004	1	literature, APEX_IMS, APEX_matrix, yeast mito homolog++, Rickettsial homolog, mito protein domain+, MS/MS+	ENSMUSG00000064354	P00405	227		MitoDomain	NA		OrthologMitoHighConf	Ortholog	25-50pure	chrM	7012	7696	14	10	2001	442000000000	45	all 14	10.6	10.5	10.7	10.5	10.7	10.4	10.7	9.9	10.3	10.5	10.6	10.4	10.3	10
17705	4508	mt-Atp6	-	ATP synthase F0 subunit 6	MitoCarta3.0	literature, yeast mito homolog++, Rickettsial homolog, mito protein domain+, MS/MS+	MIM	OXPHOS > Complex V > CV subunits | OXPHOS > OXPHOS subunits	Tmito	21.1463	0.004	1	literature, yeast mito homolog++, Rickettsial homolog, mito protein domain+, MS/MS+	ENSMUSG00000064357	P00848	226		MitoDomain	NA		OrthologMitoHighConf	Ortholog	25-50pure	chrM	7926	8607	14	4	267	7530000000	26	all 14	9.1	8.9	9.2	7.8	8.6	8.2	8.5	9.1	8.3	8.7	8.2	8.4	8.2	8.3
68015	10131	Trap1	2410002K23Rik|HSP|HSP75	TNF receptor-associated protein 1	MitoCarta3.0	APEX_matrix, GFP, targetP signal, Rickettsial homolog, mito protein domain, coexpression++, MS/MS+	Matrix	Protein import, sorting and homeostasis > Protein homeostasis > Chaperones	Tmito	21.1386	0.004	1	APEX_matrix, GFP, targetP signal, Rickettsial homolog, mito protein domain, coexpression++, MS/MS+	ENSMUSG00000005981	Q9CQN1	706	2	SharedDomain	45		NoMitoHomolog	Homolog	75-100ambig	chr16	4039976	4077810	14	60	1641	97800000000	77	all 14	9.4	9	9.5	9.5	10.4	10	9	9.3	10.1	9.9	10.1	9.4	10	9.7	Mitochondria (Enhanced)
14571	2820	Gpd2	AA408484|AI448216|AU021455|AW494132|GPDH|Gdm1|Gpd-m|Gpdh-m|TISP38	glycerol phosphate dehydrogenase 2, mitochondrial	MitoCarta3.0	literature, APEX_IMS, yeast mito homolog++, mito protein domain, coexpression, MS/MS++	MIM	Metabolism > Carbohydrate metabolism > Glycerol phosphate shuttle | Metabolism > Electron carriers > Q-linked reactions, other	Tmito	21.1372	0.004	1	literature, APEX_IMS, yeast mito homolog++, mito protein domain, coexpression, MS/MS++	ENSMUSG00000026827	Q64521	727	5	SharedDomain	15		OrthologMitoHighConf	NoHomolog	75-100pure	chr2	57237677	57370719	13	69	2761	140000000000	91	cerebrum, cerebellum, brainstem, spinalcord, kidney, liver, skeletalmuscle, adipose, smallintestine, largeintestine, stomach, placenta, testis	10.2	9.8	10.1	10.1	9.9	9.6		10.3	10.3	10.1	9.8	9.9	9.7	9.9
11306	22	Abcb7	AA517758|AU019072|Abc|Abc7	ATP-binding cassette, sub-family B (MDR/TAP), member 7	MitoCarta3.0	literature, APEX_matrix, targetP signal, yeast mito homolog+, Rickettsial homolog, mito protein domain, coexpression+, MS/MS+	MIM	Metabolism > Metals and cofactors > Heme synthesis and processing | Metabolism > Metals and cofactors > Fe-S cluster biosynthesis | Metabolism > Metals and cofactors > Molybdenum cofactor synthesis and proteins | Small molecule transport > ABC transporters	Tmito	21.0529	0.004	1	literature, APEX_matrix, targetP signal, yeast mito homolog+, Rickettsial homolog, mito protein domain, coexpression+, MS/MS+	ENSMUSG00000031333	Q61102	752	4	SharedDomain	35		OrthologMitoLowConf	Homolog	25-50pure	chrX	104280564	104413846	14	36	739	6650000000	43	all 14	9	8.8	9	8.8	8.8	8.6	7.2	8.9	8	8.7	8.7	8.2	8.2	7.5	Mitochondria (Supported)
15108	3028	Hsd17b10	17bHSD10|Ad|Ads9|ER|ERAB|Hadh|Hadh2	hydroxysteroid (17-beta) dehydrogenase 10	MitoCarta3.0	literature, APEX_matrix, targetP signal, Rickettsial homolog, mito protein domain, induction, coexpression, MS/MS++	Matrix	Mitochondrial central dogma > mtRNA metabolism > mtRNA granules | Mitochondrial central dogma > mtRNA metabolism > Polycistronic mtRNA processing | Mitochondrial central dogma > mtRNA metabolism > mt-tRNA modifications | Metabolism > Lipid metabolism > Fatty acid oxidation | Metabolism > Lipid metabolism > Cholesterol, bile acid, steroid synthesis | Metabolism > Amino acid metabolism > Branched-c…	Tmito	21.0515	0.004	1	literature, APEX_matrix, targetP signal, Rickettsial homolog, mito protein domain, induction, coexpression, MS/MS++	ENSMUSG00000025260	Q99N15	261	4	SharedDomain	25	0.66	NoMitoHomolog	Homolog	75-100pure	chrX	152001895	152004442	14	22	2396	194000000000	96	all 14	10.2	10.1	10.2	10	10.2	10.6	10	9.2	10.1	9.9	10.1	10.3	10.2	10
14661	2746	Glud1	AI118167|Gdh-X|Glu|Glud|Gludl	glutamate dehydrogenase 1	MitoCarta3.0	literature, APEX_matrix, targetP signal, yeast mito homolog, Rickettsial homolog, mito protein domain, coexpression, MS/MS++	Matrix	Metabolism > Amino acid metabolism > Glutamate metabolism | Metabolism > Amino acid metabolism > GABA metabolism	Tmito	21.0307	0.004	1	literature, APEX_matrix, targetP signal, yeast mito homolog, Rickettsial homolog, mito protein domain, coexpression, MS/MS++	ENSMUSG00000021794	P26443	558	3	SharedDomain	9	0.36	HomologMitoHighConf	Ortholog	50-75pure	chr14	34310726	34345033	14	49	4225	459000000000	74	all 14	10.6	10.1	10.8	10.5	10.5	11	9.3	9.3	10.4	10.8	10.1	9.9	10.8	9.6	Mitochondria (Supported)
11669	217	Aldh2	AHD-M1|ALDH-E2|ALDHI|Ahd|Ahd-|Ahd-5|Ahd5	aldehyde dehydrogenase 2, mitochondrial	MitoCarta3.0	literature, APEX_matrix, targetP signal, yeast mito homolog+, mito protein domain, coexpression, MS/MS++	Matrix	Metabolism > Detoxification > Xenobiotic metabolism	Tmito	21.004	0.004	1	literature, APEX_matrix, targetP signal, yeast mito homolog+, mito protein domain, coexpression, MS/MS++	ENSMUSG00000029455	P47738	519	2	SharedDomain	5		OrthologMitoLowConf	NoHomolog	75-100pure	chr5	121567686	121593824	14	51	2836	389000000000	80	all 14	9.4	9.1	9.5	9.5	10.6	10.8	9.7	9.2	10.9	10.7	10.5	10	10.4	10.8
233870	7284	Tufm	2300002G02Rik|C76308|C76389|EF-TuMT|EFTU	Tu translation elongation factor, mitochondrial	MitoCarta3.0	literature, APEX_matrix, targetP signal, yeast mito homolog+, Rickettsial homolog, mito protein domain, MS/MS++	Matrix	Mitochondrial central dogma > Translation > Translation factors	Tmito	20.9566	0.004	1	literature, APEX_matrix, targetP signal, yeast mito homolog+, Rickettsial homolog, mito protein domain, MS/MS++	ENSMUSG00000073838	Q8BFR5	452	2	SharedDomain	NA		OrthologMitoLowConf	Homolog	75-100pure	chr7	126487354	126490731	14	37	1935	110000000000	76	all 14	9.7	9.1	9.7	9.7	10.1	9.7	10	9.6	9.9	10.2	10	9.9	10.2	9.6	Mitochondria (Enhanced)
66592	30968	Stoml2	0610038F01Rik|MSLP2|SL|SLP-2	stomatin (Epb7.2)-like 2	MitoCarta3.0	literature, APEX_matrix, targetP signal+, Rickettsial homolog, mito protein domain, coexpression, MS/MS++	MIM	Protein import, sorting and homeostasis > Protein homeostasis	Tmito	20.9386	0.004	1	literature, APEX_matrix, targetP signal+, Rickettsial homolog, mito protein domain, coexpression, MS/MS++	ENSMUSG00000028455	Q99JB2	353	1	SharedDomain	16		NoMitoHomolog	Homolog	75-100pure	chr4	43027689	43031384	14	28	465	21000000000	83	all 14	9	8.7	9.2	8.7	9.3	8.8	8.3	8.8	9.4	9.1	9.2	8.7	9.8	9.2	Cytosol;Plasma membrane (Supported)
28200	10901	Dhrs4	AI043103|AI790593|CR|D14Ucl|D14Ucla2|NDRD|PHCR|PSCD|R|RRD|mouNRDR	dehydrogenase/reductase (SDR family) member 4	MitoCarta3.0	targetP signal+, Rickettsial homolog, mito protein domain, coexpression, MS/MS++	Matrix	Metabolism > Vitamin metabolism > Vitamin A metabolism	Tpossible_mito	20.9386	0.004	1	targetP signal+, Rickettsial homolog, mito protein domain, coexpression, MS/MS++	ENSMUSG00000022210	Q99LB2	279	1	SharedDomain	16		NoMitoHomolog	Homolog	75-100pure	chr14	55478757	55490340	14	26	489	33700000000	88	all 14	9.1	8.9	9.5	9	10	10	9.3	8.1	9.2	9.2	9	8.6	8.8	9.2	Vesicles (Approved)
56752	223	Aldh9a1	AA139417|Abaldh|ESTM4|ESTM40|TMABA-|TMABA-DH|Tmabadh	aldehyde dehydrogenase 9, subfamily A1	MitoCarta3.0	APEX_matrix, targetP signal, yeast mito homolog+, mito protein domain, coexpression, MS/MS++	Matrix	Metabolism > Amino acid metabolism > GABA metabolism | Metabolism > Detoxification > ROS and glutathione metabolism	Tmito	20.8913	0.004	1	APEX_matrix, targetP signal, yeast mito homolog+, mito protein domain, coexpression, MS/MS++	ENSMUSG00000026687	Q9JLJ2	518	2	SharedDomain	10		OrthologMitoLowConf	NoHomolog	50-75pure	chr1	167349990	167368530	10	28	251	14100000000	65	brainstem, spinalcord, kidney, liver, adipose, smallintestine, largeintestine, stomach, placenta, testis			7.7	8.1	9.5	9.3			9	9.5	8.2	8.3	9.5	8.9	Cytosol (Approved)
244141	79731	Nars2	AI875199	asparaginyl-tRNA synthetase 2 (mitochondrial)(putative)	MitoCarta3.0	GFP, targetP signal+, yeast mito homolog++, Rickettsial homolog, mito protein domain, coexpression	Matrix	Mitochondrial central dogma > Translation > mt-tRNA synthetases	Tmito	20.8863	0.004	1	GFP, targetP signal+, yeast mito homolog++, Rickettsial homolog, mito protein domain, coexpression	ENSMUSG00000018995	Q8BGV0	477	1	SharedDomain	16		OrthologMitoHighConf	Homolog	0-25ambig	chr7	96951526	97064757	5	6	16	411000000	17	spinalcord, adipose, largeintestine, stomach, placenta				7.6					7.5		8.4	7.8	7.6		Mitochondria;Nucleoplasm (Approved)
219189	23078	Vwa8	1300010F03Rik|4932416F07Rik|AI957255|Kiaa0564|mKIAA0564	von Willebrand factor A domain containing 8	MitoCarta3.0	APEX_matrix, targetP signal, yeast mito homolog, mito protein domain, coexpression+, MS/MS++	Matrix	0	Tmito	20.8714	0.004	1	APEX_matrix, targetP signal, yeast mito homolog, mito protein domain, coexpression+, MS/MS++	ENSMUSG00000058997	Q8CC88	1905	2	SharedDomain	32	0.33	HomologMitoLowConf	NoHomolog	75-100pure	chr14	78849177	79202310	14	161	3053	89800000000	77	all 14	9.1	9.3	9.6	8.5	10.6	9.8	9.4	9.8	9.5	9.2	10.1	9.6	9.3	9.6	Lipid droplets;Vesicles (Approved)
99045	64949	Mrps26	AI648866|GI00|GI008|MRP-|MRP-S13|MRP-S26|Rpm|Rpms13	mitochondrial ribosomal protein S26	MitoCarta3.0	literature, APEX_matrix, targetP signal, mito protein domain+, induction, coexpression, MS/MS+	Matrix	Mitochondrial central dogma > Translation > Mitochondrial ribosome	Tmito	20.871	0.004	1	literature, APEX_matrix, targetP signal, mito protein domain+, induction, coexpression, MS/MS+	ENSMUSG00000037740	Q80ZS3	200	2	MitoDomain	10	0.86	NoMitoHomolog	NoHomolog	75-100ambig	chr2	130563756	130565394	14	21	220	6230000000	79	all 14	8.8	8.6	8.7	8.6	8.5	8.5	8.2	7.6	8.7	8.5	9.2	8.3	8.9	8.1	Mitochondria (Supported)
268822	203054	Adck5	A230108P17	aarF domain containing kinase 5	MitoCarta3.0	targetP signal, yeast mito homolog+, Rickettsial homolog, mito protein domain, induction, coexpression, MS/MS	unknown	0	Tpossible_mito	20.7925	0.004	1	targetP signal, yeast mito homolog+, Rickettsial homolog, mito protein domain, induction, coexpression, MS/MS	ENSMUSG00000022550	Q80V03	582	2	SharedDomain	7	0.77	OrthologMitoLowConf	Homolog	0-25pure	chr15	76576358	76595811	3	5	11	22500000	9	cerebrum, largeintestine, testis	6.4										7.1			6.9	Cytosol;Plasma membrane (Approved)
71941	79587	Cars2	2310051N18Rik|2410044A07Rik|D530030H10Rik|cysRS	cysteinyl-tRNA synthetase 2 (mitochondrial)(putative)	MitoCarta3.0	APEX_matrix, targetP signal+, Rickettsial homolog, mito protein domain, coexpression++, MS/MS	Matrix	Mitochondrial central dogma > Translation > mt-tRNA synthetases	Tmito	20.6969	0.004	1	APEX_matrix, targetP signal+, Rickettsial homolog, mito protein domain, coexpression++, MS/MS	ENSMUSG00000056228	Q8BYM8	552	1	SharedDomain	43		NoMitoHomolog	Homolog	25-50ambig	chr8	11514016	11550771	9	20	70	717000000	45	cerebrum, heart, skeletalmuscle, adipose, smallintestine, largeintestine, stomach, placenta, testis	7.6						8	8	8.2	7.7	7.6	7.1	7.8	8.2	Mitochondria;Nucleoplasm (Approved)
70383	1352	Cox10	2410004F01Rik|AU042636	heme A:farnesyltransferase cytochrome c oxidase assembly factor 10	MitoCarta3.0	literature, targetP signal, yeast mito homolog, Rickettsial homolog, mito protein domain, induction, coexpression++	MIM	OXPHOS > Complex IV > CIV assembly factors | Metabolism > Metals and cofactors > Heme synthesis and processing | OXPHOS > OXPHOS assembly factors	Tmito	20.69	0.004	1	literature, targetP signal, yeast mito homolog, Rickettsial homolog, mito protein domain, induction, coexpression++	ENSMUSG00000042148	Q8CFY5	443	4	SharedDomain	46	1.25	HomologMitoHighConf	Ortholog		chr11	63962626	64079472																					Mitochondria (Supported)
104130	54539	Ndufb11	CI-ESSS|D5Bwg0566e|D5Bwg0577e|NP15.6|Np|Np15|p15.6	NADH:ubiquinone oxidoreductase subunit B11	MitoCarta3.0	literature, APEX_IMS, APEX_matrix, targetP signal+, coexpression++, MS/MS++	MIM	OXPHOS > Complex I > CI subunits | OXPHOS > OXPHOS subunits	Tmito	20.6685	0.004	1	literature, APEX_IMS, APEX_matrix, targetP signal+, coexpression++, MS/MS++	ENSMUSG00000031059	O09111	151	1	NA	48		NoMitoHomolog	NoHomolog	50-75pure	chrX	20615325	20617564	14	11	663	43200000000	56	all 14	9.6	9.5	9.7	9.2	9.9	9.3	9.4	9.2	9.3	9.5	9.5	9.6	9.2	8.8	Mitochondria (Approved)
18598		Pdha2	Pd|Pdhal	pyruvate dehydrogenase E1 alpha 2	MitoCarta3.0	literature, yeast mito homolog+, Rickettsial homolog, mito protein domain+, MS/MS++	Matrix	Metabolism > Carbohydrate metabolism > Pyruvate metabolism	Tmito	20.5894	0.004	1	literature, yeast mito homolog+, Rickettsial homolog, mito protein domain+, MS/MS++	ENSMUSG00000047674	P35487	391	5	MitoDomain	1		OrthologMitoLowConf	Homolog	50-75pure	chr3	141210003	141212355	13	24	215	20500000000	71	cerebrum, cerebellum, brainstem, spinalcord, kidney, liver, heart, adipose, smallintestine, largeintestine, stomach, placenta, testis	8.3	7.2	8.1	8.4	8.1	8.4	8.8		8	8.3	8	8	8.5	10.3
381760	6742	Ssbp1	2810480P10Rik|G630031O20Rik|MtSSB|mtDB|mtDBP	single-stranded DNA binding protein 1	MitoCarta3.0	literature, APEX_matrix, targetP signal, yeast mito homolog++, Rickettsial homolog, mito protein domain, MS/MS	Matrix	Mitochondrial central dogma > mtDNA maintenance > mtDNA replication | Mitochondrial central dogma > mtDNA maintenance > mtDNA nucleoid	Tmito	20.4854	0.004	1	literature, APEX_matrix, targetP signal, yeast mito homolog++, Rickettsial homolog, mito protein domain, MS/MS	ENSMUSG00000029911	Q9CYR0	152	2	SharedDomain	NA		OrthologMitoHighConf	Ortholog	50-75ambig	chr6	40471414	40481823	14	14	483	18200000000	73	all 14	9	8.8	8.9	8.8	9.3	9.2	8.8	8.1	8.9	9.3	9.3	8.7	9.6	9.2	Mitochondria (Supported)
100900	150274	Hscb	AI325508|AW049829|Hsc20	HscB iron-sulfur cluster co-chaperone	MitoCarta3.0	APEX_matrix, GFP, targetP signal, yeast mito homolog++, Rickettsial homolog, mito protein domain, MS/MS	Matrix	Metabolism > Metals and cofactors > Fe-S cluster biosynthesis	Tmito	20.4854	0.004	1	APEX_matrix, GFP, targetP signal, yeast mito homolog++, Rickettsial homolog, mito protein domain, MS/MS	ENSMUSG00000043510	Q8K3A0	234	2	SharedDomain	1		OrthologMitoHighConf	Ortholog	50-75ambig	chr5	110829069	110839777	10	14	100	1430000000	61	cerebrum, cerebellum, brainstem, spinalcord, skeletalmuscle, adipose, largeintestine, stomach, placenta, testis	8.4	8.1	8.2	8.2				6.5	8.2		8.5	7.6	7.9	8	Cytosol;Mitochondria;Nucleoplasm (Supported)
94064	51264	Mrpl27	A630055F16Rik|D11Moh4|D11Moh47|D18Ertd643|D18Ertd643e	mitochondrial ribosomal protein L27	MitoCarta3.0	literature, APEX_matrix, targetP signal, yeast mito homolog++, Rickettsial homolog, mito protein domain, MS/MS	Matrix	Mitochondrial central dogma > Translation > Mitochondrial ribosome	Tmito	20.4854	0.004	1	literature, APEX_matrix, targetP signal, yeast mito homolog++, Rickettsial homolog, mito protein domain, MS/MS	ENSMUSG00000024414	Q99N92	148	2	SharedDomain	NA		OrthologMitoHighConf	Ortholog	50-75ambig	chr11	94653790	94660087	14	11	124	3420000000	68	all 14	8.3	8	8.2	7.8	8.4	8.5	7.7	7.3	8.2	8.6	8.8	7.1	8.9	8.5
68917	84681	Hint2	1190005L05Rik	histidine triad nucleotide binding protein 2	MitoCarta3.0	APEX_matrix, targetP signal+, Rickettsial homolog, mito protein domain, coexpression, MS/MS++	Matrix	Metabolism > Lipid metabolism > Cholesterol, bile acid, steroid synthesis	Tmito	20.4842	0.004	1	APEX_matrix, targetP signal+, Rickettsial homolog, mito protein domain, coexpression, MS/MS++	ENSMUSG00000028470	Q9D0S9	163	1	SharedDomain	22		NoMitoHomolog	Homolog	50-75pure	chr4	43654226	43656445	14	14	653	54600000000	75	all 14	9.3	9.2	9.5	9.3	10.2	10	9.3	8.4	9.6	9.5	9.7	9.4	9.2	9.4	Mitochondria (Enhanced)
110826	2109	Etfb	0610009I16Rik|2810441H06Rik	electron transferring flavoprotein, beta polypeptide	MitoCarta3.0	literature, APEX_matrix, yeast mito homolog, mito protein domain, induction, coexpression+, MS/MS++	Matrix	Metabolism > Lipid metabolism > Fatty acid oxidation | Metabolism > Amino acid metabolism > Branched-chain amino acid metabolism | Metabolism > Amino acid metabolism > Lysine metabolism | Metabolism > Amino acid metabolism > Glycine metabolism | Metabolism > Vitamin metabolism > Choline and betaine metabolism | Metabolism > Electron carriers > Q-linked reactions, other	Tmito	20.4562	0.004	1	literature, APEX_matrix, yeast mito homolog, mito protein domain, induction, coexpression+, MS/MS++	ENSMUSG00000004610	Q9DCW4	255		SharedDomain	39	1.36	HomologMitoHighConf	NoHomolog	75-100pure	chr7	43444071	43457800	14	27	1505	246000000000	90	all 14	9.7	9.5	9.9	9.9	10.5	10.6	10.6	9.3	10.5	10.2	10	10.2	10.3	9.9	Mitochondria (Enhanced)
18408	10166	Slc25a15	D630044L02Rik|Or|Ornt1	solute carrier family 25 (mitochondrial carrier ornithine transporter), member 15	MitoCarta3.0	literature, yeast mito homolog+, mito protein domain+, coexpression, MS/MS++	MIM	Metabolism > Amino acid metabolism > Urea cycle | Small molecule transport > SLC25A family	Tmito	20.454	0.004	1	literature, yeast mito homolog+, mito protein domain+, coexpression, MS/MS++	ENSMUSG00000031482	Q9WVD5	301		MitoDomain	8		OrthologMitoLowConf	NoHomolog	75-100pure	chr8	22375549	22398621	7	20	257	14200000000	84	spinalcord, kidney, liver, adipose, smallintestine, largeintestine, placenta				7.7	8.9	9.9			7.6	9.7	7.9		8.8
218885	92106	Oxnad1	2410002F01Rik|AW492292|BC019806	oxidoreductase NAD-binding domain containing 1	MitoCarta3.0	APEX_matrix, GFP, targetP signal, yeast mito homolog, mito protein domain, coexpression++, MS/MS++	Matrix	0	Tmito	20.4507	0.004	1	APEX_matrix, GFP, targetP signal, yeast mito homolog, mito protein domain, coexpression++, MS/MS++	ENSMUSG00000021906	Q8VE38	311	3	SharedDomain	44		HomologMitoLowConf	NoHomolog	50-75pure	chr14	32085727	32103203	10	20	87	892000000	55	cerebrum, spinalcord, liver, heart, adipose, smallintestine, largeintestine, stomach, placenta, testis	7.2			7.5		7.6	8.4		8	7.6	8.3	7.5	8.3	7	Nucleoplasm (Approved)
13067		Cyct	T-Cc	cytochrome c, testis	MitoCarta3.0	literature, yeast mito homolog+, Rickettsial homolog, mito protein domain+, MS/MS++	IMS	Metabolism > Electron carriers > Cytochromes | OXPHOS > OXPHOS subunits | OXPHOS > Cytochrome C	Tmito	20.4065	0.004	1	literature, yeast mito homolog+, Rickettsial homolog, mito protein domain+, MS/MS++	ENSMUSG00000056436	P00015	105		MitoDomain	3		OrthologMitoLowConf	Homolog	75-100pure	chr2	76353942	76360448	14	17	696	37900000000	93	all 14	9.2	9	9.5	9.3	9.6	9.2	9.5	8.4	9.3	9.7	9.3	9.5	9.1	9.9
13063	54205	Cycs	-	cytochrome c, somatic	MitoCarta3.0	literature, APEX_IMS, yeast mito homolog+, Rickettsial homolog, mito protein domain+, MS/MS++	IMS	Metabolism > Metals and cofactors > Heme-containing proteins | Metabolism > Electron carriers > Cytochromes | OXPHOS > OXPHOS subunits | OXPHOS > Cytochrome C | Mitochondrial dynamics and surveillance > Apoptosis	Tmito	20.4065	0.004	1	literature, APEX_IMS, yeast mito homolog+, Rickettsial homolog, mito protein domain+, MS/MS++	ENSMUSG00000058927	P62897	105		MitoDomain	1		OrthologMitoLowConf	Homolog	75-100pure	chr6	50562562	50566474	14	21	2698	249000000000	92	all 14	10.3	10.2	10.5	10	10.7	10.1	10.3	9.9	10.1	10.3	10	10	10.1	10.3	Mitochondria (Supported)
19935	6150	Mrpl23	L23|L23mrp|Rp|Rpl23|Rpl23l	mitochondrial ribosomal protein L23	MitoCarta3.0	literature, APEX_matrix, targetP signal, yeast mito homolog++, mito protein domain, MS/MS++	Matrix	Mitochondrial central dogma > Translation > Mitochondrial ribosome	Tmito	20.3864	0.004	1	literature, APEX_matrix, targetP signal, yeast mito homolog++, mito protein domain, MS/MS++	ENSMUSG00000037772	O35972	146	2	SharedDomain	NA		OrthologMitoHighConf	NoHomolog	75-100pure	chr7	142533116	142540742	14	11	183	6560000000	84	all 14	8.7	8.7	8.7	8.4	8.9	8.6	8.1	8	8.5	8.4	9.2	8.3	8.8	8.6	Mitochondria (Supported)
78523	65005	Mrpl9	8030480E20Rik|AA409733|C330013D18Rik|L9mt	mitochondrial ribosomal protein L9	MitoCarta3.0	literature, APEX_matrix, targetP signal, Rickettsial homolog, mito protein domain, induction, coexpression+, MS/MS	Matrix	Mitochondrial central dogma > Translation > Mitochondrial ribosome	Tmito	20.3151	0.004	1	literature, APEX_matrix, targetP signal, Rickettsial homolog, mito protein domain, induction, coexpression+, MS/MS	ENSMUSG00000028140	Q99N94	265	3	SharedDomain	32	0.67	NoMitoHomolog	Ortholog	50-75ambig	chr3	94443335	94448708	14	21	215	4730000000	66	all 14	8.8	8.6	8.8	8.1	8.7	8.6	8.1	6.7	8.3	8.5	8.7	7.6	8.9	8.2	Mitochondria (Supported)
66121	118487	Chchd1	1110001O19Rik|2400010G13Rik|MRP-S37	coiled-coil-helix-coiled-coil-helix domain containing 1	MitoCarta3.0	GFP, targetP signal, yeast mito homolog++, mito protein domain, coexpression+, MS/MS	MIM	Mitochondrial central dogma > Translation > Mitochondrial ribosome	Tmito	20.2815	0.004	1	GFP, targetP signal, yeast mito homolog++, mito protein domain, coexpression+, MS/MS	ENSMUSG00000063787	Q9CQA6	118	3	SharedDomain	31		OrthologMitoHighConf	NoHomolog	50-75ambig	chr14	20703026	20704425	12	6	67	1870000000	54	cerebrum, cerebellum, spinalcord, kidney, liver, skeletalmuscle, adipose, smallintestine, largeintestine, stomach, placenta, testis	8.1	7.2		7.6	8.6	8.4		7	8	8	8.5	7.6	8.5	8	Mitochondria;Nucleoplasm (Supported)
108888	55210	Atad3a	2400004H09Rik|Atad3|Tob|Tob3|mKIAA1273	ATPase family, AAA domain containing 3A	MitoCarta3.0	APEX_IMS, APEX_matrix, GFP, yeast mito homolog, Rickettsial homolog, mito protein domain+, coexpression, MS/MS++	MIM	Mitochondrial central dogma > mtDNA maintenance > mtDNA nucleoid | Mitochondrial dynamics and surveillance > Organelle contact sites | Mitochondrial dynamics and surveillance > Intramitochondrial membrane interactions	Tmito	20.2461	0.004	1	APEX_IMS, APEX_matrix, GFP, yeast mito homolog, Rickettsial homolog, mito protein domain+, coexpression, MS/MS++	ENSMUSG00000029036	Q925I1	591		MitoDomain	10		HomologMitoLowConf	Homolog	75-100pure	chr4	155740639	155761098	14	60	1063	37400000000	77	all 14	9.3	8.8	9.2	9.2	9.7	9.6	8.7	9	9.6	9.2	9.7	9.4	9.7	9.5	Mitochondria (Supported)
17850	4594	Mmut	D230010K02Rik|Mcm|Mut	methylmalonyl-Coenzyme A mutase	MitoCarta3.0	literature, APEX_matrix, targetP signal, mito protein domain+, coexpression, MS/MS++	Matrix	Metabolism > Carbohydrate metabolism > Propanoate metabolism | Metabolism > Lipid metabolism > Fatty acid oxidation | Metabolism > Vitamin metabolism > Vitamin B12 metabolism	Tmito	20.2374	0.004	1	literature, APEX_matrix, targetP signal, mito protein domain+, coexpression, MS/MS++	ENSMUSG00000023921	P16332	748	3	MitoDomain	27		NoMitoHomolog	NoHomolog	75-100pure	chr17	40934684	40961989	14	49	1126	54200000000	77	all 14	9.1	9.1	9	9	10.2	10	9.1	8.8	10	8.9	9.7	9.7	9.1	9.3	Cytosol (Approved)
52637	55847	Cisd1	AU043990|AW743335|D10Ertd214|D10Ertd214e|Zcd1|mitoN|mitoNEET	CDGSH iron sulfur domain 1	MitoCarta3.0	literature, mito protein domain, induction, coexpression++, MS/MS++	MOM	Metabolism > Metals and cofactors > Fe-S cluster biosynthesis | Metabolism > Metals and cofactors > Fe-S-containing proteins	Tmito	20.1687	0.004	1	literature, mito protein domain, induction, coexpression++, MS/MS++	ENSMUSG00000037710	Q91WS0	108		SharedDomain	46	1.22	NoMitoHomolog	NoHomolog	75-100pure	chr10	71330493	71344849	14	17	558	48400000000	92	all 14	9.8	9.5	9.8	9.3	9.9	9.7	9	8.9	9.5	9.3	9.4	9	9.3	9.7	Mitochondria (Supported)
226539	55157	Dars2	5830468K18Rik|aspRS	aspartyl-tRNA synthetase 2 (mitochondrial)	MitoCarta3.0	APEX_matrix, targetP signal, yeast mito homolog++, Rickettsial homolog, mito protein domain, coexpression, MS/MS	Matrix	Mitochondrial central dogma > Translation > mt-tRNA synthetases	Tmito	20.1487	0.004	1	APEX_matrix, targetP signal, yeast mito homolog++, Rickettsial homolog, mito protein domain, coexpression, MS/MS	ENSMUSG00000026709	Q8BIP0	653	2	SharedDomain	8		OrthologMitoHighConf	Homolog	25-50ambig	chr1	161040612	161070632	12	23	121	1700000000	42	cerebrum, cerebellum, brainstem, spinalcord, kidney, skeletalmuscle, adipose, smallintestine, largeintestine, stomach, placenta, testis	8.2	7.8	7.9	8	7.9			7.3	8	7.8	8.7	7.4	8.3	8.4	Mitochondria (Supported)
56454	5832	Aldh18a1	2810433K04Rik|AI429789|Py|Pycs	aldehyde dehydrogenase 18 family, member A1	MitoCarta3.0	literature, targetP signal+, Rickettsial homolog, mito protein domain, coexpression, MS/MS++	Matrix	Metabolism > Amino acid metabolism > Proline metabolism	Tmito	20.1283	0.004	1	literature, targetP signal+, Rickettsial homolog, mito protein domain, coexpression, MS/MS++	ENSMUSG00000025007	Q9Z110	795	1	SharedDomain	5		NoMitoHomolog	Ortholog	50-75pure	chr19	40550256	40588463	11	57	1281	47500000000	70	cerebrum, cerebellum, brainstem, spinalcord, skeletalmuscle, adipose, smallintestine, largeintestine, stomach, placenta, testis	9	9.1	8.9	9				7.7	8.2	10.4	9.6	8.7	10.1	8.8	Mitochondria (Supported)
28028	54534	Mrpl50	AA408971|AI317351|D4Wsu125|D4Wsu125e	mitochondrial ribosomal protein L50	MitoCarta3.0	literature, APEX_matrix, targetP signal+, mito protein domain+, coexpression+, MS/MS	Matrix	Mitochondrial central dogma > Translation > Mitochondrial ribosome	Tmito	20.1047	0.004	1	literature, APEX_matrix, targetP signal+, mito protein domain+, coexpression+, MS/MS	ENSMUSG00000044018	Q8VDT9	159	1	MitoDomain	36		NoMitoHomolog	NoHomolog	50-75ambig	chr4	49512596	49521083	13	11	90	2420000000	74	cerebrum, cerebellum, brainstem, spinalcord, kidney, liver, skeletalmuscle, adipose, smallintestine, largeintestine, stomach, placenta, testis	7.6	7.9	7.6	7.7	8.3	8.4		7.1	8.1	8.2	8.8	7.8	8.6	8.5
12868	1351	Cox8a	COX|COX8L	cytochrome c oxidase subunit 8A	MitoCarta3.0	literature, targetP signal+, mito protein domain+, coexpression+, MS/MS	MIM	OXPHOS > Complex IV > CIV subunits | OXPHOS > OXPHOS subunits	Tmito	20.1047	0.004	1	literature, targetP signal+, mito protein domain+, coexpression+, MS/MS	ENSMUSG00000035885	Q64445	69	1	MitoDomain	31		NoMitoHomolog	NoHomolog	50-75ambig	chr19	7215157	7217616	3	2	7	30400000	62	stomach, placenta, testis												6.3	7.1	7.2
121022	64968	Mrps6	AW046321	mitochondrial ribosomal protein S6	MitoCarta3.0	literature, APEX_matrix, yeast mito homolog++, Rickettsial homolog, mito protein domain, MS/MS++	Matrix	Mitochondrial central dogma > Translation > Mitochondrial ribosome	Tmito	20.0965	0.004	1	literature, APEX_matrix, yeast mito homolog++, Rickettsial homolog, mito protein domain, MS/MS++	ENSMUSG00000039680	P58064	125		SharedDomain	2		OrthologMitoHighConf	Ortholog	75-100pure	chr16	92058335	92112227	14	11	237	4570000000	80	all 14	8.4	8.1	8.6	8.1	8.7	8.5	7.4	7.2	8.3	8.7	8.9	8	9	8.5	Mitochondria (Supported)
15528	3336	Hspe1	10kDa|Hsp|Hsp10|mt-cpn10	heat shock protein 1 (chaperonin 10)	MitoCarta3.0	literature, APEX_IMS, APEX_matrix, yeast mito homolog++, Rickettsial homolog, mito protein domain, MS/MS++	Matrix	Protein import, sorting and homeostasis > Protein homeostasis > Chaperones	Tmito	20.0965	0.004	1	literature, APEX_IMS, APEX_matrix, yeast mito homolog++, Rickettsial homolog, mito protein domain, MS/MS++	ENSMUSG00000073676	Q64433	102		SharedDomain	4		OrthologMitoHighConf	Ortholog	75-100pure	chr1	55088147	55091317	14	27	1756	301000000000	99	all 14	10.1	9.9	10.2	9.8	11	10.5	9.8	8.9	10.3	10.5	10.4	10	10.4	10.2
74776	27068	Ppa2	1110013G13Rik|Sid63|Sid6306	pyrophosphatase (inorganic) 2	MitoCarta3.0	literature, APEX_matrix, targetP signal, Rickettsial homolog, mito protein domain, coexpression, MS/MS++	Matrix	Mitochondrial central dogma > mtDNA maintenance | Mitochondrial central dogma > mtRNA metabolism | Mitochondrial central dogma > Translation | Metabolism > Nucleotide metabolism	Tmito	20.0237	0.004	1	literature, APEX_matrix, targetP signal, Rickettsial homolog, mito protein domain, coexpression, MS/MS++	ENSMUSG00000028013	Q91VM9	330	2	SharedDomain	25		NoMitoHomolog	Homolog	75-100pure	chr3	133310115	133378069	14	31	541	31500000000	75	all 14	9	8.8	9.4	8.5	10.1	9.1	9.3	8.7	9.2	9.1	9.6	9	9.4	9.1	Mitochondria (Approved)
18563	5091	Pcx	P|Pc|Pcb	pyruvate carboxylase	MitoCarta3.0	literature, targetP signal, Rickettsial homolog, mito protein domain, coexpression, MS/MS++	Matrix	Metabolism > Carbohydrate metabolism > Gluconeogenesis | Metabolism > Carbohydrate metabolism > TCA-associated | Metabolism > Vitamin metabolism > Biotin utilizing proteins	Tmito	20.0237	0.004	1	literature, targetP signal, Rickettsial homolog, mito protein domain, coexpression, MS/MS++	ENSMUSG00000024892	E9QPD7	1179	2	SharedDomain	20		NoMitoHomolog	Homolog	75-100pure	chr19	4510471	4621752	14	107	8023	1050000000000	80	all 14	10.5	10.7	10.8	9.7	11.6	11	8.5	10.1	11.5	9.5	10.2	10.7	10.1	10.5	Mitochondria (Enhanced)
104174	2731	Gldc	D030049L12Rik|D19Wsu57|D19Wsu57e|b2b2679C|b2b2679Clo	glycine decarboxylase	MitoCarta3.0	literature, APEX_matrix, targetP signal, yeast mito homolog, mito protein domain+, coexpression, MS/MS++	Matrix	Metabolism > Amino acid metabolism > Glycine metabolism | Metabolism > Amino acid metabolism > Glycine cleavage system	Tmito	20.0226	0.004	1	literature, APEX_matrix, targetP signal, yeast mito homolog, mito protein domain+, coexpression, MS/MS++	ENSMUSG00000024827	Q91W43	1025	3	MitoDomain	9		HomologMitoHighConf	NoHomolog	50-75pure	chr19	30098440	30175441	6	55	391	8460000000	54	cerebrum, cerebellum, kidney, liver, adipose, placenta	8.9	9			9.3	9.5			7.7				9.1		Mitochondria (Supported)
68971	132001	Tamm41	1500001M20Rik|TAM41	TAM41 mitochondrial translocator assembly and maintenance homolog	MitoCarta3.0	GFP, yeast mito homolog++, mito protein domain+, MS/MS++	MIM	Metabolism > Lipid metabolism > Cardiolipin synthesis | Metabolism > Lipid metabolism > Phospholipid metabolism	Tmito	20.0193	0.004	1	GFP, yeast mito homolog++, mito protein domain+, MS/MS++	ENSMUSG00000030316	G5E881	337	5	MitoDomain	4		OrthologMitoHighConf	NoHomolog	50-75pure	chr6	115004380	115037874	11	20	118	3070000000	62	cerebrum, cerebellum, brainstem, spinalcord, heart, skeletalmuscle, adipose, largeintestine, stomach, placenta, testis	8.3	8.4	8.8	7.7			7.6	7.6	8.1		8.5	7.8	8.5	9	Cytosol (Approved)
228033	518	Atp5g3	6030447M23|Atp5mc3	ATP synthase, H+ transporting, mitochondrial F0 complex, subunit C3 (subunit 9)	MitoCarta3.0	literature, targetP signal, yeast mito homolog+, Rickettsial homolog, mito protein domain, coexpression++	MIM	OXPHOS > Complex V > CV subunits | OXPHOS > OXPHOS subunits	Tmito	19.9947	0.004	1	literature, targetP signal, yeast mito homolog+, Rickettsial homolog, mito protein domain, coexpression++	ENSMUSG00000018770	P56384	141	2	SharedDomain	48		OrthologMitoLowConf	Homolog		chr2	73908449	73911294
60441	64978	Mrpl38	1110036N21Rik|4733401F03Rik|MRP|MRP-L3|R75240|Rp|Rpml3	mitochondrial ribosomal protein L38	MitoCarta3.0	APEX_matrix, targetP signal+, mito protein domain, coexpression++, MS/MS+	Matrix	Mitochondrial central dogma > Translation > Mitochondrial ribosome	Tmito	19.962	0.004	1	APEX_matrix, targetP signal+, mito protein domain, coexpression++, MS/MS+	ENSMUSG00000020775	Q8K2M0	380	1	SharedDomain	47		NoMitoHomolog	NoHomolog	25-50pure	chr11	116131816	116138868	8	11	30	550000000	26	cerebrum, spinalcord, heart, smallintestine, largeintestine, stomach, placenta, testis	7.3			7.2			7.3			8	8.2	7.3	8.1	7.9	Mitochondria (Supported)
66414	55967	Ndufa12	2410011G03Rik|AW112974|CI-B17.2|CIB17.2	NADH:ubiquinone oxidoreductase subunit A12	MitoCarta3.0	literature, APEX_matrix, Rickettsial homolog, coexpression++, MS/MS++	MIM	OXPHOS > Complex I > CI subunits | OXPHOS > OXPHOS subunits	Tmito	19.9181	0.004	1	literature, APEX_matrix, Rickettsial homolog, coexpression++, MS/MS++	ENSMUSG00000020022	Q7TMF3	149		NA	47		NoMitoHomolog	Ortholog	75-100pure	chr10	94199008	94220948	14	22	765	80900000000	87	all 14	9.9	9.7	10.1	9.4	10.2	9.6	9.8	9.6	9.6	9.7	9.8	9.6	9.6	9.3	Mitochondria (Supported)
68023	64146	Pdf	2610019N19Rik	peptide deformylase (mitochondrial)	MitoCarta3.0	APEX_matrix, targetP signal, Rickettsial homolog, mito protein domain+, coexpression, MS/MS	Matrix	Mitochondrial central dogma > Translation > fMet processing | Protein import, sorting and homeostasis > Protein homeostasis	Tmito	19.8724	0.004	1	APEX_matrix, targetP signal, Rickettsial homolog, mito protein domain+, coexpression, MS/MS	ENSMUSG00000078931	S4R2K0	231	2	MitoDomain	14		NoMitoHomolog	Ortholog	25-50ambig	chr8	107046289	107048614	7	8	33	410000000	45	cerebrum, heart, skeletalmuscle, adipose, largeintestine, placenta, testis	7.5						7.5	7.3	7.5		7.9		8.3	7.2	Mitochondria (Approved)
71985	80724	Acad10	2410021P16Rik	acyl-Coenzyme A dehydrogenase family, member 10	MitoCarta3.0	APEX_matrix, targetP signal+, mito protein domain+, coexpression, MS/MS++	Matrix	Metabolism > Lipid metabolism > Fatty acid oxidation	Tmito	19.8682	0.004	1	APEX_matrix, targetP signal+, mito protein domain+, coexpression, MS/MS++	ENSMUSG00000029456	Q8K370	1069	1	MitoDomain	9		NoMitoHomolog	NoHomolog	50-75pure	chr5	121621028	121660510	12	56	395	13500000000	57	cerebrum, spinalcord, kidney, liver, heart, skeletalmuscle, adipose, smallintestine, largeintestine, stomach, placenta, testis	8.2			7	9.7	8.9	9.3	8.4	9.4	8.7	8.7	9.1	8.2	8.7
96979	80142	Ptges2	0610038H10Rik|C79137|Gbf1|Mpges2|Pges2	prostaglandin E synthase 2	MitoCarta3.0	literature, APEX_IMS, APEX_matrix, targetP signal, mito protein domain, induction, coexpression+, MS/MS++	MIM	Metabolism > Lipid metabolism > Eicosanoid metabolism	Tmito	19.8439	0.004	1	literature, APEX_IMS, APEX_matrix, targetP signal, mito protein domain, induction, coexpression+, MS/MS++	ENSMUSG00000026820	Q8BWM0	384	3	SharedDomain	39	2.22	NoMitoHomolog	NoHomolog	50-75pure	chr2	32395889	32402740	14	24	331	8520000000	69	all 14	8.5	8.1	8.6	8.7	8.7	8.3	8.4	7.7	9.1	8.9	9.1	8.5	9.1	9	Mitochondria (Approved)
381045	131076	Ccdc58	A930007B11Rik|AI413631	coiled-coil domain containing 58	MitoCarta3.0	APEX_IMS, yeast mito homolog++, mito protein domain+, MS/MS++	IMS	0	Tmito	19.8364	0.004	1	APEX_IMS, yeast mito homolog++, mito protein domain+, MS/MS++	ENSMUSG00000075229	Q8R3Q6	144		MitoDomain	NA		OrthologMitoHighConf	NoHomolog	75-100pure	chr16	36071659	36092118	14	14	181	3800000000	81	all 14	8.4	8	7.8	7.6	8.6	9	7.4	7.5	8.3	8.2	8	7.7	9	8.6	Mitochondria (Approved)
73333	83447	Slc25a31	1700034J06Rik|Ant4|Sfec	solute carrier family 25 (mitochondrial carrier; adenine nucleotide translocator), member 31	MitoCarta3.0	literature, yeast mito homolog++, mito protein domain+, MS/MS++	MIM	Metabolism > Nucleotide metabolism > Nucleotide import | Signaling > Calcium homeostasis > Mitochondrial permeability transition pore | Small molecule transport > SLC25A family	Tmito	19.8364	0.004	1	literature, yeast mito homolog++, mito protein domain+, MS/MS++	ENSMUSG00000069041	Q3V132	320		MitoDomain	2		OrthologMitoHighConf	NoHomolog	75-100pure	chr3	40708870	40726094	14	31	2126	461000000000	88	all 14	10.5	10.4	10.7	10.6	10.6	10.1	10.7	10.4	10.3	10.7	10.5	10.5	10.4	10.6	Mitochondria (Enhanced)
71679	10476	Atp5h	0610009D10Rik|Atp5pd	ATP synthase, H+ transporting, mitochondrial F0 complex, subunit D	MitoCarta3.0	literature, APEX_matrix, yeast mito homolog++, mito protein domain+, MS/MS++	MIM	OXPHOS > Complex V > CV subunits | OXPHOS > OXPHOS subunits	Tmito	19.8364	0.004	1	literature, APEX_matrix, yeast mito homolog++, mito protein domain+, MS/MS++	ENSMUSG00000034566	Q9DCX2	161		MitoDomain	NA		OrthologMitoHighConf	NoHomolog	75-100pure	chr11	115415696	115419919	14	26	2253	458000000000	97	all 14	10.7	10.4	10.8	10.4	10.6	10.6	10.7	10.1	10.4	10.5	10.6	10.4	10.4	10	Mitochondria (Supported)
11950	515	Atp5pb	Atp5|Atp5f1|C76477	ATP synthase peripheral stalk-membrane subunit b	MitoCarta3.0	literature, APEX_matrix, yeast mito homolog++, mito protein domain+, MS/MS++	MIM	OXPHOS > Complex V > CV subunits | OXPHOS > OXPHOS subunits	Tmito	19.8364	0.004	1	literature, APEX_matrix, yeast mito homolog++, mito protein domain+, MS/MS++	ENSMUSG00000000563	Q9CQQ7	256		MitoDomain	NA		OrthologMitoHighConf	NoHomolog	75-100pure	chr3	105942862	105960248	14	34	3542	598000000000	84	all 14	10.9	10.9	10.9	10.7	10.7	10.5	10.7	10.2	10.4	10.5	10.6	10.3	10.5	10	Mitochondria (Supported)
107733	64975	Mrpl41	MRP-|MRP-L27|Rpm|Rpml27	mitochondrial ribosomal protein L41	MitoCarta3.0	literature, APEX_matrix, targetP signal, yeast mito homolog++, mito protein domain, induction, MS/MS++	Matrix	Mitochondrial central dogma > Translation > Mitochondrial ribosome	Tmito	19.7877	0.004	1	literature, APEX_matrix, targetP signal, yeast mito homolog++, mito protein domain, induction, MS/MS++	ENSMUSG00000036850	Q9CQN7	135	4	SharedDomain	NA	0.89	OrthologMitoHighConf	NoHomolog	50-75pure	chr2	24972469	24975098	14	15	174	4370000000	75	all 14	8.4	8.2	8.4	8.2	8.4	8.6	7.7	7.1	8.3	8.6	8.9	8	8.9	8.8	Mitochondria (Supported)
26462	10587	Txnrd2	AA118373|ESTM57301|ESTM573010|TG|TGR|TR|Tr3|Trxr2|Trxrd2	thioredoxin reductase 2	MitoCarta3.0	literature, APEX_matrix, targetP signal+, yeast mito homolog, Rickettsial homolog, mito protein domain, coexpression, MS/MS++	Matrix	Metabolism > Detoxification > ROS and glutathione metabolism | Metabolism > Detoxification > Selenoproteins	Tmito	19.7429	0.004	1	literature, APEX_matrix, targetP signal+, yeast mito homolog, Rickettsial homolog, mito protein domain, coexpression, MS/MS++	ENSMUSG00000075704	Q9JLT4	527	1	SharedDomain	8		HomologMitoLowConf	Homolog	50-75pure	chr16	18426416	18479073	12	25	193	3940000000	52	cerebrum, spinalcord, kidney, liver, heart, skeletalmuscle, adipose, smallintestine, largeintestine, stomach, placenta, testis	7.8			7.1	8.4	8.8	8.2	8.2	8.8	8.9	7.3	8.4	8.8	8.5	Mitochondria (Supported)
73724	84693	Mcee	1110007A04Rik	methylmalonyl CoA epimerase	MitoCarta3.0	targetP signal, induction, coexpression++, MS/MS++	Matrix	Metabolism > Carbohydrate metabolism > Propanoate metabolism | Metabolism > Lipid metabolism > Fatty acid oxidation	Tpossible_mito	19.647	0.004	1	targetP signal, induction, coexpression++, MS/MS++	ENSMUSG00000033429	Q9D1I5	178	2	NonMitoDomain	40	1.39	NoMitoHomolog	NoHomolog	50-75pure	chr7	64392770	64412119	14	7	197	5990000000	56	all 14	8.4	8.3	8.3	8.2	9.1	9	8.5	7.2	8.7	8.4	8.9	8.8	8.3	8.2	Nucleoli (Approved)
78038	64087	Mccc2	4930552N12Rik|MCCB	methylcrotonoyl-Coenzyme A carboxylase 2 (beta)	MitoCarta3.0	literature, targetP signal, Rickettsial homolog, mito protein domain, coexpression+, MS/MS++	Matrix	Metabolism > Amino acid metabolism > Branched-chain amino acid metabolism	Tmito	19.6461	0.004	1	literature, targetP signal, Rickettsial homolog, mito protein domain, coexpression+, MS/MS++	ENSMUSG00000021646	Q3ULD5	563	2	SharedDomain	31		NoMitoHomolog	Homolog	50-75pure	chr13	99948531	100015639	14	41	1013	56000000000	74	all 14	9	8.5	9.1	9	10	9.6	9.5	9.3	10.2	9	9.3	9.9	9.2	9.6	Mitochondria (Enhanced)
68927	79810	Ptcd2	1190005P08Rik	pentatricopeptide repeat domain 2	MitoCarta3.0	literature, targetP signal, mito protein domain+, induction, coexpression, MS/MS	Matrix	Mitochondrial central dogma > mtRNA metabolism > mtRNA granules | Mitochondrial central dogma > mtRNA metabolism > Polycistronic mtRNA processing	Tmito	19.5964	0.004	1	literature, targetP signal, mito protein domain+, induction, coexpression, MS/MS	ENSMUSG00000021650	Q8R3K3	381	2	MitoDomain	13	2.2	NoMitoHomolog	NoHomolog	25-50ambig	chr13	99319648	99344678	3	14	22	230000000	33	smallintestine, largeintestine, placenta										7.2	8.2		7.6
11639	205	Ak4	AK 4|Ak-|Ak-3|Ak-4|Ak3|Ak3l1|D4Ertd274|D4Ertd274e	adenylate kinase 4	MitoCarta3.0	APEX_matrix, yeast mito homolog++, Rickettsial homolog, mito protein domain, MS/MS++	Matrix	Metabolism > Nucleotide metabolism > Nucleotide synthesis and processing	Tmito	19.5759	0.004	1	APEX_matrix, yeast mito homolog++, Rickettsial homolog, mito protein domain, MS/MS++	ENSMUSG00000028527	Q9WUR9	223	5	SharedDomain	3		OrthologMitoHighConf	Homolog	75-100pure	chr4	101419288	101467771	14	18	397	43200000000	91	all 14	9.8	9.7	9.5	9	10.4	9.3	8.9	6.6	7.2	8.6	8.2	8.8	9	7.2	Mitochondria (Supported)
227731	114789	Slc25a25	1110030N17Rik|MCSC|mKIAA1896	solute carrier family 25 (mitochondrial carrier, phosphate carrier), member 25	MitoCarta3.0	literature, yeast mito homolog+, mito protein domain+, coexpression, MS/MS++	MIM	Metabolism > Nucleotide metabolism > Nucleotide import | Signaling > Calcium homeostasis > EF hand proteins | Small molecule transport > SLC25A family	Tmito	19.5756	0.004	1	literature, yeast mito homolog+, mito protein domain+, coexpression, MS/MS++	ENSMUSG00000026819	A2ASZ8	514		MitoDomain	6	-0.33	OrthologMitoLowConf	NoHomolog	50-75pure	chr2	32414486	32451470	8	25	100	2670000000	59	cerebrum, brainstem, spinalcord, liver, adipose, smallintestine, largeintestine, placenta	8.1		8.9	9.1		6.9			8	6.9	8.4		8.3		Mitochondria;Vesicles (Supported)
53333	10452	Tomm40	AW539759|Mom35|Tom4|Tom40	translocase of outer mitochondrial membrane 40	MitoCarta3.0	literature, yeast mito homolog+, mito protein domain+, coexpression, MS/MS++	MOM	Protein import, sorting and homeostasis > Protein import and sorting > TOM	Tmito	19.5756	0.004	1	literature, yeast mito homolog+, mito protein domain+, coexpression, MS/MS++	ENSMUSG00000002984	Q9QYA2	361		MitoDomain	5	0.45	OrthologMitoLowConf	NoHomolog	50-75pure	chr7	19701312	19715429	10	17	186	5300000000	68	cerebrum, spinalcord, kidney, skeletalmuscle, adipose, smallintestine, largeintestine, stomach, placenta, testis	8.4			8	8.2			7.3	8.5	8.4	8.8	8.5	9.4	8.9	Mitochondria (Enhanced)
69634	171425	Clybl	0610033J05Rik|2310014M14Rik|AI256068|Cl|Clb	citrate lyase beta like	MitoCarta3.0	APEX_matrix, targetP signal+, induction, coexpression+, MS/MS++	Matrix	Metabolism > Carbohydrate metabolism > Itaconate metabolism	Tmito	19.5504	0.003	1	APEX_matrix, targetP signal+, induction, coexpression+, MS/MS++	ENSMUSG00000025545	Q8R4N0	338	1	NonMitoDomain	35	0.69	NoMitoHomolog	NoHomolog	75-100pure	chr14	122181693	122402234	14	35	733	34000000000	85	all 14	8.7	8.4	9	8.9	9.8	9.2	9.4	8.5	10	9.2	9.5	9.4	9.2	9	Cytosol (Approved)
74238	80298	Mterf2	1700007D05Rik|Mterfd|Mterfd3	mitochondrial transcription termination factor 2	MitoCarta3.0	literature, APEX_matrix, targetP signal, mito protein domain+, induction, coexpression, MS/MS	Matrix	Mitochondrial central dogma > mtDNA maintenance > mtDNA nucleoid	Tmito	19.5143	0.003	1	literature, APEX_matrix, targetP signal, mito protein domain+, induction, coexpression, MS/MS	ENSMUSG00000049038	Q8BKY8	385	2	MitoDomain	22	1.06	NoMitoHomolog	NoHomolog	25-50ambig	chr10	85119432	85128027	10	11	35	390000000	36	cerebrum, cerebellum, brainstem, spinalcord, liver, heart, skeletalmuscle, adipose, largeintestine, testis	7.1	7.9	7.8	6.8		7.2	7.9	7.9	7		7.3			7.1
230935	55735	Dnajc11	E030019A03Rik	DnaJ heat shock protein family (Hsp40) member C11	MitoCarta3.0	GFP, yeast mito homolog+, Rickettsial homolog, mito protein domain, coexpression, MS/MS++	MOM	Protein import, sorting and homeostasis > Protein import and sorting | Mitochondrial dynamics and surveillance > Intramitochondrial membrane interactions	Tmito	19.4435	0.003	1	GFP, yeast mito homolog+, Rickettsial homolog, mito protein domain, coexpression, MS/MS++	ENSMUSG00000039768	Q5U458	559		SharedDomain	20		OrthologMitoLowConf	Homolog	50-75pure	chr4	151933719	151981959	14	38	682	11200000000	67	all 14	9.4	8.8	8.9	9	8	8.7	8.3	8.5	8.9	8.2	9.1	8.6	9.1	9.3	Cytosol (Approved)
67460	1666	Decr1	1200012F07Rik|Dec|Decr|Na|Nadph	2,4-dienoyl CoA reductase 1, mitochondrial	MitoCarta3.0	literature, APEX_matrix, targetP signal, Rickettsial homolog, mito protein domain, coexpression+, MS/MS++	Matrix	Metabolism > Lipid metabolism > Fatty acid oxidation	Tmito	19.4164	0.003	1	literature, APEX_matrix, targetP signal, Rickettsial homolog, mito protein domain, coexpression+, MS/MS++	ENSMUSG00000028223	Q9CQ62	335	3	SharedDomain	39		NoMitoHomolog	Homolog	75-100pure	chr4	15917239	15945507	14	28	1762	116000000000	84	all 14	8.8	8.5	8.9	9.4	10.1	10.2	10.3	9	10.4	10	9.9	9.4	9.9	9.7	Mitochondria (Supported)
76947	137682	Ndufaf6	2310030N02Rik	NADH:ubiquinone oxidoreductase complex assembly factor 6	MitoCarta3.0	literature, targetP signal, mito protein domain, induction, coexpression++, MS/MS	MIM	OXPHOS > Complex I > CI assembly factors | OXPHOS > OXPHOS assembly factors	Tmito	19.4096	0.003	1	literature, targetP signal, mito protein domain, induction, coexpression++, MS/MS	ENSMUSG00000050323	A2AIL4	333	2	SharedDomain	44	1.31	NoMitoHomolog	NoHomolog	25-50ambig	chr4	11051045	11076205	5	9	22	169000000	35	adipose, smallintestine, largeintestine, placenta, testis									7.2	7.8	7.2		7.3	7.7
329384	138428	Ptrh1	2210013M04Rik|AW046744	peptidyl-tRNA hydrolase 1 homolog	MitoCarta3.0	APEX_matrix, GFP, targetP signal, yeast mito homolog++, Rickettsial homolog, mito protein domain, MS/MS	Matrix	0	Tmito	19.3374	0.003	1	APEX_matrix, GFP, targetP signal, yeast mito homolog++, Rickettsial homolog, mito protein domain, MS/MS	ENSMUSG00000053746	Q8BW00	204	2	SharedDomain	1		OrthologMitoHighConf	Ortholog	25-50ambig	chr2	32775820	32777593	5	4	21	298000000	34	cerebrum, cerebellum, brainstem, largeintestine, placenta	7.2	7.3	7.3								7.3		8.4
66084	55005	Rmnd1	0610042C05Rik|AA408137|AI462664|AW536662	required for meiotic nuclear division 1 homolog	MitoCarta3.0	literature, GFP, targetP signal, yeast mito homolog++, Rickettsial homolog, mito protein domain, MS/MS	MIM	Mitochondrial central dogma > mtRNA metabolism > mtRNA granules | Mitochondrial central dogma > Translation	Tmito	19.3374	0.003	1	literature, GFP, targetP signal, yeast mito homolog++, Rickettsial homolog, mito protein domain, MS/MS	ENSMUSG00000019763	Q8CI78	450	2	SharedDomain	NA		OrthologMitoHighConf	Ortholog	25-50ambig	chr10	4403168	4432352	10	17	64	797000000	37	cerebrum, cerebellum, brainstem, spinalcord, adipose, smallintestine, largeintestine, stomach, placenta, testis	7.8	7.8	8	7.7					7.8	7.2	7.9	7.7	7.6	8.5	Mitochondria (Supported)
26912	23464	Gcat	AI526977|Kb|Kbl	glycine C-acetyltransferase (2-amino-3-ketobutyrate-coenzyme A ligase)	MitoCarta3.0	literature, targetP signal, yeast mito homolog+, Rickettsial homolog, mito protein domain, MS/MS++	unknown	Metabolism > Amino acid metabolism > Glycine metabolism	Tmito	19.3301	0.003	1	literature, targetP signal, yeast mito homolog+, Rickettsial homolog, mito protein domain, MS/MS++	ENSMUSG00000006378	O88986	416	2	SharedDomain	2		OrthologMitoLowConf	Homolog	50-75pure	chr15	79030873	79042531	10	20	203	6370000000	65	brainstem, spinalcord, kidney, liver, adipose, smallintestine, largeintestine, stomach, placenta, testis			7.4	7.8	8.8	9.3			8	8.8	8.1	8.9	9.3	8.4	Nucleoplasm (Supported)
66459	100996939	Pyurf	2610022G08Rik|AI847956|Pi|Prey	Pigy upstream reading frame	MitoCarta3.0	targetP signal+, induction, coexpression++, MS/MS	unknown	0	Tpossible_mito	19.2899	0.003	1	targetP signal+, induction, coexpression++, MS/MS	ENSMUSG00000043162	Q9D1C3	112	1	NonMitoDomain	41	1.62	NoMitoHomolog	NoHomolog	50-75ambig	chr6	57684738	57692078	11	5	40	232000000	70	cerebrum, cerebellum, brainstem, spinalcord, liver, heart, skeletalmuscle, adipose, largeintestine, stomach, placenta	6.9	7.1	7	6.4		7.4	7.7	7.8	7.2		7	6.6	7.5		Nucleoplasm (Approved)
117147	116285	Acsm1	Acas3|Bucs|Bucs1|Ma|Macs	acyl-CoA synthetase medium-chain family member 1	MitoCarta3.0	literature, targetP signal, yeast mito homolog, Rickettsial homolog, mito protein domain, coexpression, MS/MS++	Matrix	Metabolism > Lipid metabolism > Fatty acid oxidation	Tmito	19.2824	0.003	1	literature, targetP signal, yeast mito homolog, Rickettsial homolog, mito protein domain, coexpression, MS/MS++	ENSMUSG00000033533	Q91VA0	573	2	SharedDomain	9		HomologMitoLowConf	Homolog	75-100pure	chr7	119617827	119662515	4	37	377	59700000000	78	spinalcord, kidney, liver, smallintestine				7.3	10.4	10.5				7.2
67979	84896	Atad1	4921525H23Rik|AW107648|Tho|Thorase	ATPase family, AAA domain containing 1	MitoCarta3.0	yeast mito homolog++, Rickettsial homolog, mito protein domain, coexpression, MS/MS++	MOM	Protein import, sorting and homeostasis > Protein homeostasis > Proteases	Tpossible_mito	19.2813	0.003	1	yeast mito homolog++, Rickettsial homolog, mito protein domain, coexpression, MS/MS++	ENSMUSG00000013662	Q9D5T0	361		SharedDomain	6		OrthologMitoHighConf	Homolog	50-75pure	chr19	32672562	32712298	12	20	157	4640000000	56	cerebrum, cerebellum, brainstem, spinalcord, kidney, heart, skeletalmuscle, adipose, largeintestine, stomach, placenta, testis	8.6	8.5	8.9	8.4	8.9		8.1	8.9	8.2		8.6	7.2	8.3	8.8	Nucleoli (Approved)
66154	51522	Tmem14c	1110021D01Rik|AU020193|HSPC1|HSPC194	transmembrane protein 14C	MitoCarta3.0	literature, yeast mito homolog, mito protein domain+, induction, coexpression, MS/MS+	MIM	0	Tmito	19.2549	0.003	1	literature, yeast mito homolog, mito protein domain+, induction, coexpression, MS/MS+	ENSMUSG00000021361	Q9CQN6	114		MitoDomain	10	0.93	HomologMitoHighConf	NoHomolog	75-100ambig	chr13	41016249	41022582	14	6	232	4440000000	97	all 14	8.5	8.6	8.2	7.4	8.9	8.7	7.6	8	8.5	8.8	8.6	8.5	8.5	8.2
223665	414919	C030006K11Rik	1110033I13Rik	RIKEN cDNA C030006K11 gene	MitoCarta3.0	APEX_matrix, targetP signal+, coexpression+, MS/MS++	Matrix	0	Tmito	19.2331	0.003	1	APEX_matrix, targetP signal+, coexpression+, MS/MS++	ENSMUSG00000079002	Q8VE95	218	1	NA	34	0.44	NoMitoHomolog	NoHomolog	75-100pure	chr15	76721464	76723845	14	13	256	6010000000	82	all 14	8.3	8.1	8.7	8.4	9	8.7	8.7	8.1	9.1	8.2	8.4	8.5	7.8	8.9	Nucleoplasm (Approved)
52633	56954	Nit2	1190017B19Rik|D16Ertd502|D16Ertd502e	nitrilase family, member 2	MitoCarta3.0	yeast mito homolog, Rickettsial homolog, mito protein domain, coexpression, MS/MS++	unknown	Metabolism > Detoxification	Tpossible_mito	19.2218	0.003	1	yeast mito homolog, Rickettsial homolog, mito protein domain, coexpression, MS/MS++	ENSMUSG00000022751	Q9JHW2	276	5	SharedDomain	11		HomologMitoLowConf	Ortholog	75-100pure	chr16	57156664	57167332	11	19	101	3140000000	87	cerebellum, spinalcord, kidney, liver, skeletalmuscle, adipose, smallintestine, largeintestine, stomach, placenta, testis		7.1		7.8	9.1	9		7	8.4	7.9	8	7.3	8.3	8	Cytosol (Supported)
67582	115286	Slc25a26	4930433D19Rik|4933433F13Rik|AW557176|D6Bwg0781e|Slc25a6	solute carrier family 25 (mitochondrial carrier, phosphate carrier), member 26	MitoCarta3.0	literature, yeast mito homolog++, mito protein domain+, coexpression, MS/MS	MIM	Small molecule transport > SLC25A family	Tmito	19.1908	0.003	1	literature, yeast mito homolog++, mito protein domain+, coexpression, MS/MS	ENSMUSG00000045100	Q5U680	274		MitoDomain	22		OrthologMitoHighConf	NoHomolog	25-50ambig	chr6	94500313	94604652	6	8	30	323000000	42	cerebrum, cerebellum, adipose, largeintestine, placenta, testis	8	7.9							8		7.3		7.2	7.5	Mitochondria (Supported)
67105	29090	Timm21	1700034H14Rik|2700002I20Rik	translocase of inner mitochondrial membrane 21	MitoCarta3.0	APEX_IMS, GFP, yeast mito homolog++, mito protein domain+, coexpression, MS/MS	MIM	Mitochondrial central dogma > Translation > Translation factors | Protein import, sorting and homeostasis > Protein import and sorting > TIM23 presequence pathway | OXPHOS > Complex IV > CIV assembly factors | OXPHOS > OXPHOS assembly factors	Tmito	19.1908	0.003	1	APEX_IMS, GFP, yeast mito homolog++, mito protein domain+, coexpression, MS/MS	ENSMUSG00000024645	Q8CCM6	244		MitoDomain	22		OrthologMitoHighConf	NoHomolog	25-50ambig	chr18	84947293	84951524	12	12	113	1610000000	40	cerebrum, cerebellum, brainstem, spinalcord, liver, heart, skeletalmuscle, adipose, largeintestine, stomach, placenta, testis	7.6	7.4	8.1	7.7		8.6	8.3	7.7	8.4		8.4	7.4	7.6	8.1
17992	4697	Ndufa4	ML|MLRQ	Ndufa4, mitochondrial complex associated	MitoCarta3.0	literature, targetP signal, mito protein domain, coexpression++, MS/MS++	MIM	OXPHOS > Complex IV > CIV subunits | OXPHOS > OXPHOS subunits	Tmito	19.1231	0.003	1	literature, targetP signal, mito protein domain, coexpression++, MS/MS++	ENSMUSG00000029632	Q62425	82	4	SharedDomain	47		NoMitoHomolog	NoHomolog	75-100pure	chr6	11900372	11907446	14	17	1532	170000000000	99	all 14	10.2	10.1	10.1	9.7	10.6	10.1	10	9.3	10	10.2	9.9	10	9.8	9.4	Mitochondria (Supported)
104444	25996	Rexo2	1810038D15Rik|AW107347|Rex|Rex2|S|Sfn|Sm|Smfn	RNA exonuclease 2	MitoCarta3.0	APEX_matrix, targetP signal+, yeast mito homolog++, mito protein domain, MS/MS+	Matrix	Mitochondrial central dogma > mtRNA metabolism > mtRNA stability and decay	Tmito	19.1076	0.003	1	APEX_matrix, targetP signal+, yeast mito homolog++, mito protein domain, MS/MS+	ENSMUSG00000032026	Q9D8S4	237	1	SharedDomain	4	-0.57	OrthologMitoHighConf	NoHomolog	25-50pure	chr9	48468513	48480611	14	12	161	3790000000	48	all 14	8.8	8.6	8.8	8.3	7.2	8.2	7.1	7	8.6	8.1	8.5	8	8.9	7.6	Mitochondria (Supported)
107029	4200	Me2	AW120568|D030040L20Rik|NAD-ME	malic enzyme 2, NAD(+)-dependent, mitochondrial	MitoCarta3.0	literature, APEX_matrix, targetP signal, yeast mito homolog+, Rickettsial homolog, mito protein domain, MS/MS++	Matrix	Metabolism > Carbohydrate metabolism > TCA-associated	Tmito	19.1004	0.003	1	literature, APEX_matrix, targetP signal, yeast mito homolog+, Rickettsial homolog, mito protein domain, MS/MS++	ENSMUSG00000024556	Q99KE1	589	3	SharedDomain	1		OrthologMitoLowConf	Homolog	75-100pure	chr18	73770039	73815392	12	43	1037	54800000000	89	cerebrum, cerebellum, brainstem, spinalcord, kidney, heart, adipose, smallintestine, largeintestine, stomach, placenta, testis	9.3	8.6	9.1	9.2	8.1		8.3		8.9	10.5	10	9.3	9.4	9.7	Mitochondria (Supported)
71984	54938	Sars2	2410015F05Rik|D7Ertd353|D7Ertd353e|SerRS|SerRSmt	seryl-aminoacyl-tRNA synthetase 2	MitoCarta3.0	literature, APEX_matrix, targetP signal+, yeast mito homolog++, Rickettsial homolog, mito protein domain, MS/MS	Matrix	Mitochondrial central dogma > Translation > mt-tRNA synthetases	Tmito	19.0945	0.003	1	literature, APEX_matrix, targetP signal+, yeast mito homolog++, Rickettsial homolog, mito protein domain, MS/MS	ENSMUSG00000070699	Q9JJL8	518	1	SharedDomain	3		OrthologMitoHighConf	Homolog	25-50ambig	chr7	28741967	28753879	7	22	66	803000000	48	skeletalmuscle, adipose, smallintestine, largeintestine, stomach, placenta, testis								7.5	7.7	8.5	7.9	7.1	8.5	6.7	Mitochondria;Nucleoplasm (Uncertain)
52838	728489	Dnlz	1110034G11Rik|D2Bwg1335e|HEP1	DNL-type zinc finger	MitoCarta3.0	APEX_matrix, targetP signal, yeast mito homolog++, mito protein domain+, MS/MS	Matrix	Protein import, sorting and homeostasis > Protein homeostasis > Chaperones	Tmito	19.0773	0.003	1	APEX_matrix, targetP signal, yeast mito homolog++, mito protein domain+, MS/MS	ENSMUSG00000075467	Q9D113	177	2	MitoDomain	3		OrthologMitoHighConf	NoHomolog	25-50ambig	chr2	26348117	26352110	9	6	24	370000000	37	cerebrum, cerebellum, brainstem, heart, adipose, smallintestine, largeintestine, stomach, placenta	7.7	7.6	7.7				7		7.7	7.7	7.6	7.5	7.8		Mitochondria (Supported)
76722	1160	Ckmt2	2300008A19Rik|ScCKm|ScCKmit	creatine kinase, mitochondrial 2	MitoCarta3.0	literature, targetP signal, mito protein domain, induction, coexpression, MS/MS++	MIM	Metabolism > Nucleotide metabolism > Creatine metabolism	Tmito	19.0493	0.003	1	literature, targetP signal, mito protein domain, induction, coexpression, MS/MS++	ENSMUSG00000021622	Q6P8J7	419	3	SharedDomain	10	5.24	NoMitoHomolog	NoHomolog	75-100pure	chr13	91853386	91876885	11	33	1460	182000000000	76	cerebrum, cerebellum, brainstem, spinalcord, heart, skeletalmuscle, adipose, smallintestine, largeintestine, stomach, placenta	9.6	9	9.8	9.8			10.9	10.6	8.6	10.4	10	9.8	8.9
66701	283377	Spryd4	4633402N23Rik|AA114801	SPRY domain containing 4	MitoCarta3.0	APEX_matrix, GFP, targetP signal, mito protein domain, coexpression+, MS/MS++	Matrix	0	Tmito	18.9269	0.003	1	APEX_matrix, GFP, targetP signal, mito protein domain, coexpression+, MS/MS++	ENSMUSG00000051346	Q91WK1	207	2	SharedDomain	35	0.15	NoMitoHomolog	NoHomolog	75-100pure	chr10	128209909	128211794	14	20	257	7450000000	78	all 14	8.8	8.6	9.1	8.5	8.4	8.9	8.5	8.6	8.3	8.5	9	8.3	8.8	8.9	Nucleoplasm (Approved)
68021	670	Bphl	2010012D11Rik|5730533B08Rik|AI115341	biphenyl hydrolase-like (serine hydrolase, breast epithelial mucin-associated antigen)	MitoCarta3.0	targetP signal, Rickettsial homolog, mito protein domain, coexpression, MS/MS++	Matrix	Metabolism > Detoxification > Xenobiotic metabolism	Tpossible_mito	18.8516	0.003	1	targetP signal, Rickettsial homolog, mito protein domain, coexpression, MS/MS++	ENSMUSG00000038286	Q8R164	291	2	SharedDomain	14		NoMitoHomolog	Homolog	75-100pure	chr13	34037640	34074074	14	31	755	70500000000	81	all 14	9.8	9.6	9.9	9.6	10.1	10.4	8.6	8.3	9.6	9	9.1	9	9.5	9.2	Mitochondria (Approved)
72170	131474	Chchd4	2410012P20Rik|2810014D17Rik|AI838740	coiled-coil-helix-coiled-coil-helix domain containing 4	MitoCarta3.0	literature, APEX_IMS, yeast mito homolog++, mito protein domain, induction, coexpression, MS/MS+	IMS	Protein import, sorting and homeostasis > Protein import and sorting > MIA40	Tmito	18.8478	0.003	1	literature, APEX_IMS, yeast mito homolog++, mito protein domain, induction, coexpression, MS/MS+	ENSMUSG00000034203	Q8VEA4	139		SharedDomain	5	1.62	OrthologMitoHighConf	NoHomolog	25-50pure	chr6	91464275	91473423	11	6	65	1470000000	47	cerebrum, cerebellum, brainstem, spinalcord, skeletalmuscle, adipose, smallintestine, largeintestine, stomach, placenta, testis	8.5	8.1	8	8.1				7.3	8.1	8.1	7.8	7.8	8.3	8.3	Mitochondria (Supported)
56280	51253	Mrpl37	2300004O14Rik|AI132596|MRP|MRP-L2|Rp|Rpml2	mitochondrial ribosomal protein L37	MitoCarta3.0	literature, APEX_matrix, targetP signal, mito protein domain, induction, coexpression+, MS/MS++	Matrix	Mitochondrial central dogma > Translation > Mitochondrial ribosome	Tmito	18.8343	0.003	1	literature, APEX_matrix, targetP signal, mito protein domain, induction, coexpression+, MS/MS++	ENSMUSG00000028622	Q921S7	423	4	SharedDomain	30	1.5	NoMitoHomolog	NoHomolog	50-75pure	chr4	107055873	107066866	9	25	88	1390000000	55	kidney, liver, heart, adipose, smallintestine, largeintestine, stomach, placenta, testis					8.1	7.4	7.3		7.8	8.3	8.6	7.3	8.7	7.8	Mitochondria (Supported)
230125	92014	Slc25a51	9130208E07Rik|D130005A03Rik|Gm138|Mcar|Mcart1	solute carrier family 25, member 51	MitoCarta3.0	GFP, yeast mito homolog+, mito protein domain+, coexpression, MS/MS++	MIM	Metabolism > Metals and cofactors > NAD biosynthesis and metabolism | Small molecule transport > SLC25A family	Tmito	18.8275	0.003	1	GFP, yeast mito homolog+, mito protein domain+, coexpression, MS/MS++	ENSMUSG00000045973	Q5HZI9	298		MitoDomain	8		OrthologMitoLowConf	NoHomolog	50-75pure	chr4	45395923	45408766	13	19	190	3920000000	56	cerebrum, cerebellum, brainstem, spinalcord, kidney, liver, heart, adipose, smallintestine, largeintestine, stomach, placenta, testis	8.7	8.5	8.2	8.8	8.6	7.7	7.7		8.7	8.4	8.5	7.7	8.8	8.2	Mitochondria (Approved)
67247	54996	Mtarc2	2810484M10Rik|Mar|Marc2|Mos|Mosc2|mARC1	mitochondrial amidoxime reducing component 2	MitoCarta3.0	literature, targetP signal, mito protein domain+, induction, coexpression, MS/MS++	MOM	Metabolism > Metals and cofactors > Molybdenum cofactor synthesis and proteins | Metabolism > Detoxification > Xenobiotic metabolism | Metabolism > Detoxification > Amidoxime reducing complex	Tmito	18.809	0.003	1	literature, targetP signal, mito protein domain+, induction, coexpression, MS/MS++	ENSMUSG00000073481	Q922Q1	338	4	MitoDomain	9	0.83	NoMitoHomolog	NoHomolog	50-75pure	chr1	184813067	184845847	14	27	1039	71500000000	65	all 14	9.2	8.9	9.1	8.3	10	9.9	7.7	8.6	10.1	10.3	9.5	8.8	9.9	9.7
66541	196294	Immp1l	1500034J20Rik|2610528O17Rik|AU042386	IMP1 inner mitochondrial membrane peptidase-like (S. cerevisiae)	MitoCarta3.0	literature, yeast mito homolog++, Rickettsial homolog, mito protein domain+, MS/MS	MIM	Protein import, sorting and homeostasis > Protein import and sorting > Preprotein cleavage | Protein import, sorting and homeostasis > Protein homeostasis > Proteases	Tmito	18.7874	0.003	1	literature, yeast mito homolog++, Rickettsial homolog, mito protein domain+, MS/MS	ENSMUSG00000042670	Q9CQU8	166		MitoDomain	NA		OrthologMitoHighConf	Ortholog	25-50ambig	chr2	105904637	105965558	1	7	11	257000000	47	testis														8.4
108654	125228	Fam210a	4933403F05Rik|AA987140|AV134576|AW491926	family with sequence similarity 210, member A	MitoCarta3.0	GFP, targetP signal, induction, coexpression++, MS/MS	MIM	0	Tmito	18.7767	0.003	1	GFP, targetP signal, induction, coexpression++, MS/MS	ENSMUSG00000038121	Q8BGY7	273	2	NA	42	0.87	NoMitoHomolog	NoHomolog	50-75ambig	chr18	68260184	68300333	14	19	414	8750000000	60	all 14	9.2	9	9.3	8.8	8.8	8.4	8.8	8.6	8.4	8.6	8.6	8.3	8.5	8.2	Golgi apparatus;Mitochondria;Nucleoplasm (Approved)
64660	64951	Mrps24	3110030K20Rik|AI414579|MRP-S24|Rpm|Rpms24|S24mt	mitochondrial ribosomal protein S24	MitoCarta3.0	literature, APEX_matrix, targetP signal, induction, coexpression++, MS/MS	Matrix	Mitochondrial central dogma > Translation > Mitochondrial ribosome	Tmito	18.7767	0.003	1	literature, APEX_matrix, targetP signal, induction, coexpression++, MS/MS	ENSMUSG00000020477	Q9CQV5	167	2	NA	47	0.52	NoMitoHomolog	NoHomolog	50-75ambig	chr11	5703982	5707699	13	8	97	2210000000	52	cerebrum, cerebellum, brainstem, spinalcord, kidney, liver, skeletalmuscle, adipose, smallintestine, largeintestine, stomach, placenta, testis	8.2	7.9	8.1	7.9	8.1	8.4		7.2	8.1	8.4	8.6	7.6	8.6	8.2
21855	10245	Timm17b	17kD|17kDa|Sfc|Sfc3|mTim17|mTim17b	translocase of inner mitochondrial membrane 17b	MitoCarta3.0	literature, APEX_IMS, yeast mito homolog+, mito protein domain+, coexpression, MS/MS+	MIM	Protein import, sorting and homeostasis > Protein import and sorting > TIM23 presequence pathway	Tmito	18.7719	0.003	1	literature, APEX_IMS, yeast mito homolog+, mito protein domain+, coexpression, MS/MS+	ENSMUSG00000031158	Q9Z0V7	172		MitoDomain	10	-0.12	OrthologMitoLowConf	NoHomolog	75-100ambig	chrX	7899397	7907652	14	14	167	4700000000	95	all 14	8.3	8.2	8.3	8	8.9	8.5	7.9	8	8.5	8.2	8.7	8.6	8.9	8.8	Microtubules (Approved)
70791	23438	Hars2	4631412B19Rik|H|HARSR|HO|HO3|Harsl	histidyl-tRNA synthetase 2	MitoCarta3.0	literature, APEX_matrix, GFP, targetP signal+, yeast mito homolog, Rickettsial homolog, mito protein domain, coexpression, MS/MS+	Matrix	Mitochondrial central dogma > Translation > mt-tRNA synthetases	Tmito	18.7693	0.003	1	literature, APEX_matrix, GFP, targetP signal+, yeast mito homolog, Rickettsial homolog, mito protein domain, coexpression, MS/MS+	ENSMUSG00000019143	Q99KK9	505	1	SharedDomain	10		HomologMitoLowConf	Homolog	25-50pure	chr18	36783279	36792560	8	24	56	790000000	43	cerebellum, skeletalmuscle, adipose, smallintestine, largeintestine, stomach, placenta, testis		5.8						7	7.7	7.9	7.8	6.9	8.7	7.5	Cytosol (Approved)
66272	51241	Cox16	1810020G14Rik|1810055I05Rik|BB388670	cytochrome c oxidase assembly protein 16	MitoCarta3.0	APEX_IMS, GFP, targetP signal, yeast mito homolog++, mito protein domain+, MS/MS+	MIM	OXPHOS > Complex IV > CIV assembly factors | OXPHOS > OXPHOS assembly factors	Tmito	18.7404	0.003	1	APEX_IMS, GFP, targetP signal, yeast mito homolog++, mito protein domain+, MS/MS+	ENSMUSG00000091803	Q9CR63	106	4	MitoDomain	NA		OrthologMitoHighConf	NoHomolog	75-100ambig	chr12	81470703	81485110	6	9	40	349000000	75	kidney, liver, adipose, largeintestine, placenta, testis					8.1	7.6			7.5		7.9		7.7	7.2	Mitochondria (Supported)
71365	57107	Pdss2	5430420P03Rik|Gm60|P|Plmp|kd|mDL|mDLP1	prenyl (solanesyl) diphosphate synthase, subunit 2	MitoCarta3.0	literature, APEX_matrix, targetP signal, yeast mito homolog+, Rickettsial homolog, mito protein domain, coexpression+	MIM	Metabolism > Metals and cofactors > Coenzyme Q metabolism	Tmito	18.6966	0.003	1	literature, APEX_matrix, targetP signal, yeast mito homolog+, Rickettsial homolog, mito protein domain, coexpression+	ENSMUSG00000038240	Q33DR3	401	2	SharedDomain	32		OrthologMitoLowConf	Homolog	0-25ambig	chr10	43221485	43464882	2	5	10	34800000	17	smallintestine, largeintestine										7.2	7.3				Cytosol (Enhanced)
13177	1632	Eci1	Dc|Dci|ec|eci	enoyl-Coenzyme A delta isomerase 1	MitoCarta3.0	literature, APEX_matrix, targetP signal+, mito protein domain, coexpression+, MS/MS++	Matrix	Metabolism > Lipid metabolism > Fatty acid oxidation	Tmito	18.6394	0.003	1	literature, APEX_matrix, targetP signal+, mito protein domain, coexpression+, MS/MS++	ENSMUSG00000024132	P42125	289	1	SharedDomain	32		NoMitoHomolog	NoHomolog	50-75pure	chr17	24426682	24439316	14	23	1275	124000000000	68	all 14	9.3	9.1	9.5	9.6	9.8	10.5	10.3	9.1	10.4	9.9	9.8	9.9	9.8	9.6	Mitochondria (Enhanced)
68349	4722	Ndufs3	0610010M09Rik|CI-30kD	NADH:ubiquinone oxidoreductase core subunit S3	MitoCarta3.0	literature, APEX_matrix, targetP signal+, Rickettsial homolog, mito protein domain, MS/MS++	MIM	OXPHOS > Complex I > CI subunits | OXPHOS > OXPHOS subunits	Tmito	18.6136	0.003	1	literature, APEX_matrix, targetP signal+, Rickettsial homolog, mito protein domain, MS/MS++	ENSMUSG00000005510	Q9DCT2	263	1	SharedDomain	NA		NoMitoHomolog	Ortholog	75-100pure	chr2	90894635	90904721	14	29	1855	191000000000	84	all 14	10.4	10.4	10.5	10.2	10.2	9.9	10.3	9.6	9.9	9.9	9.8	9.9	9.9	9.6	Mitochondria (Supported)
15360	3158	Hmgcs2	1300002P16|mH|mHS	3-hydroxy-3-methylglutaryl-Coenzyme A synthase 2	MitoCarta3.0	literature, targetP signal+, Rickettsial homolog, mito protein domain, MS/MS++	Matrix	Metabolism > Carbohydrate metabolism > Ketone metabolism	Tmito	18.6136	0.003	1	literature, targetP signal+, Rickettsial homolog, mito protein domain, MS/MS++	ENSMUSG00000027875	P54869	508	1	SharedDomain	2		NoMitoHomolog	Ortholog	75-100pure	chr3	98280430	98310738	9	50	2364	190000000000	81	cerebellum, spinalcord, liver, adipose, smallintestine, largeintestine, stomach, placenta, testis		7.1		7.2		10.9			8.9	9.5	10.9	8.8	8.8	10.3	Mitochondria (Supported)
217666	79944	L2hgdh	BC016226	L-2-hydroxyglutarate dehydrogenase	MitoCarta3.0	literature, APEX_matrix, targetP signal, mito protein domain, induction, coexpression, MS/MS++	MIM	Metabolism > Carbohydrate metabolism > TCA-associated	Tmito	18.595	0.003	1	literature, APEX_matrix, targetP signal, mito protein domain, induction, coexpression, MS/MS++	ENSMUSG00000020988	Q91YP0	464	3	SharedDomain	20	2.62	NoMitoHomolog	NoHomolog	50-75pure	chr12	69690435	69724874	10	23	135	3260000000	64	cerebrum, spinalcord, kidney, liver, skeletalmuscle, adipose, smallintestine, largeintestine, stomach, testis	7.8			7.4	8.9	8.2		8.3	8	8.4	8	8.5		9.1	Mitochondria (Enhanced)
225791	284273	Zadh2	C530046K17Rik|PTGR-3|Pth|Pthr3	zinc binding alcohol dehydrogenase, domain containing 2	MitoCarta3.0	targetP signal, mito protein domain, induction, coexpression+, MS/MS++	unknown	Metabolism > Lipid metabolism > Eicosanoid metabolism	Tpossible_mito	18.5896	0.003	1	targetP signal, mito protein domain, induction, coexpression+, MS/MS++	ENSMUSG00000049090	Q8BGC4	377	3	SharedDomain	30	1.09	NoMitoHomolog	NoHomolog	50-75pure	chr18	84088157	84097514	14	21	387	16800000000	72	all 14	8.6	8.6	8.8	8.3	9.2	9	8.9	8.9	9.3	8.8	9.3	9.1	9.4	9.4	Nucleoplasm (Approved)
66077	54998	Aurkaip1	0610033H09Rik|Aip|Akip|MRP-S38	aurora kinase A interacting protein 1	MitoCarta3.0	GFP, targetP signal+, yeast mito homolog++, mito protein domain, coexpression+	Matrix	Mitochondrial central dogma > Translation > Mitochondrial ribosome	Tmito	18.4497	0.003	1	GFP, targetP signal+, yeast mito homolog++, mito protein domain, coexpression+	ENSMUSG00000065990	Q9DCJ7	200	1	SharedDomain	38	0.38	OrthologMitoHighConf	NoHomolog		chr4	155831268	155833098																					Mitochondria;Nucleoplasm (Supported)
76178	493753	Coa5	1700001A24Rik|6330578E17Rik|Pet19|Pet191	cytochrome C oxidase assembly factor 5	MitoCarta3.0	literature, APEX_IMS, yeast mito homolog++, mito protein domain+, induction, MS/MS	IMS	OXPHOS > Complex IV > CIV assembly factors | OXPHOS > OXPHOS assembly factors	Tmito	18.4051	0.003	1	literature, APEX_IMS, yeast mito homolog++, mito protein domain+, induction, MS/MS	ENSMUSG00000026112	Q99M07	74		MitoDomain	3	1.23	OrthologMitoHighConf	NoHomolog	50-75ambig	chr1	37417084	37430103	3	5	13	61100000	68	adipose, placenta, testis									6.4				7.4	7.5	Mitochondria (Supported)
14979	7923	H2-Ke6	D17H6S112E|H-2Ke6|Hsd17b8|Ke-6|Ke6|Ri|Ring2	H2-K region expressed gene 6	MitoCarta3.0	APEX_matrix, targetP signal, Rickettsial homolog, mito protein domain, coexpression, MS/MS++	Matrix	Metabolism > Lipid metabolism > Type II fatty acid synthesis | Metabolism > Lipid metabolism > Cholesterol, bile acid, steroid synthesis	Tmito	18.3972	0.003	1	APEX_matrix, targetP signal, Rickettsial homolog, mito protein domain, coexpression, MS/MS++	ENSMUSG00000073422	P50171	259	2	SharedDomain	21		NoMitoHomolog	Homolog	50-75pure	chr17	34026032	34028055	14	14	270	17800000000	72	all 14	9.2	9	9.2	8.9	9.3	9.6	9.1	8.4	9.2	8.4	8.9	8.7	8.9	9.2
224904	125988	Micos13	2410015M20Rik|Mic13|QI|QIL1|sr104	mitochondrial contact site and cristae organizing system subunit 13	MitoCarta3.0	induction, coexpression++, MS/MS++	MIM	Mitochondrial dynamics and surveillance > Cristae formation > MICOS complex	Tpossible_mito	18.3878	0.003	1	induction, coexpression++, MS/MS++	ENSMUSG00000049760	Q8R404	119		NA	42	0.72	NoMitoHomolog	NoHomolog	75-100pure	chr17	56607451	56609771	14	14	528	16800000000	93	all 14	9.1	8.7	8.8	8.7	9.7	9	8.9	8.5	9	9	9	8.8	9.1	9.3	Mitochondria (Supported)
66916	4713	Ndufb7	1110002H15Rik	NADH:ubiquinone oxidoreductase subunit B7	MitoCarta3.0	literature, APEX_IMS, APEX_matrix, induction, coexpression++, MS/MS++	MIM	OXPHOS > Complex I > CI subunits | OXPHOS > OXPHOS subunits	Tmito	18.3878	0.003	1	literature, APEX_IMS, APEX_matrix, induction, coexpression++, MS/MS++	ENSMUSG00000033938	Q9CR61	137		NA	47	1.46	NoMitoHomolog	NoHomolog	75-100pure	chr8	83566757	83571623	14	21	678	52900000000	91	all 14	9.7	9.5	9.7	9.6	9.7	9.4	9.7	9.4	9.6	9.6	9.6	9.5	9.4	9.5
14467	2631	Nipsnap2	AV006093|Gb|Gbas|N	nipsnap homolog 2	MitoCarta3.0	literature, APEX_matrix, targetP signal+, induction, coexpression, MS/MS++	Matrix	Mitochondrial dynamics and surveillance > Mitophagy | Mitochondrial dynamics and surveillance > Autophagy	Tmito	18.3837	0.003	1	literature, APEX_matrix, targetP signal+, induction, coexpression, MS/MS++	ENSMUSG00000029432	Q7TMG8	281	1	NonMitoDomain	19	1.52	NoMitoHomolog	NoHomolog	75-100pure	chr5	129725074	129758325	14	21	763	66800000000	76	all 14	10	9.8	10	9.5	8.9	9.1	10.3	9.3	9.3	9	9.2	9.5	9.6	9.6	Mitochondria (Supported)
74600	57129	Mrpl47	4833424P18Rik|CGI-20|CGI-204|Gm9859|L47mt|MRP-L47|MTF/L47|NCM|NCM1	mitochondrial ribosomal protein L47	MitoCarta3.0	literature, APEX_matrix, targetP signal, yeast mito homolog++, mito protein domain, induction, coexpression	Matrix	Mitochondrial central dogma > mtRNA metabolism > mtRNA granules | Mitochondrial central dogma > Translation > Mitochondrial ribosome	Tmito	18.3763	0.003	1	literature, APEX_matrix, targetP signal, yeast mito homolog++, mito protein domain, induction, coexpression	ENSMUSG00000037531	Q8K2Y7	252	3	SharedDomain	9	3.04	OrthologMitoHighConf	NoHomolog	50-75crude	chr3	32727496	32736755	14	20	146	2370000000	58	all 14	8.5	8.2	8.1	8	8.1	7.9	7.4	7.1	8.3	7.5	8.9	7.6	8.6	7.8	Mitochondria (Supported)
67851	51250	Mtres1	1700021F05Rik	mitochondrial transcription rescue factor 1	MitoCarta3.0	GFP, targetP signal, induction, coexpression++, MS/MS+	Matrix	Mitochondrial central dogma > mtRNA metabolism > Transcription | Mitochondrial central dogma > Translation	Tmito	18.3761	0.003	1	GFP, targetP signal, induction, coexpression++, MS/MS+	ENSMUSG00000019797	Q9CQF4	240	4	NA	41	2.5	NoMitoHomolog	NoHomolog	25-50pure	chr10	43525120	43540994	14	18	234	3130000000	48	all 14	8.6	8.3	8.7	8.3	8.6	7.7	8.4	7.7	8.2	8	8.6	7.9	8.3	8.2
73694	55471	Ndufaf7	2410091C18Rik|AL033374|PRO1853	NADH:ubiquinone oxidoreductase complex assembly factor 7	MitoCarta3.0	APEX_matrix, GFP, targetP signal, Rickettsial homolog, mito protein domain+, coexpression, MS/MS	MIM	OXPHOS > Complex I > CI assembly factors | OXPHOS > OXPHOS assembly factors	Tmito	18.3587	0.003	1	APEX_matrix, GFP, targetP signal, Rickettsial homolog, mito protein domain+, coexpression, MS/MS	ENSMUSG00000024082	Q9CWG8	436	2	MitoDomain	9		NoMitoHomolog	Ortholog	25-50ambig	chr17	78937134	78948052	9	14	40	639000000	39	cerebrum, brainstem, spinalcord, kidney, adipose, largeintestine, stomach, placenta, testis	7.3		7.7	7.8	7.9				7.9		7.9	7.6	8.2	7.9
229211	28976	Acad9	2600017P15Rik|4732402K02|C630012L17Rik|NPD0|NPD002	acyl-Coenzyme A dehydrogenase family, member 9	MitoCarta3.0	literature, APEX_matrix, targetP signal+, mito protein domain+, MS/MS++	MIM	OXPHOS > Complex I > CI assembly factors | OXPHOS > OXPHOS assembly factors	Tmito	18.3535	0.003	1	literature, APEX_matrix, targetP signal+, mito protein domain+, MS/MS++	ENSMUSG00000027710	Q8JZN5	625	1	MitoDomain	2		NoMitoHomolog	NoHomolog	75-100pure	chr3	36065999	36092857	14	55	988	50400000000	76	all 14	9.4	9	9.4	9.5	9.7	9.1	9.3	9.6	9.9	9.6	9.6	9.8	9.6	9.5	Mitochondria (Enhanced)
217214	162417	Nags	1700120E20Rik|argA	N-acetylglutamate synthase	MitoCarta3.0	literature, targetP signal, yeast mito homolog++, mito protein domain+, MS/MS	Matrix	Metabolism > Amino acid metabolism > Urea cycle	Tmito	18.3513	0.003	1	literature, targetP signal, yeast mito homolog++, mito protein domain+, MS/MS	ENSMUSG00000048217	Q8R4H7	527	2	MitoDomain	4		OrthologMitoHighConf	NoHomolog	0-25pure	chr11	102145512	102149528	1	8	12	173000000	20	liver						8.2									Mitochondria (Supported)
52815	197257	Ldhd	4733401P21Rik|D8Bwg1320e|DLD	lactate dehydrogenase D	MitoCarta3.0	literature, targetP signal+, yeast mito homolog+, mito protein domain, MS/MS++	MIM	Metabolism > Carbohydrate metabolism	Tmito	18.3234	0.003	1	literature, targetP signal+, yeast mito homolog+, mito protein domain, MS/MS++	ENSMUSG00000031958	Q7TNG8	484	1	SharedDomain	4		OrthologMitoLowConf	NoHomolog	50-75pure	chr8	111626270	111630322	7	24	391	35600000000	56	kidney, liver, heart, adipose, stomach, placenta, testis					10.5	9.6	7.2		8.9			8.5	8.7	8.6	Cytosol (Approved)
192166	1757	Sardh	-	sarcosine dehydrogenase	MitoCarta3.0	literature, targetP signal+, yeast mito homolog, mito protein domain, coexpression, MS/MS++	Matrix	Metabolism > Amino acid metabolism > Glycine metabolism | Metabolism > Vitamin metabolism > Choline and betaine metabolism | Metabolism > Vitamin metabolism > Folate and 1-C metabolism	Tmito	18.2756	0.003	1	literature, targetP signal+, yeast mito homolog, mito protein domain, coexpression, MS/MS++	ENSMUSG00000009614	Q99LB7	919	1	SharedDomain	7		HomologMitoLowConf	NoHomolog	75-100pure	chr2	27188392	27247303	12	67	1951	232000000000	83	cerebrum, cerebellum, brainstem, spinalcord, kidney, liver, adipose, smallintestine, largeintestine, stomach, placenta, testis	8.5	8.8	9	8.3	11	11.1			9.2	8.9	8.6	8.9	8.8	9.2	Mitochondria (Approved)
20751	6697	Spr	AA409688|Gm10328	sepiapterin reductase	MitoCarta3.0	targetP signal, Rickettsial homolog, mito protein domain, induction, coexpression, MS/MS++	unknown	Metabolism > Metals and cofactors > Tetrahydrobiopterin synthesis	Tpossible_mito	18.2528	0.003	1	targetP signal, Rickettsial homolog, mito protein domain, induction, coexpression, MS/MS++	ENSMUSG00000033735	Q91XH5	262	4	SharedDomain	15	1.33	NoMitoHomolog	Homolog	50-75pure	chr6	85133679	85137764	11	17	97	2170000000	74	cerebrum, cerebellum, brainstem, spinalcord, kidney, liver, heart, skeletalmuscle, adipose, largeintestine, stomach	8.5	8.4	8.9	8.4	8.3	8	8.3	6.3	6.9		7.3	7.6			Cytosol;Nucleoplasm (Supported)
246703	128240	Naxe	AA087124|AI|AI-BP|AIBP|AP|Apoa1bp|Apoa1ip|ESTM3|ESTM37	NAD(P)HX epimerase	MitoCarta3.0	APEX_matrix, targetP signal, yeast mito homolog, mito protein domain, coexpression, MS/MS++	Matrix	Metabolism > Metals and cofactors > NAD biosynthesis and metabolism	Tmito	18.2289	0.003	1	APEX_matrix, targetP signal, yeast mito homolog, mito protein domain, coexpression, MS/MS++	ENSMUSG00000028070	Q8K4Z3	282	2	SharedDomain	10		HomologMitoHighConf	NoHomolog	50-75pure	chr3	88056522	88058495	14	13	320	17500000000	54	all 14	9.4	9.2	9.5	9.1	8.9	9.2	8.6	8.3	9	8.7	8.8	8.5	9.2	9.2	Nucleoplasm (Enhanced)
53600	100287932	Timm23	Tim2|Tim23	translocase of inner mitochondrial membrane 23	MitoCarta3.0	literature, APEX_IMS, yeast mito homolog++, mito protein domain+, MS/MS++	MIM	Protein import, sorting and homeostasis > Protein import and sorting > TIM23 presequence pathway	Tmito	18.2099	0.003	1	literature, APEX_IMS, yeast mito homolog++, mito protein domain+, MS/MS++	ENSMUSG00000013701	Q9CXU4	209		MitoDomain	NA		OrthologMitoHighConf	NoHomolog	50-75pure	chr14	32180165	32201891	14	10	198	4110000000	62	all 14	8.5	8.3	8.5	8.2	8.4	8.7	8	7.9	8.6	8.1	8.7	8.2	8.8	8.5	Mitochondria (Supported)
17527	4358	Mpv17	Tg.Mpv|Tg.Mpv17	MpV17 mitochondrial inner membrane protein	MitoCarta3.0	literature, targetP signal, yeast mito homolog+, mito protein domain, coexpression, MS/MS++	MIM	Small molecule transport	Tmito	18.1383	0.003	1	literature, targetP signal, yeast mito homolog+, mito protein domain, coexpression, MS/MS++	ENSMUSG00000090262	P19258	176	4	SharedDomain	9		OrthologMitoLowConf	NoHomolog	75-100pure	chr5	31140660	31154242	14	9	194	3630000000	81	all 14	8.2	7.9	8.3	7.9	9	8.5	8.1	7.6	8.7	7.8	8.1	8	8.9	7.8
212508	92170	Mtg1	Gm169|Gtpb|Gtpbp7	mitochondrial ribosome-associated GTPase 1	MitoCarta3.0	literature, APEX_matrix, targetP signal, yeast mito homolog++, mito protein domain, coexpression+, MS/MS	Matrix	Mitochondrial central dogma > Translation > Mitochondrial ribosome assembly	Tmito	18.1239	0.003	1	literature, APEX_matrix, targetP signal, yeast mito homolog++, mito protein domain, coexpression+, MS/MS	ENSMUSG00000039018	Q8R2R6	326	4	SharedDomain	35		OrthologMitoHighConf	NoHomolog	25-50ambig	chr7	140137563	140150786	2	6	7	46800000	29	largeintestine, testis											7.2			7.5	Mitochondria (Supported)
15925	3416	Ide	1300012G03Rik|4833415K22Rik|AA675336|AI507533	insulin degrading enzyme	MitoCarta3.0	literature, APEX_matrix, targetP signal, Rickettsial homolog, mito protein domain+, coexpression, MS/MS+	Matrix	Protein import, sorting and homeostasis > Protein homeostasis > Proteases	Tmito	18.0452	0.003	1	literature, APEX_matrix, targetP signal, Rickettsial homolog, mito protein domain+, coexpression, MS/MS+	ENSMUSG00000056999	AI507533	1019	3	MitoDomain	17		NoMitoHomolog	Homolog	25-50pure	chr19	37268740	37330613	12	32	146	1860000000	36	cerebrum, cerebellum, brainstem, kidney, liver, skeletalmuscle, adipose, smallintestine, largeintestine, stomach, placenta, testis	7.5	7.8	7.9		8.9	7.7		7.2	7.5	7.9	8.5	8	8.1	8.2
70047	51095	Trnt1	2410043H24Rik|2610044E04Rik|9830143O18Rik|AA408384|C76540|CGI-4|CGI-47|mt-Trat	tRNA nucleotidyl transferase, CCA-adding, 1	MitoCarta3.0	literature, targetP signal, yeast mito homolog, Rickettsial homolog, mito protein domain, induction, MS/MS	Matrix	Mitochondrial central dogma > mtRNA metabolism > mt-tRNA modifications	Tmito	18.0448	0.003	1	literature, targetP signal, yeast mito homolog, Rickettsial homolog, mito protein domain, induction, MS/MS	ENSMUSG00000013736	Q8K1J6	434	2	SharedDomain	4	0.96	HomologMitoHighConf	Ortholog	25-50ambig	chr6	106769137	106782474	4	13	27	451000000	35	spinalcord, adipose, placenta, testis				7.2					7.5				8.4	8.1	Mitochondria (Supported)
64658	64432	Mrps25	2810429N01Rik|Rpm|Rpms25	mitochondrial ribosomal protein S25	MitoCarta3.0	literature, APEX_matrix, targetP signal, mito protein domain, induction, coexpression, MS/MS++	Matrix	Mitochondrial central dogma > Translation > Mitochondrial ribosome	Tmito	18.0398	0.003	1	literature, APEX_matrix, targetP signal, mito protein domain, induction, coexpression, MS/MS++	ENSMUSG00000014551	Q9D125	171	4	SharedDomain	10	1.97	NoMitoHomolog	NoHomolog	75-100pure	chr6	92169522	92184023	14	19	165	2660000000	85	all 14	8.5	8.2	8.2	8	7.9	8	7.2	7	8.3	8.1	8.9	7.9	8.6	8.1	Mitochondria (Supported)
68463	64928	Mrpl14	1110006I11Rik|AI846816|MRP-|MRP-L32|Rpm|Rpml32	mitochondrial ribosomal protein L14	MitoCarta3.0	literature, APEX_matrix, targetP signal+, Rickettsial homolog, mito protein domain, coexpression+, MS/MS	Matrix	Mitochondrial central dogma > Translation > Mitochondrial ribosome	Tmito	18.0348	0.003	1	literature, APEX_matrix, targetP signal+, Rickettsial homolog, mito protein domain, coexpression+, MS/MS	ENSMUSG00000023939	Q9D1I6	145	1	SharedDomain	30		NoMitoHomolog	Homolog	50-75ambig	chr17	45686371	45698495	14	11	145	3860000000	61	all 14	8.4	8.2	8.4	7.9	8	8.5	7.6	7.4	8.3	8.6	8.9	7.9	8.9	8.6	Mitochondria (Supported)
59054	10884	Mrps30	2610020A16Rik|AA968347|PAP|Pdcd|Pdcd9	mitochondrial ribosomal protein S30	MitoCarta3.0	literature, APEX_matrix, targetP signal, mito protein domain, induction, coexpression, MS/MS++	Matrix	Mitochondrial central dogma > Translation > Mitochondrial ribosome	Tmito	18.0248	0.003	1	literature, APEX_matrix, targetP signal, mito protein domain, induction, coexpression, MS/MS++	ENSMUSG00000021731	Q9D0G0	442	2	SharedDomain	10	0.64	NoMitoHomolog	NoHomolog	50-75pure	chr13	118380109	118387252	12	21	151	1830000000	52	cerebrum, cerebellum, spinalcord, kidney, heart, skeletalmuscle, adipose, smallintestine, largeintestine, stomach, placenta, testis	8	7.5		7.4	8		7.4	7.7	8.1	8.6	8.3	7.5	8.8	8.1
66242	51021	Mrps16	1500011E11Rik|Mprs16|S16mt	mitochondrial ribosomal protein S16	MitoCarta3.0	literature, APEX_matrix, yeast mito homolog++, Rickettsial homolog, mito protein domain, MS/MS+	Matrix	Mitochondrial central dogma > Translation > Mitochondrial ribosome	Tmito	17.9619	0.003	1	literature, APEX_matrix, yeast mito homolog++, Rickettsial homolog, mito protein domain, MS/MS+	ENSMUSG00000049960	Q9CPX7	135	5	SharedDomain	NA		OrthologMitoHighConf	Ortholog	75-100ambig	chr14	20391230	20393555	14	10	158	3570000000	83	all 14	8.4	8.1	8.3	8.1	8.2	8.5	7.3	7.3	8.2	8.6	8.8	8	8.9	8.4	Cytosol;Mitochondria (Supported)
77619	153768	Prelid2	1700003A01Rik|C330008K14Rik	PRELI domain containing 2	MitoCarta3.0	yeast mito homolog+, mito protein domain+, induction, coexpression, MS/MS	IMS	0	Tpossible_mito	17.8748	0.003	1	yeast mito homolog+, mito protein domain+, induction, coexpression, MS/MS	ENSMUSG00000056671	Q0VBB0	177		MitoDomain	8	0.91	OrthologMitoLowConf	NoHomolog	25-50ambig	chr18	41875695	41951194	2	5	8	37200000	38	largeintestine, stomach											7.4	7			Nucleoplasm (Approved)
108037	6472	Shmt2	2700043D08Rik|AA408223|AA986903|SHMT	serine hydroxymethyltransferase 2 (mitochondrial)	MitoCarta3.0	literature, APEX_matrix, targetP signal+, Rickettsial homolog, mito protein domain, coexpression, MS/MS++	Matrix	Metabolism > Amino acid metabolism > Serine metabolism | Metabolism > Amino acid metabolism > Glycine metabolism | Metabolism > Vitamin metabolism > Folate and 1-C metabolism	Tmito	17.7984	0.003	1	literature, APEX_matrix, targetP signal+, Rickettsial homolog, mito protein domain, coexpression, MS/MS++	ENSMUSG00000025403	Q9CZN7	504	1	SharedDomain	8		NoMitoHomolog	Homolog	50-75pure	chr10	127517122	127522444	12	36	407	33600000000	75	cerebrum, brainstem, spinalcord, kidney, liver, skeletalmuscle, adipose, smallintestine, largeintestine, stomach, placenta, testis	7.4		7.9	7.7	10.1	9.7		7.7	8.9	9.3	8.7	8.4	10.1	8.7	Mitochondria (Enhanced)
211389	6821	Suox	SO	sulfite oxidase	MitoCarta3.0	APEX_IMS, targetP signal, mito protein domain+, coexpression, MS/MS++	IMS	Metabolism > Metals and cofactors > Molybdenum cofactor synthesis and proteins | Metabolism > Sulfur metabolism	Tmito	17.7812	0.003	1	APEX_IMS, targetP signal, mito protein domain+, coexpression, MS/MS++	ENSMUSG00000049858	Q8R086	546	2	MitoDomain	6		NoMitoHomolog	NoHomolog	50-75pure	chr10	128669886	128673918	12	29	391	17700000000	64	cerebrum, brainstem, spinalcord, kidney, liver, skeletalmuscle, adipose, smallintestine, largeintestine, stomach, placenta, testis	8		7.5	7.3	9.1	9.7		8.7	9	9.2	6.4	8.7	9.9	8
66365	60492	Ccdc90b	2310015N07Rik|C86558	coiled-coil domain containing 90B	MitoCarta3.0	literature, APEX_matrix, targetP signal, yeast mito homolog+, mito protein domain+, MS/MS	MIM	0	Tmito	17.7017	0.003	1	literature, APEX_matrix, targetP signal, yeast mito homolog+, mito protein domain+, MS/MS	ENSMUSG00000030613	Q8C3X2	256	2	MitoDomain	2		OrthologMitoLowConf	NoHomolog	50-75ambig	chr7	92561148	92582294	14	22	218	3980000000	68	all 14	8.3	8.2	8	8.4	8.6	7.5	8.4	7.3	9	8.4	8.9	8.3	8.5	8	Mitochondria (Enhanced)
66302	51115	Rmdn1	Fam82|Fam82b|RMD-1	regulator of microtubule dynamics 1	MitoCarta3.0	APEX_IMS, targetP signal+, mito protein domain, induction, coexpression, MS/MS	MOM	0	Tmito	17.6678	0.003	1	APEX_IMS, targetP signal+, mito protein domain, induction, coexpression, MS/MS	ENSMUSG00000028229	Q9DCV4	305	1	SharedDomain	17	2.64	NoMitoHomolog	NoHomolog	50-75ambig	chr4	19575065	19606932	14	20	221	8080000000	54	all 14	8.9	8.8	8.8	8.4	8.5	9.2	8.6	8.1	9.1	8.7	8.1	8.8	8.8	8.6	Centrosome (Supported)
272428	54988	Acsm5	C730019D22|C730027J19Rik	acyl-CoA synthetase medium-chain family member 5	MitoCarta3.0	literature, targetP signal, yeast mito homolog, Rickettsial homolog, mito protein domain, coexpression, MS/MS++	Matrix	Metabolism > Lipid metabolism > Fatty acid oxidation | Metabolism > Detoxification > Xenobiotic metabolism	Tmito	17.6559	0.003	1	literature, targetP signal, yeast mito homolog, Rickettsial homolog, mito protein domain, coexpression, MS/MS++	ENSMUSG00000030972	Q8BGA8	578	2	SharedDomain	8		HomologMitoLowConf	Homolog	50-75pure	chr7	119526264	119543360	5	26	156	7750000000	60	kidney, liver, adipose, smallintestine, largeintestine					9.4	9.7			8.2	6.7	7.5				Vesicles (Uncertain)
94066	64979	Mrpl36	AI646041	mitochondrial ribosomal protein L36	MitoCarta3.0	literature, targetP signal, yeast mito homolog++, mito protein domain, induction, coexpression+	Matrix	Mitochondrial central dogma > Translation > Mitochondrial ribosome	Tmito	17.6519	0.003	1	literature, targetP signal, yeast mito homolog++, mito protein domain, induction, coexpression+	ENSMUSG00000021607	Q99N90	102	3	SharedDomain	39	0.69	OrthologMitoHighConf	NoHomolog		chr13	73331008	73332178																					Mitochondria;Nuclear bodies (Supported)
76263	373156	Gstk1	0610025I19Rik|AW260476|Dsb|DsbA-L	glutathione S-transferase kappa 1	MitoCarta3.0	literature, mito protein domain+, coexpression+, MS/MS++	Matrix	Metabolism > Detoxification > Xenobiotic metabolism	Tmito	17.6288	0.003	1	literature, mito protein domain+, coexpression+, MS/MS++	ENSMUSG00000029864	Q9DCM2	226		MitoDomain	39		NoMitoHomolog	NoHomolog	75-100pure	chr6	42245934	42250441	14	23	637	34200000000	93	all 14	8.9	9	9.1	8.7	9.8	10	9.5	8	9.3	9.2	9.2	9.5	8.1	9.2	Peroxisomes (Supported)
66117	154791	Fmc1	1110001J03Rik	formation of mitochondrial complex V assembly factor 1	MitoCarta3.0	literature, APEX_matrix, targetP signal, induction, coexpression++, MS/MS	Matrix	OXPHOS > Complex V > CV assembly factors | OXPHOS > OXPHOS assembly factors	Tmito	17.6287	0.003	1	literature, APEX_matrix, targetP signal, induction, coexpression++, MS/MS	ENSMUSG00000019689	Q9CR13	113	2	NA	48	1.19	NoMitoHomolog	NoHomolog	25-50ambig	chr6	38534860	38539449	13	6	77	2130000000	49	cerebrum, cerebellum, brainstem, spinalcord, kidney, liver, heart, adipose, smallintestine, largeintestine, stomach, placenta, testis	8	7.7	8.3	8.1	8.3	8.1	7.9		8.1	8.2	8.6	8.5	8.1	7.9	Mitochondria (Approved)
68572	3396	Mrpl58	1110001A02Rik|1110002E03Rik|Ict|Ict1|MRP-L58	mitochondrial ribosomal protein L58	MitoCarta3.0	APEX_matrix, GFP, targetP signal+, mito protein domain, induction, coexpression, MS/MS	Matrix	Mitochondrial central dogma > Translation > Mitochondrial ribosome | Mitochondrial central dogma > Translation > Translation factors	Tmito	17.5857	0.003	1	APEX_matrix, GFP, targetP signal+, mito protein domain, induction, coexpression, MS/MS	ENSMUSG00000018858	Q8R035	177	1	SharedDomain	22	0.89	NoMitoHomolog	NoHomolog	50-75ambig	chr11	115403765	115410913	14	13	141	2760000000	54	all 14	8.2	8.2	8.4	8.2	8.1	8	7.9	7.3	8.4	8.2	8.9	7.8	8.4	8	Mitochondria;Nucleoplasm (Supported)
12894	1374	Cpt1a	C730027G07|CP|CPTI|Cpt|Cpt1	carnitine palmitoyltransferase 1a, liver	MitoCarta3.0	literature, yeast mito homolog+, mito protein domain, induction, coexpression, MS/MS++	MOM	Metabolism > Lipid metabolism > Fatty acid oxidation | Metabolism > Metals and cofactors > Carnitine synthesis and transport | Metabolism > Metals and cofactors > Carnitine shuttle	Tmito	17.5574	0.003	1	literature, yeast mito homolog+, mito protein domain, induction, coexpression, MS/MS++	ENSMUSG00000024900	P97742	773		SharedDomain	9	0.75	OrthologMitoLowConf	NoHomolog	50-75pure	chr19	3323300	3385733	14	49	1722	57600000000	64	all 14	8.2	8.5	8.8	8.6	10.4	10	7.8	8.6	8.9	9.3	9.9	9.5	9.3	9.5	Mitochondria (Supported)
11637	204	Ak2	Ak-|Ak-2|D4Ertd220|D4Ertd220e	adenylate kinase 2	MitoCarta3.0	literature, APEX_IMS, yeast mito homolog, Rickettsial homolog, mito protein domain, coexpression+, MS/MS++	IMS	Metabolism > Nucleotide metabolism > Nucleotide synthesis and processing	Tmito	17.5035	0.003	1	literature, APEX_IMS, yeast mito homolog, Rickettsial homolog, mito protein domain, coexpression+, MS/MS++	ENSMUSG00000028792	Q9WTP6	239		SharedDomain	35		HomologMitoLowConf	Homolog	75-100pure	chr4	128993223	129011529	14	24	1178	79100000000	84	all 14	9	8.9	9.1	8.8	9.8	10.2	8.8	8	10.1	10	9.4	9.1	10.1	10.1
72650	91574	2810006K23Rik	-	RIKEN cDNA 2810006K23 gene	MitoCarta3.0	literature, targetP signal, yeast mito homolog++, Rickettsial homolog, mito protein domain, MS/MS	Matrix	Mitochondrial central dogma > Translation > Translation factors	Tmito	17.4812	0.003	1	literature, targetP signal, yeast mito homolog++, Rickettsial homolog, mito protein domain, MS/MS	ENSMUSG00000047635	Q80VP5	184	3	SharedDomain	NA		OrthologMitoHighConf	Ortholog	25-50ambig	chr5	124328088	124341852	7	8	37	170000000	38	cerebrum, brainstem, spinalcord, adipose, largeintestine, stomach, placenta	7.5		7.3	7					7.6		7.7	6.8	7.3		Cytosol;Nucleoplasm (Approved)
14660	2744	Gls	6330442B14|AI314027|B230365M23Rik	glutaminase	MitoCarta3.0	literature, APEX_matrix, targetP signal+, mito protein domain+, MS/MS++	MIM	Metabolism > Amino acid metabolism > Glutamate metabolism	Tmito	17.4751	0.003	1	literature, APEX_matrix, targetP signal+, mito protein domain+, MS/MS++	ENSMUSG00000026103	D3Z7P3	674	1	MitoDomain	1	0.43	NoMitoHomolog	NoHomolog	50-75pure	chr1	52163449	52233232	13	42	1022	43800000000	66	cerebrum, cerebellum, brainstem, spinalcord, kidney, heart, skeletalmuscle, adipose, smallintestine, largeintestine, stomach, placenta, testis	10.2	9.8	9.8	9.6	9.4		6.7	8.6	8.7	9.4	9.3	7.9	9.2	8.7	Mitochondria (Supported)
75778	117145	Them4	2700077M13Rik|4921507I02Rik	thioesterase superfamily member 4	MitoCarta3.0	literature, APEX_matrix, targetP signal, yeast mito homolog, mito protein domain, induction, MS/MS++	MIM	Metabolism > Lipid metabolism	Tmito	17.4674	0.003	1	literature, APEX_matrix, targetP signal, yeast mito homolog, mito protein domain, induction, MS/MS++	ENSMUSG00000028145	Q3UUI3	230	2	SharedDomain	3	1.4	HomologMitoHighConf	NoHomolog	50-75pure	chr3	94310131	94332532	11	14	221	10200000000	53	cerebrum, cerebellum, brainstem, spinalcord, kidney, liver, adipose, smallintestine, largeintestine, placenta, testis	9.3	9.3	9.5	9.1	8.4	8.2			6.8	7.3	8		8	8.9
56075	23590	Pdss1	2610203G20Rik|2700031G06Rik|TPT|TPT 1|Tp|Tprt|mDLP1|mS|mSPS1	prenyl (solanesyl) diphosphate synthase, subunit 1	MitoCarta3.0	APEX_matrix, targetP signal, yeast mito homolog+, Rickettsial homolog, mito protein domain, coexpression	MIM	Metabolism > Metals and cofactors > Coenzyme Q metabolism	Tmito	17.4478	0.003	1	APEX_matrix, targetP signal, yeast mito homolog+, Rickettsial homolog, mito protein domain, coexpression	ENSMUSG00000026784	Q33DR2	409	2	SharedDomain	20		OrthologMitoLowConf	Homolog	0-25ambig	chr2	22895521	22940259	4	4	11	60700000	13	skeletalmuscle, largeintestine, placenta, testis								6.4			7.7		6.5	6.1	Cytosol (Approved)
52856	26164	Mtg2	1810011P19Rik|2900056P18Rik|D2Bwg0647e|Gtpb|Gtpbp5	mitochondrial ribosome associated GTPase 2	MitoCarta3.0	literature, APEX_matrix, targetP signal, yeast mito homolog+, Rickettsial homolog, mito protein domain, coexpression	Matrix	Mitochondrial central dogma > Translation > Mitochondrial ribosome assembly	Tmito	17.4478	0.003	1	literature, APEX_matrix, targetP signal, yeast mito homolog+, Rickettsial homolog, mito protein domain, coexpression	ENSMUSG00000039069	A2AFK4	405	2	SharedDomain	23		OrthologMitoLowConf	Homolog	0-25ambig	chr2	180070592	180085902	2	2	4	35400000	7	largeintestine, placenta											7.3		7.2
67994	64963	Mrps11	0710005I03Rik|C79873|MRP-S11|S11mt	mitochondrial ribosomal protein S11	MitoCarta3.0	literature, targetP signal, Rickettsial homolog, mito protein domain, induction, coexpression, MS/MS	Matrix	Mitochondrial central dogma > Translation > Mitochondrial ribosome	Tmito	17.4203	0.003	1	literature, targetP signal, Rickettsial homolog, mito protein domain, induction, coexpression, MS/MS	ENSMUSG00000030611	Q3U8Y1	191	2	SharedDomain	13	0.77	NoMitoHomolog	Homolog	50-75ambig	chr7	78783130	78792988	14	11	124	1860000000	64	all 14	8.2	7.8	7.8	7.3	8.4	8.1	7.7	7.7	8	7.8	8.5	7.7	8.6	8.3	Mitochondria (Supported)
56690	23417	Mlycd	AI324784|Mcd	malonyl-CoA decarboxylase	MitoCarta3.0	literature, APEX_matrix, targetP signal, mito protein domain, coexpression++, MS/MS	Matrix	Metabolism > Lipid metabolism	Tmito	17.4121	0.003	1	literature, APEX_matrix, targetP signal, mito protein domain, coexpression++, MS/MS	ENSMUSG00000074064	Q99J39	492	2	SharedDomain	40	0.35	NoMitoHomolog	NoHomolog	50-75ambig	chr8	119394891	119411088	13	23	115	2190000000	53	cerebrum, cerebellum, brainstem, spinalcord, kidney, liver, heart, skeletalmuscle, adipose, smallintestine, largeintestine, stomach, placenta	7.3	6.7	6.9	7.6	8.8	8.4	8.5	7.4	8.6	8.3	6.8	8.3	7.9
382117	285343	Tcaim	D9Ertd402|D9Ertd402e|Gm1129|TOAG-1	T cell activation inhibitor, mitochondrial	MitoCarta3.0	literature, APEX_matrix, targetP signal+, mito protein domain+, coexpression++	Matrix	0	Tmito	17.3917	0.003	1	literature, APEX_matrix, targetP signal+, mito protein domain+, coexpression++	ENSMUSG00000046603	Q66JZ4	509	1	MitoDomain	41		NoMitoHomolog	NoHomolog		chr9	122805546	122836332
66377	4717	Ndufc1	2310016K22Rik|KFYI	NADH:ubiquinone oxidoreductase subunit C1	MitoCarta3.0	literature, targetP signal+, mito protein domain+, coexpression++	MIM	OXPHOS > Complex I > CI subunits | OXPHOS > OXPHOS subunits	Tmito	17.3917	0.003	1	literature, targetP signal+, mito protein domain+, coexpression++	ENSMUSG00000037152	Q9CQY9	76	1	MitoDomain	49		NoMitoHomolog	NoHomolog		chr3	51405478	51408955																					Mitochondria (Supported)
14782	2936	Gsr	AI325518|D8Ertd238|D8Ertd238e|Gr-|Gr-1|Gr1	glutathione reductase	MitoCarta3.0	literature, APEX_matrix, targetP signal+, yeast mito homolog, Rickettsial homolog, mito protein domain, MS/MS++	Matrix	Metabolism > Detoxification > ROS and glutathione metabolism	Tmito	17.3498	0.003	1	literature, APEX_matrix, targetP signal+, yeast mito homolog, Rickettsial homolog, mito protein domain, MS/MS++	ENSMUSG00000031584	P47791	500	1	SharedDomain	4	-0.34	HomologMitoLowConf	Homolog	50-75pure	chr8	33653237	33698162	10	22	105	2400000000	55	spinalcord, kidney, liver, skeletalmuscle, adipose, smallintestine, largeintestine, stomach, placenta, testis				7.2	8.8	7.8		8.4	7.9	8.8	7.5	7.7	8.7	8.1	Cytosol (Supported)
109093	57038	Rars2	1500002I10Rik|PRO1|PRO1992|Rarsl	arginyl-tRNA synthetase 2, mitochondrial	MitoCarta3.0	literature, APEX_matrix, GFP, targetP signal, yeast mito homolog, Rickettsial homolog, mito protein domain, coexpression, MS/MS++	Matrix	Mitochondrial central dogma > Translation > mt-tRNA synthetases	Tmito	17.3135	0.003	1	literature, APEX_matrix, GFP, targetP signal, yeast mito homolog, Rickettsial homolog, mito protein domain, coexpression, MS/MS++	ENSMUSG00000028292	Q3U186	578	3	SharedDomain	10		HomologMitoLowConf	Homolog	50-75pure	chr4	34614957	34660167	14	36	277	3160000000	67	all 14	7.8	7.7	7.6	7.9	8.7	7	7.1	7.9	8.5	8.4	8.9	8.3	8.2	8.8
229731	29957	Slc25a24	2610016M12Rik	solute carrier family 25 (mitochondrial carrier, phosphate carrier), member 24	MitoCarta3.0	literature, APEX_IMS, yeast mito homolog+, mito protein domain+, MS/MS++	MIM	Metabolism > Nucleotide metabolism > Nucleotide import | Signaling > Calcium homeostasis > EF hand proteins | Small molecule transport > SLC25A family	Tmito	17.3128	0.003	1	literature, APEX_IMS, yeast mito homolog+, mito protein domain+, MS/MS++	ENSMUSG00000040322	Q8BMD8	475		MitoDomain	2		OrthologMitoLowConf	NoHomolog	75-100pure	chr3	109123148	109168409	6	41	481	26600000000	80	adipose, smallintestine, largeintestine, stomach, placenta, testis									8.7	10.2	9.8	8.5	9.6	7.9	Mitochondria (Enhanced)
71803	83733	Slc25a18	1500015I14Rik|AW125787	solute carrier family 25 (mitochondrial carrier), member 18	MitoCarta3.0	literature, yeast mito homolog+, mito protein domain+, MS/MS++	MIM	Small molecule transport > SLC25A family	Tmito	17.3128	0.003	1	literature, yeast mito homolog+, mito protein domain+, MS/MS++	ENSMUSG00000004902	Q9DB41	320		MitoDomain	2		OrthologMitoLowConf	NoHomolog	75-100pure	chr6	120773767	120793982	12	23	496	25600000000	80	cerebrum, cerebellum, brainstem, spinalcord, kidney, liver, adipose, smallintestine, largeintestine, stomach, placenta, testis	9.8	9.6	9.9	9.4	7.7	8.9			8.9	8.9	8.2	7.8	8.6	9.1
68267	79751	Slc25a22	1300006L01Rik|AI060884|Gc1	solute carrier family 25 (mitochondrial carrier, glutamate), member 22	MitoCarta3.0	literature, yeast mito homolog+, mito protein domain+, MS/MS++	MIM	Small molecule transport > SLC25A family	Tmito	17.3128	0.003	1	literature, yeast mito homolog+, mito protein domain+, MS/MS++	ENSMUSG00000019082	Q9D6M3	323		MitoDomain	2		OrthologMitoLowConf	NoHomolog	75-100pure	chr7	141429748	141437874	13	20	711	44000000000	80	cerebrum, cerebellum, brainstem, spinalcord, kidney, liver, heart, adipose, smallintestine, largeintestine, stomach, placenta, testis	10.1	9.9	9.9	9.6	8.1	9.5	6.5		9.4	9.3	8.7	8.2	9.1	8.7	Mitochondria (Approved)
55951	51660	Mpc1	0610006G08Rik|3830411I18Rik|Brp|Brp44l	mitochondrial pyruvate carrier 1	MitoCarta3.0	GFP, yeast mito homolog+, mito protein domain+, MS/MS++	MIM	Metabolism > Carbohydrate metabolism > Gluconeogenesis | Metabolism > Carbohydrate metabolism > Pyruvate metabolism | Metabolism > Carbohydrate metabolism > TCA-associated | Small molecule transport	Tmito	17.3128	0.003	1	GFP, yeast mito homolog+, mito protein domain+, MS/MS++	ENSMUSG00000023861	P63030	109		MitoDomain	NA		OrthologMitoLowConf	NoHomolog	75-100pure	chr17	8283812	8297661	14	14	1072	76800000000	95	all 14	9.8	9.5	9.9	9.6	10.3	10	9.5	9	9.9	9.6	9.6	9.7	9.2	8.5	Mitochondria (Enhanced)
30058	1678	Timm8a1	DXHXS1274|DXHXS1274E|Ddp|Ddp1|Fci-1|Fci-12|Tim|Tim8a|Timm8a	translocase of inner mitochondrial membrane 8A1	MitoCarta3.0	literature, yeast mito homolog+, mito protein domain+, MS/MS++	MIM	Protein import, sorting and homeostasis > Protein homeostasis > Chaperones | Protein import, sorting and homeostasis > Protein import and sorting	Tmito	17.3128	0.003	1	literature, yeast mito homolog+, mito protein domain+, MS/MS++	ENSMUSG00000045455	Q9WVA2	97		MitoDomain	NA		OrthologMitoLowConf	NoHomolog	75-100pure	chrX	134537257	134541629	14	8	164	7720000000	93	all 14	8.5	8.5	8.9	8.8	8.6	9.1	7.3	7.2	8.8	9	8.8	8.7	8.8	8.8	Mitochondria (Supported)
22335	7419	Vdac3	-	voltage-dependent anion channel 3	MitoCarta3.0	literature, yeast mito homolog+, mito protein domain+, MS/MS++	MOM	Signaling > Calcium homeostasis > Mitochondrial permeability transition pore | Small molecule transport	Tmito	17.3128	0.003	1	literature, yeast mito homolog+, mito protein domain+, MS/MS++	ENSMUSG00000008892	Q60931	284		MitoDomain	NA		OrthologMitoLowConf	NoHomolog	75-100pure	chr8	22577074	22593813	14	25	2048	167000000000	80	all 14	10.1	9.7	10.1	10.3	9.8	9.5	10.1	9.6	9.9	10.1	10.2	9.6	10.2	10.6	Mitochondria (Supported)
11640	8165	Akap1	AKA|AKAP121|AKAP84|Akap|C76494|C81186|DAK|DAKAP1|S-AK|S-AKAP84	A kinase (PRKA) anchor protein 1	MitoCarta3.0	literature, mito protein domain, induction, coexpression++, MS/MS+	MOM	Signaling > cAMP-PKA signaling	Tmito	17.309	0.003	1	literature, mito protein domain, induction, coexpression++, MS/MS+	ENSMUSG00000018428	O08715	857		SharedDomain	41	1.88	NoMitoHomolog	NoHomolog	25-50pure	chr11	88830791	88864586	3	18	58	688000000	33	cerebellum, skeletalmuscle, testis		7.3						6.2						8.8	Mitochondria (Supported)
23986	10455	Eci2	ACBD|Acbd2|DR|Drs1|HCA8|Hca88|Pe|Peci	enoyl-Coenzyme A delta isomerase 2	MitoCarta3.0	literature, APEX_matrix, targetP signal, mito protein domain, coexpression+, MS/MS++	Matrix	Metabolism > Lipid metabolism > Fatty acid oxidation	Tmito	17.3004	0.003	1	literature, APEX_matrix, targetP signal, mito protein domain, coexpression+, MS/MS++	ENSMUSG00000021417	Q9WUR2	391	2	SharedDomain	32	0.36	NoMitoHomolog	NoHomolog	50-75pure	chr13	34977747	34994144	14	26	279	12200000000	63	all 14	8.1	8.1	8.6	7.7	9.4	9.4	9.2	8.7	9.3	8.5	8.4	8.3	8.9	9	Mitochondria;Peroxisomes (Enhanced)
68017	29960	Mrm2	2310037B18Rik|Ftsj|Ftsj2	mitochondrial rRNA methyltransferase 2	MitoCarta3.0	literature, targetP signal, yeast mito homolog++, Rickettsial homolog, mito protein domain, coexpression	Matrix	Mitochondrial central dogma > mtRNA metabolism > mtRNA granules | Mitochondrial central dogma > mtRNA metabolism > mt-rRNA modifications | Mitochondrial central dogma > Translation > Mitochondrial ribosome assembly	Tmito	17.2855	0.003	1	literature, targetP signal, yeast mito homolog++, Rickettsial homolog, mito protein domain, coexpression	ENSMUSG00000029557	Q9CPY0	246	2	SharedDomain	9		OrthologMitoHighConf	Homolog	0-25ambig	chr5	140327673	140331898	1	2	2	4750000	7	cerebrum	6.7
67164	387787	Lipt2	2610209A20Rik	lipoyl(octanoyl) transferase 2 (putative)	MitoCarta3.0	yeast mito homolog, Rickettsial homolog, mito protein domain, coexpression, MS/MS	Matrix	Metabolism > Lipid metabolism > Lipoate insertion	Tpossible_mito	17.2221	0.003	1	yeast mito homolog, Rickettsial homolog, mito protein domain, coexpression, MS/MS	ENSMUSG00000030725	Q9D009	231	5	SharedDomain	22		HomologMitoHighConf	Ortholog	50-75ambig	chr7	100159276	100160931	9	14	66	828000000	67	cerebrum, cerebellum, brainstem, spinalcord, skeletalmuscle, adipose, largeintestine, placenta, testis	8.1	8	7.4	7.3				6.9	8.2		8.2		7.9	8.1	Vesicles (Approved)
76826	80224	Nubpl	2410170E07Rik	nucleotide binding protein-like	MitoCarta3.0	literature, targetP signal, Rickettsial homolog, mito protein domain, coexpression+, MS/MS+	Matrix	OXPHOS > Complex I > CI assembly factors | Metabolism > Metals and cofactors > Fe-S cluster biosynthesis | Metabolism > Metals and cofactors > Fe-S-containing proteins | OXPHOS > OXPHOS assembly factors	Tmito	17.1587	0.003	1	literature, targetP signal, Rickettsial homolog, mito protein domain, coexpression+, MS/MS+	ENSMUSG00000035142	Q9CWD8	319	2	SharedDomain	39		NoMitoHomolog	Homolog	25-50pure	chr12	52097745	52310959	6	11	31	453000000	36	spinalcord, adipose, largeintestine, stomach, placenta, testis				7.3					8.4		7.5	7.1	7.6	7.9	Mitochondria (Approved)
14057	94081	Sfxn1	2810002O05Rik|A930015P12Rik|f	sideroflexin 1	MitoCarta3.0	literature, yeast mito homolog, mito protein domain+, coexpression, MS/MS++	MIM	Metabolism > Amino acid metabolism > Serine metabolism | Metabolism > Vitamin metabolism > Folate and 1-C metabolism | Small molecule transport > Sideroflexins	Tmito	17.1524	0.003	1	literature, yeast mito homolog, mito protein domain+, coexpression, MS/MS++	ENSMUSG00000021474	Q99JR1	322		MitoDomain	14		HomologMitoLowConf	NoHomolog	75-100pure	chr13	54071844	54108345	13	26	992	58800000000	81	cerebrum, cerebellum, brainstem, spinalcord, kidney, liver, skeletalmuscle, adipose, smallintestine, largeintestine, stomach, placenta, testis	9.6	9.2	9.3	9	10.1	9.5		6.9	10	9.9	9.5	9	9.9	9.5	Mitochondria (Enhanced)
109108	10463	Slc30a9	2310024J23Rik|AL024256|GAC6|GAC63|HUEL|znT-9	solute carrier family 30 (zinc transporter), member 9	MitoCarta3.0	APEX_matrix, targetP signal, yeast mito homolog++, mito protein domain, induction, MS/MS	MIM	Small molecule transport	Tmito	17.0811	0.003	1	APEX_matrix, targetP signal, yeast mito homolog++, mito protein domain, induction, MS/MS	ENSMUSG00000029221	Q5IRJ6	567	2	SharedDomain	3	0.6	OrthologMitoHighConf	NoHomolog	0-25pure	chr5	67306956	67356145	9	10	42	294000000	19	cerebrum, cerebellum, brainstem, spinalcord, adipose, largeintestine, stomach, placenta, testis	7.5	7	7.8	8.1					7		6.6	6.9	7.4	7.4
67092	2628	Gatm	1810003P21Rik|AI314789|AT	glycine amidinotransferase (L-arginine:glycine amidinotransferase)	MitoCarta3.0	literature, targetP signal, mito protein domain+, MS/MS++	Matrix	Metabolism > Nucleotide metabolism > Creatine metabolism	Tmito	17.0145	0.003	1	literature, targetP signal, mito protein domain+, MS/MS++	ENSMUSG00000027199	Q9D964	423	2	MitoDomain	2	-0.53	NoMitoHomolog	NoHomolog	75-100pure	chr2	122594472	122611277	6	47	1010	136000000000	87	spinalcord, kidney, liver, stomach, placenta, testis				7.5	9.9	7.7						7.1	11.1	9.3	Mitochondria (Supported)
69076	51499	Triap1	1810015M01Rik|AU020874|AU043831|P53csv|Wf-1	TP53 regulated inhibitor of apoptosis 1	MitoCarta3.0	literature, yeast mito homolog++, mito protein domain, induction, MS/MS++	IMS	Metabolism > Lipid metabolism > Cardiolipin synthesis | Metabolism > Lipid metabolism > Phospholipid metabolism	Tmito	16.9398	0.003	1	literature, yeast mito homolog++, mito protein domain, induction, MS/MS++	ENSMUSG00000029535	Q9D8Z2	76		SharedDomain	3	1.25	OrthologMitoHighConf	NoHomolog	50-75pure	chr5	115341246	115343552	3	6	9	70100000	61	adipose, stomach, placenta									7.6			6.9	7.3		Mitochondria;Nucleoplasm (Approved)
12892	1371	Cpox	C|CPX|Cpo|HCP|ca|cac|nc|nct	coproporphyrinogen oxidase	MitoCarta3.0	literature, APEX_IMS, APEX_matrix, targetP signal, Rickettsial homolog, mito protein domain, coexpression, MS/MS++	MIM	Metabolism > Metals and cofactors > Heme synthesis and processing	Tmito	16.9332	0.003	1	literature, APEX_IMS, APEX_matrix, targetP signal, Rickettsial homolog, mito protein domain, coexpression, MS/MS++	ENSMUSG00000022742	P36552	443	3	SharedDomain	5	-0.18	NoMitoHomolog	Ortholog	50-75pure	chr16	58670207	58680389	12	29	197	9040000000	56	cerebellum, brainstem, spinalcord, kidney, liver, skeletalmuscle, adipose, smallintestine, largeintestine, stomach, placenta, testis		7.2	7.4	7.4	9.2	9.4		7.8	7.5	9	7.9	8.3	9.5	7.9	Mitochondria (Enhanced)
321003	63929	Xpnpep3	APP3|E430012M05Rik	X-prolyl aminopeptidase 3, mitochondrial	MitoCarta3.0	literature, APEX_matrix, targetP signal, yeast mito homolog, mito protein domain, coexpression, MS/MS+	Matrix	Protein import, sorting and homeostasis > Protein import and sorting > Preprotein cleavage | Protein import, sorting and homeostasis > Protein homeostasis > Proteases	Tmito	16.9136	0.003	1	literature, APEX_matrix, targetP signal, yeast mito homolog, mito protein domain, coexpression, MS/MS+	ENSMUSG00000022401	B7ZMP1	386	2	SharedDomain	20		HomologMitoHighConf	NoHomolog	25-50pure	chr15	81400187	81454888	8	14	55	709000000	39	cerebrum, liver, adipose, smallintestine, largeintestine, stomach, placenta, testis	7.2					7.6			8.5	7	6.9	7.3	8.2	8.2
67452	50640	Pnpla8	1200006O19Rik|AI467579|Ipla2(gamma)	patatin-like phospholipase domain containing 8	MitoCarta3.0	APEX_matrix, Rickettsial homolog, induction, coexpression++, MS/MS+	MIM	Metabolism > Lipid metabolism > Cardiolipin synthesis | Metabolism > Lipid metabolism > Phospholipid metabolism	Tmito	16.8696	0.003	1	APEX_matrix, Rickettsial homolog, induction, coexpression++, MS/MS+	ENSMUSG00000036257	Q8K1N1	776		NonMitoDomain	40	0.67	NoMitoHomolog	Ortholog	25-50pure	chr12	44269153	44313435	8	29	96	763000000	39	cerebrum, cerebellum, brainstem, spinalcord, liver, adipose, largeintestine, testis	8.3	8	7.6	7.9		7.4			8.2		7.4			8.1	Cytosol;Nucleoplasm (Approved)
102060	90480	Gadd45gip1	2310040G17Rik|AI425883|Cri|Crif1|MRP-L59|Plinp1	growth arrest and DNA-damage-inducible, gamma interacting protein 1	MitoCarta3.0	APEX_matrix, GFP, targetP signal+, coexpression+, MS/MS++	Matrix	Mitochondrial central dogma > Translation > Mitochondrial ribosome	Tmito	16.8585	0.003	1	APEX_matrix, GFP, targetP signal+, coexpression+, MS/MS++	ENSMUSG00000033751	Q9CR59	222	1	NA	34		NoMitoHomolog	NoHomolog	50-75pure	chr8	84832281	84835482	14	13	122	2670000000	53	all 14	8.5	8.4	8.5	8.2	8.4	8.2	7.8	7.1	8.1	8.4	8.3	7.4	8.6	8.2	Mitochondria (Enhanced)
11692	2671	Gfer	Alr|ER|ERV1	growth factor, augmenter of liver regeneration	MitoCarta3.0	literature, GFP, targetP signal, yeast mito homolog++, mito protein domain, coexpression, MS/MS	IMS	Protein import, sorting and homeostasis > Protein import and sorting > MIA40	Tmito	16.8509	0.003	1	literature, GFP, targetP signal, yeast mito homolog++, mito protein domain, coexpression, MS/MS	ENSMUSG00000040888	P56213	198	4	SharedDomain	11		OrthologMitoHighConf	NoHomolog	50-75ambig	chr17	24693190	24696156	12	15	163	2330000000	61	cerebrum, cerebellum, brainstem, spinalcord, kidney, liver, adipose, smallintestine, largeintestine, stomach, placenta, testis	8.8	8.5	8.6	7.9	7.8	8.7			8	7.3	7.6	6.9	8.1	7.9	Cytosol;Mitochondria (Enhanced)
83485	51335	Ngrn	AW552001	neugrin, neurite outgrowth associated	MitoCarta3.0	APEX_matrix, targetP signal, yeast mito homolog++, mito protein domain+, coexpression	Matrix	Mitochondrial central dogma > mtRNA metabolism > mt-rRNA modifications | Mitochondrial central dogma > Translation > Mitochondrial ribosome assembly	Tmito	16.8435	0.003	1	APEX_matrix, targetP signal, yeast mito homolog++, mito protein domain+, coexpression	ENSMUSG00000047084	Q99KS2	293	2	MitoDomain	6		OrthologMitoHighConf	NoHomolog		chr7	80261214	80265378																					Mitochondria (Supported)
67840	78988	Mrpl57	2610025P17Rik|AV005697|Mrp|Mrp63	mitochondrial ribosomal protein L57	MitoCarta3.0	literature, APEX_matrix, targetP signal, mito protein domain+, coexpression, MS/MS+	Matrix	Mitochondrial central dogma > Translation > Mitochondrial ribosome	Tmito	16.8076	0.003	1	literature, APEX_matrix, targetP signal, mito protein domain+, coexpression, MS/MS+	ENSMUSG00000021967	Q9CQF8	102	2	MitoDomain	10		NoMitoHomolog	NoHomolog	25-50pure	chr14	57826238	57828745	9	5	38	1000000000	37	cerebrum, spinalcord, kidney, liver, adipose, smallintestine, largeintestine, placenta, testis	7.9			7.3	7.9	8			7.8	8.2	8.4		8.3	7.9	Mitochondria (Supported)
66091	4696	Ndufa3	1010001M12Rik|1700022J01Rik	NADH:ubiquinone oxidoreductase subunit A3	MitoCarta3.0	literature, induction, coexpression++, MS/MS++	MIM	OXPHOS > Complex I > CI subunits | OXPHOS > OXPHOS subunits	Tmito	16.7613	0.003	1	literature, induction, coexpression++, MS/MS++	ENSMUSG00000035674	Q9CQ91	84		NA	48	0.79	NoMitoHomolog	NoHomolog	50-75pure	chr7	3617372	3620161	14	7	397	16800000000	67	all 14	9.2	9.1	9.3	8.7	9.5	8.9	8.9	8.8	9	9.1	9	9.1	8.8	8.7
69956	55037	Ptcd3	2610034F17Rik|2810422B04Rik|AA589622|AU045708|MRP-S39	pentatricopeptide repeat domain 3	MitoCarta3.0	literature, APEX_matrix, targetP signal+, mito protein domain+, MS/MS++	Matrix	Mitochondrial central dogma > Translation > Mitochondrial ribosome | Mitochondrial central dogma > Translation > Mitochondrial ribosome assembly	Tmito	16.727	0.003	1	literature, APEX_matrix, targetP signal+, mito protein domain+, MS/MS++	ENSMUSG00000063884	Q14C51	685	1	MitoDomain	NA		NoMitoHomolog	NoHomolog	50-75pure	chr6	71880637	71908762	14	46	447	7980000000	65	all 14	8.5	8.3	8.3	8.5	9	8.7	7.3	8.3	8.8	9	9.3	8.4	9	8.6	Mitochondria (Supported)
67036	84311	Mrpl45	2600005P05Rik|AU043542|R75241	mitochondrial ribosomal protein L45	MitoCarta3.0	literature, APEX_matrix, targetP signal, mito protein domain, induction, coexpression, MS/MS+	Matrix	Mitochondrial central dogma > Translation > Mitochondrial ribosome	Tmito	16.7096	0.003	1	literature, APEX_matrix, targetP signal, mito protein domain, induction, coexpression, MS/MS+	ENSMUSG00000018882	Q9D0Q7	306	2	SharedDomain	26	1.2	NoMitoHomolog	NoHomolog	25-50pure	chr11	97315715	97329920	9	17	80	1680000000	50	cerebrum, brainstem, spinalcord, adipose, smallintestine, largeintestine, stomach, placenta, testis	7.8		7.9	7.5					8.2	8	8.7	7	8.6	8.4	Mitochondria (Enhanced)
73132	8034	Slc25a16	3110021G18Rik|GDA|GDC|HGT.1|ML|ML7	solute carrier family 25 (mitochondrial carrier, Graves disease autoantigen), member 16	MitoCarta3.0	literature, yeast mito homolog+, mito protein domain+, coexpression, MS/MS	MIM	Small molecule transport > SLC25A family	Tmito	16.6672	0.003	1	literature, yeast mito homolog+, mito protein domain+, coexpression, MS/MS	ENSMUSG00000071253	Q8C0K5	332		MitoDomain	23		OrthologMitoLowConf	NoHomolog	25-50ambig	chr10	62920632	62946494	9	12	33	359000000	34	cerebrum, brainstem, spinalcord, liver, adipose, largeintestine, stomach, placenta, testis	7.1		8.2	7		7.5			7.4		7.6	6.7	7.6	7.6	Mitochondria (Approved)
22227	7350	Ucp1	AI385626|Slc2|Slc25a7|Ucp	uncoupling protein 1 (mitochondrial, proton carrier)	MitoCarta3.0	literature, yeast mito homolog+, mito protein domain+, coexpression, MS/MS	MIM	Small molecule transport > SLC25A family	Tmito	16.643	0.003	1	literature, yeast mito homolog+, mito protein domain+, coexpression, MS/MS	ENSMUSG00000031710	P12242	307		MitoDomain	16		OrthologMitoLowConf	NoHomolog	50-75ambig	chr8	83290347	83298456	1	15	41	1170000000	61	adipose									9.1
71807	80222	Tars2	2610024N01Rik|AI429208|Ta|Tarsl1|thrRS	threonyl-tRNA synthetase 2, mitochondrial (putative)	MitoCarta3.0	APEX_matrix, targetP signal+, yeast mito homolog, Rickettsial homolog, mito protein domain, MS/MS++	Matrix	Mitochondrial central dogma > Translation > mt-tRNA synthetases	Tmito	16.6017	0.003	1	APEX_matrix, targetP signal+, yeast mito homolog, Rickettsial homolog, mito protein domain, MS/MS++	ENSMUSG00000028107	Q3UQ84	723	1	SharedDomain	4		HomologMitoLowConf	Homolog	50-75pure	chr3	95739973	95754977	13	34	224	3110000000	56	cerebrum, cerebellum, brainstem, spinalcord, kidney, liver, skeletalmuscle, adipose, smallintestine, largeintestine, stomach, placenta, testis	8.3	8.3	7.8	8.1	8.4	8.2		7.7	8.5	7.3	8.8	7.7	8.6	8.8	Cytosol;Nucleoplasm (Approved)
66966	54802	Trit1	2310075G14Rik|AI314189|AI314635|AV099619|IPPT|IPT|MOD|MOD5	tRNA isopentenyltransferase 1	MitoCarta3.0	literature, APEX_matrix, targetP signal+, yeast mito homolog, Rickettsial homolog, mito protein domain, coexpression	Matrix	Mitochondrial central dogma > mtRNA metabolism > mt-tRNA modifications | Mitochondrial central dogma > mtRNA metabolism > mt-rRNA modifications	Tmito	16.5164	0.003	1	literature, APEX_matrix, targetP signal+, yeast mito homolog, Rickettsial homolog, mito protein domain, coexpression	ENSMUSG00000028653	Q80UN9	467	1	SharedDomain	6		HomologMitoHighConf	Ortholog	0-25ambig	chr4	123016596	123054934	1	3	3	69500000	9	cerebellum		7.8													Nucleoplasm (Approved)
70316	4706	Ndufab1	2210401F17Rik|2310039H15Rik|2610003B19Rik|8kD|8kDa|9130423F15Rik|ACP|CI-SDAP|SDAP	NADH:ubiquinone oxidoreductase subunit AB1	MitoCarta3.0	literature, APEX_matrix, targetP signal, yeast mito homolog, Rickettsial homolog, mito protein domain, MS/MS+	MIM	OXPHOS > Complex I > CI subunits | Metabolism > Lipid metabolism > Type II fatty acid synthesis | Metabolism > Metals and cofactors > Fe-S cluster biosynthesis | OXPHOS > OXPHOS subunits	Tmito	16.5102	0.003	1	literature, APEX_matrix, targetP signal, yeast mito homolog, Rickettsial homolog, mito protein domain, MS/MS+	ENSMUSG00000030869	Q9CR21	156	2	SharedDomain	NA		HomologMitoHighConf	Ortholog	25-50pure	chr7	122088043	122101848	14	8	430	22100000000	28	all 14	9.4	9	9.3	8.2	9.6	9.2	9.1	8.7	9.3	9.3	8.8	8.8	8.9	9.5	Mitochondria (Supported)
71832		Csl	1700007H16Rik	citrate synthase like	MitoCarta3.0	targetP signal, yeast mito homolog+, Rickettsial homolog, mito protein domain, MS/MS++	Matrix	0	Tnon_mito	16.4643	0.003	1	targetP signal, yeast mito homolog+, Rickettsial homolog, mito protein domain, MS/MS++	ENSMUSG00000046934	Q80X68	466	4	SharedDomain	2		OrthologMitoLowConf	Homolog	50-75pure	chr10	99757704	99759658	14	24	1224	168000000000	62	all 14	10.1	9.7	10	9.9	9.7	9.7	10.5	10.1	10	10.4	9.9	10.1	10.1	10.1
68066	51629	Slc25a39	3010027G13Rik|D11Ertd333|D11Ertd333e	solute carrier family 25, member 39	MitoCarta3.0	literature, yeast mito homolog+, mito protein domain+, induction, coexpression	MIM	Small molecule transport > SLC25A family	Tmito	16.4398	0.004	1	literature, yeast mito homolog+, mito protein domain+, induction, coexpression	ENSMUSG00000018677	Q9D8K8	359		MitoDomain	21	2.03	OrthologMitoLowConf	NoHomolog		chr11	102402975	102407517
66390	51012	Prelid3b	2310042G06Rik|AA407013|Sl|Slmo2	PRELI domain containing 3B	MitoCarta3.0	GFP, yeast mito homolog+, mito protein domain+, induction, coexpression	IMS	Metabolism > Lipid metabolism > Phospholipid metabolism	Tmito	16.4398	0.004	1	GFP, yeast mito homolog+, mito protein domain+, induction, coexpression	ENSMUSG00000016257	Q9CYY7	195		MitoDomain	25	1.69	OrthologMitoLowConf	NoHomolog		chr2	174465090	174472941																					Nucleoplasm (Approved)
56462	23787	Mtch1	2310034O17Rik|AI255158|AU018396|C77849|PSAP	mitochondrial carrier 1	MitoCarta3.0	literature, yeast mito homolog+, mito protein domain+, MS/MS++	MOM	Small molecule transport > SLC25A family	Tmito	16.4344	0.004	1	literature, yeast mito homolog+, mito protein domain+, MS/MS++	ENSMUSG00000024012	Q791T5	389		MitoDomain	2	-0.28	OrthologMitoLowConf	NoHomolog	50-75pure	chr17	29332075	29347904	12	19	311	4690000000	52	cerebrum, cerebellum, brainstem, spinalcord, kidney, heart, adipose, smallintestine, largeintestine, stomach, placenta, testis	9	8.6	9	8.6	8.2		7.3		8.6	7.9	8.5	7.9	8.8	8.2
66839	9812	Dele1	0610009O20Rik|2700004E22Rik|DELE1(L)|Dele|Kiaa0141	DAP3 binding cell death enhancer 1	MitoCarta3.0	targetP signal+, yeast mito homolog, mito protein domain, induction, coexpression	MIM	Signaling	Tpossible_mito	16.4143	0.004	1	targetP signal+, yeast mito homolog, mito protein domain, induction, coexpression	ENSMUSG00000024442	Q9DCV6	510	1	SharedDomain	26	1.74	HomologMitoHighConf	NoHomolog		chr18	38250248	38262629																					Nucleoplasm (Uncertain)
113868		Acaa1a	Ac|Acaa|Acaa1|D9Ertd25|D9Ertd25e|P|PTL	acetyl-Coenzyme A acyltransferase 1A	MitoCarta3.0	targetP signal, yeast mito homolog+, Rickettsial homolog, mito protein domain, coexpression	Matrix	Metabolism > Lipid metabolism > Fatty acid oxidation	Tpossible_mito	16.403	0.004	1	targetP signal, yeast mito homolog+, Rickettsial homolog, mito protein domain, coexpression	ENSMUSG00000036138	Q921H8	424	2	SharedDomain	7	0.46	OrthologMitoLowConf	Homolog	50-75crude	chr9	119341293	119350295	9	22	311	17500000000	68	spinalcord, kidney, liver, adipose, smallintestine, largeintestine, stomach, placenta, testis				7.2	9.6	10.1			8.7	7.5	7.5	7.3	8.1	8.4
66834	55856	Acot13	0610006O17Rik|Them2	acyl-CoA thioesterase 13	MitoCarta3.0	mito protein domain, induction, coexpression, MS/MS++	Matrix	Metabolism > Lipid metabolism	Tpossible_mito	16.364	0.004	1	mito protein domain, induction, coexpression, MS/MS++	ENSMUSG00000006717	Q9CQR4	140		SharedDomain	27	1.82	NoMitoHomolog	NoHomolog	75-100pure	chr13	24817954	24831489	14	17	859	74100000000	89	all 14	9.8	9.7	9.8	9.5	10.3	9.8	9.8	8.9	9.2	9.6	9.5	9.7	9.4	9.4	Cell Junctions (Approved)
67184	51079	Ndufa13	2700054G14Rik|AU022060|CDA01|CDA016|CGI-3|CGI-39|CI-B16.6|GRIM-|GRIM-19|Grim|Grim19	NADH:ubiquinone oxidoreductase subunit A13	MitoCarta3.0	literature, APEX_IMS, mito protein domain, coexpression++, MS/MS++	MIM	OXPHOS > Complex I > CI subunits | OXPHOS > OXPHOS subunits	Tmito	16.2752	0.004	1	literature, APEX_IMS, mito protein domain, coexpression++, MS/MS++	ENSMUSG00000036199	F6W8I0	144		SharedDomain	40		NoMitoHomolog	NoHomolog	75-100pure	chr8	69894181	69902558	14	20	744	113000000000	75	all 14	10	9.8	10.2	9.9	10.2	9.7	9.9	9.4	9.8	9.9	10	10	9.7	9.7	Mitochondria (Supported)
268782	64902	Agxt2	AI303810|AI663818	alanine-glyoxylate aminotransferase 2	MitoCarta3.0	literature, targetP signal, yeast mito homolog++, mito protein domain, MS/MS+	Matrix	Metabolism > Amino acid metabolism > Glyoxylate metabolism	Tmito	16.2726	0.004	1	literature, targetP signal, yeast mito homolog++, mito protein domain, MS/MS+	ENSMUSG00000089678	Q3UEG6	541	2	SharedDomain	NA		OrthologMitoHighConf	NoHomolog	25-50pure	chr15	10358578	10409738	2	20	84	5630000000	47	kidney, liver					9.4	9.5
223776	83642	Selenoo	1300018J18Rik|S|Selo	selenoprotein O	MitoCarta3.0	targetP signal+, yeast mito homolog, mito protein domain+, coexpression	Matrix	Metabolism > Detoxification > Selenoproteins	Tnon_mito	16.2563	0.004	1	targetP signal+, yeast mito homolog, mito protein domain+, coexpression	ENSMUSG00000035757	Q9DBC0	667	1	MitoDomain	7		HomologMitoHighConf	NoHomolog	0-25ambig	chr15	89089106	89100340	9	7	35	357000000	14	spinalcord, liver, skeletalmuscle, adipose, smallintestine, largeintestine, stomach, placenta, testis				7.5		8.2		6.7	7.2	6.8	8	7.3	6.6	6.8
66431	339229	Oxld1	1810049H13Rik	oxidoreductase like domain containing 1	MitoCarta3.0	targetP signal, yeast mito homolog, mito protein domain+, coexpression+	unknown	0	Tpossible_mito	16.2479	0.005	1	targetP signal, yeast mito homolog, mito protein domain+, coexpression+	ENSMUSG00000039670	Q9CR10	201	3	MitoDomain	37		HomologMitoHighConf	NoHomolog	0-25ambig	chr11	120456603	120458063	3	2	8	26000000	11	adipose, largeintestine, stomach									7.2		6.6	6.7			Cytosol;Vesicles (Approved)
170731	9927	Mfn2	D630023P19Rik|Fz|Fzo	mitofusin 2	MitoCarta3.0	literature, mito protein domain+, induction, coexpression, MS/MS+	MOM	Mitochondrial dynamics and surveillance > Fusion | Mitochondrial dynamics and surveillance > Organelle contact sites	Tmito	16.2416	0.005	1	literature, mito protein domain+, induction, coexpression, MS/MS+	ENSMUSG00000029020	Q80U63	757		MitoDomain	18	1.83	NoMitoHomolog	NoHomolog	25-50pure	chr4	147873585	147904909	10	26	177	1280000000	31	cerebrum, cerebellum, brainstem, spinalcord, liver, adipose, largeintestine, stomach, placenta, testis	7.9	8.7	8.7	8		7.5			7.9		7.3	6.7	7.2	7.5
218865	55349	Chdh	AU041472|D630034H06Rik	choline dehydrogenase	MitoCarta3.0	APEX_matrix, targetP signal+, mito protein domain, coexpression, MS/MS++	MIM	Metabolism > Amino acid metabolism > Glycine metabolism | Metabolism > Vitamin metabolism > Choline and betaine metabolism | Metabolism > Vitamin metabolism > Folate and 1-C metabolism | Metabolism > Electron carriers > Q-linked reactions, other	Tmito	16.2184	0.005	1	APEX_matrix, targetP signal+, mito protein domain, coexpression, MS/MS++	ENSMUSG00000015970	Q8BJ64	596	1	SharedDomain	14		NoMitoHomolog	NoHomolog	50-75pure	chr14	30008999	30040466	9	43	926	72100000000	73	spinalcord, kidney, liver, adipose, smallintestine, largeintestine, stomach, placenta, testis				7.6	10.5	10			9.5	10.2	9.7	8.8	9.7	9.5
110265	4482	Msra	2310045J23Rik|6530413P12Rik|MS|MSR-A	methionine sulfoxide reductase A	MitoCarta3.0	targetP signal+, mito protein domain, coexpression, MS/MS++	Matrix	Metabolism > Detoxification > ROS and glutathione metabolism | Metabolism > Sulfur metabolism	Tpossible_mito	16.2184	0.005	1	targetP signal+, mito protein domain, coexpression, MS/MS++	ENSMUSG00000054733	Q9D6Y7	233	1	SharedDomain	11		NoMitoHomolog	NoHomolog	50-75pure	chr14	64122620	64455903	13	15	166	8650000000	66	cerebrum, cerebellum, brainstem, spinalcord, kidney, liver, heart, skeletalmuscle, adipose, smallintestine, largeintestine, stomach, placenta	8.2	8.1	8.6	8	9.6	9.4	8.2	6.7	8.4	8.8	8.3	8.7	8.2		Nucleoplasm (Approved)
27045	4817	Nit1	AI255805|ESTM3|ESTM30|W57327	nitrilase 1	MitoCarta3.0	APEX_matrix, targetP signal+, mito protein domain, coexpression, MS/MS++	Matrix	Metabolism > Detoxification > ROS and glutathione metabolism	Tmito	16.2184	0.005	1	APEX_matrix, targetP signal+, mito protein domain, coexpression, MS/MS++	ENSMUSG00000013997	Q8VDK1	323	1	SharedDomain	12		NoMitoHomolog	NoHomolog	50-75pure	chr1	171342236	171345645	12	15	111	2820000000	68	cerebrum, cerebellum, brainstem, spinalcord, kidney, liver, adipose, smallintestine, largeintestine, stomach, placenta, testis	7.6	7.4	7.5	8	8.5	8.9			8.6	8.4	8.4	7.9	8.6	8.2
84682	84701	Cox4i2	Cox4|Cox4b|CoxIV-2	cytochrome c oxidase subunit 4I2	MitoCarta3.0	literature, targetP signal, yeast mito homolog++, mito protein domain+	MIM	OXPHOS > Complex IV > CIV subunits | OXPHOS > OXPHOS subunits	Tmito	16.2142	0.005	1	literature, targetP signal, yeast mito homolog++, mito protein domain+	ENSMUSG00000009876	Q91W29	172	2	MitoDomain	NA		OrthologMitoHighConf	NoHomolog	0-25ambig	chr2	152754172	152765037	7	4	21	74100000	13	cerebrum, spinalcord, heart, adipose, largeintestine, stomach, placenta	7.3			6.7			7		5		6.5	7.5	6.2
80907	114294	Lactb	LACT-1|Lact1|Mrp|Mrpl56	lactamase, beta	MitoCarta3.0	literature, APEX_IMS, targetP signal, Rickettsial homolog, mito protein domain, coexpression, MS/MS++	IMS	Protein import, sorting and homeostasis > Protein homeostasis > Proteases | Metabolism > Lipid metabolism > Phospholipid metabolism	Tmito	16.1851	0.005	1	literature, APEX_IMS, targetP signal, Rickettsial homolog, mito protein domain, coexpression, MS/MS++	ENSMUSG00000032370	Q9EP89	551	3	SharedDomain	5		NoMitoHomolog	Ortholog	50-75pure	chr9	66955392	66975484	14	34	333	10100000000	61	all 14	9	8.5	8.1	8	9.2	9.1	7.6	8.8	8.2	8.1	7.9	7.7	8.9	9.6	Mitochondria (Supported)
22117	7263	Tst	Rhod|rhodanese	thiosulfate sulfurtransferase, mitochondrial	MitoCarta3.0	literature, APEX_matrix, targetP signal, Rickettsial homolog, mito protein domain, coexpression, MS/MS++	Matrix	Metabolism > Detoxification > Xenobiotic metabolism | Metabolism > Sulfur metabolism	Tmito	16.1851	0.005	1	literature, APEX_matrix, targetP signal, Rickettsial homolog, mito protein domain, coexpression, MS/MS++	ENSMUSG00000044986	P52196	297	3	SharedDomain	9		NoMitoHomolog	Ortholog	50-75pure	chr15	78399555	78405859	14	26	777	70100000000	75	all 14	9.3	9.1	9.6	9.4	9.8	10.3	7.8	8.1	9.5	8.5	10.2	8.9	9.5	10	Mitochondria (Supported)
68020	84334	Coa8	1700081D05Rik|2810002N01Rik|Ap|Apop-1|Apop1|Apopt1	cytochrome c oxidase assembly factor 8	MitoCarta3.0	literature, targetP signal+, mito protein domain+, coexpression+	MIM	OXPHOS > Complex IV > CIV assembly factors | OXPHOS > OXPHOS assembly factors	Tmito	16.0936	0.005	1	literature, targetP signal+, mito protein domain+, coexpression+	ENSMUSG00000037787	Q9CQW7	194	1	MitoDomain	32		NoMitoHomolog	NoHomolog	0-25ambig	chr12	111713268	111755055	2	3	4	25400000	18	largeintestine, placenta											7.2		6.9
56189	58510	Prodh2	2510028N04Rik|2510038B11Rik|HYPDH|MmPO|MmPOX|MmPOX1|POX1	proline dehydrogenase (oxidase) 2	MitoCarta3.0	targetP signal, yeast mito homolog+, mito protein domain+, MS/MS+	MIM	Metabolism > Amino acid metabolism > Glyoxylate metabolism | Metabolism > Electron carriers > Q-linked reactions, other	Tpossible_mito	16.0468	0.005	1	targetP signal, yeast mito homolog+, mito protein domain+, MS/MS+	ENSMUSG00000036892	Q8VCZ9	456	4	MitoDomain	2		OrthologMitoLowConf	NoHomolog	25-50pure	chr7	30493657	30513402	2	19	32	588000000	46	kidney, liver					8	8.7									Nucleoplasm (Approved)
66142	1349	Cox7b	1110004F07Rik|C80563	cytochrome c oxidase subunit 7B	MitoCarta3.0	literature, targetP signal, mito protein domain+, induction, MS/MS+	MIM	OXPHOS > Complex IV > CIV subunits | OXPHOS > OXPHOS subunits	Tmito	16.0461	0.005	1	literature, targetP signal, mito protein domain+, induction, MS/MS+	ENSMUSG00000031231	P56393	80	2	MitoDomain	NA	1.44	NoMitoHomolog	NoHomolog	25-50pure	chrX	106015699	106022450	12	5	239	2140000000	34	cerebrum, cerebellum, brainstem, spinalcord, kidney, liver, heart, adipose, smallintestine, largeintestine, stomach, placenta	8	8.4	7.6	7.2	8.3	7.6	9		7.9	8	7.1	8.4	8
69367	51022	Glrx2	1700010P22Rik|AI645710|Grx|Grx2	glutaredoxin 2 (thioltransferase)	MitoCarta3.0	literature, targetP signal+, yeast mito homolog, Rickettsial homolog, mito protein domain, coexpression, MS/MS	Matrix	Metabolism > Metals and cofactors > Fe-S-containing proteins | Metabolism > Vitamin metabolism > Vitamin C metabolism | Metabolism > Detoxification > ROS and glutathione metabolism	Tmito	16.0446	0.005	1	literature, targetP signal+, yeast mito homolog, Rickettsial homolog, mito protein domain, coexpression, MS/MS	ENSMUSG00000018196	Q923X4	156	1	SharedDomain	6		HomologMitoLowConf	Homolog	50-75ambig	chr1	143739348	143749678	8	7	57	428000000	64	cerebrum, cerebellum, brainstem, spinalcord, skeletalmuscle, largeintestine, placenta, testis	7.9	7.2	7.8	7.6				7			7.3		8.2	7.6	Nucleoplasm (Supported)
72535	219	Aldh1b1	2700007F14Rik	aldehyde dehydrogenase 1 family, member B1	MitoCarta3.0	literature, APEX_matrix, targetP signal, yeast mito homolog+, mito protein domain, MS/MS++	Matrix	Metabolism > Detoxification > Xenobiotic metabolism	Tmito	16.0066	0.005	1	literature, APEX_matrix, targetP signal, yeast mito homolog+, mito protein domain, MS/MS++	ENSMUSG00000035561	Q9CZS1	519	3	SharedDomain	1		OrthologMitoLowConf	NoHomolog	75-100pure	chr4	45799021	45804608	14	48	1467	173000000000	78	all 14	8.3	8.2	7.6	8	9.4	9.8	8.3	7.7	9.4	11.1	10.5	9	10	9.9	Mitochondria (Supported)
66495	4709	Ndufb3	2700033I16Rik|CI-B12	NADH:ubiquinone oxidoreductase subunit B3	MitoCarta3.0	literature, APEX_IMS, APEX_matrix, mito protein domain+, coexpression+, MS/MS++	MIM	OXPHOS > Complex I > CI subunits | OXPHOS > OXPHOS subunits	Tmito	16.0023	0.005	1	literature, APEX_IMS, APEX_matrix, mito protein domain+, coexpression+, MS/MS++	ENSMUSG00000026032	Q9CQZ6	104		MitoDomain	33		NoMitoHomolog	NoHomolog	50-75pure	chr1	58586598	58595948	14	10	270	33900000000	73	all 14	9.5	9.3	9.6	9.1	9.9	9.4	9.3	8.9	9.3	9.5	9.3	9.2	9	8.9
74147	1962	Ehhadh	1300002P22Rik|HD|L-P|L-PBE|LBFP|LBP|MF|MFE1|MFP|MFP-1|MFP1|PBFE	enoyl-Coenzyme A, hydratase/3-hydroxyacyl Coenzyme A dehydrogenase	MitoCarta3.0	yeast mito homolog+, Rickettsial homolog, mito protein domain, coexpression, MS/MS+	unknown	Metabolism > Lipid metabolism	Tpossible_mito	15.9539	0.005	1	yeast mito homolog+, Rickettsial homolog, mito protein domain, coexpression, MS/MS+	ENSMUSG00000022853	Q9DBM2	718		SharedDomain	10		OrthologMitoLowConf	Homolog	75-100ambig	chr16	21761284	21787834	7	61	911	204000000000	82	spinalcord, kidney, liver, adipose, smallintestine, largeintestine, placenta				6.5	11.2	10.6			8.6	7.5	7.5		7.2
52665	55862	Echdc1	1700028A24Rik|AI314462|AI930038|D10Ertd667e|MMCD	enoyl Coenzyme A hydratase domain containing 1	MitoCarta3.0	yeast mito homolog+, Rickettsial homolog, mito protein domain, coexpression, MS/MS+	unknown	Metabolism > Lipid metabolism	Tnon_mito	15.9539	0.005	1	yeast mito homolog+, Rickettsial homolog, mito protein domain, coexpression, MS/MS+	ENSMUSG00000019883	Q9D9V3	322		SharedDomain	16		OrthologMitoLowConf	Homolog	75-100ambig	chr10	29313165	29346661	7	20	48	2250000000	79	brainstem, spinalcord, liver, adipose, largeintestine, placenta, testis			7.8	7.3		7.8			9.3		7.5		7.1	8.2	Vesicles (Approved)
72026	55687	Trmu	1110005N20Rik|1600025P05Rik|AI314320|Trmt|Trmt1	tRNA 5-methylaminomethyl-2-thiouridylate methyltransferase	MitoCarta3.0	literature, APEX_matrix, targetP signal, yeast mito homolog++, Rickettsial homolog, mito protein domain, coexpression	Matrix	Mitochondrial central dogma > mtRNA metabolism > mt-tRNA modifications	Tmito	15.9335	0.007	1	literature, APEX_matrix, targetP signal, yeast mito homolog++, Rickettsial homolog, mito protein domain, coexpression	ENSMUSG00000022386	Q9DAT5	417	4	SharedDomain	12		OrthologMitoHighConf	Homolog	0-25ambig	chr15	85879326	85897393	3	4	6	20100000	16	adipose, largeintestine, placenta									6.7		6.9		6.8		Mitochondria (Supported)
68915	57176	Vars2	1190004I24Rik|V|Vars2l|mKIAA1885	valyl-tRNA synthetase 2, mitochondrial	MitoCarta3.0	APEX_matrix, targetP signal, yeast mito homolog, Rickettsial homolog, mito protein domain, coexpression, MS/MS++	Matrix	Mitochondrial central dogma > Translation > mt-tRNA synthetases	Tmito	15.7997	0.007	1	APEX_matrix, targetP signal, yeast mito homolog, Rickettsial homolog, mito protein domain, coexpression, MS/MS++	ENSMUSG00000038838	Q3U2A8	1060	3	SharedDomain	6		HomologMitoLowConf	Homolog	50-75pure	chr17	35655634	35667592	13	44	320	4280000000	51	cerebrum, cerebellum, brainstem, spinalcord, kidney, liver, skeletalmuscle, adipose, smallintestine, largeintestine, stomach, placenta, testis	8.7	8.6	8.7	7	8.8	7.9		8.1	8.4	7.2	9	7.8	8.6	8.3	Mitochondria (Approved)
52535	64745	Mettl17	2310032K15Rik|D14Ertd209|D14Ertd209e|Mett11d1	methyltransferase like 17	MitoCarta3.0	GFP, targetP signal+, yeast mito homolog++, mito protein domain+	Matrix	Mitochondrial central dogma > mtRNA metabolism > mt-rRNA modifications | Mitochondrial central dogma > Translation > Mitochondrial ribosome assembly	Tmito	15.7892	0.007	1	GFP, targetP signal+, yeast mito homolog++, mito protein domain+	ENSMUSG00000004561	Q3U2U7	461	1	MitoDomain	2		OrthologMitoHighConf	NoHomolog		chr14	51884841	51891868																					Nucleoplasm (Enhanced)
30956	10157	Aass	LKR|LKR/SDH|LOR|LOR/SDH|Lo|Lorsdh|SDH	aminoadipate-semialdehyde synthase	MitoCarta3.0	APEX_matrix, targetP signal, mito protein domain, coexpression, MS/MS++	Matrix	Metabolism > Amino acid metabolism > Lysine metabolism	Tmito	15.7578	0.006	1	APEX_matrix, targetP signal, mito protein domain, coexpression, MS/MS++	ENSMUSG00000029695	Q99K67	926	2	SharedDomain	10		NoMitoHomolog	NoHomolog	75-100pure	chr6	23072172	23132986	11	77	1056	104000000000	81	cerebrum, cerebellum, brainstem, spinalcord, kidney, liver, adipose, largeintestine, stomach, placenta, testis	8.1	8.4	8.2	7.4	10.9	10.4			6.9		6.2	7.6	8.8	8.7	Mitochondria (Enhanced)
23923	51166	Aadat	AI875679|Aadt|KA|KATII|Kat|Kat2|Kyat|Kyat2|mKat-|mKat-2	aminoadipate aminotransferase	MitoCarta3.0	targetP signal, Rickettsial homolog, mito protein domain, coexpression, MS/MS++	Matrix	Metabolism > Amino acid metabolism > Lysine metabolism	Tpossible_mito	15.7113	0.006	1	targetP signal, Rickettsial homolog, mito protein domain, coexpression, MS/MS++	ENSMUSG00000057228	Q9WVM8	425	2	SharedDomain	8		NoMitoHomolog	Homolog	50-75pure	chr8	60506123	60545677	2	24	168	30500000000	53	kidney, liver					10.4	9.5									Plasma membrane (Approved)
69875	126328	Ndufa11	2010012C24Rik|AV006275|B14.7	NADH:ubiquinone oxidoreductase subunit A11	MitoCarta3.0	literature, APEX_IMS, mito protein domain+, induction, MS/MS++	MIM	OXPHOS > Complex I > CI subunits | OXPHOS > OXPHOS subunits	Tmito	15.7005	0.006	1	literature, APEX_IMS, mito protein domain+, induction, MS/MS++	ENSMUSG00000002379	G5E814	143		MitoDomain	2	1.8	NoMitoHomolog	NoHomolog	75-100pure	chr17	56717761	56724248	14	10	516	22600000000	94	all 14	9.3	9.2	9.5	9.1	9.3	9.1	8.9	9.2	9.1	9.3	9	9	9.3	9.1	Mitochondria (Uncertain)
245347	347411	Gm4984	AI428901|EG245347	predicted pseudogene 4984	MitoCarta3.0	yeast mito homolog+, mito protein domain+, MS/MS++	MIM	Metabolism > Carbohydrate metabolism > Gluconeogenesis | Metabolism > Carbohydrate metabolism > Pyruvate metabolism | Metabolism > Carbohydrate metabolism > TCA-associated | Small molecule transport	Tnon_mito	15.6863	0.006	1	yeast mito homolog+, mito protein domain+, MS/MS++		EG245347	119		MitoDomain	NA		OrthologMitoLowConf	NoHomolog	50-75pure	chrX	12651882	12652820	1	7	108	8110000000	69	testis														9.9
217593	89874	Slc25a21	9930033G19Rik|A630030I10|BB158148	solute carrier family 25 (mitochondrial oxodicarboxylate carrier), member 21	MitoCarta3.0	literature, yeast mito homolog+, mito protein domain+, MS/MS++	MIM	Metabolism > Amino acid metabolism | Small molecule transport > SLC25A family	Tmito	15.6863	0.006	1	literature, yeast mito homolog+, mito protein domain+, MS/MS++	ENSMUSG00000035472	Q8BZ09	305		MitoDomain	NA		OrthologMitoLowConf	NoHomolog	50-75pure	chr12	56712633	57197472	4	15	28	1910000000	56	spinalcord, kidney, liver, testis				7.1	8.5	8.2								9.1
214663	123096	Slc25a29	C030003J19Rik|CA|CACL|mCA|mCACL	solute carrier family 25 (mitochondrial carrier, palmitoylcarnitine transporter), member 29	MitoCarta3.0	literature, yeast mito homolog+, mito protein domain+, MS/MS++	MIM	Metabolism > Amino acid metabolism > Lysine metabolism | Small molecule transport > SLC25A family	Tmito	15.6863	0.006	1	literature, yeast mito homolog+, mito protein domain+, MS/MS++	ENSMUSG00000021265	Q8BL03	306		MitoDomain	2		OrthologMitoLowConf	NoHomolog	50-75pure	chr12	108825877	108835876	2	15	67	2600000000	73	placenta, testis													9.4	7.7
17768	10797	Mthfd2	AW558851|NMDM|NMDMC	methylenetetrahydrofolate dehydrogenase (NAD+ dependent), methenyltetrahydrofolate cyclohydrolase	MitoCarta3.0	literature, APEX_matrix, targetP signal, yeast mito homolog+, Rickettsial homolog, mito protein domain, MS/MS	Matrix	Metabolism > Vitamin metabolism > Folate and 1-C metabolism	Tmito	15.6318	0.008	1	literature, APEX_matrix, targetP signal, yeast mito homolog+, Rickettsial homolog, mito protein domain, MS/MS	ENSMUSG00000005667	P18155	350	2	SharedDomain	4		OrthologMitoLowConf	Homolog	50-75ambig	chr6	83305703	83317604	3	11	22	418000000	51	spinalcord, placenta, testis				6.7									8.5	8.1
77697	326625	Mmab	9130222L19Rik|ATR	methylmalonic aciduria (cobalamin deficiency) cblB type homolog (human)	MitoCarta3.0	APEX_matrix, GFP, targetP signal+, coexpression, MS/MS++	Matrix	Metabolism > Vitamin metabolism > Vitamin B12 metabolism	Tmito	15.6096	0.008	1	APEX_matrix, GFP, targetP signal+, coexpression, MS/MS++	ENSMUSG00000029575	Q9D273	237	1	NA	29		NoMitoHomolog	NoHomolog	50-75pure	chr5	114431033	114444027	13	14	176	2720000000	70	cerebrum, cerebellum, brainstem, spinalcord, kidney, liver, heart, skeletalmuscle, adipose, largeintestine, stomach, placenta, testis	8.8	8.7	8.6	8.3	7.7	8.4	7.6	7.7	8.6		7.9	7.9	7.7	7.1	Mitochondria (Approved)
15488	3295	Hsd17b4	17-beta-HSD|17[b]-HS|17[b]-HSD|DBP|MFE-2|MFP|MFP2|MPF-2|Mfp-|Mfp-2|perMFE|perMFE-2	hydroxysteroid (17-beta) dehydrogenase 4	MitoCarta3.0	Rickettsial homolog, mito protein domain+, induction, coexpression	unknown	Metabolism > Lipid metabolism	Tpossible_mito	15.5616	0.008	1	Rickettsial homolog, mito protein domain+, induction, coexpression	ENSMUSG00000024507	P51660	735	5	MitoDomain	12	0.69	NoMitoHomolog	Homolog	50-75crude	chr18	50128200	50196270	6	44	541	26500000000	67	kidney, liver, adipose, largeintestine, stomach, testis					10	10.2			9.2		7.4	7.6		8.9	Peroxisomes (Enhanced)
18115	23530	Nnt	4930423F13Rik|AI323702|BB168308	nicotinamide nucleotide transhydrogenase	MitoCarta3.0	literature, APEX_matrix, Rickettsial homolog, mito protein domain, induction, coexpression, MS/MS+	MIM	Metabolism > Metals and cofactors > NAD biosynthesis and metabolism	Tmito	15.5431	0.008	1	literature, APEX_matrix, Rickettsial homolog, mito protein domain, induction, coexpression, MS/MS+	ENSMUSG00000025453	Q8C1W8	1086	5	SharedDomain	5	0.57	NoMitoHomolog	Ortholog	25-50pure	chr13	119334316	119409011	5	54	889	28800000000	47	cerebrum, spinalcord, skeletalmuscle, adipose, placenta	9.6			8				10.1	9.8				9.7		Mitochondria (Approved)
216821	8834	Tmem11	5730466P16Rik|AA409091	transmembrane protein 11	MitoCarta3.0	GFP, targetP signal, mito protein domain+, induction, coexpression, MS/MS	MIM	Mitochondrial dynamics and surveillance	Tmito	15.4765	0.008	1	GFP, targetP signal, mito protein domain+, induction, coexpression, MS/MS	ENSMUSG00000043284	Q8BK08	190	4	MitoDomain	13	0.53	NoMitoHomolog	NoHomolog	25-50ambig	chr11	60864451	60879038	14	13	237	8310000000	48	all 14	9.2	8.9	9.2	8.6	8.6	8.5	8.1	8.6	8.7	7.7	9	8.5	8.8	8.4	Mitochondria (Supported)
67390	55178	Mrm3	4833420N02Rik|AI255153|HC90|Rnm|Rnmtl1	mitochondrial rRNA methyltransferase 3	MitoCarta3.0	APEX_matrix, GFP, targetP signal, mito protein domain+, induction, coexpression	Matrix	Mitochondrial central dogma > mtRNA metabolism > mt-rRNA modifications | Mitochondrial central dogma > Translation > Mitochondrial ribosome assembly	Tmito	15.3934	0.008	1	APEX_matrix, GFP, targetP signal, mito protein domain+, induction, coexpression	ENSMUSG00000038046	Q5ND52	418	2	MitoDomain	25	1.83	NoMitoHomolog	NoHomolog		chr11	76243735	76250622																					Mitochondria (Supported)
15473	10247	Rida	HR1|HR12|HRP|HRP12|Hrs|Hrsp12	reactive intermediate imine deaminase A homolog	MitoCarta3.0	APEX_matrix, yeast mito homolog++, mito protein domain, coexpression, MS/MS+	Matrix	0	Tmito	15.3838	0.008	1	APEX_matrix, yeast mito homolog++, mito protein domain, coexpression, MS/MS+	ENSMUSG00000022323	P52760	135		SharedDomain	10		OrthologMitoHighConf	NoHomolog	75-100ambig	chr15	34484021	34495246	13	14	224	36100000000	96	cerebrum, cerebellum, brainstem, spinalcord, kidney, liver, heart, adipose, smallintestine, largeintestine, stomach, placenta, testis	8.1	8	8.9	8.6	10.5	9.7	7.1		8.7	7.9	8.2	8.3	8.1	7.5
12862	1339	Cox6a2	COX|CoxVIaH|V|VIaH	cytochrome c oxidase subunit 6A2	MitoCarta3.0	literature, yeast mito homolog+, mito protein domain+, induction, coexpression	MIM	OXPHOS > Complex IV > CIV subunits | OXPHOS > OXPHOS subunits	Tmito	15.3267	0.008	1	literature, yeast mito homolog+, mito protein domain+, induction, coexpression	ENSMUSG00000030785	P43023	97		MitoDomain	9	0.68	OrthologMitoLowConf	NoHomolog	25-50crude	chr7	128205434	128206366	2	2	94	4210000000	42	heart, skeletalmuscle							9.5	8.9
100126824	9997	Sco2	-	SCO2 cytochrome c oxidase assembly protein	MitoCarta3.0	literature, APEX_IMS, targetP signal, yeast mito homolog++, Rickettsial homolog, mito protein domain, MS/MS	MIM	OXPHOS > Complex IV > CIV assembly factors | Metabolism > Metals and cofactors > Copper metabolism | OXPHOS > OXPHOS assembly factors	Tmito	15.2897	0.008	1	literature, APEX_IMS, targetP signal, yeast mito homolog++, Rickettsial homolog, mito protein domain, MS/MS	ENSMUSG00000091780	Q8VCL2	255	4	SharedDomain	NA		OrthologMitoHighConf	Homolog	50-75ambig	chr15	89371636	89373818	14	14	118	1990000000	68	all 14	8.5	8.3	8.5	8.3	8	8.1	7.4	6.7	7.7	7.5	8.5	8	8.3	7.7	Mitochondria (Approved)
231430	285521	Cox18	BC038311	cytochrome c oxidase assembly protein 18	MitoCarta3.0	literature, targetP signal+, yeast mito homolog++, mito protein domain, coexpression	MIM	OXPHOS > Complex IV > CIV assembly factors | OXPHOS > OXPHOS assembly factors	Tmito	15.2806	0.008	1	literature, targetP signal+, yeast mito homolog++, mito protein domain, coexpression	ENSMUSG00000035505	Q8VC74	332	1	SharedDomain	12		OrthologMitoHighConf	NoHomolog		chr5	90214724	90223996
68133	2653	Gcsh	1100001L02Rik|5730591C18Rik	glycine cleavage system protein H (aminomethyl carrier)	MitoCarta3.0	literature, APEX_matrix, targetP signal+, yeast mito homolog, mito protein domain+, MS/MS	Matrix	Metabolism > Lipid metabolism > Lipoate insertion | Metabolism > Amino acid metabolism > Glycine metabolism | Metabolism > Amino acid metabolism > Glycine cleavage system	Tmito	15.2523	0.008	1	literature, APEX_matrix, targetP signal+, yeast mito homolog, mito protein domain+, MS/MS	ENSMUSG00000034424	Q91WK5	170	1	MitoDomain	NA		HomologMitoHighConf	NoHomolog	0-25pure	chr8	116981827	116993449	7	2	45	2680000000	18	spinalcord, liver, adipose, smallintestine, largeintestine, placenta, testis				8.3		8.9			8.6	8.1	7.9		8.7	8.7	Vesicles (Approved)
74129	29958	Dmgdh	1200014D15Rik|AI787269	dimethylglycine dehydrogenase precursor	MitoCarta3.0	literature, targetP signal+, yeast mito homolog, mito protein domain, MS/MS++	Matrix	Metabolism > Amino acid metabolism > Glycine metabolism | Metabolism > Vitamin metabolism > Choline and betaine metabolism | Metabolism > Vitamin metabolism > Folate and 1-C metabolism	Tmito	15.1344	0.008	1	literature, targetP signal+, yeast mito homolog, mito protein domain, MS/MS++	ENSMUSG00000042102	Q9DBT9	869	1	SharedDomain	2		HomologMitoLowConf	NoHomolog	75-100pure	chr13	93674435	93752823	6	72	725	96200000000	91	spinalcord, kidney, liver, smallintestine, stomach, placenta				6.8	10.5	10.8				7.4		7.4	7.4		Mitochondria (Supported)
108841	112724	Rdh13	8430425D21Rik	retinol dehydrogenase 13 (all-trans and 9-cis)	MitoCarta3.0	yeast mito homolog+, Rickettsial homolog, mito protein domain, induction, MS/MS	MIM	Metabolism > Vitamin metabolism > Vitamin A metabolism	Tpossible_mito	15.0658	0.008	1	yeast mito homolog+, Rickettsial homolog, mito protein domain, induction, MS/MS	ENSMUSG00000008435	Q8CEE7	334		SharedDomain	0	2.35	OrthologMitoLowConf	Homolog	50-75ambig	chr7	4425664	4445657	9	18	69	886000000	53	cerebrum, cerebellum, brainstem, spinalcord, adipose, largeintestine, stomach, placenta, testis	7.1	7	7.5	7.4					8.5		7.3	7.2	8.6	8	Cytosol;Mitochondria (Supported)
108755	57226	Lyrm2	2610208E05Rik	LYR motif containing 2	MitoCarta3.0	APEX_matrix, GFP, targetP signal+, mito protein domain+, coexpression, MS/MS	Matrix	OXPHOS > Complex I > CI assembly factors | OXPHOS > OXPHOS assembly factors	Tmito	15.022	0.008	1	APEX_matrix, GFP, targetP signal+, mito protein domain+, coexpression, MS/MS	ENSMUSG00000045854	Q8R033	88	1	MitoDomain	6		NoMitoHomolog	NoHomolog	25-50ambig	chr4	32800258	32802254	4	4	17	61700000	28	heart, adipose, largeintestine, placenta							6.7		7.5		7.2		7.1		Cytosol (Approved)
54683	25824	Prdx5	AOEB1|AOEB166|AOPP|P|PLP|PMP|Pmp20|Prd|Prdx6|PrxV	peroxiredoxin 5	MitoCarta3.0	literature, APEX_matrix, targetP signal, mito protein domain, induction, MS/MS++	Matrix	Metabolism > Detoxification > ROS and glutathione metabolism	Tmito	14.9963	0.008	1	literature, APEX_matrix, targetP signal, mito protein domain, induction, MS/MS++	ENSMUSG00000024953	P99029	210	2	SharedDomain	2	0.95	NoMitoHomolog	NoHomolog	75-100pure	chr19	6906818	6909645	14	19	1558	271000000000	80	all 14	10.5	10.3	10.7	10.4	10.8	10	9.9	9.4	10.1	10	10	10.2	9.7	10	Mitochondria (Enhanced)
68115	79568	Maip1	9430016H08Rik|AA409999|C78988	matrix AAA peptidase interacting protein 1	MitoCarta3.0	GFP, targetP signal, induction, coexpression, MS/MS+	Matrix	Protein import, sorting and homeostasis > Protein homeostasis > Chaperones	Tmito	14.9287	0.008	1	GFP, targetP signal, induction, coexpression, MS/MS+	ENSMUSG00000025971	Q8BHE8	291	2	NA	28	1.41	NoMitoHomolog	NoHomolog	25-50pure	chr1	57406547	57415958	14	12	232	4500000000	50	all 14	8.8	8.6	8.5	8.3	8.5	8.7	8.3	7.8	8.6	8.1	8.7	8	8.6	8.7	Mitochondria (Approved)
14874	2954	Gstz1	GSTZ1-1|MAAI	glutathione transferase zeta 1 (maleylacetoacetate isomerase)	MitoCarta3.0	APEX_matrix, targetP signal, yeast mito homolog, mito protein domain, coexpression, MS/MS++	Matrix	Metabolism > Detoxification > Xenobiotic metabolism	Tmito	14.8366	0.008	1	APEX_matrix, targetP signal, yeast mito homolog, mito protein domain, coexpression, MS/MS++	ENSMUSG00000021033	Q9WVL0	216	4	SharedDomain	11		HomologMitoLowConf	NoHomolog	75-100pure	chr12	87147164	87164723	14	17	352	14400000000	83	all 14	9.2	9	9.3	9.2	9.4	9.3	8.7	8.1	8.9	8.2	8.8	8.4	8.8	8.2	Cytosol (Approved)
226153	56652	Twnk	D19Ertd626|D19Ertd626e|PEO|Pe|Peo1|Tw|Twinl|twin	twinkle mtDNA helicase	MitoCarta3.0	literature, APEX_matrix, targetP signal+, Rickettsial homolog, induction, coexpression	Matrix	Mitochondrial central dogma > mtDNA maintenance > mtDNA replication | Mitochondrial central dogma > mtDNA maintenance > mtDNA nucleoid	Tmito	14.7876	0.008	1	literature, APEX_matrix, targetP signal+, Rickettsial homolog, induction, coexpression	ENSMUSG00000025209	Q8CIW5	685	1	NA	13	1.99	NoMitoHomolog	Ortholog		chr19	45006557	45012762
68550	79736	Tefm	1110002N22Rik	transcription elongation factor, mitochondrial	MitoCarta3.0	APEX_matrix, targetP signal, induction, coexpression++, MS/MS	Matrix	Mitochondrial central dogma > mtRNA metabolism > Transcription	Tmito	14.763	0.007	1	APEX_matrix, targetP signal, induction, coexpression++, MS/MS	ENSMUSG00000046909	Q5SSK3	364	4	NA	46	1.14	NoMitoHomolog	NoHomolog	25-50ambig	chr11	80136677	80142153	8	12	40	408000000	45	liver, heart, skeletalmuscle, adipose, largeintestine, stomach, placenta, testis						7.6	7.4	6.6	7.6		7.9	6.6	8.2	7.8	Mitochondria (Enhanced)
52469	28958	Coa3	1810033A19Rik|Ccdc56|D11Ertd99|D11Ertd99e|HSPC009	cytochrome C oxidase assembly factor 3	MitoCarta3.0	APEX_IMS, APEX_matrix, mito protein domain+, coexpression, MS/MS++	MIM	Mitochondrial central dogma > Translation > Translation factors | OXPHOS > Complex IV > CIV assembly factors | OXPHOS > OXPHOS assembly factors	Tmito	14.7535	0.007	1	APEX_IMS, APEX_matrix, mito protein domain+, coexpression, MS/MS++	ENSMUSG00000017188	Q9D2R6	108		MitoDomain	22		NoMitoHomolog	NoHomolog	50-75pure	chr11	101277969	101278948	14	9	282	10300000000	53	all 14	8.9	8.7	9	8.8	9.3	8.7	8.2	7.6	8.6	8.7	9.3	8.9	8.9	8.4	Mitochondria (Supported)
76137	63933	Mcur1	6230416A05Rik|AU015498|AV136929|AW554392|C88263|Ccdc90|Ccdc90a	mitochondrial calcium uniporter regulator 1	MitoCarta3.0	APEX_matrix, yeast mito homolog+, mito protein domain+, induction, MS/MS	MIM	0	Tmito	14.7335	0.007	1	APEX_matrix, yeast mito homolog+, mito protein domain+, induction, MS/MS	ENSMUSG00000021371	Q9CXD6	340		MitoDomain	NA	1.22	OrthologMitoLowConf	NoHomolog	25-50ambig	chr13	43538405	43560191	12	22	120	2390000000	40	cerebrum, cerebellum, brainstem, spinalcord, kidney, heart, skeletalmuscle, adipose, smallintestine, largeintestine, stomach, placenta	7.7	7.8	8	7.9	8.8		8.2	6.9	8.8	8.4	8.4	8.1	7.7
74551	5106	Pck2	1810010O14Rik|9130022B02Rik|PEPCK-M	phosphoenolpyruvate carboxykinase 2 (mitochondrial)	MitoCarta3.0	literature, targetP signal+, mito protein domain, coexpression, MS/MS++	Matrix	Metabolism > Carbohydrate metabolism > Gluconeogenesis | Metabolism > Carbohydrate metabolism > TCA-associated	Tmito	14.7046	0.007	1	literature, targetP signal+, mito protein domain, coexpression, MS/MS++	ENSMUSG00000040618	Q8BH04	667	1	SharedDomain	6		NoMitoHomolog	NoHomolog	50-75pure	chr14	55540265	55550017	10	35	376	13200000000	66	cerebrum, cerebellum, brainstem, spinalcord, adipose, smallintestine, largeintestine, stomach, placenta, testis	8.8	8.4	8.8	8.7					9.1	8.8	9.7	8.9	9.2	9.2	Mitochondria (Enhanced)
15356	3155	Hmgcl	AW476067|HL	3-hydroxy-3-methylglutaryl-Coenzyme A lyase	MitoCarta3.0	literature, APEX_matrix, targetP signal+, mito protein domain, coexpression, MS/MS++	Matrix	Metabolism > Carbohydrate metabolism > Ketone metabolism | Metabolism > Amino acid metabolism > Branched-chain amino acid metabolism	Tmito	14.7046	0.007	1	literature, APEX_matrix, targetP signal+, mito protein domain, coexpression, MS/MS++	ENSMUSG00000028672	P38060	325	1	SharedDomain	5		NoMitoHomolog	NoHomolog	50-75pure	chr4	135946452	135962617	14	19	572	29200000000	60	all 14	8.6	8.3	8.3	8.5	9.8	9.9	8.6	7.2	9.1	9.3	9.6	8.7	9.5	9.2
213012	55347	Abhd10	-	abhydrolase domain containing 10	MitoCarta3.0	literature, APEX_IMS, APEX_matrix, targetP signal+, Rickettsial homolog, mito protein domain, MS/MS++	Matrix	Metabolism > Detoxification > Xenobiotic metabolism	Tmito	14.6571	0.007	1	literature, APEX_IMS, APEX_matrix, targetP signal+, Rickettsial homolog, mito protein domain, MS/MS++	ENSMUSG00000033157	Q6PE15	297	1	SharedDomain	3		NoMitoHomolog	Homolog	50-75pure	chr16	45729724	45742955	11	18	164	7110000000	65	cerebrum, cerebellum, brainstem, spinalcord, liver, adipose, smallintestine, largeintestine, stomach, placenta, testis	8.9	8.7	9.2	9		7.1			8	7.7	7.6	7.9	8.2	9.4	Mitochondria (Approved)
214489	283951	BC003965	Ccsmst1	cDNA sequence BC003965	MitoCarta3.0	APEX_IMS, targetP signal+, induction, coexpression, MS/MS	IMS	0	Tmito	14.6569	0.007	1	APEX_IMS, targetP signal+, induction, coexpression, MS/MS	ENSMUSG00000067722	Q6RUT7	136	1	NA	21	1.28	NoMitoHomolog	NoHomolog	25-50ambig	chr17	25184560	25187662	6	3	18	289000000	38	brainstem, spinalcord, adipose, largeintestine, placenta, testis			7.4	7.7					7.1		8		8	7.3
171210	10965	Acot2	AA571646|MTE-|MTE-I|Mte1	acyl-CoA thioesterase 2	MitoCarta3.0	literature, targetP signal, mito protein domain, induction, coexpression, MS/MS++	Matrix	Metabolism > Lipid metabolism	Tmito	14.6549	0.007	1	literature, targetP signal, mito protein domain, induction, coexpression, MS/MS++	ENSMUSG00000021226	Q9QYR9	453	3	SharedDomain	8	1.24	NoMitoHomolog	NoHomolog	50-75pure	chr12	83987860	83993875	14	24	449	22500000000	60	all 14	8.1	7.5	8.1	8.6	9.5	9.1	9.9	8.9	9.5	8.9	8.8	8.9	9.5	8.4	Mitochondria (Approved)
11656	212	Alas2	A|ALAS|ALAS-E|ALASE|Al|Alas-2	aminolevulinic acid synthase 2, erythroid	MitoCarta3.0	literature, targetP signal, yeast mito homolog+, Rickettsial homolog, mito protein domain+, coexpression	Matrix	Metabolism > Metals and cofactors > Heme synthesis and processing	Tmito	14.5478	0.007	1	literature, targetP signal, yeast mito homolog+, Rickettsial homolog, mito protein domain+, coexpression	ENSMUSG00000025270	P08680	587	4	MitoDomain	5		OrthologMitoLowConf	Homolog		chrX	150547416	150570622
20216	6296	Acsm3	S|Sa|Sah	acyl-CoA synthetase medium-chain family member 3	MitoCarta3.0	literature, targetP signal, yeast mito homolog, Rickettsial homolog, mito protein domain, MS/MS++	Matrix	Metabolism > Lipid metabolism > Fatty acid oxidation	Tmito	14.5147	0.007	1	literature, targetP signal, yeast mito homolog, Rickettsial homolog, mito protein domain, MS/MS++	ENSMUSG00000030935	Q3UNX5	580	2	SharedDomain	3		HomologMitoLowConf	Homolog	50-75pure	chr7	119760922	119784896	6	42	359	28200000000	67	kidney, liver, adipose, smallintestine, largeintestine, stomach					10.3	9.2			9.1	5.9	9.7	6.6
67067	140823	Romo1	2010100O12Rik|AI853864	reactive oxygen species modulator 1	MitoCarta3.0	literature, APEX_IMS, yeast mito homolog++, mito protein domain+, MS/MS	MIM	Protein import, sorting and homeostasis > Protein import and sorting > TIM23 presequence pathway | Small molecule transport	Tmito	14.5116	0.007	1	literature, APEX_IMS, yeast mito homolog++, mito protein domain+, MS/MS	ENSMUSG00000067847	P60603	79		MitoDomain	NA		OrthologMitoHighConf	NoHomolog	50-75ambig	chr2	156144152	156145794	11	4	72	367000000	68	cerebrum, cerebellum, brainstem, spinalcord, liver, skeletalmuscle, adipose, smallintestine, stomach, placenta, testis	7.9	7.7	7.5	7		7.3		6.2	7.8	7.7		7.6	7.3	7.1
27393	54148	Mrpl39	C21orf8|MRP|MRP-L5|ORF22|Rp|Rpml5	mitochondrial ribosomal protein L39	MitoCarta3.0	literature, APEX_matrix, targetP signal, Rickettsial homolog, induction, coexpression, MS/MS	Matrix	Mitochondrial central dogma > Translation > Mitochondrial ribosome	Tmito	14.4915	0.007	1	literature, APEX_matrix, targetP signal, Rickettsial homolog, induction, coexpression, MS/MS	ENSMUSG00000022889	Q9JKF7	336	2	NA	13	1.09	NoMitoHomolog	Homolog	25-50ambig	chr16	84717579	84735302	13	19	128	3820000000	47	cerebrum, cerebellum, brainstem, kidney, liver, heart, skeletalmuscle, adipose, smallintestine, largeintestine, stomach, placenta, testis	8.2	8.1	8.3		8.4	7.8	7.8	8	8.6	8.5	8.9	7.7	9	8.5
214952	89941	Rhot2	Arh|Arht2|Mi|Miro2	ras homolog family member T2	MitoCarta3.0	literature, yeast mito homolog, mito protein domain+, induction, coexpression	MOM	Signaling > Calcium homeostasis > EF hand proteins | Mitochondrial dynamics and surveillance > Trafficking	Tmito	14.4514	0.007	1	literature, yeast mito homolog, mito protein domain+, induction, coexpression	ENSMUSG00000025733	Q8JZN7	620		MitoDomain	27	2.28	HomologMitoLowConf	NoHomolog	25-50crude	chr17	25838837	25844851	13	13	135	3080000000	30	cerebrum, cerebellum, brainstem, spinalcord, kidney, liver, skeletalmuscle, adipose, smallintestine, largeintestine, stomach, placenta, testis	8.5	8.3	8.5	8.4	8.6	7.8		7.5	8.3	7.1	8.7	7.9	8.4	8.6	Mitochondria (Supported)
56295	25994	Higd1a	2210020B17Rik|7420700H20Rik|AI303276|AW049839|HIM|HIMP1|Hig|Hig1	HIG1 domain family, member 1A	MitoCarta3.0	literature, APEX_IMS, mito protein domain+, induction, MS/MS++	MIM	OXPHOS > Complex IV > CIV assembly factors | OXPHOS > OXPHOS assembly factors | OXPHOS > Respirasome assembly	Tmito	14.4463	0.007	1	literature, APEX_IMS, mito protein domain+, induction, MS/MS++	ENSMUSG00000038412	Q9JLR9	95		MitoDomain	1	0.94	NoMitoHomolog	NoHomolog	75-100pure	chr9	121848559	121858000	14	9	257	9210000000	98	all 14	8.8	8.5	8.6	8.6	8.8	8.3	8.3	8.2	8.4	8.7	9.7	8.6	8.7	8.2	Mitochondria;Nucleoplasm (Supported)
21379	9238	Tbrg4	2310042P22Rik|AA120735|AA408001|AI527316|Cp|Cpr2|R74877|Tb-12	transforming growth factor beta regulated gene 4	MitoCarta3.0	literature, APEX_matrix, targetP signal+, coexpression, MS/MS++	Matrix	Mitochondrial central dogma > mtRNA metabolism > Polycistronic mtRNA processing | Mitochondrial central dogma > mtRNA metabolism > mtRNA stability and decay	Tmito	14.4375	0.007	1	literature, APEX_matrix, targetP signal+, coexpression, MS/MS++	ENSMUSG00000000384	Q91YM4	630	1	NA	10		NoMitoHomolog	NoHomolog	50-75pure	chr11	6615597	6626067	14	38	404	7350000000	67	all 14	8.2	8	8.3	8.5	8.1	7.9	8.4	8.7	8.8	8.9	9.3	8.7	9.1	8.9	Mitochondria (Enhanced)
68316	79135	Apoo	0610008C08Rik|1110019O03Rik|Mico|Micos26	apolipoprotein O	MitoCarta3.0	literature, APEX_IMS, targetP signal, mito protein domain+, MS/MS++	MIM	Mitochondrial dynamics and surveillance > Cristae formation > MICOS complex	Tmito	14.4103	0.007	1	literature, APEX_IMS, targetP signal, mito protein domain+, MS/MS++	ENSMUSG00000049233	Q9DCZ4	212	3	MitoDomain	NA		NoMitoHomolog	NoHomolog	75-100pure	chrX	94367109	94417092	14	16	763	43500000000	96	all 14	9.8	9.6	9.8	9.4	9.8	9.1	9.5	9.3	9.3	9.1	9.5	9.4	9	9.2	Mitochondria (Approved)
381511	54704	Pdp1	Gm1024|Ppm|Ppm2c	pyruvate dehyrogenase phosphatase catalytic subunit 1	MitoCarta3.0	literature, APEX_matrix, targetP signal, yeast mito homolog+, mito protein domain, MS/MS++	MIM	Metabolism > Carbohydrate metabolism > Pyruvate metabolism	Tmito	14.3802	0.007	1	literature, APEX_matrix, targetP signal, yeast mito homolog+, mito protein domain, MS/MS++	ENSMUSG00000049225	Q3UV70	574	3	SharedDomain	2		OrthologMitoLowConf	NoHomolog	50-75pure	chr4	11958184	11966450	10	24	61	1220000000	53	cerebrum, cerebellum, spinalcord, skeletalmuscle, adipose, smallintestine, largeintestine, stomach, placenta, testis	7.4	7		7.5				9	7.7	7.1	7	6.7	6.8	8.2	Nucleoplasm (Supported)
66148	29103	Dnajc15	1110003P16Rik|Dnaj|Dnajd1	DnaJ heat shock protein family (Hsp40) member C15	MitoCarta3.0	GFP, yeast mito homolog, mito protein domain, induction, coexpression, MS/MS+	MIM	Protein import, sorting and homeostasis > Protein import and sorting > Import motor	Tmito	14.3646	0.007	1	GFP, yeast mito homolog, mito protein domain, induction, coexpression, MS/MS+	ENSMUSG00000022013	Q78YY6	149		SharedDomain	29	3.03	HomologMitoLowConf	NoHomolog	75-100ambig	chr14	77826216	77874917	8	10	47	865000000	78	cerebrum, spinalcord, liver, adipose, smallintestine, largeintestine, placenta, testis	6.9			7.3		5.7			7.6	7.6	4.7		7.5	8.9
12036	587	Bcat2	Bcat(m)|Bcat-|Bcat-2|Eca4|Eca40	branched chain aminotransferase 2, mitochondrial	MitoCarta3.0	literature, APEX_matrix, targetP signal, Rickettsial homolog, mito protein domain, coexpression, MS/MS++	Matrix	Metabolism > Amino acid metabolism > Branched-chain amino acid metabolism	Tmito	14.3594	0.007	1	literature, APEX_matrix, targetP signal, Rickettsial homolog, mito protein domain, coexpression, MS/MS++	ENSMUSG00000030826	O35855	393	4	SharedDomain	10		NoMitoHomolog	Homolog	50-75pure	chr7	45570152	45589710	12	27	487	73000000000	59	cerebrum, cerebellum, brainstem, kidney, heart, skeletalmuscle, adipose, smallintestine, largeintestine, stomach, placenta, testis	7.9	7.3	8.1		9.8		9.7	9.5	10.3	8.8	9.3	10	9.7	10.3	Mitochondria (Supported)
19299	5825	Abcd3	AI313901|AU018866|AW146054|PMP|PMP68|PMP70|Pxm|Pxmp1	ATP-binding cassette, sub-family D (ALD), member 3	MitoCarta3.0	GFP, targetP signal, Rickettsial homolog, mito protein domain, induction, coexpression	Membrane	Small molecule transport > ABC transporters	Tmito	14.3022	0.007	1	GFP, targetP signal, Rickettsial homolog, mito protein domain, induction, coexpression	ENSMUSG00000028127	P55096	659	2	SharedDomain	12	1.36	NoMitoHomolog	Homolog	50-75crude	chr3	121758909	121815215	5	49	476	14300000000	67	kidney, liver, adipose, placenta, testis					9.8	9.8			8.2				7	8.4	Peroxisomes (Enhanced)
227231	1373	Cps1	4732433M03Rik|C|CPS|D1Ucl|D1Ucla3	carbamoyl-phosphate synthetase 1	MitoCarta3.0	literature, APEX_matrix, targetP signal, yeast mito homolog, Rickettsial homolog, mito protein domain, MS/MS++	Matrix	Metabolism > Amino acid metabolism > Urea cycle	Tmito	14.285	0.007	1	literature, APEX_matrix, targetP signal, yeast mito homolog, Rickettsial homolog, mito protein domain, MS/MS++	ENSMUSG00000025991	Q8C196	1500	3	SharedDomain	NA		HomologMitoLowConf	Homolog	75-100pure	chr1	67123026	67231267	11	151	7887	1250000000000	79	cerebellum, brainstem, spinalcord, liver, heart, skeletalmuscle, adipose, smallintestine, largeintestine, stomach, placenta		8.5	8.8	9.7		12	8	7	9.2	11	9.5	9.7	9.3		Nucleoli (Supported)
70257	9556	Atp5mpl	2010107E04Rik|9430003J03Rik|AU043134|AV124504|MLQ|Mp68	ATP synthase membrane subunit 6.8PL	MitoCarta3.0	induction, coexpression++, MS/MS+	MIM	OXPHOS > Complex V > CV subunits | OXPHOS > OXPHOS subunits	Tpossible_mito	14.2739	0.007	1	induction, coexpression++, MS/MS+	ENSMUSG00000021290	P56379	58		NA	43	0.74	NoMitoHomolog	NoHomolog	25-50pure	chr12	111961375	111966977	12	4	384	16700000000	36	cerebrum, cerebellum, brainstem, spinalcord, kidney, liver, heart, adipose, smallintestine, largeintestine, stomach, placenta	9.3	9	9.3	8.8	9.2	9.2	8.9		8.6	9.4	8.5	9.4	9.1		Mitochondria (Supported)
18242	4942	Oat	AI194874|rh|rhg	ornithine aminotransferase	MitoCarta3.0	literature, APEX_matrix, targetP signal, mito protein domain, coexpression, MS/MS++	Matrix	Metabolism > Amino acid metabolism > Proline metabolism	Tmito	14.2441	0.007	1	literature, APEX_matrix, targetP signal, mito protein domain, coexpression, MS/MS++	ENSMUSG00000030934	P29758	439	2	SharedDomain	6		NoMitoHomolog	NoHomolog	75-100pure	chr7	132557474	132576398	14	36	1279	130000000000	78	all 14	8.9	8.3	8.6	8.9	9.2	10.4	8.9	8.8	9.4	10.9	9.7	9.5	10	9.5	Mitochondria (Supported)
56185	51179	Hao2	AI325478|Ha|Hao-2|Hao3|Haox3	hydroxyacid oxidase 2	MitoCarta3.0	yeast mito homolog+, Rickettsial homolog, mito protein domain, coexpression, MS/MS	unknown	Metabolism > Lipid metabolism	Tpossible_mito	14.2414	0.007	1	yeast mito homolog+, Rickettsial homolog, mito protein domain, coexpression, MS/MS	ENSMUSG00000027870	Q9NYQ2	353		SharedDomain	6		OrthologMitoLowConf	Ortholog	25-50ambig	chr3	98874518	98893230	3	14	53	5750000000	36	kidney, largeintestine, testis					9.8						6.3			6.8
71776		Tha1	1300017K07Rik|GLY|GLY1	threonine aldolase 1	MitoCarta3.0	targetP signal+, mito protein domain+, MS/MS+	Matrix	0	Tnon_mito	14.2396	0.007	1	targetP signal+, mito protein domain+, MS/MS+	ENSMUSG00000017713	Q6XPS7	400	1	MitoDomain	1		NoMitoHomolog	NoHomolog	25-50pure	chr11	117867948	117873526	8	12	89	1730000000	31	kidney, heart, skeletalmuscle, adipose, smallintestine, largeintestine, stomach, testis					8.9		7.7	7.9	8.2	7.8	8.5	8.1		8.2
231086	3032	Hadhb	4930479F15Rik|Mtp|Mtpb|TP-beta	hydroxyacyl-CoA dehydrogenase trifunctional multienzyme complex subunit beta	MitoCarta3.0	literature, targetP signal, Rickettsial homolog, mito protein domain, MS/MS++	MIM	Metabolism > Carbohydrate metabolism > Ketone metabolism | Metabolism > Lipid metabolism > Fatty acid oxidation | Metabolism > Amino acid metabolism > Lysine metabolism	Tmito	14.1966	0.008	1	literature, targetP signal, Rickettsial homolog, mito protein domain, MS/MS++	ENSMUSG00000059447	Q99JY0	475	2	SharedDomain	NA		NoMitoHomolog	Homolog	75-100pure	chr5	30155252	30184593	14	38	3560	191000000000	76	all 14	9.2	8.6	9.2	9.5	9.9	10.2	10.7	9.9	10.3	10.5	10.1	10.2	10.1	10	Mitochondria (Supported)
105014	57665	Rdh14	3110030G19Rik|AW215439|P|PAN2	retinol dehydrogenase 14 (all-trans and 9-cis)	MitoCarta3.0	yeast mito homolog+, Rickettsial homolog, mito protein domain, coexpression, MS/MS	Membrane	Metabolism > Vitamin metabolism > Vitamin A metabolism	Tpossible_mito	14.1732	0.008	1	yeast mito homolog+, Rickettsial homolog, mito protein domain, coexpression, MS/MS	ENSMUSG00000020621	Q9ERI6	334		SharedDomain	15	0.37	OrthologMitoLowConf	Homolog	25-50ambig	chr12	10390779	10395562	9	13	57	620000000	35	cerebrum, cerebellum, brainstem, spinalcord, smallintestine, largeintestine, stomach, placenta, testis	8.3	7.7	8	7.4						7.1	7.8	6.9	7.7	8	Nucleoplasm (Approved)
320720	79675	Fastkd1	5330408N05Rik|mKIAA1800	FAST kinase domains 1	MitoCarta3.0	APEX_matrix, targetP signal, induction, coexpression++	Matrix	Mitochondrial central dogma > mtRNA metabolism > mtRNA granules | Mitochondrial central dogma > mtRNA metabolism > Polycistronic mtRNA processing | Mitochondrial central dogma > mtRNA metabolism > mtRNA stability and decay	Tmito	14.1636	0.008	1	APEX_matrix, targetP signal, induction, coexpression++	ENSMUSG00000027086	Q6DI86	829	3	NA	42	2.7	NoMitoHomolog	NoHomolog	0-25ambig	chr2	69686823	69712606	2	4	4	12300000	4	liver, largeintestine						6.2					7				Nucleoplasm (Approved)
56078	11238	Car5b	7330410H16Rik|CA|CAVB|Ca5b|CarVb|D730005F19Rik	carbonic anhydrase 5b, mitochondrial	MitoCarta3.0	literature, targetP signal, mito protein domain, coexpression, MS/MS++	Matrix	Metabolism > Amino acid metabolism > Urea cycle	Tmito	14.1314	0.008	1	literature, targetP signal, mito protein domain, coexpression, MS/MS++	ENSMUSG00000031373	Q9QZA0	317	2	SharedDomain	10		NoMitoHomolog	NoHomolog	50-75pure	chrX	163976821	164028010	7	18	129	14700000000	52	cerebellum, spinalcord, kidney, adipose, stomach, placenta, testis		7		7.6	8.1				10.1			8.2	7.5	9	Mitochondria (Supported)
17714	134266	Grpel2	mt-GrpE|mt-GrpE#2|mt-Grpel2	GrpE-like 2, mitochondrial	MitoCarta3.0	literature, APEX_matrix, targetP signal+, yeast mito homolog, Rickettsial homolog, mito protein domain+	Matrix	Protein import, sorting and homeostasis > Protein import and sorting > Import motor | Metabolism > Metals and cofactors > Fe-S cluster biosynthesis	Tmito	14.0559	0.008	1	literature, APEX_matrix, targetP signal+, yeast mito homolog, Rickettsial homolog, mito protein domain+	ENSMUSG00000024580	O88396	224	1	MitoDomain	3		HomologMitoLowConf	Homolog	0-25ambig	chr18	61712423	61726331	1	3	4	28900000	16	placenta													7.5		Mitochondria (Enhanced)
66258	51373	Mrps17	1810006P02Rik|Mprs17	mitochondrial ribosomal protein S17	MitoCarta3.0	literature, targetP signal, mito protein domain, induction, coexpression, MS/MS+	Matrix	Mitochondrial central dogma > Translation > Mitochondrial ribosome	Tmito	14.0137	0.008	1	literature, targetP signal, mito protein domain, induction, coexpression, MS/MS+	ENSMUSG00000034211	Q9CQE3	120	4	SharedDomain	20	0.79	NoMitoHomolog	NoHomolog	75-100ambig	chr5	129715527	129718691	14	11	117	3050000000	76	all 14	8.3	8.3	8.3	8	8.4	8.4	7.5	7.6	8.1	8.5	8.6	7.7	8.7	8.6
623661	51601	Lipt1	EG623661	lipoyltransferase 1	MitoCarta3.0	GFP, targetP signal, yeast mito homolog++, mito protein domain, coexpression	Matrix	Metabolism > Lipid metabolism > Lipoate insertion	Tmito	14.0119	0.008	1	GFP, targetP signal, yeast mito homolog++, mito protein domain, coexpression	ENSMUSG00000037216	Q8VCM4	373	4	SharedDomain	20		OrthologMitoHighConf	NoHomolog	0-25ambig	chr1	37872205	37876298	2	5	8	66800000	17	adipose, placenta									7.8				7
229517	9673	Slc25a44	6720482A19|B430110G05Rik	solute carrier family 25, member 44	MitoCarta3.0	yeast mito homolog+, mito protein domain+, induction, MS/MS	MIM	Metabolism > Amino acid metabolism > Branched-chain amino acid metabolism | Small molecule transport > SLC25A family	Tpossible_mito	14.0075	0.008	1	yeast mito homolog+, mito protein domain+, induction, MS/MS	ENSMUSG00000050144	Q8BGF9	333		MitoDomain	1	0.52	OrthologMitoLowConf	NoHomolog	0-25pure	chr3	88410493	88425141	1	2	2	4280000	13	placenta													6.6		Mitochondria (Approved)
110074	1854	Dut	5031412I06Rik|5133400F09Rik|D2Bwg0749e|Dutp|dUTPase	deoxyuridine triphosphatase	MitoCarta3.0	literature, targetP signal+, Rickettsial homolog, MS/MS++	Matrix	Metabolism > Nucleotide metabolism > Nucleotide synthesis and processing	Tmito	14.0047	0.008	1	literature, targetP signal+, Rickettsial homolog, MS/MS++	ENSMUSG00000027203	Q8VCG1	200	1	NonMitoDomain	1		NoMitoHomolog	Ortholog	75-100pure	chr2	125247247	125259049	8	15	94	571000000	75	cerebrum, spinalcord, liver, heart, adipose, largeintestine, stomach, placenta	7.4			7		6.5	8		7.5		8.2	7.3	8.4		Nucleoplasm (Supported)
93757	83943	Immp2l	AI853880|IM|IMP2|Tg(HLA-A/H2-D)2Enge	IMP2 inner mitochondrial membrane peptidase-like (S. cerevisiae)	MitoCarta3.0	literature, yeast mito homolog++, mito protein domain, coexpression, MS/MS	MIM	Protein import, sorting and homeostasis > Protein import and sorting > Preprotein cleavage | Protein import, sorting and homeostasis > Protein homeostasis > Proteases	Tmito	14.003	0.008	1	literature, yeast mito homolog++, mito protein domain, coexpression, MS/MS	ENSMUSG00000056899	Q8BPT6	175		SharedDomain	19		OrthologMitoHighConf	NoHomolog	50-75ambig	chr12	41024089	41955588	7	10	26	383000000	58	cerebellum, brainstem, liver, skeletalmuscle, adipose, largeintestine, testis		7.3	7.1			7.6		6.6	7.6		7.3			8.4	Mitochondria (Approved)
[truncated: 544 more rows]

## Sheet: legend
Dataset EV3. Mitochondrial function related gene set in mouse from MitoCarta3.0 database
The information of mitochondrial function related gene set in mouse from MitoCarta3.0 database (https://www.broadinstitute.org/mitocarta/mitocarta30-inventory-mammalian-mitochondrial-proteins-and-pathways)
