# Supplementary material for: FOXK2 in skeletal muscle development: a new pathogenic gene for congenital myopathy with ptosis
Source: EMBO Mol Med. 2025 May 23;17(7):1599–630. doi: 10.1038/s44321-025-00247-x (PMC12254393; doi:10.1038/s44321-025-00247-x)
Supplement: Supplementary file 7 — Dataset EV4 [file 44321_2025_247_MOESM7_ESM.xlsx]

## Sheet: RNA-seq
Dataset EV4. RNA-seq dataset in FOXK2-KO cells vs. control cells
Gene_id	Gene name	EntrezID	transcript_id	GO	KEGG	KO_ENTRY	EC	TF_Family	Description	trans_type	Reactome	fc	log2(fc)	pval	qval
ENSMUSG00000040653	Ppp1r14c	76142	ENSMUST00000043374;ENSMUST00000217573	GO:0004864(protein phosphatase inhibitor activity);GO:0004865(protein serine/threonine phosphatase inhibitor activity);GO:0005737(cytoplasm);GO:0007165(signal transduction);GO:0012505(endomembrane system);GO:0016020(membrane);GO:0032515(negative regulation of phosphoprotein phosphatase activity);GO:0042325(regulation of phosphorylation);GO:0042325(regulation of phosphorylation)	NA	K17556	NA	NA	protein phosphatase 1, regulatory inhibitor subunit 14C [Source:MGI Symbol;Acc:MGI:1923392]	protein_coding	NA	4.66614	2.22223	5.15029e-78	1.67869e-73
ENSMUSG00000020427	Igfbp3	16009	ENSMUST00000020702;ENSMUST00000135887	GO:0001558(regulation of cell growth);GO:0001649(osteoblast differentiation);GO:0001933(negative regulation of protein phosphorylation);GO:0001968(fibronectin binding);GO:0005520(insulin-like growth factor binding);GO:0005576(extracellular region);GO:0005615(extracellular space);GO:0005634(nucleus);GO:0005720(nuclear heterochromatin);GO:0006468(protein phosphorylation);GO:0008160(protein tyrosine…	04115(p53 signaling pathway);04218(Cellular senescence);05202(Transcriptional misregulation in cancer);05202(Transcriptional misregulation in cancer)	K10138	NA	NA	insulin-like growth factor binding protein 3 [Source:MGI Symbol;Acc:MGI:96438]	protein_coding	R_MMU_5633008(TP53_Regulates_Transcription_of_Cell_Death_Genes);R_MMU_8957275(Post_translational_protein_phosphorylation);R_MMU_73857(RNA_Polymerase_II_Transcription);R_MMU_212436(Generic_Transcription_Pathway);R_MMU_597592(Post_translational_protein_modification);R_MMU_392499(Metabolism_of_proteins);R_MMU_3700989(Transcriptional_Regulation_by_TP53);R_MMU_74160(Gene_expression_(Transcription));R_…	6.60438	2.72342	1.73415e-68	2.82614e-64
ENSMUSG00000039114	Nrn1	68404	ENSMUST00000037623;ENSMUST00000223611;ENSMUST00000122286;ENSMUST00000224960;ENSMUST00000224323	GO:0005515(protein binding);GO:0005615(extracellular space);GO:0005886(plasma membrane);GO:0007399(nervous system development);GO:0007409(axonogenesis);GO:0016020(membrane);GO:0016021(integral component of membrane);GO:0030054(cell junction);GO:0031225(anchored component of membrane);GO:0032281(AMPA glutamate receptor complex);GO:0042802(identical protein binding);GO:0045202(synapse);GO:0046658(a…	NA	NA	NA	NA	neuritin 1 [Source:MGI Symbol;Acc:MGI:1915654]	protein_coding	R_MMU_597592(Post_translational_protein_modification);R_MMU_392499(Metabolism_of_proteins);R_MMU_163125(Post_translational_modification:_synthesis_of_GPI_anchored_proteins)	3.31183	1.72763	1.20685e-43	1.03438e-39
ENSMUSG00000028864	Hgf	15234	ENSMUST00000195957;ENSMUST00000196645;ENSMUST00000199581;ENSMUST00000030683;ENSMUST00000199900;ENSMUST00000200189	GO:0000187(activation of MAPK activity);GO:0000902(cell morphogenesis);GO:0001889(liver development);GO:0001934(positive regulation of protein phosphorylation);GO:0004252(serine-type endopeptidase activity);GO:0005515(protein binding);GO:0005576(extracellular region);GO:0005615(extracellular space);GO:0006508(proteolysis);GO:0008083(growth factor activity);GO:0014068(positive regulation of phosph…	01521(EGFR tyrosine kinase inhibitor resistance);04010(MAPK signaling pathway);04014(Ras signaling pathway);04015(Rap1 signaling pathway);04151(PI3K-Akt signaling pathway);04510(Focal adhesion);05144(Malaria);05200(Pathways in cancer);05205(Proteoglycans in cancer);05211(Renal cell carcinoma);05218(Melanoma);05225(Hepatocellular carcinoma);05226(Gastric cancer);05226(Gastric cancer)	K05460	NA	NA	hepatocyte growth factor [Source:MGI Symbol;Acc:MGI:96079]	retained_intron;protein_coding	R_MMU_8875791(MET_activates_STAT3);R_MMU_5683057(MAPK_family_signaling_cascades);R_MMU_6811558(PI5P,_PP2A_and_IER3_Regulate_PI3K/AKT_Signaling);R_MMU_8875878(MET_promotes_cell_motility);R_MMU_5673001(RAF/MAP_kinase_cascade);R_MMU_109582(Hemostasis);R_MMU_8865999(MET_activates_PTPN11);R_MMU_6807004(Negative_regulation_of_MET_activity);R_MMU_8851805(MET_activates_RAS_signaling);R_MMU_8875555(MET_ac…	3.99088	1.99671	1.26942e-43	1.03438e-39
ENSMUSG00000035131	Brinp3	215378	ENSMUST00000128345;ENSMUST00000074622;ENSMUST00000132847;ENSMUST00000125331;ENSMUST00000166814	GO:0003674(molecular_function);GO:0005576(extracellular region);GO:0005739(mitochondrion);GO:0005783(endoplasmic reticulum);GO:0007049(cell cycle);GO:0007050(cell cycle arrest);GO:0007399(nervous system development);GO:0016020(membrane);GO:0016021(integral component of membrane);GO:0030425(dendrite);GO:0043025(neuronal cell body);GO:0045666(positive regulation of neuron differentiation);GO:004578…	NA	NA	NA	NA	bone morphogenetic protein/retinoic acid inducible neural specific 3 [Source:MGI Symbol;Acc:MGI:2443035]	nonsense_mediated_decay;protein_coding;retained_intron	NA	2.78122	1.47572	1.69428e-39	1.10447e-35
ENSMUSG00000092225	Gm2381	100039706	ENSMUST00000174558	GO:0003676(nucleic acid binding);GO:0005575(cellular_component)	NA	NA	NA	zf-C2H2	predicted gene 2381 [Source:MGI Symbol;Acc:MGI:3780549]	protein_coding	NA	0.0721144	-3.79357	3.80054e-37	2.06458e-33
ENSMUSG00000007682	Dio2	13371	ENSMUST00000082432	GO:0004800(thyroxine 5'-deiodinase activity);GO:0006590(thyroid hormone generation);GO:0009409(response to cold);GO:0016020(membrane);GO:0016021(integral component of membrane);GO:0016491(oxidoreductase activity);GO:0031625(ubiquitin protein ligase binding);GO:0033798(thyroxine 5-deiodinase activity);GO:0042403(thyroid hormone metabolic process);GO:0042404(thyroid hormone catabolic process);GO:00…	04919(Thyroid hormone signaling pathway)	K17904	EC:1.21.99.4	NA	deiodinase, iodothyronine, type II [Source:MGI Symbol;Acc:MGI:1338833]	protein_coding	R_MMU_1430728(Metabolism);R_MMU_350864(Regulation_of_thyroid_hormone_activity);R_MMU_209776(Metabolism_of_amine_derived_hormones);R_MMU_71291(Metabolism_of_amino_acids_and_derivatives);R_MMU_209968(Thyroxine_biosynthesis)	6.75577	2.75612	1.48512e-29	6.91512e-26
ENSMUSG00000006800	Sulf2	72043	ENSMUST00000139266;ENSMUST00000146497;ENSMUST00000109249;ENSMUST00000088086;ENSMUST00000133395;ENSMUST00000125503;ENSMUST00000143996	GO:0001822(kidney development);GO:0002063(chondrocyte development);GO:0003094(glomerular filtration);GO:0003824(catalytic activity);GO:0004065(arylsulfatase activity);GO:0005509(calcium ion binding);GO:0005539(glycosaminoglycan binding);GO:0005615(extracellular space);GO:0005783(endoplasmic reticulum);GO:0005794(Golgi apparatus);GO:0005795(Golgi stack);GO:0005886(plasma membrane);GO:0006790(sulfu…	NA	K14607	EC:3.1.6.-	NA	sulfatase 2 [Source:MGI Symbol;Acc:MGI:1919293]	protein_coding;retained_intron	NA	2.55495	1.35329	4.85629e-25	1.97857e-21
ENSMUSG00000051747	Ttn	22138	ENSMUST00000099981;ENSMUST00000099980;ENSMUST00000123804;ENSMUST00000011934;ENSMUST00000147048;ENSMUST00000111882;ENSMUST00000139832;ENSMUST00000123448;ENSMUST00000140091	GO:0000166(nucleotide binding);GO:0000794(condensed nuclear chromosome);GO:0001701(in utero embryonic development);GO:0001756(somitogenesis);GO:0002020(protease binding);GO:0003007(heart morphogenesis);GO:0003300(cardiac muscle hypertrophy);GO:0004672(protein kinase activity);GO:0004674(protein serine/threonine kinase activity);GO:0004713(protein tyrosine kinase activity);GO:0005200(structural co…	05410(Hypertrophic cardiomyopathy (HCM));05414(Dilated cardiomyopathy (DCM));05414(Dilated cardiomyopathy (DCM))	K12567	EC:2.7.11.1	NA	titin [Source:MGI Symbol;Acc:MGI:98864]	protein_coding;retained_intron;processed_transcript	NA	3.42523	1.7762	6.24541e-25	2.26181e-21
ENSMUSG00000115483	Gm9732	108168154	ENSMUST00000228505;ENSMUST00000228840;ENSMUST00000228117	GO:0003674(molecular_function);GO:0005575(cellular_component);GO:0008150(biological_process);GO:0008150(biological_process)	NA	NA	NA	NA	predicted gene 9732 [Source:MGI Symbol;Acc:MGI:3796514]	processed_transcript;protein_coding	NA	0.213495	-2.22773	9.67177e-24	3.15242e-20
ENSMUSG00000079243	Xirp1	22437	ENSMUST00000111635;ENSMUST00000238557	GO:0003779(actin binding);GO:0030036(actin cytoskeleton organization);GO:0030054(cell junction);GO:0030054(cell junction)	NA	NA	NA	NA	xin actin-binding repeat containing 1 [Source:MGI Symbol;Acc:MGI:1333878]	protein_coding	NA	3.92185	1.97153	1.41595e-23	4.19559e-20
ENSMUSG00000057836	Xlr3a	22445	ENSMUST00000172709;ENSMUST00000074619;ENSMUST00000174162;ENSMUST00000114524;ENSMUST00000173742	GO:0000795(synaptonemal complex);GO:0003674(molecular_function);GO:0007283(spermatogenesis);GO:0007286(spermatid development);GO:0051321(meiotic cell cycle);GO:0051321(meiotic cell cycle)	NA	NA	NA	NA	X-linked lymphocyte-regulated 3A [Source:MGI Symbol;Acc:MGI:109506]	retained_intron;protein_coding;nonsense_mediated_decay	NA	8.00531	3.00096	1.59626e-23	4.33571e-20
ENSMUSG00000031461	Myom2	17930	ENSMUST00000033842;ENSMUST00000131251;ENSMUST00000135393;ENSMUST00000135908	GO:0002074(extraocular skeletal muscle development);GO:0005200(structural constituent of cytoskeleton);GO:0005515(protein binding);GO:0005856(cytoskeleton);GO:0006936(muscle contraction);GO:0007010(cytoskeleton organization);GO:0019900(kinase binding);GO:0030017(sarcomere);GO:0031430(M band);GO:0031430(M band)	NA	NA	NA	NA	myomesin 2 [Source:MGI Symbol;Acc:MGI:1328358]	protein_coding;retained_intron;processed_transcript	NA	2.75875	1.46401	1.0023e-22	2.513e-19
ENSMUSG00000020908	Myh3	17883	ENSMUST00000108689;ENSMUST00000007301	GO:0000146(microfilament motor activity);GO:0000166(nucleotide binding);GO:0003009(skeletal muscle contraction);GO:0003774(motor activity);GO:0003779(actin binding);GO:0005515(protein binding);GO:0005516(calmodulin binding);GO:0005524(ATP binding);GO:0005737(cytoplasm);GO:0016459(myosin complex);GO:0016887(ATPase activity);GO:0030016(myofibril);GO:0032982(myosin filament);GO:0043292(contractile f…	04530(Tight junction);04530(Tight junction)	K10352	NA	NA	myosin, heavy polypeptide 3, skeletal muscle, embryonic [Source:MGI Symbol;Acc:MGI:1339709]	protein_coding	R_MMU_390522(Striated_Muscle_Contraction);R_MMU_397014(Muscle_contraction)	29.7482	4.89473	1.12354e-22	2.61576e-19
ENSMUSG00000024486	Hbegf	15200	ENSMUST00000025363;ENSMUST00000236520;ENSMUST00000237621	GO:0001525(angiogenesis);GO:0001832(blastocyst growth);GO:0005154(epidermal growth factor receptor binding);GO:0005576(extracellular region);GO:0005615(extracellular space);GO:0005886(plasma membrane);GO:0005887(integral component of plasma membrane);GO:0007173(epidermal growth factor receptor signaling pathway);GO:0008016(regulation of heart contraction);GO:0008083(growth factor activity);GO:000…	01522(Endocrine resistance);04012(ErbB signaling pathway);04912(GnRH signaling pathway);04915(Estrogen signaling pathway);04928(Parathyroid hormone synthesis, secretion and action);05205(Proteoglycans in cancer);05219(Bladder cancer);05219(Bladder cancer)	K08523	NA	NA	heparin-binding EGF-like growth factor [Source:MGI Symbol;Acc:MGI:96070]	protein_coding;retained_intron	R_MMU_5653656(Vesicle_mediated_transport);R_MMU_5683057(MAPK_family_signaling_cascades);R_MMU_6811558(PI5P,_PP2A_and_IER3_Regulate_PI3K/AKT_Signaling);R_MMU_177929(Signaling_by_EGFR);R_MMU_180292(GAB1_signalosome);R_MMU_5673001(RAF/MAP_kinase_cascade);R_MMU_1250347(SHC1_events_in_ERBB4_signaling);R_MMU_9009391(Extra_nuclear_estrogen_signaling);R_MMU_8857538(PTK6_promotes_HIF1A_stabilization);R_MM…	0.45565	-1.134	5.99066e-22	1.30173e-18
ENSMUSG00000052560	Cpne8	66871	ENSMUST00000154569;ENSMUST00000014777;ENSMUST00000064391;ENSMUST00000088649;ENSMUST00000140171	GO:0005544(calcium-dependent phospholipid binding);GO:0005886(plasma membrane);GO:0046872(metal ion binding);GO:0071277(cellular response to calcium ion);GO:0071277(cellular response to calcium ion)	NA	NA	NA	NA	copine VIII [Source:MGI Symbol;Acc:MGI:1914121]	retained_intron;protein_coding;nonsense_mediated_decay;processed_transcript	R_MMU_9013405(RHOD_GTPase_cycle);R_MMU_9012999(RHO_GTPase_cycle);R_MMU_9716542(Signaling_by_Rho_GTPases,_Miro_GTPases_and_RHOBTB3);R_MMU_9013148(CDC42_GTPase_cycle);R_MMU_194315(Signaling_by_Rho_GTPases);R_MMU_162582(Signal_Transduction);R_MMU_9013406(RHOQ_GTPase_cycle)	2.50183	1.32299	1.12708e-21	2.29601e-18
ENSMUSG00000039196	Orm1	18405	ENSMUST00000030044	GO:0002682(regulation of immune system process);GO:0005576(extracellular region);GO:0005615(extracellular space);GO:0006953(acute-phase response)	NA	K17308	NA	NA	orosomucoid 1 [Source:MGI Symbol;Acc:MGI:97443]	protein_coding	R_MMU_109582(Hemostasis);R_MMU_76002(Platelet_activation,_signaling_and_aggregation);R_MMU_168256(Immune_System);R_MMU_114608(Platelet_degranulation);R_MMU_6798695(Neutrophil_degranulation);R_MMU_168249(Innate_Immune_System);R_MMU_76005(Response_to_elevated_platelet_cytosolic_Ca2+)	9.89525	3.30674	1.09119e-20	2.09213e-17
ENSMUSG00000038132	Rbm24	666794	ENSMUST00000037923;ENSMUST00000224638;ENSMUST00000225221;ENSMUST00000225890;ENSMUST00000225727	GO:0000381(regulation of alternative mRNA splicing, via spliceosome);GO:0003197(endocardial cushion development);GO:0003676(nucleic acid binding);GO:0003723(RNA binding);GO:0003730(mRNA 3'-UTR binding);GO:0005634(nucleus);GO:0005654(nucleoplasm);GO:0005737(cytoplasm);GO:0005829(cytosol);GO:0006397(mRNA processing);GO:0006417(regulation of translation);GO:0006974(cellular response to DNA damage st…	NA	NA	NA	NA	RNA binding motif protein 24 [Source:MGI Symbol;Acc:MGI:3610364]	protein_coding;processed_transcript;retained_intron	NA	5.57697	2.47948	2.23462e-19	4.04639e-16
ENSMUSG00000019647	Sema6a	20358	ENSMUST00000076043;ENSMUST00000019791;ENSMUST00000135790;ENSMUST00000115449;ENSMUST00000141224;ENSMUST00000156422;ENSMUST00000151382;ENSMUST00000144223;ENSMUST00000123228	GO:0001755(neural crest cell migration);GO:0001764(neuron migration);GO:0004888(transmembrane signaling receptor activity);GO:0005515(protein binding);GO:0005615(extracellular space);GO:0005886(plasma membrane);GO:0005887(integral component of plasma membrane);GO:0006915(apoptotic process);GO:0007166(cell surface receptor signaling pathway);GO:0007275(multicellular organism development);GO:000739…	04360(Axon guidance);04360(Axon guidance)	K06842	NA	NA	sema domain, transmembrane domain (TM), and cytoplasmic domain, (semaphorin) 6A [Source:MGI Symbol;Acc:MGI:1203727]	protein_coding;retained_intron	NA	4.70278	2.23351	2.67799e-19	4.59403e-16
ENSMUSG00000045763	Basp1	70350	ENSMUST00000058845;ENSMUST00000228597	GO:0000785(chromatin);GO:0000976(transcription regulatory region sequence-specific DNA binding);GO:0003714(transcription corepressor activity);GO:0005515(protein binding);GO:0005634(nucleus);GO:0005737(cytoplasm);GO:0005886(plasma membrane);GO:0008180(COP9 signalosome);GO:0016020(membrane);GO:0016363(nuclear matrix);GO:0016605(PML body);GO:0016607(nuclear speck);GO:0019904(protein domain specific…	NA	K17272	NA	NA	brain abundant, membrane attached signal protein 1 [Source:MGI Symbol;Acc:MGI:1917600]	protein_coding	R_MMU_9012999(RHO_GTPase_cycle);R_MMU_9035034(RHOF_GTPase_cycle);R_MMU_9716542(Signaling_by_Rho_GTPases,_Miro_GTPases_and_RHOBTB3);R_MMU_194315(Signaling_by_Rho_GTPases);R_MMU_162582(Signal_Transduction)	0.517207	-0.951187	6.66152e-19	1.08563e-15
ENSMUSG00000106339	Gm43489		ENSMUST00000196810	NA	NA	NA	NA	NA	predicted gene 43489 [Source:MGI Symbol;Acc:MGI:5663626]	TEC	NA	7.66576	2.93843	5.86156e-18	9.0977e-15
ENSMUSG00000036977	Anapc10	68999	ENSMUST00000210812;ENSMUST00000048147;ENSMUST00000210485	GO:0005515(protein binding);GO:0005680(anaphase-promoting complex);GO:0005737(cytoplasm);GO:0007049(cell cycle);GO:0016567(protein ubiquitination);GO:0031145(anaphase-promoting complex-dependent catabolic process);GO:0051301(cell division);GO:0070979(protein K11-linked ubiquitination);GO:0070979(protein K11-linked ubiquitination)	04110(Cell cycle);04114(Oocyte meiosis);04120(Ubiquitin mediated proteolysis);04914(Progesterone-mediated oocyte maturation);05166(Human T-cell leukemia virus 1 infection);05166(Human T-cell leukemia virus 1 infection)	K03357	NA	NA	anaphase promoting complex subunit 10 [Source:MGI Symbol;Acc:MGI:1916249]	protein_coding;processed_transcript	R_MMU_2559582(Senescence_Associated_Secretory_Phenotype_(SASP));R_MMU_69620(Cell_Cycle_Checkpoints);R_MMU_2559583(Cellular_Senescence);R_MMU_174084(Autodegradation_of_Cdh1_by_Cdh1:APC/C);R_MMU_176407(Conversion_from_APC/C:Cdc20_to_APC/C:Cdh1_in_late_anaphase);R_MMU_2262752(Cellular_responses_to_stress);R_MMU_176814(Activation_of_APC/C_and_APC/C:Cdc20_mediated_degradation_of_mitotic_proteins);R_MM…	2.24931	1.16948	9.72038e-18	1.44012e-14
ENSMUSG00000051022	Hs3st1	15476	ENSMUST00000117944;ENSMUST00000053116;ENSMUST00000152057;ENSMUST00000137142	GO:0005794(Golgi apparatus);GO:0005796(Golgi lumen);GO:0008146(sulfotransferase activity);GO:0008467([heparan sulfate]-glucosamine 3-sulfotransferase 1 activity);GO:0016740(transferase activity);GO:0016740(transferase activity)	00534(Glycosaminoglycan biosynthesis - heparan sulfate / heparin);00534(Glycosaminoglycan biosynthesis - heparan sulfate / heparin)	K01024	EC:2.8.2.23	NA	heparan sulfate (glucosamine) 3-O-sulfotransferase 1 [Source:MGI Symbol;Acc:MGI:1201606]	protein_coding	R_MMU_2022928(HS_GAG_biosynthesis);R_MMU_71387(Metabolism_of_carbohydrates);R_MMU_1430728(Metabolism);R_MMU_1638091(Heparan_sulfate/heparin_(HS_GAG)_metabolism);R_MMU_1630316(Glycosaminoglycan_metabolism)	3.90617	1.96575	1.94394e-17	2.75481e-14
ENSMUSG00000039275	Foxk2	68837	ENSMUST00000106113;ENSMUST00000153579;ENSMUST00000151492	GO:0000122(negative regulation of transcription by RNA polymerase II);GO:0000287(magnesium ion binding);GO:0000976(transcription regulatory region sequence-specific DNA binding);GO:0000978(RNA polymerase II cis-regulatory region sequence-specific DNA binding);GO:0001227(DNA-binding transcription repressor activity, RNA polymerase II-specific);GO:0001228(DNA-binding transcription activator activit…	NA	K09404	NA	Fork_head	forkhead box K2 [Source:MGI Symbol;Acc:MGI:1916087]	protein_coding;processed_transcript;retained_intron	R_MMU_597592(Post_translational_protein_modification);R_MMU_392499(Metabolism_of_proteins);R_MMU_5688426(Deubiquitination);R_MMU_5689603(UCH_proteinases)	0.491295	-1.02534	3.67192e-17	4.98677e-14
ENSMUSG00000057074	Ces1g	12623	ENSMUST00000044602	GO:0004771(sterol esterase activity);GO:0004806(triglyceride lipase activity);GO:0005615(extracellular space);GO:0005737(cytoplasm);GO:0005783(endoplasmic reticulum);GO:0005788(endoplasmic reticulum lumen);GO:0005811(lipid droplet);GO:0008203(cholesterol metabolic process);GO:0009617(response to bacterium);GO:0010468(regulation of gene expression);GO:0010875(positive regulation of cholesterol eff…	NA	NA	NA	NA	carboxylesterase 1G [Source:MGI Symbol;Acc:MGI:88378]	protein_coding	NA	14826.4	13.8559	1.00747e-16	1.3135e-13
ENSMUSG00000032503	Arpp21	74100	ENSMUST00000159432;ENSMUST00000178410;ENSMUST00000162097;ENSMUST00000161467;ENSMUST00000111872;ENSMUST00000172380;ENSMUST00000162082;ENSMUST00000070218;ENSMUST00000164754;ENSMUST00000159183;ENSMUST00000159444;ENSMUST00000035085;ENSMUST00000161412;ENSMUST00000162065;ENSMUST00000163004;ENSMUST00000159667	GO:0003674(molecular_function);GO:0003676(nucleic acid binding);GO:0005516(calmodulin binding);GO:0005737(cytoplasm);GO:0034605(cellular response to heat);GO:0034605(cellular response to heat)	NA	NA	NA	NA	cyclic AMP-regulated phosphoprotein, 21 [Source:MGI Symbol;Acc:MGI:107562]	retained_intron;protein_coding;processed_transcript	NA	17.4064	4.12154	6.06656e-16	7.60514e-13
ENSMUSG00000036098	Myrf	225908	ENSMUST00000088013;ENSMUST00000186854;ENSMUST00000186056;ENSMUST00000190922;ENSMUST00000189897;ENSMUST00000189439	GO:0000981(DNA-binding transcription factor activity, RNA polymerase II-specific);GO:0003677(DNA binding);GO:0003700(DNA-binding transcription factor activity);GO:0005515(protein binding);GO:0005634(nucleus);GO:0005654(nucleoplasm);GO:0005737(cytoplasm);GO:0005783(endoplasmic reticulum);GO:0005789(endoplasmic reticulum membrane);GO:0005794(Golgi apparatus);GO:0005829(cytosol);GO:0006355(regulatio…	NA	NA	NA	NDT80/PhoG	myelin regulatory factor [Source:MGI Symbol;Acc:MGI:2684944]	protein_coding;retained_intron	NA	6.1033	2.60959	1.10068e-15	1.32872e-12
ENSMUSG00000000094	Tbx4	21387	ENSMUST00000108047;ENSMUST00000108045	GO:0000122(negative regulation of transcription by RNA polymerase II);GO:0000977(RNA polymerase II regulatory region sequence-specific DNA binding);GO:0001102(RNA polymerase II activating transcription factor binding);GO:0001228(DNA-binding transcription activator activity, RNA polymerase II-specific);GO:0001525(angiogenesis);GO:0001708(cell fate specification);GO:0002009(morphogenesis of an epit…	NA	K10178	NA	T-box	T-box 4 [Source:MGI Symbol;Acc:MGI:102556]	protein_coding	NA	0.105729	-3.24156	1.36946e-15	1.59415e-12
ENSMUSG00000046532	Ar	11835	ENSMUST00000052837	GO:0000122(negative regulation of transcription by RNA polymerase II);GO:0000790(nuclear chromatin);GO:0000976(transcription regulatory region sequence-specific DNA binding);GO:0000978(RNA polymerase II cis-regulatory region sequence-specific DNA binding);GO:0001085(RNA polymerase II transcription factor binding);GO:0001091(RNA polymerase II general transcription initiation factor binding);GO:000…	04114(Oocyte meiosis);05200(Pathways in cancer);05215(Prostate cancer)	K08557	NA	ESR-like	androgen receptor [Source:MGI Symbol;Acc:MGI:88064]	protein_coding	R_MMU_5689880(Ub_specific_processing_proteases);R_MMU_8941326(RUNX2_regulates_bone_development);R_MMU_2262752(Cellular_responses_to_stress);R_MMU_73857(RNA_Polymerase_II_Transcription);R_MMU_8878166(Transcriptional_regulation_by_RUNX2);R_MMU_212436(Generic_Transcription_Pathway);R_MMU_8953897(Cellular_responses_to_external_stimuli);R_MMU_383280(Nuclear_Receptor_transcription_pathway);R_MMU_562588…	4.40952	2.14062	1.74654e-15	1.96299e-12
ENSMUSG00000061086	Myl4	17896	ENSMUST00000155271;ENSMUST00000106956;ENSMUST00000106957;ENSMUST00000130588;ENSMUST00000123074;ENSMUST00000136244;ENSMUST00000018800	GO:0002026(regulation of the force of heart contraction);GO:0003785(actin monomer binding);GO:0005509(calcium ion binding);GO:0031672(A band);GO:0032781(positive regulation of ATPase activity);GO:0051015(actin filament binding);GO:0060048(cardiac muscle contraction);GO:0060048(cardiac muscle contraction)	04260(Cardiac muscle contraction);04261(Adrenergic signaling in cardiomyocytes);04371(Apelin signaling pathway);04371(Apelin signaling pathway)	K12750	NA	NA	myosin, light polypeptide 4 [Source:MGI Symbol;Acc:MGI:97267]	retained_intron;protein_coding;nonsense_mediated_decay	R_MMU_390522(Striated_Muscle_Contraction);R_MMU_397014(Muscle_contraction)	5.50115	2.45973	3.26687e-15	3.54935e-12
ENSMUSG00000091898	Tnnc1	21924	ENSMUST00000169169;ENSMUST00000170268;ENSMUST00000161399	GO:0002086(diaphragm contraction);GO:0003009(skeletal muscle contraction);GO:0005509(calcium ion binding);GO:0005861(troponin complex);GO:0006937(regulation of muscle contraction);GO:0010038(response to metal ion);GO:0014883(transition between fast and slow fiber);GO:0031013(troponin I binding);GO:0031014(troponin T binding);GO:0032972(regulation of muscle filament sliding speed);GO:0042803(prote…	04020(Calcium signaling pathway);04260(Cardiac muscle contraction);04261(Adrenergic signaling in cardiomyocytes);05410(Hypertrophic cardiomyopathy (HCM));05414(Dilated cardiomyopathy (DCM));05414(Dilated cardiomyopathy (DCM))	NA	NA	NA	troponin C, cardiac/slow skeletal [Source:MGI Symbol;Acc:MGI:98779]	protein_coding;nonsense_mediated_decay;retained_intron	R_MMU_390522(Striated_Muscle_Contraction);R_MMU_397014(Muscle_contraction)	2.66843	1.41599	4.04603e-15	4.17106e-12
ENSMUSG00000070802	Pnmal2		ENSMUST00000094807	GO:0003674(molecular_function);GO:0005575(cellular_component);GO:0008150(biological_process)	NA	NA	NA	NA	PNMA-like 2 [Source:MGI Symbol;Acc:MGI:3645856]	protein_coding	NA	4.46264	2.1579	4.09505e-15	4.17106e-12
ENSMUSG00000020135	Apc2	23805	ENSMUST00000105359;ENSMUST00000140828;ENSMUST00000140658	GO:0000226(microtubule cytoskeleton organization);GO:0005515(protein binding);GO:0005737(cytoplasm);GO:0005794(Golgi apparatus);GO:0005829(cytosol);GO:0005874(microtubule);GO:0005881(cytoplasmic microtubule);GO:0005884(actin filament);GO:0008013(beta-catenin binding);GO:0008017(microtubule binding);GO:0015630(microtubule cytoskeleton);GO:0016055(Wnt signaling pathway);GO:0016342(catenin complex);…	04310(Wnt signaling pathway);04390(Hippo signaling pathway);04550(Signaling pathways regulating pluripotency of stem cells);04810(Regulation of actin cytoskeleton);04934(Cushing syndrome);05165(Human papillomavirus infection);05200(Pathways in cancer);05206(MicroRNAs in cancer);05210(Colorectal cancer);05213(Endometrial cancer);05217(Basal cell carcinoma);05224(Breast cancer);05225(Hepatocellular…	NA	NA	NA	APC regulator of WNT signaling pathway 2 [Source:MGI Symbol;Acc:MGI:1346052]	protein_coding;retained_intron	NA	3.84567	1.94324	6.31357e-15	5.97418e-12
ENSMUSG00000033965	Slc16a2	20502	ENSMUST00000042664;ENSMUST00000171837	GO:0005886(plasma membrane);GO:0005887(integral component of plasma membrane);GO:0006520(cellular amino acid metabolic process);GO:0006590(thyroid hormone generation);GO:0009914(hormone transport);GO:0015171(amino acid transmembrane transporter activity);GO:0015293(symporter activity);GO:0015349(thyroid hormone transmembrane transporter activity);GO:0016020(membrane);GO:0016021(integral component…	04919(Thyroid hormone signaling pathway);04919(Thyroid hormone signaling pathway)	K08231	NA	NA	solute carrier family 16 (monocarboxylic acid transporters), member 2 [Source:MGI Symbol;Acc:MGI:1203732]	protein_coding;retained_intron	R_MMU_425407(SLC_mediated_transmembrane_transport);R_MMU_382551(Transport_of_small_molecules);R_MMU_879518(Transport_of_organic_anions);R_MMU_425397(Transport_of_vitamins,_nucleosides,_and_related_molecules)	0.344796	-1.53618	6.3857e-15	5.97418e-12
ENSMUSG00000047747	Rnf150	330812	ENSMUST00000078525;ENSMUST00000211020;ENSMUST00000211714	GO:0005737(cytoplasm);GO:0006511(ubiquitin-dependent protein catabolic process);GO:0016020(membrane);GO:0016021(integral component of membrane);GO:0016567(protein ubiquitination);GO:0046872(metal ion binding);GO:0061630(ubiquitin protein ligase activity);GO:0061630(ubiquitin protein ligase activity)	NA	NA	NA	NA	ring finger protein 150 [Source:MGI Symbol;Acc:MGI:2443860]	protein_coding;processed_transcript	NA	2.94568	1.5586	6.41518e-15	5.97418e-12
ENSMUSG00000003541	Ier3	15937	ENSMUST00000003635	GO:0005634(nucleus);GO:0043066(negative regulation of apoptotic process);GO:2001020(regulation of response to DNA damage stimulus)	NA	NA	NA	NA	immediate early response 3 [Source:MGI Symbol;Acc:MGI:104814]	protein_coding	R_MMU_6811558(PI5P,_PP2A_and_IER3_Regulate_PI3K/AKT_Signaling);R_MMU_1257604(PIP3_activates_AKT_signaling);R_MMU_162582(Signal_Transduction);R_MMU_9006925(Intracellular_signaling_by_second_messengers);R_MMU_199418(Negative_regulation_of_the_PI3K/AKT_network)	0.384468	-1.37907	1.01788e-14	9.21579e-12
ENSMUSG00000045954	Cavin2	20324	ENSMUST00000051572	GO:0001786(phosphatidylserine binding);GO:0005080(protein kinase C binding);GO:0005515(protein binding);GO:0005654(nucleoplasm);GO:0005737(cytoplasm);GO:0005829(cytosol);GO:0005886(plasma membrane);GO:0005901(caveola);GO:0008289(lipid binding);GO:0016020(membrane);GO:0045121(membrane raft);GO:0045944(positive regulation of transcription by RNA polymerase II);GO:0097320(plasma membrane tubulation)	NA	NA	NA	NA	caveolae associated 2 [Source:MGI Symbol;Acc:MGI:99513]	protein_coding	NA	0.508105	-0.976802	1.13193e-14	9.97141e-12
ENSMUSG00000022519	Srl	106393	ENSMUST00000023161;ENSMUST00000090500;ENSMUST00000132284;ENSMUST00000133440	GO:0002115(store-operated calcium entry);GO:0005525(GTP binding);GO:0006897(endocytosis);GO:0014873(response to muscle activity involved in regulation of muscle adaptation);GO:0016197(endosomal transport);GO:0016529(sarcoplasmic reticulum);GO:0033018(sarcoplasmic reticulum lumen);GO:0043231(intracellular membrane-bounded organelle);GO:0043231(intracellular membrane-bounded organelle)	NA	NA	NA	NA	sarcalumenin [Source:MGI Symbol;Acc:MGI:2146620]	protein_coding;retained_intron;processed_transcript	NA	2.36066	1.23919	1.54661e-14	1.32658e-11
ENSMUSG00000022032	Scara5	71145	ENSMUST00000022610;ENSMUST00000154373;ENSMUST00000069226	GO:0005044(scavenger receptor activity);GO:0005515(protein binding);GO:0005886(plasma membrane);GO:0005887(integral component of plasma membrane);GO:0006811(ion transport);GO:0006879(cellular iron ion homeostasis);GO:0006897(endocytosis);GO:0009897(external side of plasma membrane);GO:0009986(cell surface);GO:0016020(membrane);GO:0016021(integral component of membrane);GO:0030666(endocytic vesicl…	NA	NA	NA	NA	scavenger receptor class A, member 5 [Source:MGI Symbol;Acc:MGI:1918395]	protein_coding;processed_transcript	NA	7.10417	2.82867	1.59408e-14	1.33224e-11
ENSMUSG00000041115	Iqsec2	245666	ENSMUST00000112604;ENSMUST00000128724;ENSMUST00000096275;ENSMUST00000112605;ENSMUST00000168786;ENSMUST00000146835;ENSMUST00000153356	GO:0005086(ARF guanyl-nucleotide exchange factor activity);GO:0005515(protein binding);GO:0005737(cytoplasm);GO:0032012(regulation of ARF protein signal transduction);GO:0050804(modulation of chemical synaptic transmission);GO:0098685(Schaffer collateral - CA1 synapse);GO:0098696(regulation of neurotransmitter receptor localization to postsynaptic specialization membrane);GO:0098696(regulation of…	04144(Endocytosis);04144(Endocytosis)	K12495	NA	NA	IQ motif and Sec7 domain 2 [Source:MGI Symbol;Acc:MGI:3528396]	protein_coding;processed_transcript	NA	2.04598	1.03279	1.75173e-14	1.4274e-11
ENSMUSG00000051043	Gprc5c	70355	ENSMUST00000053361;ENSMUST00000122967;ENSMUST00000136785;ENSMUST00000021071;ENSMUST00000152314;ENSMUST00000133245;ENSMUST00000142262	GO:0004930(G protein-coupled receptor activity);GO:0005886(plasma membrane);GO:0007165(signal transduction);GO:0007186(G protein-coupled receptor signaling pathway);GO:0016020(membrane);GO:0016021(integral component of membrane);GO:0016021(integral component of membrane)	NA	K04620	NA	NA	G protein-coupled receptor, family C, group 5, member C [Source:MGI Symbol;Acc:MGI:1917605]	protein_coding	NA	3.11046	1.63713	2.02027e-14	1.60606e-11
ENSMUSG00000042622	Maff	17133	ENSMUST00000096350;ENSMUST00000229285;ENSMUST00000229130;ENSMUST00000163691	GO:0000978(RNA polymerase II cis-regulatory region sequence-specific DNA binding);GO:0001228(DNA-binding transcription activator activity, RNA polymerase II-specific);GO:0001701(in utero embryonic development);GO:0003677(DNA binding);GO:0003700(DNA-binding transcription factor activity);GO:0005634(nucleus);GO:0005654(nucleoplasm);GO:0005739(mitochondrion);GO:0006355(regulation of transcription, D…	NA	K09037	NA	TF_bZIP	v-maf musculoaponeurotic fibrosarcoma oncogene family, protein F (avian) [Source:MGI Symbol;Acc:MGI:96910]	protein_coding	R_MMU_109582(Hemostasis);R_MMU_983231(Factors_involved_in_megakaryocyte_development_and_platelet_production)	0.494709	-1.01535	2.30929e-14	1.78404e-11
ENSMUSG00000028631	Kcnq4	60613	ENSMUST00000030376	GO:0005216(ion channel activity);GO:0005244(voltage-gated ion channel activity);GO:0005249(voltage-gated potassium channel activity);GO:0005251(delayed rectifier potassium channel activity);GO:0005267(potassium channel activity);GO:0005516(calmodulin binding);GO:0005737(cytoplasm);GO:0005886(plasma membrane);GO:0006811(ion transport);GO:0006813(potassium ion transport);GO:0007605(sensory percepti…	04725(Cholinergic synapse)	K04929	NA	NA	potassium voltage-gated channel, subfamily Q, member 4 [Source:MGI Symbol;Acc:MGI:1926803]	protein_coding	R_MMU_112316(Neuronal_System);R_MMU_1296072(Voltage_gated_Potassium_channels);R_MMU_1296071(Potassium_Channels)	6.98714	2.8047	2.35361e-14	1.78404e-11
ENSMUSG00000004939	Nmrk2	69564	ENSMUST00000005069	GO:0000166(nucleotide binding);GO:0005515(protein binding);GO:0005524(ATP binding);GO:0005654(nucleoplasm);GO:0005886(plasma membrane);GO:0009435(NAD biosynthetic process);GO:0016301(kinase activity);GO:0016310(phosphorylation);GO:0016740(transferase activity);GO:0019363(pyridine nucleotide biosynthetic process);GO:0043231(intracellular membrane-bounded organelle);GO:0045662(negative regulation o…	00760(Nicotinate and nicotinamide metabolism)	K10524	2.7.1.173;EC:2.7.1.22	NA	nicotinamide riboside kinase 2 [Source:MGI Symbol;Acc:MGI:1916814]	protein_coding	R_MMU_196854(Metabolism_of_vitamins_and_cofactors);R_MMU_1430728(Metabolism);R_MMU_196849(Metabolism_of_water_soluble_vitamins_and_cofactors);R_MMU_196807(Nicotinate_metabolism)	13.523	3.75735	4.139e-14	3.06606e-11
ENSMUSG00000022103	Gfra2	14586	ENSMUST00000022699;ENSMUST00000227697;ENSMUST00000227633	GO:0005886(plasma membrane);GO:0007169(transmembrane receptor protein tyrosine kinase signaling pathway);GO:0007399(nervous system development);GO:0009897(external side of plasma membrane);GO:0016020(membrane);GO:0016167(glial cell-derived neurotrophic factor receptor activity);GO:0031225(anchored component of membrane);GO:0031953(negative regulation of protein autophosphorylation);GO:0035860(gli…	NA	NA	NA	NA	glial cell line derived neurotrophic factor family receptor alpha 2 [Source:MGI Symbol;Acc:MGI:1195462]	protein_coding	R_MMU_5683057(MAPK_family_signaling_cascades);R_MMU_5673001(RAF/MAP_kinase_cascade);R_MMU_422475(Axon_guidance);R_MMU_162582(Signal_Transduction);R_MMU_8853659(RET_signaling);R_MMU_5684996(MAPK1/MAPK3_signaling);R_MMU_9675108(Nervous_system_development);R_MMU_1266738(Developmental_Biology)	2.85621	1.5141	4.86713e-14	3.52532e-11
ENSMUSG00000031827	Cotl1	72042	ENSMUST00000034285;ENSMUST00000212676	GO:0003779(actin binding);GO:0005515(protein binding);GO:0005575(cellular_component);GO:0005634(nucleus);GO:0005737(cytoplasm);GO:0005829(cytosol);GO:0005856(cytoskeleton);GO:0005884(actin filament);GO:0005886(plasma membrane);GO:0019899(enzyme binding);GO:0030833(regulation of actin filament polymerization);GO:0030864(cortical actin cytoskeleton);GO:0050832(defense response to fungus);GO:0051015…	NA	NA	NA	NA	coactosin-like 1 (Dictyostelium) [Source:MGI Symbol;Acc:MGI:1919292]	protein_coding;processed_transcript	R_MMU_168256(Immune_System);R_MMU_6798695(Neutrophil_degranulation);R_MMU_168249(Innate_Immune_System)	0.475928	-1.07118	7.33382e-14	5.19649e-11
ENSMUSG00000062510	Nsl1	381318	ENSMUST00000078259;ENSMUST00000139340;ENSMUST00000076952	GO:0000070(mitotic sister chromatid segregation);GO:0000444(MIS12/MIND type complex);GO:0000776(kinetochore);GO:0000777(condensed chromosome kinetochore);GO:0016607(nuclear speck);GO:0016607(nuclear speck)	NA	K11545	NA	NA	NSL1, MIS12 kinetochore complex component [Source:MGI Symbol;Acc:MGI:2685830]	protein_coding	R_MMU_69620(Cell_Cycle_Checkpoints);R_MMU_9648025(EML4_and_NUDC_in_mitotic_spindle_formation);R_MMU_2467813(Separation_of_Sister_Chromatids);R_MMU_1640170(Cell_Cycle);R_MMU_141444(Amplification__of_signal_from_unattached__kinetochores_via_a_MAD2__inhibitory_signal);R_MMU_5663220(RHO_GTPases_Activate_Formins);R_MMU_69278(Cell_Cycle,_Mitotic);R_MMU_2500257(Resolution_of_Sister_Chromatid_Cohesion);R…	0.474545	-1.07538	1.18373e-13	8.1825e-11
ENSMUSG00000019775	Rgs17	56533	ENSMUST00000131996;ENSMUST00000064225;ENSMUST00000117676	GO:0001975(response to amphetamine);GO:0005096(GTPase activator activity);GO:0005634(nucleus);GO:0005737(cytoplasm);GO:0007186(G protein-coupled receptor signaling pathway);GO:0009968(negative regulation of signal transduction);GO:0016020(membrane);GO:0030054(cell junction);GO:0043005(neuron projection);GO:0043547(positive regulation of GTPase activity);GO:0045202(synapse);GO:0045202(synapse)	NA	K16449	NA	NA	regulator of G-protein signaling 17 [Source:MGI Symbol;Acc:MGI:1927469]	protein_coding	R_MMU_418597(G_alpha_(z)_signalling_events);R_MMU_416476(G_alpha_(q)_signalling_events);R_MMU_372790(Signaling_by_GPCR);R_MMU_388396(GPCR_downstream_signalling);R_MMU_162582(Signal_Transduction);R_MMU_418594(G_alpha_(i)_signalling_events)	4.06868	2.02456	1.20501e-13	8.1825e-11
ENSMUSG00000036223	Ska1	66468	ENSMUST00000040188;ENSMUST00000177604;ENSMUST00000237276	GO:0000278(mitotic cell cycle);GO:0000776(kinetochore);GO:0000940(condensed chromosome outer kinetochore);GO:0005876(spindle microtubule);GO:0007059(chromosome segregation);GO:0008017(microtubule binding);GO:0015630(microtubule cytoskeleton);GO:0031110(regulation of microtubule polymerization or depolymerization);GO:0051301(cell division);GO:0051301(cell division)	NA	NA	NA	NA	spindle and kinetochore associated complex subunit 1 [Source:MGI Symbol;Acc:MGI:1913718]	protein_coding;nonsense_mediated_decay	R_MMU_69620(Cell_Cycle_Checkpoints);R_MMU_9648025(EML4_and_NUDC_in_mitotic_spindle_formation);R_MMU_2467813(Separation_of_Sister_Chromatids);R_MMU_1640170(Cell_Cycle);R_MMU_141444(Amplification__of_signal_from_unattached__kinetochores_via_a_MAD2__inhibitory_signal);R_MMU_5663220(RHO_GTPases_Activate_Formins);R_MMU_69278(Cell_Cycle,_Mitotic);R_MMU_2500257(Resolution_of_Sister_Chromatid_Cohesion);R…	0.525537	-0.928137	1.65724e-13	1.10237e-10
ENSMUSG00000097346	Rps18-ps4	111365222	ENSMUST00000180396	NA	NA	NA	NA	NA	ribosomal protein S18, pseudogene 4 [Source:MGI Symbol;Acc:MGI:5477113]	lincRNA	NA	1.29364e-06	-19.5601	1.72207e-13	1.12258e-10
ENSMUSG00000066357	Wdr6	83669	ENSMUST00000068700	GO:0005515(protein binding);GO:0005737(cytoplasm);GO:0005829(cytosol);GO:0005886(plasma membrane);GO:0007049(cell cycle);GO:0007050(cell cycle arrest);GO:0008180(COP9 signalosome);GO:0008285(negative regulation of cell population proliferation);GO:0010507(negative regulation of autophagy);GO:0032991(protein-containing complex);GO:0043560(insulin receptor substrate binding)	NA	NA	NA	NA	WD repeat domain 6 [Source:MGI Symbol;Acc:MGI:1930140]	protein_coding	R_MMU_9012999(RHO_GTPase_cycle);R_MMU_9696270(RND2_GTPase_cycle);R_MMU_9696273(RND1_GTPase_cycle);R_MMU_9013424(RHOV_GTPase_cycle);R_MMU_9013420(RHOU_GTPase_cycle);R_MMU_9716542(Signaling_by_Rho_GTPases,_Miro_GTPases_and_RHOBTB3);R_MMU_194315(Signaling_by_Rho_GTPases);R_MMU_9696264(RND3_GTPase_cycle);R_MMU_162582(Signal_Transduction)	1.81131	0.857033	2.06328e-13	1.31864e-10
ENSMUSG00000060429	Sntb1	20649	ENSMUST00000039769;ENSMUST00000110200;ENSMUST00000140574	GO:0003779(actin binding);GO:0005198(structural molecule activity);GO:0005515(protein binding);GO:0005516(calmodulin binding);GO:0005737(cytoplasm);GO:0005856(cytoskeleton);GO:0005886(plasma membrane);GO:0016010(dystrophin-associated glycoprotein complex);GO:0016020(membrane);GO:0030054(cell junction);GO:0030165(PDZ domain binding);GO:0032991(protein-containing complex);GO:0042383(sarcolemma);GO:…	NA	NA	NA	NA	syntrophin, basic 1 [Source:MGI Symbol;Acc:MGI:101781]	protein_coding;processed_transcript	NA	3.93561	1.97659	2.24301e-13	1.40594e-10
ENSMUSG00000027276	Jag1	16449	ENSMUST00000028735;ENSMUST00000133640	GO:0001953(negative regulation of cell-matrix adhesion);GO:0001974(blood vessel remodeling);GO:0002011(morphogenesis of an epithelial sheet);GO:0002456(T cell mediated immunity);GO:0003184(pulmonary valve morphogenesis);GO:0003215(cardiac right ventricle morphogenesis);GO:0005112(Notch binding);GO:0005509(calcium ion binding);GO:0005515(protein binding);GO:0005543(phospholipid binding);GO:0005886…	01522(Endocrine resistance);04330(Notch signaling pathway);04371(Apelin signaling pathway);04658(Th1 and Th2 cell differentiation);04668(TNF signaling pathway);05165(Human papillomavirus infection);05200(Pathways in cancer);05224(Breast cancer);05224(Breast cancer)	K06052	NA	NA	jagged 1 [Source:MGI Symbol;Acc:MGI:1095416]	protein_coding;retained_intron	R_MMU_9013423(RAC3_GTPase_cycle);R_MMU_9012852(Signaling_by_NOTCH3);R_MMU_157118(Signaling_by_NOTCH);R_MMU_9012999(RHO_GTPase_cycle);R_MMU_9716542(Signaling_by_Rho_GTPases,_Miro_GTPases_and_RHOBTB3);R_MMU_194315(Signaling_by_Rho_GTPases);R_MMU_162582(Signal_Transduction);R_MMU_9013149(RAC1_GTPase_cycle);R_MMU_9013507(NOTCH3_Activation_and_Transmission_of_Signal_to_the_Nucleus)	0.331047	-1.59489	2.63511e-13	1.62054e-10
ENSMUSG00000039376	Synpo2l	68760	ENSMUST00000117386;ENSMUST00000119483;ENSMUST00000057090	GO:0003007(heart morphogenesis);GO:0003779(actin binding);GO:0005515(protein binding);GO:0005634(nucleus);GO:0005654(nucleoplasm);GO:0005737(cytoplasm);GO:0005829(cytosol);GO:0005856(cytoskeleton);GO:0015629(actin cytoskeleton);GO:0016607(nuclear speck);GO:0030018(Z disc);GO:0030054(cell junction);GO:0032233(positive regulation of actin filament bundle assembly);GO:0035025(positive regulation of …	NA	NA	NA	NA	synaptopodin 2-like [Source:MGI Symbol;Acc:MGI:1916010]	protein_coding	NA	5.40178	2.43343	3.86165e-13	2.33086e-10
ENSMUSG00000022021	Diaph3	56419	ENSMUST00000022599;ENSMUST00000168889;ENSMUST00000227666;ENSMUST00000226254;ENSMUST00000228000;ENSMUST00000226745	GO:0003779(actin binding);GO:0005515(protein binding);GO:0005634(nucleus);GO:0005737(cytoplasm);GO:0007010(cytoskeleton organization);GO:0016043(cellular component organization);GO:0017048(Rho GTPase binding);GO:0030036(actin cytoskeleton organization);GO:0030041(actin filament polymerization);GO:0030041(actin filament polymerization)	04810(Regulation of actin cytoskeleton);04810(Regulation of actin cytoskeleton)	K05745	NA	NA	diaphanous related formin 3 [Source:MGI Symbol;Acc:MGI:1927222]	protein_coding;retained_intron;non_stop_decay	R_MMU_8980692(RHOA_GTPase_cycle);R_MMU_9013405(RHOD_GTPase_cycle);R_MMU_9013423(RAC3_GTPase_cycle);R_MMU_9012999(RHO_GTPase_cycle);R_MMU_9013404(RAC2_GTPase_cycle);R_MMU_9035034(RHOF_GTPase_cycle);R_MMU_5663220(RHO_GTPases_Activate_Formins);R_MMU_9013106(RHOC_GTPase_cycle);R_MMU_9013026(RHOB_GTPase_cycle);R_MMU_9716542(Signaling_by_Rho_GTPases,_Miro_GTPases_and_RHOBTB3);R_MMU_9013148(CDC42_GTPase…	0.509426	-0.973056	3.97276e-13	2.35433e-10
ENSMUSG00000024087	Cyp1b1	13078	ENSMUST00000024894;ENSMUST00000234927;ENSMUST00000234361	GO:0001525(angiogenesis);GO:0002930(trabecular meshwork development);GO:0004497(monooxygenase activity);GO:0005506(iron ion binding);GO:0005634(nucleus);GO:0005739(mitochondrion);GO:0005783(endoplasmic reticulum);GO:0005789(endoplasmic reticulum membrane);GO:0006304(DNA modification);GO:0006629(lipid metabolic process);GO:0006631(fatty acid metabolic process);GO:0006725(cellular aromatic compound…	00140(Steroid hormone biosynthesis);00380(Tryptophan metabolism);00980(Metabolism of xenobiotics by cytochrome P450);04913(Ovarian steroidogenesis);05204(Chemical carcinogenesis);05206(MicroRNAs in cancer);05206(MicroRNAs in cancer)	K07410	EC:1.14.14.1	NA	cytochrome P450, family 1, subfamily b, polypeptide 1 [Source:MGI Symbol;Acc:MGI:88590]	protein_coding;nonsense_mediated_decay	R_MMU_211897(Cytochrome_P450_arranged_by_substrate_type);R_MMU_556833(Metabolism_of_lipids);R_MMU_1430728(Metabolism);R_MMU_211976(Endogenous_sterols);R_MMU_8978868(Fatty_acid_metabolism);R_MMU_211945(Phase_I_Functionalization_of_compounds);R_MMU_211859(Biological_oxidations);R_MMU_2142753(Arachidonic_acid_metabolism);R_MMU_2142670(Synthesis_of_epoxy_(EET)_and_dihydroxyeicosatrienoic_acids_(DHET)…	0.475055	-1.07383	4.51845e-13	2.6299e-10
ENSMUSG00000046191	Pcdhb20	93891	ENSMUST00000052179	GO:0003674(molecular_function);GO:0005509(calcium ion binding);GO:0005886(plasma membrane);GO:0005887(integral component of plasma membrane);GO:0007155(cell adhesion);GO:0007156(homophilic cell adhesion via plasma membrane adhesion molecules);GO:0016020(membrane);GO:0016021(integral component of membrane)	NA	K16494	NA	NA	protocadherin beta 20 [Source:MGI Symbol;Acc:MGI:2136758]	protein_coding	NA	3.07494	1.62056	5.59936e-13	3.20185e-10
ENSMUSG00000019362	D8Ertd738e	101966	ENSMUST00000019506	GO:0003674(molecular_function);GO:0008150(biological_process)	NA	NA	NA	NA	DNA segment, Chr 8, ERATO Doi 738, expressed [Source:MGI Symbol;Acc:MGI:1289231]	protein_coding	NA	1.7026	0.767738	5.95098e-13	3.34425e-10
ENSMUSG00000027955	Gask1b	68659	ENSMUST00000118853;ENSMUST00000135021;ENSMUST00000029567;ENSMUST00000193204	GO:0000139(Golgi membrane);GO:0003674(molecular_function);GO:0005794(Golgi apparatus);GO:0008150(biological_process);GO:0016020(membrane);GO:0016021(integral component of membrane);GO:0016021(integral component of membrane)	NA	NA	NA	NA	golgi associated kinase 1B [Source:MGI Symbol;Acc:MGI:1915909]	protein_coding;retained_intron	NA	0.163561	-2.6121	6.66559e-13	3.68234e-10
ENSMUSG00000000794	Kcnn3	140493	ENSMUST00000124584;ENSMUST00000000811	GO:0005516(calmodulin binding);GO:0005737(cytoplasm);GO:0005886(plasma membrane);GO:0006811(ion transport);GO:0006813(potassium ion transport);GO:0015269(calcium-activated potassium channel activity);GO:0016020(membrane);GO:0016021(integral component of membrane);GO:0016286(small conductance calcium-activated potassium channel activity);GO:0030175(filopodium);GO:0031594(neuromuscular junction);GO…	04911(Insulin secretion);04911(Insulin secretion)	K04944	NA	NA	potassium intermediate/small conductance calcium-activated channel, subfamily N, member 3 [Source:MGI Symbol;Acc:MGI:2153183]	retained_intron;protein_coding	R_MMU_1296052(Ca2+_activated_K+_channels);R_MMU_112316(Neuronal_System);R_MMU_1296071(Potassium_Channels)	8.96326	3.16402	7.33377e-13	3.98395e-10
ENSMUSG00000055368	Slc6a2	20538	ENSMUST00000072939	GO:0003779(actin binding);GO:0005326(neurotransmitter transmembrane transporter activity);GO:0005328(neurotransmitter:sodium symporter activity);GO:0005330(dopamine:sodium symporter activity);GO:0005334(norepinephrine:sodium symporter activity);GO:0005886(plasma membrane);GO:0005887(integral component of plasma membrane);GO:0006836(neurotransmitter transport);GO:0008504(monoamine transmembrane tr…	04721(Synaptic vesicle cycle)	K05035	NA	NA	solute carrier family 6 (neurotransmitter transporter, noradrenalin), member 2 [Source:MGI Symbol;Acc:MGI:1270850]	protein_coding	R_MMU_442660(Na+/Cl__dependent_neurotransmitter_transporters);R_MMU_425407(SLC_mediated_transmembrane_transport);R_MMU_382551(Transport_of_small_molecules);R_MMU_425366(Transport_of_bile_salts_and_organic_acids,_metal_ions_and_amine_compounds)	7.067	2.8211	7.6287e-13	4.07623e-10
ENSMUSG00000003814	Calr	12317	ENSMUST00000003912;ENSMUST00000125998;ENSMUST00000128028;ENSMUST00000154774	GO:0000122(negative regulation of transcription by RNA polymerase II);GO:0001669(acrosomal vesicle);GO:0002502(peptide antigen assembly with MHC class I protein complex);GO:0003729(mRNA binding);GO:0005178(integrin binding);GO:0005506(iron ion binding);GO:0005509(calcium ion binding);GO:0005515(protein binding);GO:0005576(extracellular region);GO:0005615(extracellular space);GO:0005634(nucleus);G…	04141(Protein processing in endoplasmic reticulum);04145(Phagosome);04612(Antigen processing and presentation);05142(Chagas disease (American trypanosomiasis));05163(Human cytomegalovirus infection);05166(Human T-cell leukemia virus 1 infection);05168(Herpes simplex virus 1 infection);05169(Epstein-Barr virus infection);05170(Human immunodeficiency virus 1 infection);05170(Human immunodeficiency …	K08057	NA	NA	calreticulin [Source:MGI Symbol;Acc:MGI:88252]	protein_coding;retained_intron	R_MMU_5653656(Vesicle_mediated_transport);R_MMU_901042(Calnexin/calreticulin_cycle);R_MMU_1236975(Antigen_processing_Cross_presentation);R_MMU_3000480(Scavenging_by_Class_A_Receptors);R_MMU_1236974(ER_Phagosome_pathway);R_MMU_2173782(Binding_and_Uptake_of_Ligands_by_Scavenger_Receptors);R_MMU_597592(Post_translational_protein_modification);R_MMU_392499(Metabolism_of_proteins);R_MMU_168256(Immune_…	1.70999	0.773987	1.93913e-12	1.01942e-09
ENSMUSG00000031877	Ces2g	72361	ENSMUST00000043183;ENSMUST00000212330	GO:0004771(sterol esterase activity);GO:0004806(triglyceride lipase activity);GO:0005615(extracellular space);GO:0016042(lipid catabolic process);GO:0016787(hydrolase activity);GO:0052689(carboxylic ester hydrolase activity);GO:0052689(carboxylic ester hydrolase activity)	00983(Drug metabolism - other enzymes);00983(Drug metabolism - other enzymes)	K03927	3.1.1.56;3.1.1.84;EC:3.1.1.1	NA	carboxylesterase 2G [Source:MGI Symbol;Acc:MGI:1919611]	protein_coding;retained_intron	NA	5.49109	2.45709	2.44953e-12	1.2673e-09
ENSMUSG00000063193	Cd300lb	217304	ENSMUST00000239005;ENSMUST00000106581;ENSMUST00000149663;ENSMUST00000126655	GO:0002376(immune system process);GO:0002446(neutrophil mediated immunity);GO:0005515(protein binding);GO:0005886(plasma membrane);GO:0016020(membrane);GO:0016021(integral component of membrane);GO:0033005(positive regulation of mast cell activation);GO:0071222(cellular response to lipopolysaccharide);GO:0071222(cellular response to lipopolysaccharide)	NA	K20395	NA	NA	CD300 molecule like family member B [Source:MGI Symbol;Acc:MGI:2685099]	protein_coding;processed_transcript	R_MMU_198933(Immunoregulatory_interactions_between_a_Lymphoid_and_a_non_Lymphoid_cell);R_MMU_168256(Immune_System);R_MMU_168249(Innate_Immune_System);R_MMU_1280218(Adaptive_Immune_System);R_MMU_2172127(DAP12_interactions)	0.236095	-2.08256	2.94208e-12	1.47718e-09
ENSMUSG00000029641	Rasl11a	68895	ENSMUST00000031646;ENSMUST00000198570	GO:0000166(nucleotide binding);GO:0003924(GTPase activity);GO:0005515(protein binding);GO:0005525(GTP binding);GO:0005634(nucleus);GO:0005730(nucleolus);GO:0007165(signal transduction);GO:0016020(membrane);GO:0016787(hydrolase activity);GO:0045943(positive regulation of transcription by RNA polymerase I);GO:0045943(positive regulation of transcription by RNA polymerase I)	NA	K07852	NA	NA	RAS-like, family 11, member A [Source:MGI Symbol;Acc:MGI:1916145]	protein_coding;retained_intron	NA	2.3936	1.25918	2.94584e-12	1.47718e-09
ENSMUSG00000029484	Anxa3	11745	ENSMUST00000031447;ENSMUST00000196126;ENSMUST00000199390;ENSMUST00000198631;ENSMUST00000197196;ENSMUST00000197339;ENSMUST00000200379;ENSMUST00000199330;ENSMUST00000199656	GO:0004859(phospholipase inhibitor activity);GO:0005509(calcium ion binding);GO:0005544(calcium-dependent phospholipid binding);GO:0005737(cytoplasm);GO:0005829(cytosol);GO:0005886(plasma membrane);GO:0006909(phagocytosis);GO:0010595(positive regulation of endothelial cell migration);GO:0016020(membrane);GO:0019834(phospholipase A2 inhibitor activity);GO:0021766(hippocampus development);GO:003042…	NA	K17089	NA	NA	annexin A3 [Source:MGI Symbol;Acc:MGI:1201378]	protein_coding;retained_intron	NA	0.564026	-0.826166	4.56204e-12	2.25296e-09
ENSMUSG00000023015	Racgap1	26934	ENSMUST00000023756;ENSMUST00000170369;ENSMUST00000165745;ENSMUST00000169810;ENSMUST00000171908;ENSMUST00000168065;ENSMUST00000164983;ENSMUST00000165730;ENSMUST00000171017;ENSMUST00000168976;ENSMUST00000168834;ENSMUST00000171702;ENSMUST00000109581	GO:0000281(mitotic cytokinesis);GO:0000915(actomyosin contractile ring assembly);GO:0001669(acrosomal vesicle);GO:0005096(GTPase activator activity);GO:0005547(phosphatidylinositol-3,4,5-trisphosphate binding);GO:0005634(nucleus);GO:0005654(nucleoplasm);GO:0005737(cytoplasm);GO:0005819(spindle);GO:0005856(cytoskeleton);GO:0005886(plasma membrane);GO:0006811(ion transport);GO:0007049(cell cycle);G…	NA	NA	NA	NA	Rac GTPase-activating protein 1 [Source:MGI Symbol;Acc:MGI:1349423]	protein_coding;retained_intron;nonsense_mediated_decay	R_MMU_8980692(RHOA_GTPase_cycle);R_MMU_5653656(Vesicle_mediated_transport);R_MMU_9013405(RHOD_GTPase_cycle);R_MMU_9013423(RAC3_GTPase_cycle);R_MMU_9012999(RHO_GTPase_cycle);R_MMU_9013404(RAC2_GTPase_cycle);R_MMU_109582(Hemostasis);R_MMU_6811434(COPI_dependent_Golgi_to_ER_retrograde_traffic);R_MMU_983231(Factors_involved_in_megakaryocyte_development_and_platelet_production);R_MMU_9013106(RHOC_GTPa…	0.580393	-0.784897	6.17186e-12	3.00247e-09
ENSMUSG00000085795	Zfp703	353310	ENSMUST00000154256;ENSMUST00000209610;ENSMUST00000127097;ENSMUST00000209411	GO:0003676(nucleic acid binding);GO:0005634(nucleus);GO:0005737(cytoplasm);GO:0006355(regulation of transcription, DNA-templated);GO:0008284(positive regulation of cell population proliferation);GO:0010718(positive regulation of epithelial to mesenchymal transition);GO:0016363(nuclear matrix);GO:0017015(regulation of transforming growth factor beta receptor signaling pathway);GO:0030335(positive …	NA	NA	NA	NA	zinc finger protein 703 [Source:MGI Symbol;Acc:MGI:2662729]	protein_coding;nonsense_mediated_decay	R_MMU_73857(RNA_Polymerase_II_Transcription);R_MMU_212436(Generic_Transcription_Pathway);R_MMU_74160(Gene_expression_(Transcription))	0.589783	-0.761745	9.11774e-12	4.37035e-09
ENSMUSG00000040596	Pogk	71592	ENSMUST00000131487;ENSMUST00000128861;ENSMUST00000135673;ENSMUST00000127596;ENSMUST00000169324	GO:0003676(nucleic acid binding);GO:0003677(DNA binding);GO:0006355(regulation of transcription, DNA-templated);GO:0006355(regulation of transcription, DNA-templated)	NA	NA	NA	NA	pogo transposable element with KRAB domain [Source:MGI Symbol;Acc:MGI:1918842]	protein_coding	NA	0.495985	-1.01163	9.36295e-12	4.42284e-09
ENSMUSG00000049866	Arl4c	320982	ENSMUST00000051236;ENSMUST00000159814	GO:0000166(nucleotide binding);GO:0005525(GTP binding);GO:0005737(cytoplasm);GO:0005829(cytosol);GO:0005886(plasma membrane);GO:0006886(intracellular protein transport);GO:0016020(membrane);GO:0016192(vesicle-mediated transport);GO:0030175(filopodium);GO:0032456(endocytic recycling);GO:0042995(cell projection);GO:0043014(alpha-tubulin binding);GO:0043014(alpha-tubulin binding)	NA	K07945	NA	NA	ADP-ribosylation factor-like 4C [Source:MGI Symbol;Acc:MGI:2445172]	nonsense_mediated_decay;protein_coding	NA	0.537085	-0.896779	1.51481e-11	7.05337e-09
ENSMUSG00000051726	Kcnf1	382571	ENSMUST00000170580	GO:0005216(ion channel activity);GO:0005244(voltage-gated ion channel activity);GO:0005249(voltage-gated potassium channel activity);GO:0005267(potassium channel activity);GO:0006811(ion transport);GO:0006813(potassium ion transport);GO:0008076(voltage-gated potassium channel complex);GO:0016020(membrane);GO:0016021(integral component of membrane);GO:0034765(regulation of ion transmembrane transp…	NA	K04899	NA	NA	potassium voltage-gated channel, subfamily F, member 1 [Source:MGI Symbol;Acc:MGI:2687399]	protein_coding	R_MMU_112316(Neuronal_System);R_MMU_1296072(Voltage_gated_Potassium_channels);R_MMU_1296071(Potassium_Channels)	0.304864	-1.71376	1.69493e-11	7.78091e-09
ENSMUSG00000049804	Armcx4	100503043	ENSMUST00000124226	GO:0003674(molecular_function);GO:0005515(protein binding);GO:0005575(cellular_component);GO:0008150(biological_process);GO:0016020(membrane);GO:0016021(integral component of membrane)	NA	NA	NA	NA	armadillo repeat containing, X-linked 4 [Source:MGI Symbol;Acc:MGI:2147887]	protein_coding	NA	4.00712	2.00257	1.86681e-11	8.45095e-09
ENSMUSG00000028194	Ddah1	69219	ENSMUST00000029845;ENSMUST00000127193	GO:0000052(citrulline metabolic process);GO:0003073(regulation of systemic arterial blood pressure);GO:0005739(mitochondrion);GO:0006525(arginine metabolic process);GO:0006527(arginine catabolic process);GO:0006809(nitric oxide biosynthetic process);GO:0008270(zinc ion binding);GO:0008285(negative regulation of cell population proliferation);GO:0016403(dimethylargininase activity);GO:0016597(amin…	NA	K01482	EC:3.5.3.18	NA	dimethylarginine dimethylaminohydrolase 1 [Source:MGI Symbol;Acc:MGI:1916469]	protein_coding;processed_transcript	R_MMU_1430728(Metabolism);R_MMU_203615(eNOS_activation);R_MMU_202131(Metabolism_of_nitric_oxide:_NOS3_activation_and_regulation)	0.395231	-1.33923	1.93982e-11	8.66118e-09
ENSMUSG00000018474	Chd3	216848	ENSMUST00000108661;ENSMUST00000238797;ENSMUST00000135909;ENSMUST00000122992;ENSMUST00000144701;ENSMUST00000146930;ENSMUST00000151436;ENSMUST00000092971;ENSMUST00000144332;ENSMUST00000128981;ENSMUST00000154046	GO:0000122(negative regulation of transcription by RNA polymerase II);GO:0000166(nucleotide binding);GO:0000976(transcription regulatory region sequence-specific DNA binding);GO:0003678(DNA helicase activity);GO:0004386(helicase activity);GO:0005515(protein binding);GO:0005524(ATP binding);GO:0005634(nucleus);GO:0005654(nucleoplasm);GO:0005730(nucleolus);GO:0005737(cytoplasm);GO:0005813(centrosom…	NA	K11642	EC:3.6.4.12	NA	chromodomain helicase DNA binding protein 3 [Source:MGI Symbol;Acc:MGI:1344395]	protein_coding;retained_intron	R_MMU_73857(RNA_Polymerase_II_Transcription);R_MMU_73854(RNA_Polymerase_I_Promoter_Clearance);R_MMU_73864(RNA_Polymerase_I_Transcription);R_MMU_212436(Generic_Transcription_Pathway);R_MMU_8943724(Regulation_of_PTEN_gene_transcription);R_MMU_73762(RNA_Polymerase_I_Transcription_Initiation);R_MMU_1257604(PIP3_activates_AKT_signaling);R_MMU_6807070(PTEN_Regulation);R_MMU_3700989(Transcriptional_Regu…	1.62087	0.696769	2.07145e-11	9.12389e-09
ENSMUSG00000031782	Coq9	67914	ENSMUST00000034234;ENSMUST00000159871;ENSMUST00000160779;ENSMUST00000160364;ENSMUST00000161208;ENSMUST00000159424;ENSMUST00000159638;ENSMUST00000160998	GO:0005739(mitochondrion);GO:0005743(mitochondrial inner membrane);GO:0006120(mitochondrial electron transport, NADH to ubiquinone);GO:0006744(ubiquinone biosynthetic process);GO:0008289(lipid binding);GO:0042803(protein homodimerization activity);GO:0042803(protein homodimerization activity)	NA	K18587	NA	NA	coenzyme Q9 [Source:MGI Symbol;Acc:MGI:1915164]	protein_coding;processed_transcript;retained_intron	NA	1.64046	0.714103	2.70831e-11	1.17699e-08
ENSMUSG00000015354	Pcolce2	76477	ENSMUST00000015498;ENSMUST00000151210	GO:0005201(extracellular matrix structural constituent);GO:0005515(protein binding);GO:0005518(collagen binding);GO:0005576(extracellular region);GO:0008201(heparin binding);GO:0010952(positive regulation of peptidase activity);GO:0016504(peptidase activator activity);GO:0062023(collagen-containing extracellular matrix);GO:1990830(cellular response to leukemia inhibitory factor);GO:1990830(cellul…	NA	NA	NA	NA	procollagen C-endopeptidase enhancer 2 [Source:MGI Symbol;Acc:MGI:1923727]	protein_coding;processed_transcript	R_MMU_1650814(Collagen_biosynthesis_and_modifying_enzymes);R_MMU_1474244(Extracellular_matrix_organization);R_MMU_1474290(Collagen_formation)	0.428326	-1.22322	2.85564e-11	1.2247e-08
ENSMUSG00000031502	Col4a1	12826	ENSMUST00000033898;ENSMUST00000209598;ENSMUST00000130488;ENSMUST00000209735;ENSMUST00000209000;ENSMUST00000208386	GO:0001525(angiogenesis);GO:0001569(branching involved in blood vessel morphogenesis);GO:0005201(extracellular matrix structural constituent);GO:0005576(extracellular region);GO:0005581(collagen trimer);GO:0005587(collagen type IV trimer);GO:0005604(basement membrane);GO:0005615(extracellular space);GO:0007420(brain development);GO:0007528(neuromuscular junction development);GO:0016020(membrane);…	04151(PI3K-Akt signaling pathway);04510(Focal adhesion);04512(ECM-receptor interaction);04926(Relaxin signaling pathway);04933(AGE-RAGE signaling pathway in diabetic complications);04974(Protein digestion and absorption);05146(Amoebiasis);05165(Human papillomavirus infection);05200(Pathways in cancer);05222(Small cell lung cancer);05222(Small cell lung cancer)	K06237	NA	NA	collagen, type IV, alpha 1 [Source:MGI Symbol;Acc:MGI:88454]	protein_coding;retained_intron;nonsense_mediated_decay;processed_transcript	R_MMU_1650814(Collagen_biosynthesis_and_modifying_enzymes);R_MMU_3000171(Non_integrin_membrane_ECM_interactions);R_MMU_1442490(Collagen_degradation);R_MMU_419037(NCAM1_interactions);R_MMU_2022090(Assembly_of_collagen_fibrils_and_other_multimeric_structures);R_MMU_3000157(Laminin_interactions);R_MMU_8948216(Collagen_chain_trimerization);R_MMU_2243919(Crosslinking_of_collagen_fibrils);R_MMU_375165(…	0.309586	-1.69159	3.10701e-11	1.31519e-08
ENSMUSG00000026991	Pkp4	227937	ENSMUST00000184332;ENSMUST00000183359;ENSMUST00000183625;ENSMUST00000102754;ENSMUST00000124127;ENSMUST00000037903;ENSMUST00000184705;ENSMUST00000168631;ENSMUST00000122888;ENSMUST00000112577;ENSMUST00000126749;ENSMUST00000123908;ENSMUST00000151452	GO:0000922(spindle pole);GO:0005515(protein binding);GO:0005634(nucleus);GO:0005737(cytoplasm);GO:0005819(spindle);GO:0005856(cytoskeleton);GO:0005886(plasma membrane);GO:0005911(cell-cell junction);GO:0005912(adherens junction);GO:0007043(cell-cell junction assembly);GO:0007155(cell adhesion);GO:0009898(cytoplasmic side of plasma membrane);GO:0014069(postsynaptic density);GO:0016020(membrane);GO…	NA	NA	NA	NA	plakophilin 4 [Source:MGI Symbol;Acc:MGI:109281]	nonsense_mediated_decay;processed_transcript;protein_coding	R_MMU_6805567(Keratinization);R_MMU_9012999(RHO_GTPase_cycle);R_MMU_9696270(RND2_GTPase_cycle);R_MMU_9696273(RND1_GTPase_cycle);R_MMU_9716542(Signaling_by_Rho_GTPases,_Miro_GTPases_and_RHOBTB3);R_MMU_194315(Signaling_by_Rho_GTPases);R_MMU_9696264(RND3_GTPase_cycle);R_MMU_162582(Signal_Transduction);R_MMU_6809371(Formation_of_the_cornified_envelope);R_MMU_1266738(Developmental_Biology)	0.585102	-0.773239	3.27566e-11	1.36881e-08
ENSMUSG00000078864	Gm14322	626802	ENSMUST00000108942;ENSMUST00000119838;ENSMUST00000148388	GO:0003676(nucleic acid binding);GO:0003700(DNA-binding transcription factor activity);GO:0005634(nucleus);GO:0006355(regulation of transcription, DNA-templated);GO:0043565(sequence-specific DNA binding);GO:0046872(metal ion binding);GO:0046872(metal ion binding)	05168(Herpes simplex virus 1 infection);05168(Herpes simplex virus 1 infection)	K09228	NA	zf-C2H2	predicted gene 14322 [Source:MGI Symbol;Acc:MGI:3652185]	protein_coding;processed_transcript	R_MMU_73857(RNA_Polymerase_II_Transcription);R_MMU_212436(Generic_Transcription_Pathway);R_MMU_74160(Gene_expression_(Transcription))	0.158204	-2.66015	3.5387e-11	1.46001e-08
ENSMUSG00000036840	Siah1a	20437	ENSMUST00000045296	GO:0004842(ubiquitin-protein transferase activity);GO:0005515(protein binding);GO:0005634(nucleus);GO:0005737(cytoplasm);GO:0005769(early endosome);GO:0005829(cytosol);GO:0005886(plasma membrane);GO:0006511(ubiquitin-dependent protein catabolic process);GO:0006915(apoptotic process);GO:0007049(cell cycle);GO:0007141(male meiosis I);GO:0007275(multicellular organism development);GO:0007283(spermat…	04115(p53 signaling pathway);04120(Ubiquitin mediated proteolysis);04310(Wnt signaling pathway)	K04506	EC:2.3.2.27	NA	siah E3 ubiquitin protein ligase 1A [Source:MGI Symbol;Acc:MGI:108064]	protein_coding	R_MMU_373752(Netrin_1_signaling);R_MMU_168256(Immune_System);R_MMU_422475(Axon_guidance);R_MMU_983168(Antigen_processing:_Ubiquitination_&_Proteasome_degradation);R_MMU_1280218(Adaptive_Immune_System);R_MMU_983169(Class_I_MHC_mediated_antigen_processing_&_presentation);R_MMU_9675108(Nervous_system_development);R_MMU_1266738(Developmental_Biology)	1.79793	0.846336	3.84068e-11	1.56479e-08
ENSMUSG00000026458	Ppfia4	68507	ENSMUST00000189862;ENSMUST00000168515;ENSMUST00000186964;ENSMUST00000186730	GO:0005515(protein binding);GO:0045202(synapse);GO:0048786(presynaptic active zone);GO:0050808(synapse organization);GO:0050808(synapse organization)	NA	NA	NA	NA	protein tyrosine phosphatase, receptor type, f polypeptide (PTPRF), interacting protein (liprin), alpha 4 [Source:MGI Symbol;Acc:MGI:1915757]	retained_intron;protein_coding;processed_transcript	R_MMU_6794362(Protein_protein_interactions_at_synapses);R_MMU_112315(Transmission_across_Chemical_Synapses);R_MMU_210500(Glutamate_Neurotransmitter_Release_Cycle);R_MMU_264642(Acetylcholine_Neurotransmitter_Release_Cycle);R_MMU_212676(Dopamine_Neurotransmitter_Release_Cycle);R_MMU_112310(Neurotransmitter_release_cycle);R_MMU_388844(Receptor_type_tyrosine_protein_phosphatases);R_MMU_181429(Seroton…	4.3944	2.13567	3.9301e-11	1.58145e-08
ENSMUSG00000042216	Sgsm1	52850	ENSMUST00000057209;ENSMUST00000112324;ENSMUST00000112325;ENSMUST00000154248;ENSMUST00000156340;ENSMUST00000048112;ENSMUST00000147856;ENSMUST00000138266	GO:0005096(GTPase activator activity);GO:0005515(protein binding);GO:0005737(cytoplasm);GO:0005794(Golgi apparatus);GO:0005829(cytosol);GO:0006886(intracellular protein transport);GO:0016020(membrane);GO:0017137(Rab GTPase binding);GO:0030659(cytoplasmic vesicle membrane);GO:0031410(cytoplasmic vesicle);GO:0043547(positive regulation of GTPase activity);GO:0045944(positive regulation of transcrip…	NA	K21847	NA	NA	small G protein signaling modulator 1 [Source:MGI Symbol;Acc:MGI:107320]	protein_coding;retained_intron;processed_transcript	NA	2.86802	1.52006	4.02046e-11	1.59808e-08
ENSMUSG00000045328	Cenpe	229841	ENSMUST00000062893;ENSMUST00000199497;ENSMUST00000197273;ENSMUST00000197369;ENSMUST00000200616	GO:0000166(nucleotide binding);GO:0000278(mitotic cell cycle);GO:0000775(chromosome, centromeric region);GO:0000776(kinetochore);GO:0000779(condensed chromosome, centromeric region);GO:0003774(motor activity);GO:0003777(microtubule motor activity);GO:0005524(ATP binding);GO:0005634(nucleus);GO:0005654(nucleoplasm);GO:0005694(chromosome);GO:0005828(kinetochore microtubule);GO:0005829(cytosol);GO:0…	NA	K11498	NA	NA	centromere protein E [Source:MGI Symbol;Acc:MGI:1098230]	protein_coding;retained_intron	R_MMU_5653656(Vesicle_mediated_transport);R_MMU_69620(Cell_Cycle_Checkpoints);R_MMU_109582(Hemostasis);R_MMU_6811434(COPI_dependent_Golgi_to_ER_retrograde_traffic);R_MMU_9648025(EML4_and_NUDC_in_mitotic_spindle_formation);R_MMU_983231(Factors_involved_in_megakaryocyte_development_and_platelet_production);R_MMU_2467813(Separation_of_Sister_Chromatids);R_MMU_1640170(Cell_Cycle);R_MMU_141444(Amplifi…	0.645499	-0.631513	4.19059e-11	1.64564e-08
ENSMUSG00000001517	Foxm1	14235	ENSMUST00000073316;ENSMUST00000136395;ENSMUST00000153423;ENSMUST00000125456;ENSMUST00000123988;ENSMUST00000112148;ENSMUST00000203040;ENSMUST00000203258	GO:0000086(G2/M transition of mitotic cell cycle);GO:0000122(negative regulation of transcription by RNA polymerase II);GO:0000977(RNA polymerase II regulatory region sequence-specific DNA binding);GO:0003677(DNA binding);GO:0003700(DNA-binding transcription factor activity);GO:0005634(nucleus);GO:0006355(regulation of transcription, DNA-templated);GO:0006978(DNA damage response, signal transduct…	04218(Cellular senescence);04218(Cellular senescence)	K09406	NA	Fork_head	forkhead box M1 [Source:MGI Symbol;Acc:MGI:1347487]	protein_coding;retained_intron;processed_transcript	R_MMU_1640170(Cell_Cycle);R_MMU_69278(Cell_Cycle,_Mitotic);R_MMU_453274(Mitotic_G2_G2/M_phases);R_MMU_69273(Cyclin_A/B1/B2_associated_events_during_G2/M_transition);R_MMU_69275(G2/M_Transition);R_MMU_156711(Polo_like_kinase_mediated_events)	0.597146	-0.743844	4.92547e-11	1.9112e-08
ENSMUSG00000032549	Rab6b	270192	ENSMUST00000035155;ENSMUST00000189134	GO:0000139(Golgi membrane);GO:0000166(nucleotide binding);GO:0003924(GTPase activity);GO:0005515(protein binding);GO:0005525(GTP binding);GO:0005793(endoplasmic reticulum-Golgi intermediate compartment);GO:0005794(Golgi apparatus);GO:0005829(cytosol);GO:0006886(intracellular protein transport);GO:0006890(retrograde vesicle-mediated transport, Golgi to endoplasmic reticulum);GO:0006891(intra-Golgi…	NA	K07894	NA	NA	RAB6B, member RAS oncogene family [Source:MGI Symbol;Acc:MGI:107283]	protein_coding	R_MMU_5653656(Vesicle_mediated_transport);R_MMU_6811440(Retrograde_transport_at_the_Trans_Golgi_Network);R_MMU_8873719(RAB_geranylgeranylation);R_MMU_6811436(COPI_independent_Golgi_to_ER_retrograde_traffic);R_MMU_597592(Post_translational_protein_modification);R_MMU_392499(Metabolism_of_proteins);R_MMU_8856688(Golgi_to_ER_retrograde_transport);R_MMU_199991(Membrane_Trafficking);R_MMU_8854214(TBC/…	0.269818	-1.88994	5.35794e-11	2.05455e-08
ENSMUSG00000031503	Col4a2	12827	ENSMUST00000033899;ENSMUST00000146219;ENSMUST00000145295	GO:0001525(angiogenesis);GO:0005201(extracellular matrix structural constituent);GO:0005576(extracellular region);GO:0005581(collagen trimer);GO:0005587(collagen type IV trimer);GO:0005604(basement membrane);GO:0005615(extracellular space);GO:0006351(transcription, DNA-templated);GO:0007568(aging);GO:0014823(response to activity);GO:0016020(membrane);GO:0016525(negative regulation of angiogenesis…	04151(PI3K-Akt signaling pathway);04510(Focal adhesion);04512(ECM-receptor interaction);04926(Relaxin signaling pathway);04933(AGE-RAGE signaling pathway in diabetic complications);04974(Protein digestion and absorption);05146(Amoebiasis);05165(Human papillomavirus infection);05200(Pathways in cancer);05222(Small cell lung cancer);05222(Small cell lung cancer)	K06237	NA	NA	collagen, type IV, alpha 2 [Source:MGI Symbol;Acc:MGI:88455]	protein_coding;retained_intron	R_MMU_1650814(Collagen_biosynthesis_and_modifying_enzymes);R_MMU_3000171(Non_integrin_membrane_ECM_interactions);R_MMU_1442490(Collagen_degradation);R_MMU_419037(NCAM1_interactions);R_MMU_2022090(Assembly_of_collagen_fibrils_and_other_multimeric_structures);R_MMU_3000157(Laminin_interactions);R_MMU_8948216(Collagen_chain_trimerization);R_MMU_2243919(Crosslinking_of_collagen_fibrils);R_MMU_375165(…	0.293919	-1.76651	5.59325e-11	2.11984e-08
ENSMUSG00000083307	AA414768	245350	ENSMUST00000121924	NA	04120(Ubiquitin mediated proteolysis)	K10582	EC:2.3.2.23	NA	expressed sequence AA414768 [Source:MGI Symbol;Acc:MGI:3035137]	processed_pseudogene	NA	2.63411	1.39732	8.01091e-11	3.00124e-08
ENSMUSG00000003617	Cp	12870	ENSMUST00000150264;ENSMUST00000108329;ENSMUST00000003714;ENSMUST00000128615;ENSMUST00000125994;ENSMUST00000108325;ENSMUST00000174803;ENSMUST00000091309;ENSMUST00000131811;ENSMUST00000129135;ENSMUST00000173848;ENSMUST00000108328;ENSMUST00000131454;ENSMUST00000172605;ENSMUST00000173779;ENSMUST00000172860	GO:0004322(ferroxidase activity);GO:0005507(copper ion binding);GO:0005576(extracellular region);GO:0005615(extracellular space);GO:0005886(plasma membrane);GO:0006811(ion transport);GO:0006825(copper ion transport);GO:0006826(iron ion transport);GO:0006879(cellular iron ion homeostasis);GO:0016020(membrane);GO:0016021(integral component of membrane);GO:0016491(oxidoreductase activity);GO:0046658…	00860(Porphyrin and chlorophyll metabolism);04216(Ferroptosis);04216(Ferroptosis)	K13624	EC:1.16.3.1	NA	ceruloplasmin [Source:MGI Symbol;Acc:MGI:88476]	retained_intron;protein_coding;nonsense_mediated_decay	R_MMU_8957275(Post_translational_protein_phosphorylation);R_MMU_597592(Post_translational_protein_modification);R_MMU_425410(Metal_ion_SLC_transporters);R_MMU_392499(Metabolism_of_proteins);R_MMU_425407(SLC_mediated_transmembrane_transport);R_MMU_382551(Transport_of_small_molecules);R_MMU_425366(Transport_of_bile_salts_and_organic_acids,_metal_ions_and_amine_compounds);R_MMU_917937(Iron_uptake_an…	6.32512	2.66109	8.11374e-11	3.00522e-08
ENSMUSG00000030102	Itpr1	16438	ENSMUST00000032192;ENSMUST00000203288;ENSMUST00000203995;ENSMUST00000203638;ENSMUST00000203936;ENSMUST00000212125;ENSMUST00000203687;ENSMUST00000205053;ENSMUST00000203530;ENSMUST00000205005	GO:0001666(response to hypoxia);GO:0005216(ion channel activity);GO:0005220(inositol 1,4,5-trisphosphate-sensitive calcium-release channel activity);GO:0005262(calcium channel activity);GO:0005509(calcium ion binding);GO:0005515(protein binding);GO:0005635(nuclear envelope);GO:0005637(nuclear inner membrane);GO:0005730(nucleolus);GO:0005737(cytoplasm);GO:0005783(endoplasmic reticulum);GO:0005789(…	04020(Calcium signaling pathway);04022(cGMP-PKG signaling pathway);04070(Phosphatidylinositol signaling system);04114(Oocyte meiosis);04140(Autophagy - animal);04210(Apoptosis);04218(Cellular senescence);04270(Vascular smooth muscle contraction);04371(Apelin signaling pathway);04540(Gap junction);04611(Platelet activation);04621(NOD-like receptor signaling pathway);04625(C-type lectin receptor si…	K04958	NA	NA	inositol 1,4,5-trisphosphate receptor 1 [Source:MGI Symbol;Acc:MGI:96623]	protein_coding;retained_intron;nonsense_mediated_decay	R_MMU_163685(Integration_of_energy_metabolism);R_MMU_418346(Platelet_homeostasis);R_MMU_381676(Glucagon_like_Peptide_1_(GLP1)_regulates_insulin_secretion);R_MMU_114508(Effects_of_PIP2_hydrolysis);R_MMU_139853(Elevation_of_cytosolic_Ca2+_levels);R_MMU_983705(Signaling_by_the_B_Cell_Receptor_(BCR));R_MMU_109582(Hemostasis);R_MMU_1430728(Metabolism);R_MMU_418457(cGMP_effects);R_MMU_76002(Platelet_ac…	0.598857	-0.739716	8.26489e-11	3.02681e-08
ENSMUSG00000037936	Scarb1	20778	ENSMUST00000086075;ENSMUST00000111390;ENSMUST00000135736;ENSMUST00000127148;ENSMUST00000197310;ENSMUST00000148373;ENSMUST00000137783;ENSMUST00000124582;ENSMUST00000123338;ENSMUST00000156532	GO:0001530(lipopolysaccharide binding);GO:0001540(amyloid-beta binding);GO:0001786(phosphatidylserine binding);GO:0001875(lipopolysaccharide immune receptor activity);GO:0001935(endothelial cell proliferation);GO:0005737(cytoplasm);GO:0005886(plasma membrane);GO:0005887(integral component of plasma membrane);GO:0005901(caveola);GO:0006702(androgen biosynthetic process);GO:0006707(cholesterol cata…	04145(Phagosome);04913(Ovarian steroidogenesis);04925(Aldosterone synthesis and secretion);04927(Cortisol synthesis and secretion);04934(Cushing syndrome);04975(Fat digestion and absorption);04976(Bile secretion);04977(Vitamin digestion and absorption);04979(Cholesterol metabolism);05160(Hepatitis C);05160(Hepatitis C)	NA	NA	NA	scavenger receptor class B, member 1 [Source:MGI Symbol;Acc:MGI:893578]	protein_coding;retained_intron;processed_transcript	R_MMU_5653656(Vesicle_mediated_transport);R_MMU_8964043(Plasma_lipoprotein_clearance);R_MMU_8964011(HDL_clearance);R_MMU_2173782(Binding_and_Uptake_of_Ligands_by_Scavenger_Receptors);R_MMU_382551(Transport_of_small_molecules);R_MMU_174824(Plasma_lipoprotein_assembly,_remodeling,_and_clearance);R_MMU_3000471(Scavenging_by_Class_B_Receptors)	0.561346	-0.833037	9.36861e-11	3.39289e-08
ENSMUSG00000056328	Myh1	17879	ENSMUST00000018637;ENSMUST00000075734;ENSMUST00000124516;ENSMUST00000129018	GO:0000166(nucleotide binding);GO:0003774(motor activity);GO:0003779(actin binding);GO:0005515(protein binding);GO:0005516(calmodulin binding);GO:0005524(ATP binding);GO:0005737(cytoplasm);GO:0005859(muscle myosin complex);GO:0006936(muscle contraction);GO:0014704(intercalated disc);GO:0016459(myosin complex);GO:0030016(myofibril);GO:0031672(A band);GO:0032982(myosin filament);GO:0036464(cytoplas…	04530(Tight junction);04530(Tight junction)	K10352	NA	NA	myosin, heavy polypeptide 1, skeletal muscle, adult [Source:MGI Symbol;Acc:MGI:1339711]	protein_coding	NA	8.94707	3.16141	1.36372e-10	4.88452e-08
ENSMUSG00000032131	Abcg4	192663	ENSMUST00000034648;ENSMUST00000161354;ENSMUST00000159385;ENSMUST00000085979;ENSMUST00000161206;ENSMUST00000161408;ENSMUST00000159997;ENSMUST00000160384;ENSMUST00000162783	GO:0000166(nucleotide binding);GO:0005524(ATP binding);GO:0005886(plasma membrane);GO:0016020(membrane);GO:0016021(integral component of membrane);GO:0016887(ATPase activity);GO:0042803(protein homodimerization activity);GO:0046982(protein heterodimerization activity);GO:1990830(cellular response to leukemia inhibitory factor);GO:1990830(cellular response to leukemia inhibitory factor)	02010(ABC transporters);02010(ABC transporters)	K05680	NA	NA	ATP binding cassette subfamily G member 4 [Source:MGI Symbol;Acc:MGI:1890594]	protein_coding;retained_intron;nonsense_mediated_decay	R_MMU_382556(ABC_family_proteins_mediated_transport);R_MMU_382551(Transport_of_small_molecules);R_MMU_1369062(ABC_transporters_in_lipid_homeostasis)	6.04935	2.59678	1.51634e-10	5.37213e-08
ENSMUSG00000027699	Ect2	13605	ENSMUST00000177055;ENSMUST00000108300;ENSMUST00000184113;ENSMUST00000176535;ENSMUST00000108296;ENSMUST00000150061;ENSMUST00000175857;ENSMUST00000124727;ENSMUST00000176908;ENSMUST00000108298;ENSMUST00000176242;ENSMUST00000196926;ENSMUST00000176780	GO:0000281(mitotic cytokinesis);GO:0000902(cell morphogenesis);GO:0005085(guanyl-nucleotide exchange factor activity);GO:0005089(Rho guanyl-nucleotide exchange factor activity);GO:0005096(GTPase activator activity);GO:0005515(protein binding);GO:0005634(nucleus);GO:0005654(nucleoplasm);GO:0005737(cytoplasm);GO:0005819(spindle);GO:0005829(cytosol);GO:0005856(cytoskeleton);GO:0005911(cell-cell junc…	NA	K20704	NA	NA	ect2 oncogene [Source:MGI Symbol;Acc:MGI:95281]	protein_coding;nonsense_mediated_decay;retained_intron	R_MMU_204998(Cell_death_signalling_via_NRAGE,_NRIF_and_NADE);R_MMU_73887(Death_Receptor_Signalling);R_MMU_8980692(RHOA_GTPase_cycle);R_MMU_9012999(RHO_GTPase_cycle);R_MMU_193704(p75_NTR_receptor_mediated_signalling);R_MMU_9013026(RHOB_GTPase_cycle);R_MMU_9716542(Signaling_by_Rho_GTPases,_Miro_GTPases_and_RHOBTB3);R_MMU_9013148(CDC42_GTPase_cycle);R_MMU_193648(NRAGE_signals_death_through_JNK);R_MM…	0.586485	-0.769835	1.55214e-10	5.43984e-08
ENSMUSG00000002055	Spag5	54141	ENSMUST00000045026;ENSMUST00000149711;ENSMUST00000150016;ENSMUST00000125477;ENSMUST00000128359;ENSMUST00000146068;ENSMUST00000133579;ENSMUST00000141026	GO:0000070(mitotic sister chromatid segregation);GO:0000775(chromosome, centromeric region);GO:0000776(kinetochore);GO:0000777(condensed chromosome kinetochore);GO:0000922(spindle pole);GO:0005694(chromosome);GO:0005737(cytoplasm);GO:0005815(microtubule organizing center);GO:0005819(spindle);GO:0005856(cytoskeleton);GO:0005874(microtubule);GO:0005876(spindle microtubule);GO:0007049(cell cycle);GO…	NA	K21764	NA	NA	sperm associated antigen 5 [Source:MGI Symbol;Acc:MGI:1927470]	protein_coding;retained_intron;processed_transcript	NA	0.639042	-0.646017	2.07089e-10	7.18071e-08
ENSMUSG00000068036	Afdn	17356	ENSMUST00000137495;ENSMUST00000139347;ENSMUST00000156591;ENSMUST00000170827;ENSMUST00000124188;ENSMUST00000133422;ENSMUST00000150848;ENSMUST00000141640;ENSMUST00000137708;ENSMUST00000239324;ENSMUST00000124922;ENSMUST00000137503;ENSMUST00000137784;ENSMUST00000123030;ENSMUST00000136087;ENSMUST00000139666	GO:0005515(protein binding);GO:0005654(nucleoplasm);GO:0005737(cytoplasm);GO:0005829(cytosol);GO:0005886(plasma membrane);GO:0005911(cell-cell junction);GO:0005912(adherens junction);GO:0007155(cell adhesion);GO:0007165(signal transduction);GO:0010628(positive regulation of gene expression);GO:0016607(nuclear speck);GO:0017016(Ras GTPase binding);GO:0021537(telencephalon development);GO:0021987(c…	04014(Ras signaling pathway);04015(Rap1 signaling pathway);04024(cAMP signaling pathway);04520(Adherens junction);04530(Tight junction);04670(Leukocyte transendothelial migration);04670(Leukocyte transendothelial migration)	K05702	NA	NA	afadin, adherens junction formation factor [Source:MGI Symbol;Acc:MGI:1314653]	processed_transcript;protein_coding;retained_intron	R_MMU_421270(Cell_cell_junction_organization);R_MMU_446728(Cell_junction_organization);R_MMU_418990(Adherens_junctions_interactions);R_MMU_1500931(Cell_Cell_communication)	0.5631	-0.828537	2.09394e-10	7.18421e-08
ENSMUSG00000030254	Rad18	58186	ENSMUST00000077088;ENSMUST00000132590;ENSMUST00000068487;ENSMUST00000135092;ENSMUST00000156063;ENSMUST00000142079	GO:0000403(Y-form DNA binding);GO:0000785(chromatin);GO:0001741(XY body);GO:0003677(DNA binding);GO:0003697(single-stranded DNA binding);GO:0005515(protein binding);GO:0005634(nucleus);GO:0005654(nucleoplasm);GO:0005657(replication fork);GO:0005737(cytoplasm);GO:0005813(centrosome);GO:0005815(microtubule organizing center);GO:0005856(cytoskeleton);GO:0006281(DNA repair);GO:0006301(postreplication…	NA	K10627	EC:2.3.2.27	NA	RAD18 E3 ubiquitin protein ligase [Source:MGI Symbol;Acc:MGI:1890476]	protein_coding;processed_transcript;retained_intron;nonsense_mediated_decay	R_MMU_8852135(Protein_ubiquitination);R_MMU_73893(DNA_Damage_Bypass);R_MMU_597592(Post_translational_protein_modification);R_MMU_392499(Metabolism_of_proteins);R_MMU_110314(Recognition_of_DNA_damage_by_PCNA_containing_replication_complex);R_MMU_8866654(E3_ubiquitin_ligases_ubiquitinate_target_proteins);R_MMU_73894(DNA_Repair)	0.56521	-0.823141	2.22115e-10	7.54127e-08
ENSMUSG00000037541	Shank2	210274	ENSMUST00000105902;ENSMUST00000136979;ENSMUST00000146006;ENSMUST00000239495;ENSMUST00000213146;ENSMUST00000105900	GO:0001750(photoreceptor outer segment);GO:0001917(photoreceptor inner segment);GO:0005515(protein binding);GO:0005737(cytoplasm);GO:0005883(neurofilament);GO:0005886(plasma membrane);GO:0007416(synapse assembly);GO:0007612(learning);GO:0007613(memory);GO:0008022(protein C-terminus binding);GO:0008328(ionotropic glutamate receptor complex);GO:0014069(postsynaptic density);GO:0016020(membrane);GO:…	04724(Glutamatergic synapse);04724(Glutamatergic synapse)	K15009	NA	NA	SH3 and multiple ankyrin repeat domains 2 [Source:MGI Symbol;Acc:MGI:2671987]	protein_coding;processed_transcript	R_MMU_6794362(Protein_protein_interactions_at_synapses);R_MMU_6794361(Neurexins_and_neuroligins);R_MMU_112316(Neuronal_System)	0.158196	-2.66022	3.25309e-10	1.08736e-07
ENSMUSG00000051855	Mest	17294	ENSMUST00000163949;ENSMUST00000124665;ENSMUST00000131465;ENSMUST00000149496;ENSMUST00000137521;ENSMUST00000130751;ENSMUST00000115127	GO:0003824(catalytic activity);GO:0005783(endoplasmic reticulum);GO:0005789(endoplasmic reticulum membrane);GO:0010883(regulation of lipid storage);GO:0016020(membrane);GO:0016021(integral component of membrane);GO:0016787(hydrolase activity);GO:0032526(response to retinoic acid);GO:0032526(response to retinoic acid)	NA	NA	NA	NA	mesoderm specific transcript [Source:MGI Symbol;Acc:MGI:96968]	protein_coding;processed_transcript;retained_intron	NA	5.50332	2.4603	3.26936e-10	1.08736e-07
ENSMUSG00000041696	Rasl12	70784	ENSMUST00000165682;ENSMUST00000215605;ENSMUST00000217172;ENSMUST00000085453	GO:0000166(nucleotide binding);GO:0003924(GTPase activity);GO:0005525(GTP binding);GO:0005886(plasma membrane);GO:0007165(signal transduction);GO:0016020(membrane);GO:0016787(hydrolase activity);GO:0019003(GDP binding);GO:0019003(GDP binding)	NA	K07854	NA	NA	RAS-like, family 12 [Source:MGI Symbol;Acc:MGI:1918034]	protein_coding;retained_intron;nonsense_mediated_decay	NA	3.27418	1.71113	3.54244e-10	1.16628e-07
ENSMUSG00000023951	Vegfa	22339	ENSMUST00000071648;ENSMUST00000142351;ENSMUST00000143985;ENSMUST00000150327;ENSMUST00000133605;ENSMUST00000024747;ENSMUST00000146149;ENSMUST00000142321;ENSMUST00000113519	GO:0000122(negative regulation of transcription by RNA polymerase II);GO:0001525(angiogenesis);GO:0001541(ovarian follicle development);GO:0001568(blood vessel development);GO:0001569(branching involved in blood vessel morphogenesis);GO:0001666(response to hypoxia);GO:0001701(in utero embryonic development);GO:0001822(kidney development);GO:0001934(positive regulation of protein phosphorylation);…	01521(EGFR tyrosine kinase inhibitor resistance);04010(MAPK signaling pathway);04014(Ras signaling pathway);04015(Rap1 signaling pathway);04066(HIF-1 signaling pathway);04151(PI3K-Akt signaling pathway);04370(VEGF signaling pathway);04510(Focal adhesion);04926(Relaxin signaling pathway);04933(AGE-RAGE signaling pathway in diabetic complications);05163(Human cytomegalovirus infection);05165(Human …	K05448	NA	NA	vascular endothelial growth factor A [Source:MGI Symbol;Acc:MGI:103178]	protein_coding;retained_intron	R_MMU_4420097(VEGFA_VEGFR2_Pathway);R_MMU_109582(Hemostasis);R_MMU_194313(VEGF_ligand_receptor_interactions);R_MMU_76002(Platelet_activation,_signaling_and_aggregation);R_MMU_114608(Platelet_degranulation);R_MMU_194138(Signaling_by_VEGF);R_MMU_9006934(Signaling_by_Receptor_Tyrosine_Kinases);R_MMU_162582(Signal_Transduction);R_MMU_76005(Response_to_elevated_platelet_cytosolic_Ca2+);R_MMU_5218921(V…	0.519428	-0.945006	4.19249e-10	1.3547e-07
ENSMUSG00000031880	Rrad	56437	ENSMUST00000034351;ENSMUST00000212163	GO:0000166(nucleotide binding);GO:0003924(GTPase activity);GO:0005525(GTP binding);GO:0007165(signal transduction);GO:0016020(membrane);GO:1901841(regulation of high voltage-gated calcium channel activity);GO:1901842(negative regulation of high voltage-gated calcium channel activity);GO:1901842(negative regulation of high voltage-gated calcium channel activity)	NA	K07845	NA	NA	Ras-related associated with diabetes [Source:MGI Symbol;Acc:MGI:1930943]	protein_coding	NA	2.97837	1.57452	4.19785e-10	1.3547e-07
ENSMUSG00000018339	Gpx3	14778	ENSMUST00000082430;ENSMUST00000149324;ENSMUST00000125094	GO:0004601(peroxidase activity);GO:0004602(glutathione peroxidase activity);GO:0005576(extracellular region);GO:0005615(extracellular space);GO:0006749(glutathione metabolic process);GO:0006979(response to oxidative stress);GO:0008430(selenium binding);GO:0016491(oxidoreductase activity);GO:0042744(hydrogen peroxide catabolic process);GO:0042802(identical protein binding);GO:0055114(oxidation-red…	00480(Glutathione metabolism);00590(Arachidonic acid metabolism);04918(Thyroid hormone synthesis);04918(Thyroid hormone synthesis)	K00432	EC:1.11.1.9	NA	glutathione peroxidase 3 [Source:MGI Symbol;Acc:MGI:105102]	protein_coding	R_MMU_9711123(Cellular_response_to_chemical_stress);R_MMU_2262752(Cellular_responses_to_stress);R_MMU_8953897(Cellular_responses_to_external_stimuli);R_MMU_3299685(Detoxification_of_Reactive_Oxygen_Species)	3.1859	1.6717	4.35193e-10	1.39066e-07
ENSMUSG00000050334	C130071C03Rik	320203	ENSMUST00000131907;ENSMUST00000182701	NA	NA	NA	NA	NA	RIKEN cDNA C130071C03 gene [Source:MGI Symbol;Acc:MGI:2443574]	lincRNA	NA	1599.02	10.643	4.55708e-10	1.43964e-07
ENSMUSG00000032135	Mcam	84004	ENSMUST00000034650;ENSMUST00000149241;ENSMUST00000132490;ENSMUST00000216002;ENSMUST00000147836;ENSMUST00000098852	GO:0001525(angiogenesis);GO:0003094(glomerular filtration);GO:0005615(extracellular space);GO:0005634(nucleus);GO:0005886(plasma membrane);GO:0007155(cell adhesion);GO:0007157(heterophilic cell-cell adhesion via plasma membrane cell adhesion molecules);GO:0009897(external side of plasma membrane);GO:0016020(membrane);GO:0016021(integral component of membrane);GO:0030335(positive regulation of cel…	NA	K06534	NA	NA	melanoma cell adhesion molecule [Source:MGI Symbol;Acc:MGI:1933966]	protein_coding;nonsense_mediated_decay;retained_intron	R_MMU_8980692(RHOA_GTPase_cycle);R_MMU_9013405(RHOD_GTPase_cycle);R_MMU_9013423(RAC3_GTPase_cycle);R_MMU_9012999(RHO_GTPase_cycle);R_MMU_9013404(RAC2_GTPase_cycle);R_MMU_9035034(RHOF_GTPase_cycle);R_MMU_9013106(RHOC_GTPase_cycle);R_MMU_9013026(RHOB_GTPase_cycle);R_MMU_9716542(Signaling_by_Rho_GTPases,_Miro_GTPases_and_RHOBTB3);R_MMU_194315(Signaling_by_Rho_GTPases);R_MMU_162582(Signal_Transductio…	0.529621	-0.916968	4.59356e-10	1.43964e-07
ENSMUSG00000022033	Pbk	52033	ENSMUST00000022612;ENSMUST00000152130;ENSMUST00000139644	GO:0000165(MAPK cascade);GO:0000166(nucleotide binding);GO:0000187(activation of MAPK activity);GO:0000278(mitotic cell cycle);GO:0001933(negative regulation of protein phosphorylation);GO:0004672(protein kinase activity);GO:0004674(protein serine/threonine kinase activity);GO:0004708(MAP kinase kinase activity);GO:0005524(ATP binding);GO:0005634(nucleus);GO:0006468(protein phosphorylation);GO:00…	NA	K08865	EC:2.7.12.2	NA	PDZ binding kinase [Source:MGI Symbol;Acc:MGI:1289156]	protein_coding;processed_transcript	NA	0.639259	-0.645528	5.07864e-10	1.57651e-07
ENSMUSG00000024593	Megf10	70417	ENSMUST00000075770;ENSMUST00000139892	GO:0001849(complement component C1q complex binding);GO:0001891(phagocytic cup);GO:0005044(scavenger receptor activity);GO:0005112(Notch binding);GO:0005515(protein binding);GO:0005886(plasma membrane);GO:0006909(phagocytosis);GO:0007155(cell adhesion);GO:0007517(muscle organ development);GO:0014719(skeletal muscle satellite cell activation);GO:0014816(skeletal muscle satellite cell differentiati…	NA	NA	NA	NA	multiple EGF-like-domains 10 [Source:MGI Symbol;Acc:MGI:2685177]	protein_coding	NA	0.498626	-1.00397	6.98812e-10	2.14878e-07
ENSMUSG00000074457	S100a16	67860	ENSMUST00000098911;ENSMUST00000098910;ENSMUST00000107333;ENSMUST00000107331;ENSMUST00000150833;ENSMUST00000107334	GO:0005509(calcium ion binding);GO:0005615(extracellular space);GO:0005634(nucleus);GO:0005730(nucleolus);GO:0005737(cytoplasm);GO:0005829(cytosol);GO:0005886(plasma membrane);GO:0042802(identical protein binding);GO:0042803(protein homodimerization activity);GO:0046872(metal ion binding);GO:0051592(response to calcium ion);GO:0051592(response to calcium ion)	NA	NA	NA	NA	S100 calcium binding protein A16 [Source:MGI Symbol;Acc:MGI:1915110]	protein_coding	NA	1.94901	0.962744	8.18229e-10	2.47626e-07
ENSMUSG00000023940	Sgo1	72415	ENSMUST00000024736;ENSMUST00000144474;ENSMUST00000146019	GO:0000070(mitotic sister chromatid segregation);GO:0000775(chromosome, centromeric region);GO:0000776(kinetochore);GO:0000777(condensed chromosome kinetochore);GO:0000779(condensed chromosome, centromeric region);GO:0000780(condensed nuclear chromosome, centromeric region);GO:0000922(spindle pole);GO:0005634(nucleus);GO:0005654(nucleoplasm);GO:0005694(chromosome);GO:0005737(cytoplasm);GO:0005813…	04114(Oocyte meiosis);04114(Oocyte meiosis)	K11580	NA	NA	shugoshin 1 [Source:MGI Symbol;Acc:MGI:1919665]	protein_coding;processed_transcript	R_MMU_69620(Cell_Cycle_Checkpoints);R_MMU_9648025(EML4_and_NUDC_in_mitotic_spindle_formation);R_MMU_2467813(Separation_of_Sister_Chromatids);R_MMU_1640170(Cell_Cycle);R_MMU_141444(Amplification__of_signal_from_unattached__kinetochores_via_a_MAD2__inhibitory_signal);R_MMU_5663220(RHO_GTPases_Activate_Formins);R_MMU_69278(Cell_Cycle,_Mitotic);R_MMU_2500257(Resolution_of_Sister_Chromatid_Cohesion);R…	0.541325	-0.885433	8.20508e-10	2.47626e-07
ENSMUSG00000038379	Ttk	22137	ENSMUST00000070326;ENSMUST00000188445;ENSMUST00000186277;ENSMUST00000191484;ENSMUST00000189727;ENSMUST00000185913	GO:0000166(nucleotide binding);GO:0000776(kinetochore);GO:0004672(protein kinase activity);GO:0004674(protein serine/threonine kinase activity);GO:0004712(protein serine/threonine/tyrosine kinase activity);GO:0004713(protein tyrosine kinase activity);GO:0005515(protein binding);GO:0005524(ATP binding);GO:0005634(nucleus);GO:0005737(cytoplasm);GO:0005819(spindle);GO:0006468(protein phosphorylation…	04110(Cell cycle);04110(Cell cycle)	K08866	EC:2.7.12.1	NA	Ttk protein kinase [Source:MGI Symbol;Acc:MGI:1194921]	protein_coding;retained_intron;processed_transcript	NA	0.616886	-0.696924	8.62792e-10	2.57998e-07
ENSMUSG00000107705	Gm45062		ENSMUST00000162564	NA	NA	NA	NA	NA	predicted gene 45062 [Source:MGI Symbol;Acc:MGI:5753638]	nonsense_mediated_decay	NA	9361.21	13.1925	1.01561e-09	3.00934e-07
ENSMUSG00000039745	Htatip2	53415	ENSMUST00000208048;ENSMUST00000207895;ENSMUST00000085272	GO:0001525(angiogenesis);GO:0004674(protein serine/threonine kinase activity);GO:0005634(nucleus);GO:0005635(nuclear envelope);GO:0005737(cytoplasm);GO:0005829(cytosol);GO:0006915(apoptotic process);GO:0007275(multicellular organism development);GO:0016491(oxidoreductase activity);GO:0016620(oxidoreductase activity, acting on the aldehyde or oxo group of donors, NAD or NADP as acceptor);GO:003015…	NA	K17290	EC:1.1.1.-	NA	HIV-1 Tat interactive protein 2 [Source:MGI Symbol;Acc:MGI:1859271]	retained_intron;protein_coding	NA	0.267791	-1.90082	1.04867e-09	3.07931e-07
ENSMUSG00000029414	Kntc1	208628	ENSMUST00000031366;ENSMUST00000197002;ENSMUST00000197265;ENSMUST00000197665;ENSMUST00000198716;ENSMUST00000198841;ENSMUST00000199838	GO:0000775(chromosome, centromeric region);GO:0000776(kinetochore);GO:0000777(condensed chromosome kinetochore);GO:0000922(spindle pole);GO:0003674(molecular_function);GO:0005515(protein binding);GO:0005634(nucleus);GO:0005694(chromosome);GO:0005737(cytoplasm);GO:0005819(spindle);GO:0005828(kinetochore microtubule);GO:0005829(cytosol);GO:0005856(cytoskeleton);GO:0005886(plasma membrane);GO:000704…	NA	K11577	NA	NA	kinetochore associated 1 [Source:MGI Symbol;Acc:MGI:2673709]	protein_coding;retained_intron;nonsense_mediated_decay;processed_transcript	R_MMU_69620(Cell_Cycle_Checkpoints);R_MMU_9648025(EML4_and_NUDC_in_mitotic_spindle_formation);R_MMU_2467813(Separation_of_Sister_Chromatids);R_MMU_1640170(Cell_Cycle);R_MMU_141444(Amplification__of_signal_from_unattached__kinetochores_via_a_MAD2__inhibitory_signal);R_MMU_5663220(RHO_GTPases_Activate_Formins);R_MMU_69278(Cell_Cycle,_Mitotic);R_MMU_2500257(Resolution_of_Sister_Chromatid_Cohesion);R…	0.581049	-0.783267	1.12539e-09	3.27508e-07
ENSMUSG00000004885	Crabp2	12904	ENSMUST00000005019;ENSMUST00000163040	GO:0001972(retinoic acid binding);GO:0005634(nucleus);GO:0005654(nucleoplasm);GO:0005737(cytoplasm);GO:0005783(endoplasmic reticulum);GO:0005829(cytosol);GO:0008289(lipid binding);GO:0016918(retinal binding);GO:0019841(retinol binding);GO:0030332(cyclin binding);GO:0035115(embryonic forelimb morphogenesis);GO:0042573(retinoic acid metabolic process);GO:0048385(regulation of retinoic acid receptor…	NA	K17289	NA	NA	cellular retinoic acid binding protein II [Source:MGI Symbol;Acc:MGI:88491]	protein_coding;retained_intron	R_MMU_9006931(Signaling_by_Nuclear_Receptors);R_MMU_162582(Signal_Transduction);R_MMU_5362517(Signaling_by_Retinoic_Acid)	1.99513	0.996484	1.23492e-09	3.56204e-07
ENSMUSG00000024054	Smchd1	74355	ENSMUST00000127430;ENSMUST00000182107;ENSMUST00000183046;ENSMUST00000182049;ENSMUST00000136071;ENSMUST00000233872;ENSMUST00000182205;ENSMUST00000147111;ENSMUST00000138193;ENSMUST00000233839;ENSMUST00000232914;ENSMUST00000182747	GO:0000784(nuclear chromosome, telomeric region);GO:0001740(Barr body);GO:0003677(DNA binding);GO:0005515(protein binding);GO:0005524(ATP binding);GO:0005694(chromosome);GO:0006281(DNA repair);GO:0006302(double-strand break repair);GO:0006325(chromatin organization);GO:0006974(cellular response to DNA damage stimulus);GO:0009048(dosage compensation by inactivation of X chromosome);GO:0016787(hydr…	NA	K23113	NA	NA	SMC hinge domain containing 1 [Source:MGI Symbol;Acc:MGI:1921605]	protein_coding;retained_intron;nonsense_mediated_decay;processed_transcript	NA	0.656222	-0.607745	1.30972e-09	3.74465e-07
ENSMUSG00000048489	Depp1	213393	ENSMUST00000067354;ENSMUST00000178241;ENSMUST00000204555	GO:0003674(molecular_function);GO:0005737(cytoplasm);GO:0005739(mitochondrion);GO:0005777(peroxisome);GO:0006914(autophagy);GO:0010506(regulation of autophagy);GO:0043231(intracellular membrane-bounded organelle);GO:0043231(intracellular membrane-bounded organelle)	NA	NA	NA	NA	DEPP1 autophagy regulator [Source:MGI Symbol;Acc:MGI:1918730]	protein_coding	NA	6.28531	2.65198	1.52528e-09	4.32303e-07
ENSMUSG00000003809	Gcdh	270076	ENSMUST00000109745;ENSMUST00000003907;ENSMUST00000128023;ENSMUST00000139180;ENSMUST00000136462;ENSMUST00000142748	GO:0000062(fatty-acyl-CoA binding);GO:0003995(acyl-CoA dehydrogenase activity);GO:0004361(glutaryl-CoA dehydrogenase activity);GO:0005739(mitochondrion);GO:0005743(mitochondrial inner membrane);GO:0005759(mitochondrial matrix);GO:0006568(tryptophan metabolic process);GO:0006637(acyl-CoA metabolic process);GO:0016491(oxidoreductase activity);GO:0016627(oxidoreductase activity, acting on the CH-CH …	00071(Fatty acid degradation);00310(Lysine degradation);00380(Tryptophan metabolism);00380(Tryptophan metabolism)	K00252	EC:1.3.8.6	NA	glutaryl-Coenzyme A dehydrogenase [Source:MGI Symbol;Acc:MGI:104541]	protein_coding;retained_intron	R_MMU_1430728(Metabolism);R_MMU_71291(Metabolism_of_amino_acids_and_derivatives);R_MMU_71064(Lysine_catabolism)	1.83768	0.877887	1.68888e-09	4.74545e-07
ENSMUSG00000014905	Dnajb9	27362	ENSMUST00000015049;ENSMUST00000220421	GO:0002377(immunoglobulin production);GO:0005515(protein binding);GO:0005730(nucleolus);GO:0005737(cytoplasm);GO:0005783(endoplasmic reticulum);GO:0005788(endoplasmic reticulum lumen);GO:0006986(response to unfolded protein);GO:0030183(B cell differentiation);GO:0030433(ubiquitin-dependent ERAD pathway);GO:0030544(Hsp70 protein binding);GO:0034976(response to endoplasmic reticulum stress);GO:0051…	NA	K09515	NA	NA	DnaJ heat shock protein family (Hsp40) member B9 [Source:MGI Symbol;Acc:MGI:1351618]	protein_coding	NA	1.85462	0.891122	1.7534e-09	4.88463e-07
ENSMUSG00000040483	Xaf1	327959	ENSMUST00000142921;ENSMUST00000146233;ENSMUST00000140842;ENSMUST00000094041;ENSMUST00000151440	GO:0005634(nucleus);GO:0005654(nucleoplasm);GO:0005737(cytoplasm);GO:0005739(mitochondrion);GO:0006915(apoptotic process);GO:0007005(mitochondrion organization);GO:0031333(negative regulation of protein-containing complex assembly);GO:0035456(response to interferon-beta);GO:0046872(metal ion binding);GO:0046872(metal ion binding)	NA	NA	NA	NA	XIAP associated factor 1 [Source:MGI Symbol;Acc:MGI:3772572]	retained_intron;protein_coding;nonsense_mediated_decay	NA	4.11821	2.04202	1.92771e-09	5.32471e-07
ENSMUSG00000024807	Syvn1	74126	ENSMUST00000235478;ENSMUST00000134667;ENSMUST00000138532;ENSMUST00000129081;ENSMUST00000144328;ENSMUST00000142101	GO:0000836(Hrd1p ubiquitin ligase complex);GO:0000839(Hrd1p ubiquitin ligase ERAD-L complex);GO:0005654(nucleoplasm);GO:0005783(endoplasmic reticulum);GO:0005789(endoplasmic reticulum membrane);GO:0005790(smooth endoplasmic reticulum);GO:0006511(ubiquitin-dependent protein catabolic process);GO:0016020(membrane);GO:0016021(integral component of membrane);GO:0016567(protein ubiquitination);GO:0016…	04120(Ubiquitin mediated proteolysis);04141(Protein processing in endoplasmic reticulum);04141(Protein processing in endoplasmic reticulum)	K10601	EC:2.3.2.27	NA	synovial apoptosis inhibitor 1, synoviolin [Source:MGI Symbol;Acc:MGI:1921376]	retained_intron;protein_coding	NA	1.72255	0.784547	1.97987e-09	5.42286e-07
ENSMUSG00000023982	Guca1a	14913	ENSMUST00000059348	GO:0001750(photoreceptor outer segment);GO:0001917(photoreceptor inner segment);GO:0005509(calcium ion binding);GO:0007601(visual perception);GO:0007602(phototransduction);GO:0008048(calcium sensitive guanylate cyclase activator activity);GO:0010753(positive regulation of cGMP-mediated signaling);GO:0016020(membrane);GO:0030249(guanylate cyclase regulator activity);GO:0031282(regulation of guanyl…	04744(Phototransduction)	K08328	NA	NA	guanylate cyclase activator 1a (retina) [Source:MGI Symbol;Acc:MGI:102770]	protein_coding	R_MMU_2514856(The_phototransduction_cascade);R_MMU_9709957(Sensory_Perception);R_MMU_2187338(Visual_phototransduction);R_MMU_2514859(Inactivation,_recovery_and_regulation_of_the_phototransduction_cascade)	0.000225711	-12.1132	2.07916e-09	5.64734e-07
ENSMUSG00000021697	Depdc1b	218581	ENSMUST00000051594;ENSMUST00000163307;ENSMUST00000172402;ENSMUST00000167413;ENSMUST00000168037	GO:0003674(molecular_function);GO:0005096(GTPase activator activity);GO:0007165(signal transduction);GO:0016477(cell migration);GO:0030177(positive regulation of Wnt signaling pathway);GO:0035556(intracellular signal transduction);GO:0043547(positive regulation of GTPase activity);GO:0043547(positive regulation of GTPase activity)	NA	NA	NA	NA	DEP domain containing 1B [Source:MGI Symbol;Acc:MGI:2145425]	protein_coding;nonsense_mediated_decay;retained_intron;processed_transcript	R_MMU_8980692(RHOA_GTPase_cycle);R_MMU_9013405(RHOD_GTPase_cycle);R_MMU_9013423(RAC3_GTPase_cycle);R_MMU_9012999(RHO_GTPase_cycle);R_MMU_9696270(RND2_GTPase_cycle);R_MMU_9013409(RHOJ_GTPase_cycle);R_MMU_9013404(RAC2_GTPase_cycle);R_MMU_9696273(RND1_GTPase_cycle);R_MMU_9013424(RHOV_GTPase_cycle);R_MMU_9035034(RHOF_GTPase_cycle);R_MMU_9013420(RHOU_GTPase_cycle);R_MMU_9013106(RHOC_GTPase_cycle);R_MM…	0.502418	-0.993041	2.4578e-09	6.62061e-07
ENSMUSG00000038508	Gdf15	23886	ENSMUST00000003808;ENSMUST00000110103	GO:0000187(activation of MAPK activity);GO:0002023(reduction of food intake in response to dietary excess);GO:0005125(cytokine activity);GO:0005576(extracellular region);GO:0005615(extracellular space);GO:0005634(nucleus);GO:0005737(cytoplasm);GO:0005794(Golgi apparatus);GO:0008083(growth factor activity);GO:0010862(positive regulation of pathway-restricted SMAD protein phosphorylation);GO:003050…	04060(Cytokine-cytokine receptor interaction);04060(Cytokine-cytokine receptor interaction)	K05504	NA	NA	growth differentiation factor 15 [Source:MGI Symbol;Acc:MGI:1346047]	protein_coding	NA	0.197888	-2.33724	2.60957e-09	6.97183e-07
ENSMUSG00000021763	BC067074		ENSMUST00000136755;ENSMUST00000078163	GO:0003674(molecular_function);GO:0016020(membrane);GO:0016021(integral component of membrane);GO:0016021(integral component of membrane)	NA	NA	NA	NA	cDNA sequence BC067074 [Source:MGI Symbol;Acc:MGI:3040697]	protein_coding	NA	9.64113	3.2692	3.02625e-09	8.01932e-07
ENSMUSG00000060572	Mfap2	17150	ENSMUST00000071977;ENSMUST00000124506	GO:0001527(microfibril);GO:0005576(extracellular region);GO:0048048(embryonic eye morphogenesis);GO:0048050(post-embryonic eye morphogenesis);GO:0048050(post-embryonic eye morphogenesis)	NA	NA	NA	NA	microfibrillar-associated protein 2 [Source:MGI Symbol;Acc:MGI:99559]	protein_coding;processed_transcript	R_MMU_2129379(Molecules_associated_with_elastic_fibres);R_MMU_1474244(Extracellular_matrix_organization);R_MMU_1566948(Elastic_fibre_formation)	6.00686	2.58661	3.17928e-09	8.33623e-07
ENSMUSG00000027249	F2	14061,8458	ENSMUST00000028681;ENSMUST00000153182	GO:0001530(lipopolysaccharide binding);GO:0001934(positive regulation of protein phosphorylation);GO:0004252(serine-type endopeptidase activity);GO:0005102(signaling receptor binding);GO:0005509(calcium ion binding);GO:0005515(protein binding);GO:0005576(extracellular region);GO:0005615(extracellular space);GO:0006508(proteolysis);GO:0006953(acute-phase response);GO:0007166(cell surface receptor …	04072(Phospholipase D signaling pathway);04080(Neuroactive ligand-receptor interaction);04610(Complement and coagulation cascades);04611(Platelet activation);04810(Regulation of actin cytoskeleton);05200(Pathways in cancer);05200(Pathways in cancer)	K01313	EC:3.4.21.5	NA	coagulation factor II [Source:MGI Symbol;Acc:MGI:88380]	protein_coding;processed_transcript	R_MMU_977606(Regulation_of_Complement_cascade);R_MMU_373076(Class_A/1_(Rhodopsin_like_receptors));R_MMU_159763(Transport_of_gamma_carboxylated_protein_precursors_from_the_endoplasmic_reticulum_to_the_Golgi_apparatus);R_MMU_76009(Platelet_Aggregation_(Plug_Formation));R_MMU_456926(Thrombin_signalling_through_proteinase_activated_receptors_(PARs));R_MMU_159782(Removal_of_aminoterminal_propeptides_f…	83.5989	6.38541	3.20544e-09	8.33623e-07
ENSMUSG00000030157	Clec2d	93694	ENSMUST00000032260	GO:0004888(transmembrane signaling receptor activity);GO:0005515(protein binding);GO:0005886(plasma membrane);GO:0005887(integral component of plasma membrane);GO:0006968(cellular defense response);GO:0009897(external side of plasma membrane);GO:0016020(membrane);GO:0016021(integral component of membrane);GO:0030246(carbohydrate binding);GO:0042270(protection from natural killer cell mediated cyt…	NA	NA	NA	NA	C-type lectin domain family 2, member d [Source:MGI Symbol;Acc:MGI:2135589]	protein_coding	NA	2.50842	1.32678	3.22257e-09	8.33623e-07
ENSMUSG00000025172	Ankrd2	56642	ENSMUST00000026172;ENSMUST00000238137	GO:0000122(negative regulation of transcription by RNA polymerase II);GO:0000791(euchromatin);GO:0001817(regulation of cytokine production);GO:0003682(chromatin binding);GO:0005515(protein binding);GO:0005634(nucleus);GO:0005737(cytoplasm);GO:0005829(cytosol);GO:0006357(regulation of transcription by RNA polymerase II);GO:0010832(negative regulation of myotube differentiation);GO:0016605(PML body…	NA	K21434	NA	NA	ankyrin repeat domain 2 (stretch responsive muscle) [Source:MGI Symbol;Acc:MGI:1861447]	protein_coding	NA	27.8841	4.80137	3.51901e-09	9.00228e-07
ENSMUSG00000000037	Scml2	107815	ENSMUST00000074802;ENSMUST00000124775;ENSMUST00000077375;ENSMUST00000112345;ENSMUST00000101113;ENSMUST00000238361;ENSMUST00000238603;ENSMUST00000087090	GO:0000790(nuclear chromatin);GO:0001741(XY body);GO:0003682(chromatin binding);GO:0005515(protein binding);GO:0005634(nucleus);GO:0006355(regulation of transcription, DNA-templated);GO:0006915(apoptotic process);GO:0034613(cellular protein localization);GO:0036353(histone H2A-K119 monoubiquitination);GO:0042393(histone binding);GO:0045892(negative regulation of transcription, DNA-templated);GO:0…	NA	K11465	NA	NA	Scm polycomb group protein like 2 [Source:MGI Symbol;Acc:MGI:1340042]	protein_coding;processed_transcript	NA	0.129005	-2.9545	3.53529e-09	9.00228e-07
ENSMUSG00000031543	Ank1	11733	ENSMUST00000118733;ENSMUST00000123418;ENSMUST00000121802;ENSMUST00000121075;ENSMUST00000033947;ENSMUST00000135206;ENSMUST00000117296;ENSMUST00000173248;ENSMUST00000084038;ENSMUST00000117270;ENSMUST00000130311;ENSMUST00000141784;ENSMUST00000110688;ENSMUST00000117662	GO:0005515(protein binding);GO:0005634(nucleus);GO:0005737(cytoplasm);GO:0005856(cytoskeleton);GO:0005886(plasma membrane);GO:0006779(porphyrin-containing compound biosynthetic process);GO:0006888(endoplasmic reticulum to Golgi vesicle-mediated transport);GO:0007165(signal transduction);GO:0008093(cytoskeletal adaptor activity);GO:0009898(cytoplasmic side of plasma membrane);GO:0010638(positive r…	05205(Proteoglycans in cancer);05205(Proteoglycans in cancer)	K10380	NA	NA	ankyrin 1, erythroid [Source:MGI Symbol;Acc:MGI:88024]	protein_coding;nonsense_mediated_decay;retained_intron	R_MMU_5653656(Vesicle_mediated_transport);R_MMU_373760(L1CAM_interactions);R_MMU_199977(ER_to_Golgi_Anterograde_Transport);R_MMU_948021(Transport_to_the_Golgi_and_subsequent_modification);R_MMU_597592(Post_translational_protein_modification);R_MMU_392499(Metabolism_of_proteins);R_MMU_446203(Asparagine_N_linked_glycosylation);R_MMU_199991(Membrane_Trafficking);R_MMU_422475(Axon_guidance);R_MMU_445…	1.72639	0.787761	3.58787e-09	9.06534e-07
ENSMUSG00000024542	Cep192	70799	ENSMUST00000025425;ENSMUST00000224921;ENSMUST00000224387;ENSMUST00000223571;ENSMUST00000225303;ENSMUST00000224817;ENSMUST00000225589;ENSMUST00000225681;ENSMUST00000225677;ENSMUST00000225580;ENSMUST00000223715;ENSMUST00000225077	GO:0000242(pericentriolar material);GO:0005737(cytoplasm);GO:0005813(centrosome);GO:0005814(centriole);GO:0005829(cytosol);GO:0007020(microtubule nucleation);GO:0007094(mitotic spindle assembly checkpoint);GO:0009617(response to bacterium);GO:0010923(negative regulation of phosphatase activity);GO:0019902(phosphatase binding);GO:0046599(regulation of centriole replication);GO:0046605(regulation o…	NA	K16725	NA	NA	centrosomal protein 192 [Source:MGI Symbol;Acc:MGI:1918049]	protein_coding;retained_intron;nonsense_mediated_decay	R_MMU_380287(Centrosome_maturation);R_MMU_380259(Loss_of_Nlp_from_mitotic_centrosomes);R_MMU_2565942(Regulation_of_PLK1_Activity_at_G2/M_Transition);R_MMU_1640170(Cell_Cycle);R_MMU_5617833(Cilium_Assembly);R_MMU_380270(Recruitment_of_mitotic_centrosome_proteins_and_complexes);R_MMU_5620912(Anchoring_of_the_basal_body_to_the_plasma_membrane);R_MMU_380284(Loss_of_proteins_required_for_interphase_mi…	0.66242	-0.594182	4.57524e-09	1.14712e-06
ENSMUSG00000033880	Lgals3bp	19039	ENSMUST00000043722;ENSMUST00000144529;ENSMUST00000127054;ENSMUST00000141459;ENSMUST00000106290	GO:0005044(scavenger receptor activity);GO:0005515(protein binding);GO:0005576(extracellular region);GO:0005615(extracellular space);GO:0006897(endocytosis);GO:0007155(cell adhesion);GO:0016020(membrane);GO:0016020(membrane)	NA	K17300	NA	NA	lectin, galactoside-binding, soluble, 3 binding protein [Source:MGI Symbol;Acc:MGI:99554]	protein_coding;processed_transcript	R_MMU_109582(Hemostasis);R_MMU_76002(Platelet_activation,_signaling_and_aggregation);R_MMU_114608(Platelet_degranulation);R_MMU_76005(Response_to_elevated_platelet_cytosolic_Ca2+)	1.93145	0.949681	4.91519e-09	1.22294e-06
ENSMUSG00000038963	Slco4a1	108115	ENSMUST00000038259;ENSMUST00000128367;ENSMUST00000138446;ENSMUST00000139902;ENSMUST00000038225	GO:0005515(protein binding);GO:0005886(plasma membrane);GO:0005887(integral component of plasma membrane);GO:0006811(ion transport);GO:0015347(sodium-independent organic anion transmembrane transporter activity);GO:0015349(thyroid hormone transmembrane transporter activity);GO:0016020(membrane);GO:0016021(integral component of membrane);GO:0022857(transmembrane transporter activity);GO:0042403(th…	NA	K14354	NA	NA	solute carrier organic anion transporter family, member 4a1 [Source:MGI Symbol;Acc:MGI:1351866]	protein_coding;retained_intron;processed_transcript	R_MMU_425407(SLC_mediated_transmembrane_transport);R_MMU_382551(Transport_of_small_molecules);R_MMU_879518(Transport_of_organic_anions);R_MMU_425397(Transport_of_vitamins,_nucleosides,_and_related_molecules)	0.0740768	-3.75483	4.98516e-09	1.22494e-06
ENSMUSG00000031725	Ces1f	234564	ENSMUST00000034178;ENSMUST00000156737;ENSMUST00000151261;ENSMUST00000133879;ENSMUST00000140026;ENSMUST00000124066	GO:0004771(sterol esterase activity);GO:0004806(triglyceride lipase activity);GO:0005615(extracellular space);GO:0005737(cytoplasm);GO:0005783(endoplasmic reticulum);GO:0005811(lipid droplet);GO:0005829(cytosol);GO:0016042(lipid catabolic process);GO:0016787(hydrolase activity);GO:0019626(short-chain fatty acid catabolic process);GO:0043231(intracellular membrane-bounded organelle);GO:0052689(car…	00983(Drug metabolism - other enzymes);00983(Drug metabolism - other enzymes)	K01044	EC:3.1.1.1	NA	carboxylesterase 1F [Source:MGI Symbol;Acc:MGI:2142687]	protein_coding;retained_intron;nonsense_mediated_decay	NA	5306.37	12.3735	5.02385e-09	1.22494e-06
ENSMUSG00000049775	Tmsb4x	19241	ENSMUST00000112172;ENSMUST00000112176;ENSMUST00000112175	GO:0003779(actin binding);GO:0003785(actin monomer binding);GO:0005515(protein binding);GO:0005634(nucleus);GO:0005737(cytoplasm);GO:0005829(cytosol);GO:0005856(cytoskeleton);GO:0007015(actin filament organization);GO:0014911(positive regulation of smooth muscle cell migration);GO:0030334(regulation of cell migration);GO:0042989(sequestering of actin monomers);GO:0045893(positive regulation of tr…	04810(Regulation of actin cytoskeleton);04810(Regulation of actin cytoskeleton)	K05764	NA	NA	thymosin, beta 4, X chromosome [Source:MGI Symbol;Acc:MGI:99510]	protein_coding	R_MMU_109582(Hemostasis);R_MMU_76002(Platelet_activation,_signaling_and_aggregation);R_MMU_114608(Platelet_degranulation);R_MMU_76005(Response_to_elevated_platelet_cytosolic_Ca2+)	0.585425	-0.772443	5.03596e-09	1.22494e-06
ENSMUSG00000032081	Apoc3	11814	ENSMUST00000034586;ENSMUST00000121916;ENSMUST00000145672;ENSMUST00000214729;ENSMUST00000118649	GO:0005576(extracellular region);GO:0006869(lipid transport);GO:0008289(lipid binding);GO:0042157(lipoprotein metabolic process);GO:0042157(lipoprotein metabolic process)	03320(PPAR signaling pathway);04979(Cholesterol metabolism);04979(Cholesterol metabolism)	K08759	NA	NA	apolipoprotein C-III [Source:MGI Symbol;Acc:MGI:88055]	protein_coding;processed_transcript	NA	27549.5	14.7497	6.5059e-09	1.57076e-06
ENSMUSG00000041351	Rap1gap	110351	ENSMUST00000097837;ENSMUST00000148054;ENSMUST00000141306;ENSMUST00000105835;ENSMUST00000123011;ENSMUST00000047243;ENSMUST00000139831;ENSMUST00000144059;ENSMUST00000156683;ENSMUST00000123134;ENSMUST00000151601	GO:0000139(Golgi membrane);GO:0005096(GTPase activator activity);GO:0005515(protein binding);GO:0005769(early endosome);GO:0005794(Golgi apparatus);GO:0005829(cytosol);GO:0016020(membrane);GO:0017016(Ras GTPase binding);GO:0022409(positive regulation of cell-cell adhesion);GO:0030424(axon);GO:0030425(dendrite);GO:0030695(GTPase regulator activity);GO:0042803(protein homodimerization activity);GO:…	04015(Rap1 signaling pathway);04015(Rap1 signaling pathway)	K17700	NA	NA	Rap1 GTPase-activating protein [Source:MGI Symbol;Acc:MGI:109338]	protein_coding;retained_intron;processed_transcript	R_MMU_168256(Immune_System);R_MMU_422475(Axon_guidance);R_MMU_392517(Rap1_signalling);R_MMU_1280218(Adaptive_Immune_System);R_MMU_8853659(RET_signaling);R_MMU_9675108(Nervous_system_development);R_MMU_1266738(Developmental_Biology)	2.07595	1.05377	6.66128e-09	1.59645e-06
ENSMUSG00000061878	Sphk1	20698	ENSMUST00000134834;ENSMUST00000063446;ENSMUST00000106386;ENSMUST00000106388;ENSMUST00000154034;ENSMUST00000150658;ENSMUST00000148185;ENSMUST00000063396;ENSMUST00000106387;ENSMUST00000145737;ENSMUST00000136526;ENSMUST00000239437;ENSMUST00000100201;ENSMUST00000155102;ENSMUST00000141798	GO:0000166(nucleotide binding);GO:0000287(magnesium ion binding);GO:0001568(blood vessel development);GO:0001727(lipid kinase activity);GO:0001934(positive regulation of protein phosphorylation);GO:0001956(positive regulation of neurotransmitter secretion);GO:0003376(sphingosine-1-phosphate receptor signaling pathway);GO:0003677(DNA binding);GO:0003951(NAD+ kinase activity);GO:0005516(calmodulin …	00600(Sphingolipid metabolism);04020(Calcium signaling pathway);04071(Sphingolipid signaling pathway);04072(Phospholipase D signaling pathway);04370(VEGF signaling pathway);04371(Apelin signaling pathway);04666(Fc gamma R-mediated phagocytosis);05152(Tuberculosis);05152(Tuberculosis)	K04718	EC:2.7.1.91	NA	sphingosine kinase 1 [Source:MGI Symbol;Acc:MGI:1316649]	retained_intron;protein_coding;processed_transcript	R_MMU_4420097(VEGFA_VEGFR2_Pathway);R_MMU_556833(Metabolism_of_lipids);R_MMU_1430728(Metabolism);R_MMU_1660661(Sphingolipid_de_novo_biosynthesis);R_MMU_9009391(Extra_nuclear_estrogen_signaling);R_MMU_9006931(Signaling_by_Nuclear_Receptors);R_MMU_390471(Association_of_TriC/CCT_with_target_proteins_during_biosynthesis);R_MMU_391251(Protein_folding);R_MMU_392499(Metabolism_of_proteins);R_MMU_390466(…	2.20036	1.13774	6.87678e-09	1.63607e-06
ENSMUSG00000036777	Anln	68743	ENSMUST00000040912;ENSMUST00000216897;ENSMUST00000215006;ENSMUST00000215486;ENSMUST00000217010;ENSMUST00000216793	GO:0000281(mitotic cytokinesis);GO:0000915(actomyosin contractile ring assembly);GO:0002244(hematopoietic progenitor cell differentiation);GO:0003779(actin binding);GO:0005634(nucleus);GO:0005654(nucleoplasm);GO:0005737(cytoplasm);GO:0005826(actomyosin contractile ring);GO:0005856(cytoskeleton);GO:0005938(cell cortex);GO:0007049(cell cycle);GO:0015629(actin cytoskeleton);GO:0017049(GTP-Rho bindin…	NA	K18621	NA	NA	anillin, actin binding protein [Source:MGI Symbol;Acc:MGI:1920174]	protein_coding;retained_intron	R_MMU_8980692(RHOA_GTPase_cycle);R_MMU_9012999(RHO_GTPase_cycle);R_MMU_9013106(RHOC_GTPase_cycle);R_MMU_9013026(RHOB_GTPase_cycle);R_MMU_9716542(Signaling_by_Rho_GTPases,_Miro_GTPases_and_RHOBTB3);R_MMU_194315(Signaling_by_Rho_GTPases);R_MMU_162582(Signal_Transduction)	0.659349	-0.600886	7.24388e-09	1.71092e-06
ENSMUSG00000109903	Gm28710	102640594	ENSMUST00000211738	GO:0005509(calcium ion binding);GO:0005886(plasma membrane);GO:0005887(integral component of plasma membrane);GO:0007155(cell adhesion);GO:0007156(homophilic cell adhesion via plasma membrane adhesion molecules);GO:0007605(sensory perception of sound);GO:0016020(membrane);GO:0016021(integral component of membrane);GO:0032420(stereocilium);GO:0048839(inner ear development)	NA	NA	NA	NA	predicted gene 28710 [Source:MGI Symbol;Acc:MGI:5579416]	protein_coding	NA	5.35862	2.42186	7.52463e-09	1.76445e-06
ENSMUSG00000005161	Prdx2	21672	ENSMUST00000005292;ENSMUST00000164807;ENSMUST00000109733;ENSMUST00000125893;ENSMUST00000143402;ENSMUST00000109734;ENSMUST00000138748;ENSMUST00000127215	GO:0000187(activation of MAPK activity);GO:0002536(respiratory burst involved in inflammatory response);GO:0004601(peroxidase activity);GO:0005515(protein binding);GO:0005737(cytoplasm);GO:0005739(mitochondrion);GO:0005829(cytosol);GO:0006979(response to oxidative stress);GO:0008379(thioredoxin peroxidase activity);GO:0008430(selenium binding);GO:0010310(regulation of hydrogen peroxide metabolic …	NA	NA	NA	NA	peroxiredoxin 2 [Source:MGI Symbol;Acc:MGI:109486]	protein_coding;retained_intron	R_MMU_9711123(Cellular_response_to_chemical_stress);R_MMU_2262752(Cellular_responses_to_stress);R_MMU_73857(RNA_Polymerase_II_Transcription);R_MMU_212436(Generic_Transcription_Pathway);R_MMU_8953897(Cellular_responses_to_external_stimuli);R_MMU_3700989(Transcriptional_Regulation_by_TP53);R_MMU_5628897(TP53_Regulates_Metabolic_Genes);R_MMU_74160(Gene_expression_(Transcription));R_MMU_3299685(Detox…	1.71944	0.781941	7.60858e-09	1.77139e-06
ENSMUSG00000020646	Mboat2	67216	ENSMUST00000221952;ENSMUST00000110942;ENSMUST00000222198	GO:0005783(endoplasmic reticulum);GO:0006629(lipid metabolic process);GO:0006644(phospholipid metabolic process);GO:0008654(phospholipid biosynthetic process);GO:0016020(membrane);GO:0016021(integral component of membrane);GO:0016740(transferase activity);GO:0016746(transferase activity, transferring acyl groups);GO:0030258(lipid modification);GO:0047184(1-acylglycerophosphocholine O-acyltransfer…	00561(Glycerolipid metabolism);00564(Glycerophospholipid metabolism);00564(Glycerophospholipid metabolism)	K13517	2.3.1.-;EC:2.3.1.51	NA	membrane bound O-acyltransferase domain containing 2 [Source:MGI Symbol;Acc:MGI:1914466]	protein_coding	R_MMU_556833(Metabolism_of_lipids);R_MMU_1430728(Metabolism);R_MMU_1483257(Phospholipid_metabolism);R_MMU_1482788(Acyl_chain_remodelling_of_PC);R_MMU_1482839(Acyl_chain_remodelling_of_PE);R_MMU_1483206(Glycerophospholipid_biosynthesis)	6.63467	2.73002	7.79379e-09	1.80164e-06
ENSMUSG00000041117	Ccdc8	434130	ENSMUST00000094805	GO:0000226(microtubule cytoskeleton organization);GO:0005654(nucleoplasm);GO:0005737(cytoplasm);GO:0005813(centrosome);GO:0005815(microtubule organizing center);GO:0005829(cytosol);GO:0005856(cytoskeleton);GO:0005886(plasma membrane);GO:0007088(regulation of mitotic nuclear division);GO:0010923(negative regulation of phosphatase activity);GO:1990393(3M complex)	NA	K17561	NA	NA	coiled-coil domain containing 8 [Source:MGI Symbol;Acc:MGI:3612184]	protein_coding	R_MMU_8951664(Neddylation);R_MMU_597592(Post_translational_protein_modification);R_MMU_392499(Metabolism_of_proteins)	2.49577	1.31948	8.30408e-09	1.90608e-06
ENSMUSG00000032085	Tagln	21345	ENSMUST00000034590;ENSMUST00000216035;ENSMUST00000215509	GO:0005515(protein binding);GO:0005737(cytoplasm);GO:0030855(epithelial cell differentiation);GO:0051015(actin filament binding);GO:0051015(actin filament binding)	NA	NA	NA	NA	transgelin [Source:MGI Symbol;Acc:MGI:106012]	protein_coding;retained_intron	NA	0.373728	-1.41994	8.42198e-09	1.91962e-06
ENSMUSG00000079363	Gbp4	17472	ENSMUST00000196204;ENSMUST00000198278;ENSMUST00000199629;ENSMUST00000100962;ENSMUST00000196677;ENSMUST00000197799	GO:0000122(negative regulation of transcription by RNA polymerase II);GO:0001933(negative regulation of protein phosphorylation);GO:0003924(GTPase activity);GO:0005515(protein binding);GO:0005525(GTP binding);GO:0020005(symbiont-containing vacuole membrane);GO:0031397(negative regulation of protein ubiquitination);GO:0031410(cytoplasmic vesicle);GO:0032687(negative regulation of interferon-alpha …	NA	K20908	NA	NA	guanylate binding protein 4 [Source:MGI Symbol;Acc:MGI:97072]	nonsense_mediated_decay;retained_intron;protein_coding	NA	5.13637	2.36075	1.01411e-08	2.29542e-06
ENSMUSG00000034906	Ncaph	215387	ENSMUST00000110387;ENSMUST00000152806;ENSMUST00000177191;ENSMUST00000156625;ENSMUST00000146142	GO:0000796(condensin complex);GO:0000799(nuclear condensin complex);GO:0003682(chromatin binding);GO:0005634(nucleus);GO:0005654(nucleoplasm);GO:0005694(chromosome);GO:0005737(cytoplasm);GO:0005829(cytosol);GO:0007049(cell cycle);GO:0007076(mitotic chromosome condensation);GO:0007143(female meiotic nuclear division);GO:0010032(meiotic chromosome condensation);GO:0030261(chromosome condensation);G…	NA	K06676	NA	NA	non-SMC condensin I complex, subunit H [Source:MGI Symbol;Acc:MGI:2444777]	protein_coding;retained_intron;processed_transcript	R_MMU_1640170(Cell_Cycle);R_MMU_69278(Cell_Cycle,_Mitotic);R_MMU_2514853(Condensation_of_Prometaphase_Chromosomes);R_MMU_68886(M_Phase);R_MMU_68877(Mitotic_Prometaphase)	0.684443	-0.546997	1.06311e-08	2.38973e-06
ENSMUSG00000049511	Htr1b	15551	ENSMUST00000183482;ENSMUST00000051005	GO:0002031(G protein-coupled receptor internalization);GO:0004930(G protein-coupled receptor activity);GO:0004993(G protein-coupled serotonin receptor activity);GO:0005737(cytoplasm);GO:0005886(plasma membrane);GO:0005887(integral component of plasma membrane);GO:0007165(signal transduction);GO:0007186(G protein-coupled receptor signaling pathway);GO:0007187(G protein-coupled receptor signaling p…	04024(cAMP signaling pathway);04080(Neuroactive ligand-receptor interaction);04726(Serotonergic synapse);04742(Taste transduction);04742(Taste transduction)	K04153	NA	NA	5-hydroxytryptamine (serotonin) receptor 1B [Source:MGI Symbol;Acc:MGI:96274]	protein_coding	R_MMU_373076(Class_A/1_(Rhodopsin_like_receptors));R_MMU_375280(Amine_ligand_binding_receptors);R_MMU_500792(GPCR_ligand_binding);R_MMU_390666(Serotonin_receptors);R_MMU_372790(Signaling_by_GPCR);R_MMU_388396(GPCR_downstream_signalling);R_MMU_162582(Signal_Transduction);R_MMU_418594(G_alpha_(i)_signalling_events)	0.238307	-2.06911	1.50732e-08	3.36505e-06
ENSMUSG00000036686	Cc2d1a	212139	ENSMUST00000040383;ENSMUST00000154029;ENSMUST00000117424;ENSMUST00000126364	GO:0000122(negative regulation of transcription by RNA polymerase II);GO:0000978(RNA polymerase II cis-regulatory region sequence-specific DNA binding);GO:0000981(DNA-binding transcription factor activity, RNA polymerase II-specific);GO:0001227(DNA-binding transcription repressor activity, RNA polymerase II-specific);GO:0001650(fibrillar center);GO:0003677(DNA binding);GO:0005634(nucleus);GO:0005…	NA	K18260	NA	Others	coiled-coil and C2 domain containing 1A [Source:MGI Symbol;Acc:MGI:2384831]	protein_coding;retained_intron;processed_transcript	NA	1.56309	0.6444	1.64579e-08	3.64917e-06
ENSMUSG00000074657	Kif5a	16572	ENSMUST00000099172;ENSMUST00000217895	GO:0000166(nucleotide binding);GO:0000932(P-body);GO:0003777(microtubule motor activity);GO:0005515(protein binding);GO:0005524(ATP binding);GO:0005737(cytoplasm);GO:0005829(cytosol);GO:0005856(cytoskeleton);GO:0005871(kinesin complex);GO:0005874(microtubule);GO:0007018(microtubule-based movement);GO:0007411(axon guidance);GO:0008017(microtubule binding);GO:0008574(ATP-dependent microtubule motor…	04144(Endocytosis);04728(Dopaminergic synapse);04728(Dopaminergic synapse)	K10396	NA	NA	kinesin family member 5A [Source:MGI Symbol;Acc:MGI:109564]	protein_coding	R_MMU_5653656(Vesicle_mediated_transport);R_MMU_109582(Hemostasis);R_MMU_6811434(COPI_dependent_Golgi_to_ER_retrograde_traffic);R_MMU_983231(Factors_involved_in_megakaryocyte_development_and_platelet_production);R_MMU_983189(Kinesins);R_MMU_168256(Immune_System);R_MMU_9716542(Signaling_by_Rho_GTPases,_Miro_GTPases_and_RHOBTB3);R_MMU_8856688(Golgi_to_ER_retrograde_transport);R_MMU_2132295(MHC_clas…	2.71506	1.44099	1.71765e-08	3.76065e-06
ENSMUSG00000044037	Als2cl	235633	ENSMUST00000155014;ENSMUST00000084926;ENSMUST00000141845;ENSMUST00000200613;ENSMUST00000156673;ENSMUST00000123389;ENSMUST00000143416;ENSMUST00000130386	GO:0007032(endosome organization);GO:0042802(identical protein binding);GO:0042802(identical protein binding)	NA	NA	NA	NA	ALS2 C-terminal like [Source:MGI Symbol;Acc:MGI:2447532]	protein_coding;retained_intron;processed_transcript	R_MMU_5653656(Vesicle_mediated_transport);R_MMU_199991(Membrane_Trafficking);R_MMU_8876198(RAB_GEFs_exchange_GTP_for_GDP_on_RABs);R_MMU_9007101(Rab_regulation_of_trafficking)	0.42598	-1.23114	1.71914e-08	3.76065e-06
ENSMUSG00000021492	F12	58992	ENSMUST00000021948	GO:0002353(plasma kallikrein-kinin cascade);GO:0002542(Factor XII activation);GO:0004252(serine-type endopeptidase activity);GO:0005509(calcium ion binding);GO:0005576(extracellular region);GO:0005615(extracellular space);GO:0005791(rough endoplasmic reticulum);GO:0006508(proteolysis);GO:0007596(blood coagulation);GO:0007599(hemostasis);GO:0008233(peptidase activity);GO:0008236(serine-type peptid…	04610(Complement and coagulation cascades)	K01328	EC:3.4.21.38	NA	coagulation factor XII (Hageman factor) [Source:MGI Symbol;Acc:MGI:1891012]	protein_coding	R_MMU_109582(Hemostasis);R_MMU_140837(Intrinsic_Pathway_of_Fibrin_Clot_Formation);R_MMU_140877(Formation_of_Fibrin_Clot_(Clotting_Cascade))	9396.46	13.1979	1.74196e-08	3.78517e-06
ENSMUSG00000059430	Actg2	11468	ENSMUST00000075161;ENSMUST00000121731;ENSMUST00000205926;ENSMUST00000152029;ENSMUST00000141904;ENSMUST00000124933	GO:0000166(nucleotide binding);GO:0005524(ATP binding);GO:0005737(cytoplasm);GO:0005856(cytoskeleton);GO:0005869(dynactin complex);GO:0010628(positive regulation of gene expression);GO:0015629(actin cytoskeleton);GO:0030027(lamellipodium);GO:0030175(filopodium);GO:0032982(myosin filament);GO:0044297(cell body);GO:0071944(cell periphery);GO:0090131(mesenchyme migration);GO:0090131(mesenchyme migra…	04270(Vascular smooth muscle contraction);04270(Vascular smooth muscle contraction)	K12315	NA	NA	actin, gamma 2, smooth muscle, enteric [Source:MGI Symbol;Acc:MGI:104589]	protein_coding;processed_transcript	R_MMU_445355(Smooth_Muscle_Contraction);R_MMU_397014(Muscle_contraction)	0.303278	-1.72129	1.78481e-08	3.8526e-06
ENSMUSG00000052485	Tmem171	380863	ENSMUST00000064347;ENSMUST00000148950	GO:0003674(molecular_function);GO:0005575(cellular_component);GO:0008150(biological_process);GO:0016020(membrane);GO:0016021(integral component of membrane);GO:0016021(integral component of membrane)	NA	NA	NA	NA	transmembrane protein 171 [Source:MGI Symbol;Acc:MGI:2685751]	protein_coding	NA	0.328567	-1.60574	1.83775e-08	3.94077e-06
ENSMUSG00000017344	Vtn	22370	ENSMUST00000017488;ENSMUST00000153628;ENSMUST00000128479;ENSMUST00000146997	GO:0005044(scavenger receptor activity);GO:0005178(integrin binding);GO:0005201(extracellular matrix structural constituent);GO:0005518(collagen binding);GO:0005576(extracellular region);GO:0005604(basement membrane);GO:0005615(extracellular space);GO:0005737(cytoplasm);GO:0005783(endoplasmic reticulum);GO:0005796(Golgi lumen);GO:0006897(endocytosis);GO:0006955(immune response);GO:0007155(cell ad…	04151(PI3K-Akt signaling pathway);04510(Focal adhesion);04512(ECM-receptor interaction);04610(Complement and coagulation cascades);05165(Human papillomavirus infection);05205(Proteoglycans in cancer);05205(Proteoglycans in cancer)	NA	NA	NA	vitronectin [Source:MGI Symbol;Acc:MGI:98940]	protein_coding;retained_intron	R_MMU_977606(Regulation_of_Complement_cascade);R_MMU_3000171(Non_integrin_membrane_ECM_interactions);R_MMU_2129379(Molecules_associated_with_elastic_fibres);R_MMU_166658(Complement_cascade);R_MMU_1474244(Extracellular_matrix_organization);R_MMU_3000170(Syndecan_interactions);R_MMU_168256(Immune_System);R_MMU_1566948(Elastic_fibre_formation);R_MMU_168249(Innate_Immune_System);R_MMU_3000178(ECM_pro…	48.927	5.61256	1.95139e-08	4.1571e-06
ENSMUSG00000022661	Cd200	17470	ENSMUST00000163230;ENSMUST00000166512;ENSMUST00000171855;ENSMUST00000172091;ENSMUST00000167355;ENSMUST00000165910;ENSMUST00000166630;ENSMUST00000167552;ENSMUST00000172297;ENSMUST00000171328	GO:0009986(cell surface);GO:0016020(membrane);GO:0016021(integral component of membrane);GO:0030424(axon);GO:0032088(negative regulation of NF-kappaB transcription factor activity);GO:0032793(positive regulation of CREB transcription factor activity);GO:0034113(heterotypic cell-cell adhesion);GO:0043025(neuronal cell body);GO:0043031(negative regulation of macrophage activation);GO:0044297(cell b…	NA	K06556	NA	NA	CD200 antigen [Source:MGI Symbol;Acc:MGI:1196990]	protein_coding;nonsense_mediated_decay;processed_transcript;retained_intron	R_MMU_198933(Immunoregulatory_interactions_between_a_Lymphoid_and_a_non_Lymphoid_cell);R_MMU_168256(Immune_System);R_MMU_1280218(Adaptive_Immune_System)	4.14535	2.05149	2.1415e-08	4.53247e-06
ENSMUSG00000035683	Melk	17279	ENSMUST00000045607;ENSMUST00000137759	GO:0000166(nucleotide binding);GO:0004672(protein kinase activity);GO:0004674(protein serine/threonine kinase activity);GO:0004715(non-membrane spanning protein tyrosine kinase activity);GO:0005509(calcium ion binding);GO:0005515(protein binding);GO:0005524(ATP binding);GO:0005634(nucleus);GO:0005737(cytoplasm);GO:0005886(plasma membrane);GO:0005938(cell cortex);GO:0006468(protein phosphorylation…	NA	K08799	EC:2.7.11.1	NA	maternal embryonic leucine zipper kinase [Source:MGI Symbol;Acc:MGI:106924]	protein_coding;processed_transcript	NA	0.601095	-0.734334	2.29846e-08	4.83329e-06
ENSMUSG00000016984	Etaa1	68145	ENSMUST00000076661	GO:0005634(nucleus);GO:0006281(DNA repair);GO:0006974(cellular response to DNA damage stimulus);GO:0031297(replication fork processing);GO:0043539(protein serine/threonine kinase activator activity);GO:0043596(nuclear replication fork);GO:0071902(positive regulation of protein serine/threonine kinase activity);GO:2000001(regulation of DNA damage checkpoint)	NA	NA	NA	NA	Ewing tumor-associated antigen 1 [Source:MGI Symbol;Acc:MGI:1915395]	protein_coding	NA	0.56865	-0.814388	2.42867e-08	5.07436e-06
ENSMUSG00000041482	Piezo2	667742	ENSMUST00000238156;ENSMUST00000137141;ENSMUST00000047480;ENSMUST00000235659;ENSMUST00000182177;ENSMUST00000183217;ENSMUST00000236438;ENSMUST00000235366;ENSMUST00000132576;ENSMUST00000123322;ENSMUST00000237812;ENSMUST00000182233;ENSMUST00000046860	GO:0005261(cation channel activity);GO:0005515(protein binding);GO:0005886(plasma membrane);GO:0006811(ion transport);GO:0006812(cation transport);GO:0008381(mechanosensitive ion channel activity);GO:0009612(response to mechanical stimulus);GO:0016020(membrane);GO:0016021(integral component of membrane);GO:0034220(ion transmembrane transport);GO:0042391(regulation of membrane potential);GO:005089…	NA	K22128	NA	NA	piezo-type mechanosensitive ion channel component 2 [Source:MGI Symbol;Acc:MGI:1918781]	protein_coding;nonsense_mediated_decay;retained_intron;processed_transcript	NA	0.235922	-2.08362	2.69357e-08	5.59198e-06
ENSMUSG00000029910	Mad2l1	56150	ENSMUST00000116605;ENSMUST00000101343;ENSMUST00000125430;ENSMUST00000135411	GO:0000070(mitotic sister chromatid segregation);GO:0000132(establishment of mitotic spindle orientation);GO:0000775(chromosome, centromeric region);GO:0000776(kinetochore);GO:0000777(condensed chromosome kinetochore);GO:0000922(spindle pole);GO:0005515(protein binding);GO:0005634(nucleus);GO:0005654(nucleoplasm);GO:0005694(chromosome);GO:0005737(cytoplasm);GO:0005829(cytosol);GO:0005856(cytoskel…	04110(Cell cycle);04114(Oocyte meiosis);04914(Progesterone-mediated oocyte maturation);05166(Human T-cell leukemia virus 1 infection);05166(Human T-cell leukemia virus 1 infection)	K02537	NA	NA	MAD2 mitotic arrest deficient-like 1 [Source:MGI Symbol;Acc:MGI:1860374]	protein_coding;retained_intron;processed_transcript	R_MMU_69620(Cell_Cycle_Checkpoints);R_MMU_176814(Activation_of_APC/C_and_APC/C:Cdc20_mediated_degradation_of_mitotic_proteins);R_MMU_9648025(EML4_and_NUDC_in_mitotic_spindle_formation);R_MMU_2467813(Separation_of_Sister_Chromatids);R_MMU_141405(Inhibition_of_the_proteolytic_activity_of_APC/C_required_for_the_onset_of_anaphase_by_mitotic_spindle_checkpoint_components);R_MMU_179409(APC_Cdc20_mediat…	0.628534	-0.669936	2.869e-08	5.9185e-06
ENSMUSG00000031016	Wee1	22390	ENSMUST00000033326	GO:0000166(nucleotide binding);GO:0000226(microtubule cytoskeleton organization);GO:0000278(mitotic cell cycle);GO:0000287(magnesium ion binding);GO:0004672(protein kinase activity);GO:0004713(protein tyrosine kinase activity);GO:0004715(non-membrane spanning protein tyrosine kinase activity);GO:0005515(protein binding);GO:0005524(ATP binding);GO:0005634(nucleus);GO:0005654(nucleoplasm);GO:000573…	04110(Cell cycle);05170(Human immunodeficiency virus 1 infection)	K06632	EC:2.7.11.1	NA	WEE 1 homolog 1 (S. pombe) [Source:MGI Symbol;Acc:MGI:103075]	protein_coding	R_MMU_69202(Cyclin_E_associated_events_during_G1/S_transition);R_MMU_69620(Cell_Cycle_Checkpoints);R_MMU_69206(G1/S_Transition);R_MMU_69242(S_Phase);R_MMU_1640170(Cell_Cycle);R_MMU_69481(G2/M_Checkpoints);R_MMU_69278(Cell_Cycle,_Mitotic);R_MMU_69473(G2/M_DNA_damage_checkpoint);R_MMU_453279(Mitotic_G1_phase_and_G1/S_transition);R_MMU_75035(Chk1/Chk2(Cds1)_mediated_inactivation_of_Cyclin_B:Cdk1_com…	0.609608	-0.714046	2.92717e-08	6.00051e-06
ENSMUSG00000052105	Mtcl1	68617	ENSMUST00000086693;ENSMUST00000134139;ENSMUST00000129525;ENSMUST00000129841;ENSMUST00000142154;ENSMUST00000177034;ENSMUST00000144492;ENSMUST00000145347;ENSMUST00000127259;ENSMUST00000097291	GO:0000922(spindle pole);GO:0001578(microtubule bundle formation);GO:0005615(extracellular space);GO:0005737(cytoplasm);GO:0005856(cytoskeleton);GO:0005886(plasma membrane);GO:0008017(microtubule binding);GO:0010506(regulation of autophagy);GO:0016020(membrane);GO:0016324(apical plasma membrane);GO:0016327(apicolateral plasma membrane);GO:0016328(lateral plasma membrane);GO:0030496(midbody);GO:00…	NA	NA	NA	NA	microtubule crosslinking factor 1 [Source:MGI Symbol;Acc:MGI:1915867]	protein_coding;retained_intron;processed_transcript	NA	0.608124	-0.717563	2.95333e-08	6.01631e-06
ENSMUSG00000028655	Mfsd2a	76574	ENSMUST00000030408;ENSMUST00000152308;ENSMUST00000127047;ENSMUST00000138964	GO:0003406(retinal pigment epithelium development);GO:0005324(long-chain fatty acid transporter activity);GO:0005783(endoplasmic reticulum);GO:0005789(endoplasmic reticulum membrane);GO:0005886(plasma membrane);GO:0005887(integral component of plasma membrane);GO:0006869(lipid transport);GO:0007420(brain development);GO:0008594(photoreceptor cell morphogenesis);GO:0008643(carbohydrate transport);…	NA	NA	NA	NA	major facilitator superfamily domain containing 2A [Source:MGI Symbol;Acc:MGI:1923824]	protein_coding;processed_transcript	R_MMU_556833(Metabolism_of_lipids);R_MMU_1430728(Metabolism);R_MMU_1483257(Phospholipid_metabolism);R_MMU_1483191(Synthesis_of_PC);R_MMU_1483206(Glycerophospholipid_biosynthesis)	2.21774	1.14909	3.23393e-08	6.54701e-06
ENSMUSG00000052974	Cyp2f2	13107	ENSMUST00000003100;ENSMUST00000133841	GO:0004497(monooxygenase activity);GO:0005506(iron ion binding);GO:0005737(cytoplasm);GO:0005783(endoplasmic reticulum);GO:0005789(endoplasmic reticulum membrane);GO:0006082(organic acid metabolic process);GO:0006805(xenobiotic metabolic process);GO:0008392(arachidonic acid epoxygenase activity);GO:0008395(steroid hydroxylase activity);GO:0009636(response to toxic substance);GO:0016020(membrane);…	00980(Metabolism of xenobiotics by cytochrome P450);00980(Metabolism of xenobiotics by cytochrome P450)	K07416	EC:1.14.14.1	NA	cytochrome P450, family 2, subfamily f, polypeptide 2 [Source:MGI Symbol;Acc:MGI:88608]	protein_coding;processed_transcript	R_MMU_211897(Cytochrome_P450_arranged_by_substrate_type);R_MMU_1430728(Metabolism);R_MMU_211999(CYP2E1_reactions);R_MMU_211945(Phase_I_Functionalization_of_compounds);R_MMU_211859(Biological_oxidations);R_MMU_211935(Fatty_acids);R_MMU_211981(Xenobiotics)	66.0665	6.04585	3.49037e-08	7.02255e-06
ENSMUSG00000020914	Top2a	21973	ENSMUST00000068031;ENSMUST00000154332;ENSMUST00000139460;ENSMUST00000144318;ENSMUST00000151997;ENSMUST00000139730;ENSMUST00000129777	GO:0000166(nucleotide binding);GO:0000228(nuclear chromosome);GO:0000287(magnesium ion binding);GO:0000712(resolution of meiotic recombination intermediates);GO:0000775(chromosome, centromeric region);GO:0000793(condensed chromosome);GO:0000819(sister chromatid segregation);GO:0002244(hematopoietic progenitor cell differentiation);GO:0003677(DNA binding);GO:0003682(chromatin binding);GO:0003916(D…	01524(Platinum drug resistance);01524(Platinum drug resistance)	K03164	EC:5.6.2.2	NA	topoisomerase (DNA) II alpha [Source:MGI Symbol;Acc:MGI:98790]	protein_coding;processed_transcript	R_MMU_597592(Post_translational_protein_modification);R_MMU_392499(Metabolism_of_proteins);R_MMU_3108232(SUMO_E3_ligases_SUMOylate_target_proteins);R_MMU_4615885(SUMOylation_of_DNA_replication_proteins);R_MMU_2990846(SUMOylation)	0.640007	-0.64384	3.5163e-08	7.03131e-06
ENSMUSG00000096858	Olfr805	258548	ENSMUST00000217219;ENSMUST00000078876	GO:0004930(G protein-coupled receptor activity);GO:0004984(olfactory receptor activity);GO:0005886(plasma membrane);GO:0007165(signal transduction);GO:0007186(G protein-coupled receptor signaling pathway);GO:0007608(sensory perception of smell);GO:0016020(membrane);GO:0016021(integral component of membrane);GO:0050896(response to stimulus);GO:0050911(detection of chemical stimulus involved in sen…	04740(Olfactory transduction);04740(Olfactory transduction)	K04257	NA	NA	olfactory receptor 805 [Source:MGI Symbol;Acc:MGI:3030639]	protein_coding	NA	3.43711	1.7812	4.01879e-08	7.98711e-06
ENSMUSG00000030895	Hpx	15458	ENSMUST00000033185	GO:0002639(positive regulation of immunoglobulin production);GO:0002925(positive regulation of humoral immune response mediated by circulating immunoglobulin);GO:0005576(extracellular region);GO:0005615(extracellular space);GO:0006879(cellular iron ion homeostasis);GO:0015232(heme transporter activity);GO:0015886(heme transport);GO:0020027(hemoglobin metabolic process);GO:0020037(heme binding);GO…	NA	K18977	NA	NA	hemopexin [Source:MGI Symbol;Acc:MGI:105112]	protein_coding	R_MMU_5653656(Vesicle_mediated_transport);R_MMU_2173782(Binding_and_Uptake_of_Ligands_by_Scavenger_Receptors);R_MMU_2168880(Scavenging_of_heme_from_plasma)	37.1026	5.21345	4.30451e-08	8.46465e-06
ENSMUSG00000102697	Pcdhac2	353237	ENSMUST00000047479	GO:0003674(molecular_function);GO:0005509(calcium ion binding);GO:0005886(plasma membrane);GO:0005887(integral component of plasma membrane);GO:0007155(cell adhesion);GO:0007156(homophilic cell adhesion via plasma membrane adhesion molecules);GO:0007399(nervous system development);GO:0016020(membrane);GO:0016021(integral component of membrane);GO:0046872(metal ion binding)	NA	K16493	NA	NA	protocadherin alpha subfamily C, 2 [Source:MGI Symbol;Acc:MGI:1891443]	protein_coding	NA	5.37126	2.42526	4.31101e-08	8.46465e-06
ENSMUSG00000025993	Slc40a1	53945	ENSMUST00000027137;ENSMUST00000186755;ENSMUST00000191247;ENSMUST00000186822;ENSMUST00000188252;ENSMUST00000186804	GO:0002260(lymphocyte homeostasis);GO:0003158(endothelium development);GO:0005381(iron ion transmembrane transporter activity);GO:0005515(protein binding);GO:0005654(nucleoplasm);GO:0005829(cytosol);GO:0005886(plasma membrane);GO:0006811(ion transport);GO:0006826(iron ion transport);GO:0006879(cellular iron ion homeostasis);GO:0008021(synaptic vesicle);GO:0015093(ferrous iron transmembrane transp…	04216(Ferroptosis);04978(Mineral absorption);04978(Mineral absorption)	K14685	NA	NA	solute carrier family 40 (iron-regulated transporter), member 1 [Source:MGI Symbol;Acc:MGI:1315204]	protein_coding;retained_intron;processed_transcript	R_MMU_425410(Metal_ion_SLC_transporters);R_MMU_425407(SLC_mediated_transmembrane_transport);R_MMU_382551(Transport_of_small_molecules);R_MMU_425366(Transport_of_bile_salts_and_organic_acids,_metal_ions_and_amine_compounds);R_MMU_917937(Iron_uptake_and_transport)	0.476101	-1.07066	4.48563e-08	8.75478e-06
ENSMUSG00000026365	Cfh	12628	ENSMUST00000192880;ENSMUST00000111976;ENSMUST00000192919;ENSMUST00000123238;ENSMUST00000066859;ENSMUST00000111977;ENSMUST00000148225;ENSMUST00000194688	GO:0001525(angiogenesis);GO:0001822(kidney development);GO:0001851(complement component C3b binding);GO:0001905(activation of membrane attack complex);GO:0002376(immune system process);GO:0005515(protein binding);GO:0005576(extracellular region);GO:0005615(extracellular space);GO:0005634(nucleus);GO:0005737(cytoplasm);GO:0005739(mitochondrion);GO:0005886(plasma membrane);GO:0006954(inflammatory r…	04610(Complement and coagulation cascades);05150(Staphylococcus aureus infection);05150(Staphylococcus aureus infection)	K04004	NA	NA	complement component factor h [Source:MGI Symbol;Acc:MGI:88385]	protein_coding;nonsense_mediated_decay;retained_intron	R_MMU_977606(Regulation_of_Complement_cascade);R_MMU_166658(Complement_cascade);R_MMU_168256(Immune_System);R_MMU_168249(Innate_Immune_System)	2.9318	1.55179	4.90593e-08	9.5181e-06
ENSMUSG00000032315	Cyp1a1	13076	ENSMUST00000216433;ENSMUST00000034865	GO:0001666(response to hypoxia);GO:0001889(liver development);GO:0002933(lipid hydroxylation);GO:0003824(catalytic activity);GO:0004497(monooxygenase activity);GO:0005506(iron ion binding);GO:0005737(cytoplasm);GO:0005739(mitochondrion);GO:0005743(mitochondrial inner membrane);GO:0005783(endoplasmic reticulum);GO:0005789(endoplasmic reticulum membrane);GO:0006629(lipid metabolic process);GO:00066…	00140(Steroid hormone biosynthesis);00380(Tryptophan metabolism);00830(Retinol metabolism);00980(Metabolism of xenobiotics by cytochrome P450);04913(Ovarian steroidogenesis);05204(Chemical carcinogenesis);05204(Chemical carcinogenesis)	K07408	EC:1.14.14.1	NA	cytochrome P450, family 1, subfamily a, polypeptide 1 [Source:MGI Symbol;Acc:MGI:88588]	protein_coding	R_MMU_9018677(Biosynthesis_of_DHA_derived_SPMs);R_MMU_211897(Cytochrome_P450_arranged_by_substrate_type);R_MMU_556833(Metabolism_of_lipids);R_MMU_1430728(Metabolism);R_MMU_8978868(Fatty_acid_metabolism);R_MMU_9018681(Biosynthesis_of_protectins);R_MMU_211945(Phase_I_Functionalization_of_compounds);R_MMU_211859(Biological_oxidations);R_MMU_9018678(Biosynthesis_of_specialized_proresolving_mediators_…	0.297534	-1.74888	5.19215e-08	1.00138e-05
ENSMUSG00000079588	Tmem182	381339	ENSMUST00000114765	GO:0003674(molecular_function);GO:0005575(cellular_component);GO:0008150(biological_process);GO:0016020(membrane);GO:0016021(integral component of membrane)	NA	NA	NA	NA	transmembrane protein 182 [Source:MGI Symbol;Acc:MGI:1923725]	protein_coding	NA	3.13589	1.64887	5.31005e-08	1.01809e-05
ENSMUSG00000058914	C1qtnf3	81799	ENSMUST00000022853;ENSMUST00000110523	GO:0005515(protein binding);GO:0005576(extracellular region);GO:0005581(collagen trimer);GO:0005615(extracellular space);GO:0010629(negative regulation of gene expression);GO:0032715(negative regulation of interleukin-6 production);GO:0032991(protein-containing complex);GO:0035356(cellular triglyceride homeostasis);GO:0042593(glucose homeostasis);GO:0042802(identical protein binding);GO:0045721(n…	NA	NA	NA	NA	C1q and tumor necrosis factor related protein 3 [Source:MGI Symbol;Acc:MGI:1932136]	protein_coding	NA	8.53871	3.09402	5.48603e-08	1.04568e-05
ENSMUSG00000044788	Fads6	328035	ENSMUST00000056153;ENSMUST00000141006	GO:0003674(molecular_function);GO:0005575(cellular_component);GO:0006629(lipid metabolic process);GO:0006631(fatty acid metabolic process);GO:0006633(fatty acid biosynthetic process);GO:0008150(biological_process);GO:0016020(membrane);GO:0016021(integral component of membrane);GO:0016491(oxidoreductase activity);GO:0055114(oxidation-reduction process);GO:0055114(oxidation-reduction process)	NA	K12419	EC:1.14.19.-	NA	fatty acid desaturase domain family, member 6 [Source:MGI Symbol;Acc:MGI:3039592]	protein_coding;processed_transcript	NA	3.23825	1.69521	6.39232e-08	1.21134e-05
ENSMUSG00000000530	Acvrl1	11482	ENSMUST00000000542;ENSMUST00000120754;ENSMUST00000120028;ENSMUST00000119063;ENSMUST00000128868;ENSMUST00000117984;ENSMUST00000144229;ENSMUST00000128525;ENSMUST00000121718;ENSMUST00000124151	GO:0000166(nucleotide binding);GO:0001525(angiogenesis);GO:0001666(response to hypoxia);GO:0001701(in utero embryonic development);GO:0001937(negative regulation of endothelial cell proliferation);GO:0001938(positive regulation of endothelial cell proliferation);GO:0001946(lymphangiogenesis);GO:0001974(blood vessel remodeling);GO:0003203(endocardial cushion morphogenesis);GO:0004672(protein kinas…	04060(Cytokine-cytokine receptor interaction);04060(Cytokine-cytokine receptor interaction)	K13594	EC:2.7.11.30	NA	activin A receptor, type II-like 1 [Source:MGI Symbol;Acc:MGI:1338946]	protein_coding;retained_intron;processed_transcript	R_MMU_201451(Signaling_by_BMP);R_MMU_9006936(Signaling_by_TGFB_family_members);R_MMU_162582(Signal_Transduction)	3.23569	1.69407	6.45859e-08	1.21683e-05
ENSMUSG00000034205	Loxl2	94352	ENSMUST00000022660;ENSMUST00000100420	GO:0000122(negative regulation of transcription by RNA polymerase II);GO:0000785(chromatin);GO:0001666(response to hypoxia);GO:0001837(epithelial to mesenchymal transition);GO:0001935(endothelial cell proliferation);GO:0002040(sprouting angiogenesis);GO:0004720(protein-lysine 6-oxidase activity);GO:0005044(scavenger receptor activity);GO:0005507(copper ion binding);GO:0005509(calcium ion binding)…	NA	K00280	EC:1.4.3.-	NA	lysyl oxidase-like 2 [Source:MGI Symbol;Acc:MGI:2137913]	protein_coding	R_MMU_2022090(Assembly_of_collagen_fibrils_and_other_multimeric_structures);R_MMU_2243919(Crosslinking_of_collagen_fibrils);R_MMU_1474244(Extracellular_matrix_organization);R_MMU_1566948(Elastic_fibre_formation);R_MMU_1474290(Collagen_formation)	0.483746	-1.04768	6.68161e-08	1.25161e-05
ENSMUSG00000050555	Hyls1	76832	ENSMUST00000115110;ENSMUST00000132547	GO:0005634(nucleus);GO:0005737(cytoplasm);GO:0005813(centrosome);GO:0005814(centriole);GO:0005829(cytosol);GO:0005856(cytoskeleton);GO:0005886(plasma membrane);GO:0005929(cilium);GO:0030030(cell projection organization);GO:0042995(cell projection);GO:0042995(cell projection)	NA	K16472	NA	NA	HYLS1, centriolar and ciliogenesis associated [Source:MGI Symbol;Acc:MGI:1924082]	protein_coding;retained_intron	NA	0.541166	-0.885857	7.04401e-08	1.31196e-05
ENSMUSG00000025154	Arhgap19	71085	ENSMUST00000026150;ENSMUST00000163265;ENSMUST00000177495	GO:0005096(GTPase activator activity);GO:0005737(cytoplasm);GO:0005886(plasma membrane);GO:0007165(signal transduction);GO:0043231(intracellular membrane-bounded organelle);GO:0043547(positive regulation of GTPase activity);GO:0051056(regulation of small GTPase mediated signal transduction);GO:0051056(regulation of small GTPase mediated signal transduction)	NA	K20640	NA	NA	Rho GTPase activating protein 19 [Source:MGI Symbol;Acc:MGI:1918335]	protein_coding	R_MMU_8980692(RHOA_GTPase_cycle);R_MMU_9012999(RHO_GTPase_cycle);R_MMU_9716542(Signaling_by_Rho_GTPases,_Miro_GTPases_and_RHOBTB3);R_MMU_194315(Signaling_by_Rho_GTPases);R_MMU_162582(Signal_Transduction)	0.540527	-0.887562	7.59138e-08	1.40587e-05
ENSMUSG00000087067	Gm11532	100127433	ENSMUST00000128111	NA	NA	NA	NA	NA	predicted gene 11532 [Source:MGI Symbol;Acc:MGI:3713523]	processed_transcript	NA	0.000576598	-10.7601	8.14009e-08	1.49897e-05
ENSMUSG00000031613	Hpgd	15446	ENSMUST00000034026	GO:0001822(kidney development);GO:0004957(prostaglandin E receptor activity);GO:0005615(extracellular space);GO:0005654(nucleoplasm);GO:0005737(cytoplasm);GO:0005829(cytosol);GO:0006629(lipid metabolic process);GO:0006631(fatty acid metabolic process);GO:0006693(prostaglandin metabolic process);GO:0007179(transforming growth factor beta receptor signaling pathway);GO:0007565(female pregnancy);GO:…	05202(Transcriptional misregulation in cancer)	K00069	EC:1.1.1.141	NA	hydroxyprostaglandin dehydrogenase 15 (NAD) [Source:MGI Symbol;Acc:MGI:108085]	protein_coding	R_MMU_2142700(Synthesis_of_Lipoxins_(LX));R_MMU_9018677(Biosynthesis_of_DHA_derived_SPMs);R_MMU_9018679(Biosynthesis_of_EPA_derived_SPMs);R_MMU_556833(Metabolism_of_lipids);R_MMU_1430728(Metabolism);R_MMU_9018676(Biosynthesis_of_D_series_resolvins);R_MMU_9018678(Biosynthesis_of_specialized_proresolving_mediators_(SPMs));R_MMU_9018896(Biosynthesis_of_E_series_18(S)_resolvins)	3.5311	1.82012	8.49645e-08	1.5558e-05
ENSMUSG00000033938	Ndufb7	66916	ENSMUST00000036996;ENSMUST00000127162	GO:0003674(molecular_function);GO:0003954(NADH dehydrogenase activity);GO:0005739(mitochondrion);GO:0005743(mitochondrial inner membrane);GO:0005747(mitochondrial respiratory chain complex I);GO:0005758(mitochondrial intermembrane space);GO:0008137(NADH dehydrogenase (ubiquinone) activity);GO:0016020(membrane);GO:0032981(mitochondrial respiratory chain complex I assembly);GO:0055114(oxidation-red…	00190(Oxidative phosphorylation);04714(Thermogenesis);04723(Retrograde endocannabinoid signaling);04932(Non-alcoholic fatty liver disease (NAFLD));05010(Alzheimer disease);05012(Parkinson disease);05016(Huntington disease);05016(Huntington disease)	K03963	NA	NA	NADH:ubiquinone oxidoreductase subunit B7 [Source:MGI Symbol;Acc:MGI:1914166]	protein_coding;retained_intron	R_MMU_1430728(Metabolism);R_MMU_6799198(Complex_I_biogenesis);R_MMU_611105(Respiratory_electron_transport);R_MMU_163200(Respiratory_electron_transport,_ATP_synthesis_by_chemiosmotic_coupling,_and_heat_production_by_uncoupling_proteins.);R_MMU_1428517(The_citric_acid_(TCA)_cycle_and_respiratory_electron_transport)	1.67645	0.745412	9.08495e-08	1.6493e-05
ENSMUSG00000015880	Ncapg	54392	ENSMUST00000117396;ENSMUST00000134090;ENSMUST00000129562;ENSMUST00000198274;ENSMUST00000123396;ENSMUST00000134309	GO:0000779(condensed chromosome, centromeric region);GO:0000793(condensed chromosome);GO:0000796(condensin complex);GO:0003674(molecular_function);GO:0005694(chromosome);GO:0005737(cytoplasm);GO:0007049(cell cycle);GO:0007076(mitotic chromosome condensation);GO:0030261(chromosome condensation);GO:0051301(cell division);GO:0051301(cell division)	NA	K06678	NA	NA	non-SMC condensin I complex, subunit G [Source:MGI Symbol;Acc:MGI:1930197]	protein_coding;retained_intron	R_MMU_1640170(Cell_Cycle);R_MMU_69278(Cell_Cycle,_Mitotic);R_MMU_2514853(Condensation_of_Prometaphase_Chromosomes);R_MMU_68886(M_Phase);R_MMU_68877(Mitotic_Prometaphase)	0.590693	-0.75952	9.11466e-08	1.6493e-05
ENSMUSG00000003032	Klf4	16600	ENSMUST00000107619;ENSMUST00000129250;ENSMUST00000132746	GO:0000122(negative regulation of transcription by RNA polymerase II);GO:0000785(chromatin);GO:0000790(nuclear chromatin);GO:0000976(transcription regulatory region sequence-specific DNA binding);GO:0000978(RNA polymerase II cis-regulatory region sequence-specific DNA binding);GO:0000981(DNA-binding transcription factor activity, RNA polymerase II-specific);GO:0000987(cis-regulatory region sequen…	04550(Signaling pathways regulating pluripotency of stem cells);04550(Signaling pathways regulating pluripotency of stem cells)	K17846	NA	zf-C2H2	Kruppel-like factor 4 (gut) [Source:MGI Symbol;Acc:MGI:1342287]	protein_coding	NA	0.498879	-1.00324	9.15882e-08	1.6493e-05
ENSMUSG00000032783	Troap	78733	ENSMUST00000229740;ENSMUST00000230054;ENSMUST00000230311;ENSMUST00000229224;ENSMUST00000230868;ENSMUST00000039665	GO:0003674(molecular_function);GO:0005575(cellular_component);GO:0005737(cytoplasm);GO:0007155(cell adhesion);GO:0008150(biological_process);GO:0008150(biological_process)	NA	NA	NA	NA	trophinin associated protein [Source:MGI Symbol;Acc:MGI:1925983]	retained_intron;protein_coding	NA	0.602474	-0.731028	9.85779e-08	1.76541e-05
ENSMUSG00000057143	Trim12c	319236	ENSMUST00000059037;ENSMUST00000130139	GO:0000209(protein polyubiquitination);GO:0000932(P-body);GO:0004842(ubiquitin-protein transferase activity);GO:0005515(protein binding);GO:0005634(nucleus);GO:0005654(nucleoplasm);GO:0005737(cytoplasm);GO:0005829(cytosol);GO:0006914(autophagy);GO:0008270(zinc ion binding);GO:0010468(regulation of gene expression);GO:0010508(positive regulation of autophagy);GO:0016567(protein ubiquitination);GO:…	05170(Human immunodeficiency virus 1 infection);05170(Human immunodeficiency virus 1 infection)	K10648	EC:2.3.2.27	NA	tripartite motif-containing 12C [Source:MGI Symbol;Acc:MGI:4821183]	protein_coding	NA	2.92166	1.54679	1.08348e-07	1.92978e-05
ENSMUSG00000039070	Cpa4	71791	ENSMUST00000049251	GO:0004180(carboxypeptidase activity);GO:0004181(metallocarboxypeptidase activity);GO:0005576(extracellular region);GO:0005615(extracellular space);GO:0006508(proteolysis);GO:0008233(peptidase activity);GO:0008237(metallopeptidase activity);GO:0008270(zinc ion binding);GO:0016787(hydrolase activity);GO:0046872(metal ion binding)	NA	K08637	EC:3.4.17.-	NA	carboxypeptidase A4 [Source:MGI Symbol;Acc:MGI:1919041]	protein_coding	NA	3.75615	1.90926	1.15374e-07	2.04374e-05
ENSMUSG00000031711	Zfp330	30932	ENSMUST00000034147;ENSMUST00000210958;ENSMUST00000211451;ENSMUST00000209587;ENSMUST00000209601;ENSMUST00000209727	GO:0000775(chromosome, centromeric region);GO:0005634(nucleus);GO:0005694(chromosome);GO:0005730(nucleolus);GO:0008150(biological_process);GO:0008270(zinc ion binding);GO:0030496(midbody);GO:0046872(metal ion binding);GO:0046872(metal ion binding)	NA	NA	NA	NA	zinc finger protein 330 [Source:MGI Symbol;Acc:MGI:1353574]	protein_coding;retained_intron;processed_transcript	NA	1.56769	0.648643	1.16418e-07	2.0511e-05
ENSMUSG00000048402	Gli2	14633	ENSMUST00000062483;ENSMUST00000159678;ENSMUST00000161301;ENSMUST00000161056	GO:0000122(negative regulation of transcription by RNA polymerase II);GO:0000976(transcription regulatory region sequence-specific DNA binding);GO:0000977(RNA polymerase II regulatory region sequence-specific DNA binding);GO:0000978(RNA polymerase II cis-regulatory region sequence-specific DNA binding);GO:0000981(DNA-binding transcription factor activity, RNA polymerase II-specific);GO:0001228(DN…	04340(Hedgehog signaling pathway);04390(Hippo signaling pathway);05200(Pathways in cancer);05217(Basal cell carcinoma);05217(Basal cell carcinoma)	K16798	NA	zf-C2H2	GLI-Kruppel family member GLI2 [Source:MGI Symbol;Acc:MGI:95728]	protein_coding;processed_transcript;nonsense_mediated_decay	R_MMU_5358351(Signaling_by_Hedgehog);R_MMU_5610787(Hedgehog_'off'_state);R_MMU_162582(Signal_Transduction);R_MMU_5632684(Hedgehog_'on'_state)	0.269378	-1.8923	1.24133e-07	2.17527e-05
ENSMUSG00000051378	Kif18b	70218	ENSMUST00000021311;ENSMUST00000132502	GO:0000070(mitotic sister chromatid segregation);GO:0000166(nucleotide binding);GO:0000235(astral microtubule);GO:0000278(mitotic cell cycle);GO:0003774(motor activity);GO:0003777(microtubule motor activity);GO:0005524(ATP binding);GO:0005634(nucleus);GO:0005654(nucleoplasm);GO:0005737(cytoplasm);GO:0005829(cytosol);GO:0005856(cytoskeleton);GO:0005871(kinesin complex);GO:0005874(microtubule);GO:0…	NA	NA	NA	NA	kinesin family member 18B [Source:MGI Symbol;Acc:MGI:2446979]	protein_coding;processed_transcript	R_MMU_5653656(Vesicle_mediated_transport);R_MMU_109582(Hemostasis);R_MMU_6811434(COPI_dependent_Golgi_to_ER_retrograde_traffic);R_MMU_983231(Factors_involved_in_megakaryocyte_development_and_platelet_production);R_MMU_983189(Kinesins);R_MMU_168256(Immune_System);R_MMU_8856688(Golgi_to_ER_retrograde_transport);R_MMU_2132295(MHC_class_II_antigen_presentation);R_MMU_199991(Membrane_Trafficking);R_MM…	0.608802	-0.715956	1.28212e-07	2.23472e-05
ENSMUSG00000074813	Morrbid	100043424	ENSMUST00000239366;ENSMUST00000239387;ENSMUST00000239198;ENSMUST00000239295;ENSMUST00000239221;ENSMUST00000239182;ENSMUST00000239302;ENSMUST00000239349;ENSMUST00000135433;ENSMUST00000224993;ENSMUST00000138486;ENSMUST00000239188;ENSMUST00000143065;ENSMUST00000151427;ENSMUST00000239330;ENSMUST00000239197;ENSMUST00000239382;ENSMUST00000239293;ENSMUST00000125354;ENSMUST00000239199;ENSMUST00000239270;…	NA	NA	NA	NA	NA	myeloid RNA regulator of BCL2L11 induced cell death [Source:MGI Symbol;Acc:MGI:3652191]	lincRNA	NA	0.506353	-0.981785	1.37453e-07	2.38306e-05
ENSMUSG00000027326	Knl1	76464	ENSMUST00000028802;ENSMUST00000028799;ENSMUST00000153300;ENSMUST00000099542;ENSMUST00000152380	GO:0000775(chromosome, centromeric region);GO:0000776(kinetochore);GO:0000777(condensed chromosome kinetochore);GO:0001669(acrosomal vesicle);GO:0003674(molecular_function);GO:0005634(nucleus);GO:0005654(nucleoplasm);GO:0005694(chromosome);GO:0007049(cell cycle);GO:0007059(chromosome segregation);GO:0008608(attachment of spindle microtubules to kinetochore);GO:0010923(negative regulation of phosp…	NA	K11542	NA	NA	kinetochore scaffold 1 [Source:MGI Symbol;Acc:MGI:1923714]	protein_coding	R_MMU_774815(Nucleosome_assembly);R_MMU_69620(Cell_Cycle_Checkpoints);R_MMU_9648025(EML4_and_NUDC_in_mitotic_spindle_formation);R_MMU_2467813(Separation_of_Sister_Chromatids);R_MMU_73886(Chromosome_Maintenance);R_MMU_1640170(Cell_Cycle);R_MMU_141444(Amplification__of_signal_from_unattached__kinetochores_via_a_MAD2__inhibitory_signal);R_MMU_5663220(RHO_GTPases_Activate_Formins);R_MMU_69278(Cell_Cy…	0.652585	-0.615763	1.38709e-07	2.39211e-05
ENSMUSG00000031214	Ophn1	94190	ENSMUST00000033560;ENSMUST00000125150;ENSMUST00000113826;ENSMUST00000147805;ENSMUST00000156634;ENSMUST00000154920;ENSMUST00000147529;ENSMUST00000142267;ENSMUST00000156917	GO:0003779(actin binding);GO:0005096(GTPase activator activity);GO:0005515(protein binding);GO:0005543(phospholipid binding);GO:0005737(cytoplasm);GO:0006897(endocytosis);GO:0007165(signal transduction);GO:0007399(nervous system development);GO:0015629(actin cytoskeleton);GO:0021707(cerebellar granule cell differentiation);GO:0021895(cerebral cortex neuron differentiation);GO:0030036(actin cytosk…	NA	K20650	NA	NA	oligophrenin 1 [Source:MGI Symbol;Acc:MGI:2151070]	protein_coding;retained_intron;processed_transcript	R_MMU_8980692(RHOA_GTPase_cycle);R_MMU_9013423(RAC3_GTPase_cycle);R_MMU_9012999(RHO_GTPase_cycle);R_MMU_9013409(RHOJ_GTPase_cycle);R_MMU_9013404(RAC2_GTPase_cycle);R_MMU_9013106(RHOC_GTPase_cycle);R_MMU_9013026(RHOB_GTPase_cycle);R_MMU_9716542(Signaling_by_Rho_GTPases,_Miro_GTPases_and_RHOBTB3);R_MMU_9013148(CDC42_GTPase_cycle);R_MMU_194315(Signaling_by_Rho_GTPases);R_MMU_162582(Signal_Transducti…	3.21559	1.68509	1.46165e-07	2.50743e-05
ENSMUSG00000043458	Pcdhb12	93883	ENSMUST00000055495	GO:0003674(molecular_function);GO:0005509(calcium ion binding);GO:0005886(plasma membrane);GO:0005887(integral component of plasma membrane);GO:0005911(cell-cell junction);GO:0007155(cell adhesion);GO:0007156(homophilic cell adhesion via plasma membrane adhesion molecules);GO:0016020(membrane);GO:0016021(integral component of membrane)	NA	K16494	NA	NA	protocadherin beta 12 [Source:MGI Symbol;Acc:MGI:2136747]	protein_coding	NA	6.19196	2.6304	1.47462e-07	2.51643e-05
ENSMUSG00000067225	Cyp2c54	404195	ENSMUST00000048959	GO:0004497(monooxygenase activity);GO:0005506(iron ion binding);GO:0005737(cytoplasm);GO:0005783(endoplasmic reticulum);GO:0005789(endoplasmic reticulum membrane);GO:0006082(organic acid metabolic process);GO:0006805(xenobiotic metabolic process);GO:0008392(arachidonic acid epoxygenase activity);GO:0008395(steroid hydroxylase activity);GO:0016020(membrane);GO:0016491(oxidoreductase activity);GO:0…	00140(Steroid hormone biosynthesis);00590(Arachidonic acid metabolism);00591(Linoleic acid metabolism);00830(Retinol metabolism);04726(Serotonergic synapse);04750(Inflammatory mediator regulation of TRP channels);05204(Chemical carcinogenesis)	K07413	EC:1.14.14.1	NA	cytochrome P450, family 2, subfamily c, polypeptide 54 [Source:MGI Symbol;Acc:MGI:3642960]	protein_coding	R_MMU_211897(Cytochrome_P450_arranged_by_substrate_type);R_MMU_1430728(Metabolism);R_MMU_211945(Phase_I_Functionalization_of_compounds);R_MMU_211859(Biological_oxidations);R_MMU_211981(Xenobiotics)	8527.09	13.0578	1.49248e-07	2.53364e-05
ENSMUSG00000044716	Dok7	231134	ENSMUST00000114270;ENSMUST00000101298;ENSMUST00000050709;ENSMUST00000155097;ENSMUST00000133381	GO:0001934(positive regulation of protein phosphorylation);GO:0005515(protein binding);GO:0005654(nucleoplasm);GO:0005739(mitochondrion);GO:0005886(plasma membrane);GO:0007528(neuromuscular junction development);GO:0008289(lipid binding);GO:0016020(membrane);GO:0019901(protein kinase binding);GO:0030054(cell junction);GO:0031594(neuromuscular junction);GO:0035091(phosphatidylinositol binding);GO:…	NA	NA	NA	NA	docking protein 7 [Source:MGI Symbol;Acc:MGI:3584043]	protein_coding;retained_intron	NA	2.77568	1.47284	1.56257e-07	2.63888e-05
ENSMUSG00000027469	Tpx2	72119	ENSMUST00000109816;ENSMUST00000178997;ENSMUST00000164120;ENSMUST00000028969;ENSMUST00000144848;ENSMUST00000143740;ENSMUST00000136407	GO:0000922(spindle pole);GO:0005515(protein binding);GO:0005634(nucleus);GO:0005654(nucleoplasm);GO:0005737(cytoplasm);GO:0005818(aster);GO:0005819(spindle);GO:0005856(cytoskeleton);GO:0005874(microtubule);GO:0005876(spindle microtubule);GO:0006915(apoptotic process);GO:0007020(microtubule nucleation);GO:0007026(negative regulation of microtubule depolymerization);GO:0007049(cell cycle);GO:001563…	NA	K16812	NA	NA	TPX2, microtubule-associated [Source:MGI Symbol;Acc:MGI:1919369]	protein_coding;retained_intron;processed_transcript	R_MMU_73857(RNA_Polymerase_II_Transcription);R_MMU_212436(Generic_Transcription_Pathway);R_MMU_1640170(Cell_Cycle);R_MMU_69278(Cell_Cycle,_Mitotic);R_MMU_3700989(Transcriptional_Regulation_by_TP53);R_MMU_453274(Mitotic_G2_G2/M_phases);R_MMU_5633007(Regulation_of_TP53_Activity);R_MMU_69275(G2/M_Transition);R_MMU_74160(Gene_expression_(Transcription));R_MMU_8854518(AURKA_Activation_by_TPX2);R_MMU_6…	0.651048	-0.619164	1.64928e-07	2.76035e-05
ENSMUSG00000031776	Arl2bp	107566	ENSMUST00000034228;ENSMUST00000109527;ENSMUST00000212877;ENSMUST00000212254;ENSMUST00000212580	GO:0003713(transcription coactivator activity);GO:0005515(protein binding);GO:0005634(nucleus);GO:0005737(cytoplasm);GO:0005739(mitochondrion);GO:0005758(mitochondrial intermembrane space);GO:0005813(centrosome);GO:0005815(microtubule organizing center);GO:0005856(cytoskeleton);GO:0005929(cilium);GO:0030496(midbody);GO:0030695(GTPase regulator activity);GO:0042531(positive regulation of tyrosine …	NA	K16742	NA	NA	ADP-ribosylation factor-like 2 binding protein [Source:MGI Symbol;Acc:MGI:1349429]	protein_coding;retained_intron;processed_transcript	R_MMU_83936(Transport_of_nucleosides_and_free_purine_and_pyrimidine_bases_across_the_plasma_membrane);R_MMU_425407(SLC_mediated_transmembrane_transport);R_MMU_382551(Transport_of_small_molecules);R_MMU_425397(Transport_of_vitamins,_nucleosides,_and_related_molecules)	1.59902	0.677186	1.65143e-07	2.76035e-05
ENSMUSG00000027858	Tspan2	70747	ENSMUST00000029451	GO:0003674(molecular_function);GO:0005654(nucleoplasm);GO:0005886(plasma membrane);GO:0005887(integral component of plasma membrane);GO:0006954(inflammatory response);GO:0007420(brain development);GO:0014002(astrocyte development);GO:0014005(microglia development);GO:0016020(membrane);GO:0016021(integral component of membrane);GO:0042552(myelination);GO:0043209(myelin sheath);GO:0048709(oligodend…	NA	K17354	NA	NA	tetraspanin 2 [Source:MGI Symbol;Acc:MGI:1917997]	protein_coding	NA	0.208737	-2.26024	1.68244e-07	2.79783e-05
ENSMUSG00000025089	Gfra1	14585	ENSMUST00000129100;ENSMUST00000131877;ENSMUST00000135730;ENSMUST00000138530;ENSMUST00000026076;ENSMUST00000123957;ENSMUST00000140141	GO:0005030(neurotrophin receptor activity);GO:0005178(integrin binding);GO:0005615(extracellular space);GO:0005768(endosome);GO:0005771(multivesicular body);GO:0005794(Golgi apparatus);GO:0005886(plasma membrane);GO:0007169(transmembrane receptor protein tyrosine kinase signaling pathway);GO:0007399(nervous system development);GO:0009653(anatomical structure morphogenesis);GO:0009897(external sid…	NA	K19895	NA	NA	glial cell line derived neurotrophic factor family receptor alpha 1 [Source:MGI Symbol;Acc:MGI:1100842]	protein_coding;nonsense_mediated_decay	R_MMU_5683057(MAPK_family_signaling_cascades);R_MMU_5673001(RAF/MAP_kinase_cascade);R_MMU_422475(Axon_guidance);R_MMU_162582(Signal_Transduction);R_MMU_8853659(RET_signaling);R_MMU_5684996(MAPK1/MAPK3_signaling);R_MMU_9675108(Nervous_system_development);R_MMU_1266738(Developmental_Biology)	2.38083	1.25146	1.70013e-07	2.8129e-05
ENSMUSG00000031004	Mki67	17345	ENSMUST00000033310;ENSMUST00000211238	GO:0000166(nucleotide binding);GO:0000775(chromosome, centromeric region);GO:0000793(condensed chromosome);GO:0003677(DNA binding);GO:0005515(protein binding);GO:0005524(ATP binding);GO:0005634(nucleus);GO:0005654(nucleoplasm);GO:0005694(chromosome);GO:0005730(nucleolus);GO:0005737(cytoplasm);GO:0007049(cell cycle);GO:0007088(regulation of mitotic nuclear division);GO:0008022(protein C-terminus b…	NA	K17582	NA	NA	antigen identified by monoclonal antibody Ki 67 [Source:MGI Symbol;Acc:MGI:106035]	protein_coding	NA	0.689279	-0.53684	1.74128e-07	2.86643e-05
ENSMUSG00000038403	Hjv	69585	ENSMUST00000049208	GO:0000122(negative regulation of transcription by RNA polymerase II);GO:0005102(signaling receptor binding);GO:0005615(extracellular space);GO:0005886(plasma membrane);GO:0006879(cellular iron ion homeostasis);GO:0009986(cell surface);GO:0015026(coreceptor activity);GO:0016020(membrane);GO:0016323(basolateral plasma membrane);GO:0016540(protein autoprocessing);GO:0030509(BMP signaling pathway);G…	04350(TGF-beta signaling pathway)	K23100	NA	NA	hemojuvelin BMP co-receptor [Source:MGI Symbol;Acc:MGI:1916835]	protein_coding	NA	2.67056	1.41714	1.78194e-07	2.91862e-05
ENSMUSG00000040694	Apobec2	11811	ENSMUST00000046549;ENSMUST00000233707	GO:0003723(RNA binding);GO:0003824(catalytic activity);GO:0004126(cytidine deaminase activity);GO:0005634(nucleus);GO:0005737(cytoplasm);GO:0006397(mRNA processing);GO:0009972(cytidine deamination);GO:0016554(cytidine to uridine editing);GO:0016556(mRNA modification);GO:0016787(hydrolase activity);GO:0042802(identical protein binding);GO:0046872(metal ion binding);GO:0080111(DNA demethylation);GO…	NA	K18772	EC:3.5.4.-	NA	apolipoprotein B mRNA editing enzyme, catalytic polypeptide 2 [Source:MGI Symbol;Acc:MGI:1343178]	protein_coding;processed_transcript	R_MMU_75072(mRNA_Editing);R_MMU_72200(mRNA_Editing:_C_to_U_Conversion);R_MMU_75094(Formation_of_the_Editosome);R_MMU_8953854(Metabolism_of_RNA)	3.08378	1.6247	1.88991e-07	3.07998e-05
ENSMUSG00000037010	Apln	30878	ENSMUST00000039026	GO:0001525(angiogenesis);GO:0002026(regulation of the force of heart contraction);GO:0005102(signaling receptor binding);GO:0005179(hormone activity);GO:0005576(extracellular region);GO:0005615(extracellular space);GO:0007165(signal transduction);GO:0007186(G protein-coupled receptor signaling pathway);GO:0007275(multicellular organism development);GO:0007369(gastrulation);GO:0007631(feeding beha…	04080(Neuroactive ligand-receptor interaction);04371(Apelin signaling pathway)	K05225	NA	NA	apelin [Source:MGI Symbol;Acc:MGI:1353624]	protein_coding	R_MMU_373076(Class_A/1_(Rhodopsin_like_receptors));R_MMU_375276(Peptide_ligand_binding_receptors);R_MMU_500792(GPCR_ligand_binding);R_MMU_372790(Signaling_by_GPCR);R_MMU_388396(GPCR_downstream_signalling);R_MMU_162582(Signal_Transduction);R_MMU_418594(G_alpha_(i)_signalling_events)	2.30465	1.20455	1.91923e-07	3.1122e-05
ENSMUSG00000002325	Irf9	16391	ENSMUST00000130697;ENSMUST00000145680;ENSMUST00000134863;ENSMUST00000136109;ENSMUST00000138037;ENSMUST00000226275;ENSMUST00000126269	GO:0000976(transcription regulatory region sequence-specific DNA binding);GO:0000978(RNA polymerase II cis-regulatory region sequence-specific DNA binding);GO:0000981(DNA-binding transcription factor activity, RNA polymerase II-specific);GO:0002376(immune system process);GO:0003677(DNA binding);GO:0003700(DNA-binding transcription factor activity);GO:0005515(protein binding);GO:0005634(nucleus);G…	04217(Necroptosis);04380(Osteoclast differentiation);04621(NOD-like receptor signaling pathway);04625(C-type lectin receptor signaling pathway);04630(Jak-STAT signaling pathway);05160(Hepatitis C);05162(Measles);05164(Influenza A);05165(Human papillomavirus infection);05167(Kaposi sarcoma-associated herpesvirus infection);05168(Herpes simplex virus 1 infection);05169(Epstein-Barr virus infection)…	K04693	NA	IRF	interferon regulatory factor 9 [Source:MGI Symbol;Acc:MGI:107587]	protein_coding;retained_intron	R_MMU_168256(Immune_System);R_MMU_1280215(Cytokine_Signaling_in_Immune_system);R_MMU_913531(Interferon_Signaling);R_MMU_909733(Interferon_alpha/beta_signaling)	2.4161	1.27268	1.95919e-07	3.15128e-05
ENSMUSG00000031652	N4bp1	80750	ENSMUST00000034074;ENSMUST00000210029;ENSMUST00000209389	GO:0003723(RNA binding);GO:0005515(protein binding);GO:0005634(nucleus);GO:0005730(nucleolus);GO:0016605(PML body);GO:0031397(negative regulation of protein ubiquitination);GO:0032435(negative regulation of proteasomal ubiquitin-dependent protein catabolic process);GO:0034644(cellular response to UV);GO:0034644(cellular response to UV)	NA	NA	NA	NA	NEDD4 binding protein 1 [Source:MGI Symbol;Acc:MGI:2136825]	protein_coding;retained_intron;processed_transcript	NA	1.59892	0.677098	1.96266e-07	3.15128e-05
ENSMUSG00000089991	Gm16332	100417200	ENSMUST00000134229	NA	NA	NA	NA	NA	predicted gene 16332 [Source:MGI Symbol;Acc:MGI:3840155]	unprocessed_pseudogene	NA	3.80733	1.92878	2.03186e-07	3.2464e-05
ENSMUSG00000053004	Hrh1	15465	ENSMUST00000088987;ENSMUST00000160212	GO:0004930(G protein-coupled receptor activity);GO:0004969(histamine receptor activity);GO:0004993(G protein-coupled serotonin receptor activity);GO:0005829(cytosol);GO:0005886(plasma membrane);GO:0005887(integral component of plasma membrane);GO:0007165(signal transduction);GO:0007186(G protein-coupled receptor signaling pathway);GO:0007187(G protein-coupled receptor signaling pathway, coupled t…	04020(Calcium signaling pathway);04080(Neuroactive ligand-receptor interaction);04750(Inflammatory mediator regulation of TRP channels);04750(Inflammatory mediator regulation of TRP channels)	K04149	NA	NA	histamine receptor H1 [Source:MGI Symbol;Acc:MGI:107619]	protein_coding	R_MMU_373076(Class_A/1_(Rhodopsin_like_receptors));R_MMU_390650(Histamine_receptors);R_MMU_375280(Amine_ligand_binding_receptors);R_MMU_500792(GPCR_ligand_binding);R_MMU_416476(G_alpha_(q)_signalling_events);R_MMU_372790(Signaling_by_GPCR);R_MMU_388396(GPCR_downstream_signalling);R_MMU_162582(Signal_Transduction)	0.215432	-2.21469	2.16517e-07	3.44251e-05
ENSMUSG00000041263	Rusc1	72296	ENSMUST00000090929;ENSMUST00000052539;ENSMUST00000198506;ENSMUST00000200357;ENSMUST00000196043;ENSMUST00000196223;ENSMUST00000166687	GO:0000209(protein polyubiquitination);GO:0003779(actin binding);GO:0005515(protein binding);GO:0005634(nucleus);GO:0005737(cytoplasm);GO:0005768(endosome);GO:0005769(early endosome);GO:0005794(Golgi apparatus);GO:0005829(cytosol);GO:0005856(cytoskeleton);GO:0005874(microtubule);GO:0014069(postsynaptic density);GO:0015630(microtubule cytoskeleton);GO:0030054(cell junction);GO:0031410(cytoplasmic …	NA	K23283	NA	NA	RUN and SH3 domain containing 1 [Source:MGI Symbol;Acc:MGI:1919546]	protein_coding;retained_intron	NA	1.59159	0.670466	2.20552e-07	3.48965e-05
ENSMUSG00000042182	Bend6	320705	ENSMUST00000062289;ENSMUST00000126724;ENSMUST00000139700;ENSMUST00000115161	GO:0003682(chromatin binding);GO:0003714(transcription corepressor activity);GO:0005634(nucleus);GO:0007399(nervous system development);GO:0045666(positive regulation of neuron differentiation);GO:0045746(negative regulation of Notch signaling pathway);GO:1903507(negative regulation of nucleic acid-templated transcription);GO:1903507(negative regulation of nucleic acid-templated transcription)	NA	NA	NA	NA	BEN domain containing 6 [Source:MGI Symbol;Acc:MGI:2444572]	protein_coding;retained_intron;processed_transcript	NA	0.603684	-0.728136	2.24076e-07	3.52828e-05
ENSMUSG00000046733	Gprc5a	232431	ENSMUST00000050104	GO:0004930(G protein-coupled receptor activity);GO:0005730(nucleolus);GO:0005886(plasma membrane);GO:0007165(signal transduction);GO:0007186(G protein-coupled receptor signaling pathway);GO:0016020(membrane);GO:0016021(integral component of membrane);GO:0031982(vesicle);GO:0043231(intracellular membrane-bounded organelle)	NA	K08468	NA	NA	G protein-coupled receptor, family C, group 5, member A [Source:MGI Symbol;Acc:MGI:1891250]	protein_coding	NA	0.386832	-1.37022	2.3016e-07	3.60666e-05
ENSMUSG00000024769	Cdc42bpg	240505	ENSMUST00000025681;ENSMUST00000141854	GO:0000166(nucleotide binding);GO:0000287(magnesium ion binding);GO:0004672(protein kinase activity);GO:0004674(protein serine/threonine kinase activity);GO:0005524(ATP binding);GO:0005737(cytoplasm);GO:0005829(cytosol);GO:0005856(cytoskeleton);GO:0006468(protein phosphorylation);GO:0016301(kinase activity);GO:0016310(phosphorylation);GO:0016740(transferase activity);GO:0018107(peptidyl-threonine…	NA	K16307	EC:2.7.11.1	NA	CDC42 binding protein kinase gamma (DMPK-like) [Source:MGI Symbol;Acc:MGI:2652845]	protein_coding;retained_intron	NA	1.74144	0.800281	2.36009e-07	3.68062e-05
ENSMUSG00000028944	Prkag2	108099	ENSMUST00000148531;ENSMUST00000030784;ENSMUST00000135525;ENSMUST00000114975;ENSMUST00000150135;ENSMUST00000129022;ENSMUST00000076306;ENSMUST00000123749;ENSMUST00000139698;ENSMUST00000131486	GO:0000166(nucleotide binding);GO:0004679(AMP-activated protein kinase activity);GO:0004862(cAMP-dependent protein kinase inhibitor activity);GO:0005524(ATP binding);GO:0005634(nucleus);GO:0005654(nucleoplasm);GO:0005737(cytoplasm);GO:0005829(cytosol);GO:0005977(glycogen metabolic process);GO:0006110(regulation of glycolytic process);GO:0006468(protein phosphorylation);GO:0006469(negative regulat…	04068(FoxO signaling pathway);04152(AMPK signaling pathway);04211(Longevity regulating pathway);04213(Longevity regulating pathway - multiple species);04371(Apelin signaling pathway);04530(Tight junction);04710(Circadian rhythm);04714(Thermogenesis);04910(Insulin signaling pathway);04920(Adipocytokine signaling pathway);04921(Oxytocin signaling pathway);04922(Glucagon signaling pathway);04931(Ins…	K07200	NA	NA	protein kinase, AMP-activated, gamma 2 non-catalytic subunit [Source:MGI Symbol;Acc:MGI:1336153]	processed_transcript;protein_coding;retained_intron	R_MMU_163685(Integration_of_energy_metabolism);R_MMU_200425(Carnitine_metabolism);R_MMU_556833(Metabolism_of_lipids);R_MMU_1430728(Metabolism);R_MMU_8978868(Fatty_acid_metabolism);R_MMU_73857(RNA_Polymerase_II_Transcription);R_MMU_212436(Generic_Transcription_Pathway);R_MMU_380972(Energy_dependent_regulation_of_mTOR_by_LKB1_AMPK);R_MMU_9612973(Autophagy);R_MMU_3700989(Transcriptional_Regulation_b…	0.562437	-0.830235	2.43927e-07	3.78597e-05
ENSMUSG00000040536	Necab1	69352	ENSMUST00000041606;ENSMUST00000141105	GO:0001835(blastocyst hatching);GO:0005509(calcium ion binding);GO:0005654(nucleoplasm);GO:0005737(cytoplasm);GO:0005829(cytosol);GO:0042802(identical protein binding);GO:0042984(regulation of amyloid precursor protein biosynthetic process);GO:0046872(metal ion binding);GO:0046872(metal ion binding)	NA	NA	NA	NA	N-terminal EF-hand calcium binding protein 1 [Source:MGI Symbol;Acc:MGI:1916602]	protein_coding;processed_transcript	NA	4.71798	2.23817	2.48572e-07	3.83979e-05
ENSMUSG00000020897	Aurkb	20877	ENSMUST00000149018;ENSMUST00000021277;ENSMUST00000140531;ENSMUST00000139594;ENSMUST00000139457;ENSMUST00000126576;ENSMUST00000108666;ENSMUST00000156373	GO:0000122(negative regulation of transcription by RNA polymerase II);GO:0000166(nucleotide binding);GO:0000775(chromosome, centromeric region);GO:0000776(kinetochore);GO:0000779(condensed chromosome, centromeric region);GO:0000780(condensed nuclear chromosome, centromeric region);GO:0002903(negative regulation of B cell apoptotic process);GO:0004672(protein kinase activity);GO:0004674(protein se…	NA	K11479	EC:2.7.11.1	NA	aurora kinase B [Source:MGI Symbol;Acc:MGI:107168]	retained_intron;protein_coding;processed_transcript	R_MMU_69620(Cell_Cycle_Checkpoints);R_MMU_73857(RNA_Polymerase_II_Transcription);R_MMU_9648025(EML4_and_NUDC_in_mitotic_spindle_formation);R_MMU_2467813(Separation_of_Sister_Chromatids);R_MMU_212436(Generic_Transcription_Pathway);R_MMU_1640170(Cell_Cycle);R_MMU_141444(Amplification__of_signal_from_unattached__kinetochores_via_a_MAD2__inhibitory_signal);R_MMU_5663220(RHO_GTPases_Activate_Formins);…	0.587634	-0.76701	2.49984e-07	3.84339e-05
ENSMUSG00000022012	Enox1	239188	ENSMUST00000228148;ENSMUST00000022589;ENSMUST00000227662;ENSMUST00000226576;ENSMUST00000227831;ENSMUST00000228102	GO:0003674(molecular_function);GO:0003676(nucleic acid binding);GO:0003723(RNA binding);GO:0005576(extracellular region);GO:0005615(extracellular space);GO:0005886(plasma membrane);GO:0007624(ultradian rhythm);GO:0008150(biological_process);GO:0009897(external side of plasma membrane);GO:0016020(membrane);GO:0016491(oxidoreductase activity);GO:0048511(rhythmic process);GO:0055114(oxidation-reduct…	NA	NA	NA	NA	ecto-NOX disulfide-thiol exchanger 1 [Source:MGI Symbol;Acc:MGI:2444896]	processed_transcript;protein_coding;retained_intron;nonsense_mediated_decay	NA	2.41695	1.27319	2.68232e-07	4.09761e-05
ENSMUSG00000012443	Kif11	16551	ENSMUST00000012587;ENSMUST00000236027	GO:0000166(nucleotide binding);GO:0000922(spindle pole);GO:0003777(microtubule motor activity);GO:0005524(ATP binding);GO:0005634(nucleus);GO:0005737(cytoplasm);GO:0005819(spindle);GO:0005829(cytosol);GO:0005856(cytoskeleton);GO:0005874(microtubule);GO:0005876(spindle microtubule);GO:0007018(microtubule-based movement);GO:0007049(cell cycle);GO:0007051(spindle organization);GO:0007100(mitotic cen…	NA	K10398	NA	NA	kinesin family member 11 [Source:MGI Symbol;Acc:MGI:1098231]	protein_coding;retained_intron	R_MMU_5653656(Vesicle_mediated_transport);R_MMU_109582(Hemostasis);R_MMU_6811434(COPI_dependent_Golgi_to_ER_retrograde_traffic);R_MMU_983231(Factors_involved_in_megakaryocyte_development_and_platelet_production);R_MMU_983189(Kinesins);R_MMU_168256(Immune_System);R_MMU_8856688(Golgi_to_ER_retrograde_transport);R_MMU_2132295(MHC_class_II_antigen_presentation);R_MMU_199991(Membrane_Trafficking);R_MM…	0.655282	-0.609811	2.69034e-07	4.09761e-05
ENSMUSG00000027580	Helz2	229003	ENSMUST00000108831;ENSMUST00000149417;ENSMUST00000155049;ENSMUST00000121484	GO:0000166(nucleotide binding);GO:0000184(nuclear-transcribed mRNA catabolic process, nonsense-mediated decay);GO:0003677(DNA binding);GO:0003723(RNA binding);GO:0003724(RNA helicase activity);GO:0004386(helicase activity);GO:0004540(ribonuclease activity);GO:0005524(ATP binding);GO:0005634(nucleus);GO:0005654(nucleoplasm);GO:0005737(cytoplasm);GO:0016787(hydrolase activity);GO:0030374(nuclear re…	NA	NA	NA	NA	helicase with zinc finger 2, transcriptional coactivator [Source:MGI Symbol;Acc:MGI:2385169]	protein_coding;retained_intron	R_MMU_9711123(Cellular_response_to_chemical_stress);R_MMU_556833(Metabolism_of_lipids);R_MMU_1430728(Metabolism);R_MMU_2262752(Cellular_responses_to_stress);R_MMU_8953897(Cellular_responses_to_external_stimuli);R_MMU_400206(Regulation_of_lipid_metabolism_by_PPARalpha);R_MMU_9707564(Cytoprotection_by_HMOX1)	1.80164	0.849308	2.95047e-07	4.47291e-05
ENSMUSG00000036523	Greb1	268527	ENSMUST00000048064;ENSMUST00000159044;ENSMUST00000160851;ENSMUST00000160755;ENSMUST00000159573;ENSMUST00000161036;ENSMUST00000160347;ENSMUST00000162112;ENSMUST00000160575;ENSMUST00000159120	GO:0016020(membrane);GO:0016021(integral component of membrane);GO:0016021(integral component of membrane)	NA	NA	NA	NA	gene regulated by estrogen in breast cancer protein [Source:MGI Symbol;Acc:MGI:2149712]	protein_coding;retained_intron	R_MMU_9018519(Estrogen_dependent_gene_expression);R_MMU_9006931(Signaling_by_Nuclear_Receptors);R_MMU_8939211(ESR_mediated_signaling);R_MMU_162582(Signal_Transduction)	6.88006	2.78242	3.03216e-07	4.57548e-05
ENSMUSG00000024989	Cep55	74107	ENSMUST00000235601;ENSMUST00000096096;ENSMUST00000169673;ENSMUST00000237408;ENSMUST00000116506;ENSMUST00000236044	GO:0000281(mitotic cytokinesis);GO:0005515(protein binding);GO:0005737(cytoplasm);GO:0005813(centrosome);GO:0005814(centriole);GO:0005815(microtubule organizing center);GO:0005856(cytoskeleton);GO:0005886(plasma membrane);GO:0007049(cell cycle);GO:0014066(regulation of phosphatidylinositol 3-kinase signaling);GO:0030496(midbody);GO:0032154(cleavage furrow);GO:0034451(centriolar satellite);GO:0042…	NA	K16456	NA	NA	centrosomal protein 55 [Source:MGI Symbol;Acc:MGI:1921357]	retained_intron;protein_coding	NA	0.657249	-0.605488	3.13192e-07	4.70423e-05
ENSMUSG00000039936	Pik3cd	18707	ENSMUST00000177654;ENSMUST00000038859;ENSMUST00000105689;ENSMUST00000137430;ENSMUST00000118704;ENSMUST00000122059;ENSMUST00000105688;ENSMUST00000105690	GO:0000166(nucleotide binding);GO:0001782(B cell homeostasis);GO:0002250(adaptive immune response);GO:0002376(immune system process);GO:0005524(ATP binding);GO:0005737(cytoplasm);GO:0005829(cytosol);GO:0005886(plasma membrane);GO:0005942(phosphatidylinositol 3-kinase complex);GO:0006935(chemotaxis);GO:0006954(inflammatory response);GO:0007166(cell surface receptor signaling pathway);GO:0010628(po…	00562(Inositol phosphate metabolism);01521(EGFR tyrosine kinase inhibitor resistance);01522(Endocrine resistance);01524(Platinum drug resistance);04012(ErbB signaling pathway);04014(Ras signaling pathway);04015(Rap1 signaling pathway);04024(cAMP signaling pathway);04062(Chemokine signaling pathway);04066(HIF-1 signaling pathway);04068(FoxO signaling pathway);04070(Phosphatidylinositol signaling s…	K00922	EC:2.7.1.153	NA	phosphatidylinositol-4,5-bisphosphate 3-kinase catalytic subunit delta [Source:MGI Symbol;Acc:MGI:1098211]	protein_coding;processed_transcript	R_MMU_1483255(PI_Metabolism);R_MMU_6811558(PI5P,_PP2A_and_IER3_Regulate_PI3K/AKT_Signaling);R_MMU_983705(Signaling_by_the_B_Cell_Receptor_(BCR));R_MMU_449147(Signaling_by_Interleukins);R_MMU_556833(Metabolism_of_lipids);R_MMU_1430728(Metabolism);R_MMU_451927(Interleukin_2_family_signaling);R_MMU_1483257(Phospholipid_metabolism);R_MMU_1257604(PIP3_activates_AKT_signaling);R_MMU_168256(Immune_Syste…	0.28013	-1.83583	3.18138e-07	4.7566e-05
ENSMUSG00000049001	Ndnf	68169	ENSMUST00000054351;ENSMUST00000169795	GO:0001525(angiogenesis);GO:0001764(neuron migration);GO:0002931(response to ischemia);GO:0005515(protein binding);GO:0005539(glycosaminoglycan binding);GO:0005576(extracellular region);GO:0007263(nitric oxide mediated signal transduction);GO:0007399(nervous system development);GO:0008201(heparin binding);GO:0010811(positive regulation of cell-substrate adhesion);GO:0010976(positive regulation of…	NA	NA	NA	NA	neuron-derived neurotrophic factor [Source:MGI Symbol;Acc:MGI:1915419]	protein_coding;retained_intron	NA	0.207365	-2.26976	3.25627e-07	4.83455e-05
ENSMUSG00000048279	Sacs	50720	ENSMUST00000119943;ENSMUST00000121091;ENSMUST00000089394;ENSMUST00000150222;ENSMUST00000227570;ENSMUST00000229692	NA	NA	K17592	NA	NA	sacsin [Source:MGI Symbol;Acc:MGI:1354724]	protein_coding;retained_intron;nonsense_mediated_decay	NA	0.524687	-0.93047	3.26318e-07	4.83455e-05
ENSMUSG00000022391	Rangap1	19387	ENSMUST00000052374;ENSMUST00000230287;ENSMUST00000170134;ENSMUST00000171115;ENSMUST00000229705;ENSMUST00000230302;ENSMUST00000230726	GO:0000775(chromosome, centromeric region);GO:0000776(kinetochore);GO:0000777(condensed chromosome kinetochore);GO:0003723(RNA binding);GO:0005096(GTPase activator activity);GO:0005515(protein binding);GO:0005634(nucleus);GO:0005635(nuclear envelope);GO:0005643(nuclear pore);GO:0005654(nucleoplasm);GO:0005694(chromosome);GO:0005737(cytoplasm);GO:0005819(spindle);GO:0005829(cytosol);GO:0005856(cyt…	03013(RNA transport);03013(RNA transport)	K14319	NA	NA	RAN GTPase activating protein 1 [Source:MGI Symbol;Acc:MGI:103071]	protein_coding;retained_intron	R_MMU_69620(Cell_Cycle_Checkpoints);R_MMU_9648025(EML4_and_NUDC_in_mitotic_spindle_formation);R_MMU_2467813(Separation_of_Sister_Chromatids);R_MMU_1640170(Cell_Cycle);R_MMU_141444(Amplification__of_signal_from_unattached__kinetochores_via_a_MAD2__inhibitory_signal);R_MMU_5663220(RHO_GTPases_Activate_Formins);R_MMU_69278(Cell_Cycle,_Mitotic);R_MMU_597592(Post_translational_protein_modification);R_…	0.656666	-0.606768	3.39835e-07	5.01203e-05
ENSMUSG00000028413	B4galt1	14595	ENSMUST00000030121;ENSMUST00000108096	GO:0000138(Golgi trans cisterna);GO:0002064(epithelial cell development);GO:0002526(acute inflammatory response);GO:0003831(beta-N-acetylglucosaminylglycopeptide beta-1,4-galactosyltransferase activity);GO:0003945(N-acetyllactosamine synthase activity);GO:0004461(lactose synthase activity);GO:0005515(protein binding);GO:0005576(extracellular region);GO:0005794(Golgi apparatus);GO:0005886(plasma m…	00052(Galactose metabolism);00510(N-Glycan biosynthesis);00514(Other types of O-glycan biosynthesis);00515(Mannose type O-glycan biosynthesis);00533(Glycosaminoglycan biosynthesis - keratan sulfate);00601(Glycosphingolipid biosynthesis - lacto and neolacto series);00601(Glycosphingolipid biosynthesis - lacto and neolacto series)	K07966	2.4.1.-;2.4.1.38;2.4.1.90;EC:2.4.1.22	NA	UDP-Gal:betaGlcNAc beta 1,4- galactosyltransferase, polypeptide 1 [Source:MGI Symbol;Acc:MGI:95705]	protein_coding	R_MMU_975576(N_glycan_antennae_elongation_in_the_medial/trans_Golgi);R_MMU_71387(Metabolism_of_carbohydrates);R_MMU_1430728(Metabolism);R_MMU_948021(Transport_to_the_Golgi_and_subsequent_modification);R_MMU_2022854(Keratan_sulfate_biosynthesis);R_MMU_1474165(Reproduction);R_MMU_597592(Post_translational_protein_modification);R_MMU_392499(Metabolism_of_proteins);R_MMU_2534343(Interaction_With_Cumu…	1.45002	0.536075	3.44988e-07	5.06423e-05
ENSMUSG00000040274	Cdk6	12571	ENSMUST00000165117;ENSMUST00000199156;ENSMUST00000199396;ENSMUST00000042410;ENSMUST00000197385;ENSMUST00000197607	GO:0000122(negative regulation of transcription by RNA polymerase II);GO:0000166(nucleotide binding);GO:0000307(cyclin-dependent protein kinase holoenzyme complex);GO:0001726(ruffle);GO:0001954(positive regulation of cell-matrix adhesion);GO:0002244(hematopoietic progenitor cell differentiation);GO:0003323(type B pancreatic cell development);GO:0004672(protein kinase activity);GO:0004674(protein …	04110(Cell cycle);04115(p53 signaling pathway);04151(PI3K-Akt signaling pathway);04218(Cellular senescence);04934(Cushing syndrome);05160(Hepatitis C);05162(Measles);05163(Human cytomegalovirus infection);05165(Human papillomavirus infection);05167(Kaposi sarcoma-associated herpesvirus infection);05169(Epstein-Barr virus infection);05200(Pathways in cancer);05203(Viral carcinogenesis);05206(Micro…	K02091	EC:2.7.11.22	NA	cyclin-dependent kinase 6 [Source:MGI Symbol;Acc:MGI:1277162]	protein_coding;retained_intron	R_MMU_2559582(Senescence_Associated_Secretory_Phenotype_(SASP));R_MMU_2559580(Oxidative_Stress_Induced_Senescence);R_MMU_2559585(Oncogene_Induced_Senescence);R_MMU_2559583(Cellular_Senescence);R_MMU_2262752(Cellular_responses_to_stress);R_MMU_73857(RNA_Polymerase_II_Transcription);R_MMU_212436(Generic_Transcription_Pathway);R_MMU_1640170(Cell_Cycle);R_MMU_8953897(Cellular_responses_to_external_st…	0.625164	-0.677694	3.46482e-07	5.06423e-05
ENSMUSG00000034317	Trim59	66949	ENSMUST00000107802;ENSMUST00000136512;ENSMUST00000153259;ENSMUST00000142560	GO:0005515(protein binding);GO:0005783(endoplasmic reticulum);GO:0005789(endoplasmic reticulum membrane);GO:0008270(zinc ion binding);GO:0016020(membrane);GO:0016021(integral component of membrane);GO:0016567(protein ubiquitination);GO:0043124(negative regulation of I-kappaB kinase/NF-kappaB signaling);GO:0045087(innate immune response);GO:0046597(negative regulation of viral entry into host cell…	NA	K12028	NA	NA	tripartite motif-containing 59 [Source:MGI Symbol;Acc:MGI:1914199]	protein_coding;processed_transcript;retained_intron	NA	0.705239	-0.503817	3.64439e-07	5.30291e-05
ENSMUSG00000058729	Lin9	72568	ENSMUST00000193892;ENSMUST00000193162;ENSMUST00000192561;ENSMUST00000085804;ENSMUST00000194847;ENSMUST00000194373;ENSMUST00000194638;ENSMUST00000191744	GO:0005634(nucleus);GO:0005654(nucleoplasm);GO:0006351(transcription, DNA-templated);GO:0017053(transcriptional repressor complex);GO:0017053(transcriptional repressor complex)	04218(Cellular senescence);04218(Cellular senescence)	K21773	NA	NA	lin-9 homolog (C. elegans) [Source:MGI Symbol;Acc:MGI:1919818]	nonsense_mediated_decay;retained_intron;protein_coding;processed_transcript	R_MMU_1640170(Cell_Cycle);R_MMU_69278(Cell_Cycle,_Mitotic);R_MMU_453279(Mitotic_G1_phase_and_G1/S_transition);R_MMU_1538133(G0_and_Early_G1)	0.607899	-0.718097	3.74688e-07	5.42782e-05
ENSMUSG00000021359	Tfap2a	21418	ENSMUST00000110193;ENSMUST00000225180;ENSMUST00000021787;ENSMUST00000224665;ENSMUST00000223908	GO:0000122(negative regulation of transcription by RNA polymerase II);GO:0000976(transcription regulatory region sequence-specific DNA binding);GO:0000978(RNA polymerase II cis-regulatory region sequence-specific DNA binding);GO:0000981(DNA-binding transcription factor activity, RNA polymerase II-specific);GO:0001227(DNA-binding transcription repressor activity, RNA polymerase II-specific);GO:000…	NA	K09176	NA	AP-2	transcription factor AP-2, alpha [Source:MGI Symbol;Acc:MGI:104671]	protein_coding;retained_intron	R_MMU_8866907(Activation_of_the_TFAP2_(AP_2)_family_of_transcription_factors);R_MMU_8869496(TFAP2A_acts_as_a_transcriptional_repressor_during_retinoic_acid_induced_cell_differentiation);R_MMU_73857(RNA_Polymerase_II_Transcription);R_MMU_212436(Generic_Transcription_Pathway);R_MMU_8864260(Transcriptional_regulation_by_the_AP_2_(TFAP2)_family_of_transcription_factors);R_MMU_8866904(Negative_regulat…	8.47828	3.08377	4.08437e-07	5.89046e-05
ENSMUSG00000040564	Apoc1	11812	ENSMUST00000045035;ENSMUST00000108451;ENSMUST00000207500	GO:0004859(phospholipase inhibitor activity);GO:0005504(fatty acid binding);GO:0005576(extracellular region);GO:0005783(endoplasmic reticulum);GO:0006641(triglyceride metabolic process);GO:0006869(lipid transport);GO:0008203(cholesterol metabolic process);GO:0010900(negative regulation of phosphatidylcholine catabolic process);GO:0010916(negative regulation of very-low-density lipoprotein particl…	04979(Cholesterol metabolism);04979(Cholesterol metabolism)	K22286	NA	NA	apolipoprotein C-I [Source:MGI Symbol;Acc:MGI:88053]	protein_coding;retained_intron	R_MMU_8963898(Plasma_lipoprotein_assembly);R_MMU_8964043(Plasma_lipoprotein_clearance);R_MMU_382551(Transport_of_small_molecules);R_MMU_8866423(VLDL_assembly);R_MMU_8964046(VLDL_clearance);R_MMU_174824(Plasma_lipoprotein_assembly,_remodeling,_and_clearance)	74.2769	6.21484	4.10239e-07	5.89046e-05
ENSMUSG00000052026	Slc6a7	240332	ENSMUST00000025520;ENSMUST00000236893	GO:0005328(neurotransmitter:sodium symporter activity);GO:0005886(plasma membrane);GO:0006836(neurotransmitter transport);GO:0006865(amino acid transport);GO:0015193(L-proline transmembrane transporter activity);GO:0015293(symporter activity);GO:0016020(membrane);GO:0016021(integral component of membrane);GO:0035524(proline transmembrane transport);GO:0035524(proline transmembrane transport)	04721(Synaptic vesicle cycle);04721(Synaptic vesicle cycle)	K05040	NA	NA	solute carrier family 6 (neurotransmitter transporter, L-proline), member 7 [Source:MGI Symbol;Acc:MGI:2147363]	protein_coding;processed_transcript	R_MMU_71288(Creatine_metabolism);R_MMU_1430728(Metabolism);R_MMU_442660(Na+/Cl__dependent_neurotransmitter_transporters);R_MMU_425407(SLC_mediated_transmembrane_transport);R_MMU_382551(Transport_of_small_molecules);R_MMU_425366(Transport_of_bile_salts_and_organic_acids,_metal_ions_and_amine_compounds);R_MMU_71291(Metabolism_of_amino_acids_and_derivatives)	2.73464	1.45135	4.14993e-07	5.93258e-05
ENSMUSG00000024039	Cbs	12411	ENSMUST00000235180;ENSMUST00000236853;ENSMUST00000078509;ENSMUST00000151597;ENSMUST00000151718;ENSMUST00000118504;ENSMUST00000128351;ENSMUST00000236909;ENSMUST00000067801	GO:0001958(endochondral ossification);GO:0001974(blood vessel remodeling);GO:0004122(cystathionine beta-synthase activity);GO:0005634(nucleus);GO:0005737(cytoplasm);GO:0006535(cysteine biosynthetic process from serine);GO:0006563(L-serine metabolic process);GO:0006801(superoxide metabolic process);GO:0008652(cellular amino acid biosynthetic process);GO:0010749(regulation of nitric oxide mediated …	00260(Glycine, serine and threonine metabolism);00270(Cysteine and methionine metabolism);00270(Cysteine and methionine metabolism)	K01697	EC:4.2.1.22	NA	cystathionine beta-synthase [Source:MGI Symbol;Acc:MGI:88285]	retained_intron;protein_coding	R_MMU_1430728(Metabolism);R_MMU_1614635(Sulfur_amino_acid_metabolism);R_MMU_1614603(Cysteine_formation_from_homocysteine);R_MMU_71291(Metabolism_of_amino_acids_and_derivatives)	4.34557	2.11954	4.48052e-07	6.37721e-05
ENSMUSG00000041731	Pgm5	226041	ENSMUST00000047666;ENSMUST00000129127	GO:0000287(magnesium ion binding);GO:0001725(stress fiber);GO:0005515(protein binding);GO:0005737(cytoplasm);GO:0005829(cytosol);GO:0005856(cytoskeleton);GO:0005912(adherens junction);GO:0005914(spot adherens junction);GO:0005925(focal adhesion);GO:0005975(carbohydrate metabolic process);GO:0006006(glucose metabolic process);GO:0007155(cell adhesion);GO:0009898(cytoplasmic side of plasma membrane…	NA	K15636	NA	NA	phosphoglucomutase 5 [Source:MGI Symbol;Acc:MGI:1925668]	protein_coding;retained_intron	NA	2.52148	1.33427	4.82388e-07	6.83607e-05
ENSMUSG00000028780	Sema3c	20348	ENSMUST00000030568;ENSMUST00000115271;ENSMUST00000170348	GO:0001755(neural crest cell migration);GO:0001756(somitogenesis);GO:0001974(blood vessel remodeling);GO:0003148(outflow tract septum morphogenesis);GO:0003151(outflow tract morphogenesis);GO:0003215(cardiac right ventricle morphogenesis);GO:0003350(pulmonary myocardium development);GO:0005515(protein binding);GO:0005576(extracellular region);GO:0005615(extracellular space);GO:0005887(integral co…	04360(Axon guidance);04360(Axon guidance)	K06840	NA	NA	sema domain, immunoglobulin domain (Ig), short basic domain, secreted, (semaphorin) 3C [Source:MGI Symbol;Acc:MGI:107557]	protein_coding;retained_intron	NA	0.406873	-1.29735	4.89277e-07	6.90367e-05
ENSMUSG00000024044	Epb41l3	13823	ENSMUST00000233964;ENSMUST00000223565;ENSMUST00000225316;ENSMUST00000112680;ENSMUST00000232706;ENSMUST00000224523;ENSMUST00000223703;ENSMUST00000225209;ENSMUST00000239167;ENSMUST00000223610;ENSMUST00000225062;ENSMUST00000223816;ENSMUST00000225604;ENSMUST00000225695;ENSMUST00000225740;ENSMUST00000238898;ENSMUST00000233509;ENSMUST00000225977;ENSMUST00000080208;ENSMUST00000224951	GO:0001558(regulation of cell growth);GO:0002175(protein localization to paranode region of axon);GO:0003779(actin binding);GO:0005198(structural molecule activity);GO:0005200(structural constituent of cytoskeleton);GO:0005737(cytoplasm);GO:0005856(cytoskeleton);GO:0005886(plasma membrane);GO:0005911(cell-cell junction);GO:0006915(apoptotic process);GO:0007010(cytoskeleton organization);GO:000701…	NA	K06107	NA	NA	erythrocyte membrane protein band 4.1 like 3 [Source:MGI Symbol;Acc:MGI:103008]	protein_coding;processed_transcript;retained_intron;nonsense_mediated_decay	R_MMU_6794362(Protein_protein_interactions_at_synapses);R_MMU_6794361(Neurexins_and_neuroligins);R_MMU_112316(Neuronal_System)	0.676725	-0.563359	4.94284e-07	6.94426e-05
ENSMUSG00000031972	Acta1	11459	ENSMUST00000212584;ENSMUST00000034453	GO:0000166(nucleotide binding);GO:0001725(stress fiber);GO:0005515(protein binding);GO:0005524(ATP binding);GO:0005737(cytoplasm);GO:0005856(cytoskeleton);GO:0005865(striated muscle thin filament);GO:0005869(dynactin complex);GO:0005884(actin filament);GO:0009612(response to mechanical stimulus);GO:0009991(response to extracellular stimulus);GO:0010226(response to lithium ion);GO:0010628(positive…	NA	K10354	NA	NA	actin, alpha 1, skeletal muscle [Source:MGI Symbol;Acc:MGI:87902]	protein_coding	R_MMU_390522(Striated_Muscle_Contraction);R_MMU_397014(Muscle_contraction)	7.853	2.97324	5.02917e-07	7.03523e-05
ENSMUSG00000049691	Nkx3-2	12020	ENSMUST00000060820	GO:0000122(negative regulation of transcription by RNA polymerase II);GO:0000978(RNA polymerase II cis-regulatory region sequence-specific DNA binding);GO:0000981(DNA-binding transcription factor activity, RNA polymerase II-specific);GO:0001227(DNA-binding transcription repressor activity, RNA polymerase II-specific);GO:0001501(skeletal system development);GO:0003677(DNA binding);GO:0003700(DNA-b…	NA	K09995	NA	Homeobox	NK3 homeobox 2 [Source:MGI Symbol;Acc:MGI:108015]	protein_coding	NA	7.13637	2.83519	5.2352e-07	7.29215e-05
ENSMUSG00000038250	Usp38	74841	ENSMUST00000211538;ENSMUST00000042724	GO:0004197(cysteine-type endopeptidase activity);GO:0004843(thiol-dependent ubiquitin-specific protease activity);GO:0005634(nucleus);GO:0005829(cytosol);GO:0006508(proteolysis);GO:0006511(ubiquitin-dependent protein catabolic process);GO:0008233(peptidase activity);GO:0008234(cysteine-type peptidase activity);GO:0016579(protein deubiquitination);GO:0016787(hydrolase activity);GO:0036459(thiol-de…	NA	K11854	EC:3.4.19.12	NA	ubiquitin specific peptidase 38 [Source:MGI Symbol;Acc:MGI:1922091]	processed_transcript;protein_coding	NA	2.09361	1.06599	5.3624e-07	7.43753e-05
ENSMUSG00000020181	Nav3	260315	ENSMUST00000239301;ENSMUST00000032719;ENSMUST00000238286;ENSMUST00000161582;ENSMUST00000161798;ENSMUST00000160159;ENSMUST00000163071	GO:0005515(protein binding);GO:0005524(ATP binding);GO:0007026(negative regulation of microtubule depolymerization);GO:0008017(microtubule binding);GO:0022008(neurogenesis);GO:0030336(negative regulation of cell migration);GO:0031116(positive regulation of microtubule polymerization);GO:0032703(negative regulation of interleukin-2 production);GO:1905929(positive regulation of invadopodium disasse…	NA	NA	NA	NA	neuron navigator 3 [Source:MGI Symbol;Acc:MGI:2183703]	protein_coding;processed_transcript;retained_intron	NA	0.620569	-0.688336	5.55751e-07	7.67549e-05
ENSMUSG00000031586	Rbpms	19663	ENSMUST00000191473;ENSMUST00000033995;ENSMUST00000033994;ENSMUST00000183122;ENSMUST00000182987;ENSMUST00000231942;ENSMUST00000053251;ENSMUST00000182926;ENSMUST00000183336;ENSMUST00000182184	GO:0000932(P-body);GO:0003676(nucleic acid binding);GO:0003713(transcription coactivator activity);GO:0003723(RNA binding);GO:0003729(mRNA binding);GO:0005634(nucleus);GO:0005654(nucleoplasm);GO:0005737(cytoplasm);GO:0005829(cytosol);GO:0006979(response to oxidative stress);GO:0008143(poly(A) binding);GO:0010494(cytoplasmic stress granule);GO:0010862(positive regulation of pathway-restricted SMAD…	NA	NA	NA	NA	RNA binding protein gene with multiple splicing [Source:MGI Symbol;Acc:MGI:1334446]	protein_coding;retained_intron;nonsense_mediated_decay;processed_transcript	NA	0.360273	-1.47284	5.73587e-07	7.8769e-05
ENSMUSG00000019987	Arg1	11846	ENSMUST00000020161;ENSMUST00000218260;ENSMUST00000220186	GO:0000050(urea cycle);GO:0001889(liver development);GO:0001938(positive regulation of endothelial cell proliferation);GO:0002250(adaptive immune response);GO:0002376(immune system process);GO:0004053(arginase activity);GO:0005615(extracellular space);GO:0005737(cytoplasm);GO:0005741(mitochondrial outer membrane);GO:0005829(cytosol);GO:0006525(arginine metabolic process);GO:0007565(female pregnan…	00220(Arginine biosynthesis);00330(Arginine and proline metabolism);05146(Amoebiasis);05146(Amoebiasis)	K01476	EC:3.5.3.1	NA	arginase, liver [Source:MGI Symbol;Acc:MGI:88070]	protein_coding;retained_intron	R_MMU_1430728(Metabolism);R_MMU_70635(Urea_cycle);R_MMU_168256(Immune_System);R_MMU_6798695(Neutrophil_degranulation);R_MMU_168249(Innate_Immune_System);R_MMU_71291(Metabolism_of_amino_acids_and_derivatives)	83.7855	6.38863	5.75168e-07	7.8769e-05
ENSMUSG00000027674	Pex5l	58869	ENSMUST00000108225;ENSMUST00000108224;ENSMUST00000194016;ENSMUST00000108219;ENSMUST00000108226;ENSMUST00000193289;ENSMUST00000192093;ENSMUST00000194627;ENSMUST00000108221;ENSMUST00000078226	GO:0000268(peroxisome targeting sequence binding);GO:0005052(peroxisome matrix targeting signal-1 binding);GO:0005221(intracellular cyclic nucleotide activated cation channel activity);GO:0005515(protein binding);GO:0005737(cytoplasm);GO:0005778(peroxisomal membrane);GO:0005829(cytosol);GO:0016020(membrane);GO:0016560(protein import into peroxisome matrix, docking);GO:0017071(intracellular cyclic…	04146(Peroxisome);04146(Peroxisome)	K13342	NA	NA	peroxisomal biogenesis factor 5-like [Source:MGI Symbol;Acc:MGI:1916672]	protein_coding;retained_intron	NA	0.119969	-3.05927	5.79919e-07	7.90874e-05
ENSMUSG00000029298	Gbp9	236573	ENSMUST00000031238;ENSMUST00000196820;ENSMUST00000199453	GO:0003924(GTPase activity);GO:0005525(GTP binding);GO:0020005(symbiont-containing vacuole membrane);GO:0031410(cytoplasmic vesicle);GO:0042832(defense response to protozoan);GO:0044406(adhesion of symbiont to host);GO:0050830(defense response to Gram-positive bacterium);GO:0071346(cellular response to interferon-gamma);GO:0071346(cellular response to interferon-gamma)	NA	K20908	NA	NA	guanylate-binding protein 9 [Source:MGI Symbol;Acc:MGI:3605620]	protein_coding;retained_intron;processed_transcript	NA	4.10186	2.03628	5.88901e-07	7.98602e-05
ENSMUSG00000024056	Ndc80	67052	ENSMUST00000024851;ENSMUST00000233011;ENSMUST00000233552;ENSMUST00000233750	GO:0000070(mitotic sister chromatid segregation);GO:0000132(establishment of mitotic spindle orientation);GO:0000775(chromosome, centromeric region);GO:0000776(kinetochore);GO:0000777(condensed chromosome kinetochore);GO:0000778(condensed nuclear chromosome kinetochore);GO:0000942(condensed nuclear chromosome outer kinetochore);GO:0005515(protein binding);GO:0005634(nucleus);GO:0005654(nucleoplas…	NA	K11547	NA	NA	NDC80 kinetochore complex component [Source:MGI Symbol;Acc:MGI:1914302]	protein_coding;retained_intron;processed_transcript;nonsense_mediated_decay	R_MMU_69620(Cell_Cycle_Checkpoints);R_MMU_9648025(EML4_and_NUDC_in_mitotic_spindle_formation);R_MMU_2467813(Separation_of_Sister_Chromatids);R_MMU_1640170(Cell_Cycle);R_MMU_141444(Amplification__of_signal_from_unattached__kinetochores_via_a_MAD2__inhibitory_signal);R_MMU_5663220(RHO_GTPases_Activate_Formins);R_MMU_69278(Cell_Cycle,_Mitotic);R_MMU_2500257(Resolution_of_Sister_Chromatid_Cohesion);R…	0.633193	-0.659283	5.90486e-07	7.98602e-05
ENSMUSG00000026535	Ifi202b	26388	ENSMUST00000000266	GO:0002218(activation of innate immune response);GO:0002376(immune system process);GO:0003677(DNA binding);GO:0003690(double-stranded DNA binding);GO:0005515(protein binding);GO:0005634(nucleus);GO:0005730(nucleolus);GO:0005737(cytoplasm);GO:0006954(inflammatory response);GO:0009617(response to bacterium);GO:0032731(positive regulation of interleukin-1 beta production);GO:0035458(cellular respons…	04623(Cytosolic DNA-sensing pathway)	K12971	NA	NA	interferon activated gene 202B [Source:MGI Symbol;Acc:MGI:1347083]	protein_coding	NA	1.6332	0.7077	6.34068e-07	8.54e-05
ENSMUSG00000026864	Hspa5	14828	ENSMUST00000028222;ENSMUST00000155595;ENSMUST00000100171;ENSMUST00000145466;ENSMUST00000137145;ENSMUST00000129333	GO:0000166(nucleotide binding);GO:0001554(luteolysis);GO:0005515(protein binding);GO:0005524(ATP binding);GO:0005576(extracellular region);GO:0005634(nucleus);GO:0005737(cytoplasm);GO:0005739(mitochondrion);GO:0005783(endoplasmic reticulum);GO:0005788(endoplasmic reticulum lumen);GO:0005789(endoplasmic reticulum membrane);GO:0005790(smooth endoplasmic reticulum);GO:0005793(endoplasmic reticulum-G…	03060(Protein export);04141(Protein processing in endoplasmic reticulum);04612(Antigen processing and presentation);04918(Thyroid hormone synthesis);05020(Prion diseases);05020(Prion diseases)	K09490	NA	NA	heat shock protein 5 [Source:MGI Symbol;Acc:MGI:95835]	protein_coding;retained_intron;nonsense_mediated_decay	R_MMU_3371453(Regulation_of_HSF1_mediated_heat_shock_response);R_MMU_2262752(Cellular_responses_to_stress);R_MMU_8953897(Cellular_responses_to_external_stimuli);R_MMU_3371556(Cellular_response_to_heat_stress);R_MMU_168256(Immune_System);R_MMU_983170(Antigen_Presentation:_Folding,_assembly_and_peptide_loading_of_class_I_MHC);R_MMU_1280218(Adaptive_Immune_System);R_MMU_983169(Class_I_MHC_mediated_a…	1.61364	0.690316	6.561e-07	8.80039e-05
ENSMUSG00000032715	Trib3	228775	ENSMUST00000040312;ENSMUST00000124995;ENSMUST00000123145	GO:0000122(negative regulation of transcription by RNA polymerase II);GO:0003714(transcription corepressor activity);GO:0004672(protein kinase activity);GO:0004860(protein kinase inhibitor activity);GO:0005515(protein binding);GO:0005524(ATP binding);GO:0005634(nucleus);GO:0005654(nucleoplasm);GO:0006468(protein phosphorylation);GO:0006469(negative regulation of protein kinase activity);GO:000691…	04931(Insulin resistance);04931(Insulin resistance)	K19518	NA	NA	tribbles pseudokinase 3 [Source:MGI Symbol;Acc:MGI:1345675]	protein_coding;retained_intron;processed_transcript	R_MMU_2428924(IGF1R_signaling_cascade);R_MMU_109704(PI3K_Cascade);R_MMU_4420097(VEGFA_VEGFR2_Pathway);R_MMU_389356(CD28_co_stimulation);R_MMU_74752(Signaling_by_Insulin_receptor);R_MMU_1257604(PIP3_activates_AKT_signaling);R_MMU_112399(IRS_mediated_signalling);R_MMU_74751(Insulin_receptor_signalling_cascade);R_MMU_389357(CD28_dependent_PI3K/Akt_signaling);R_MMU_168256(Immune_System);R_MMU_5218920…	0.126237	-2.98579	6.98813e-07	9.31234e-05
ENSMUSG00000079357	Gm11100	102633458	ENSMUST00000112652	NA	NA	NA	NA	NA	predicted gene 11100 [Source:MGI Symbol;Acc:MGI:3779338]	protein_coding	NA	0.159281	-2.65035	6.99982e-07	9.31234e-05
ENSMUSG00000032717	Mdfi	17240	ENSMUST00000152455;ENSMUST00000035375;ENSMUST00000140234;ENSMUST00000132125;ENSMUST00000125745;ENSMUST00000129360;ENSMUST00000131971;ENSMUST00000066368	GO:0005515(protein binding);GO:0005634(nucleus);GO:0005737(cytoplasm);GO:0007275(multicellular organism development);GO:0008134(transcription factor binding);GO:0030154(cell differentiation);GO:0042802(identical protein binding);GO:0048704(embryonic skeletal system morphogenesis);GO:0060707(trophoblast giant cell differentiation);GO:0060707(trophoblast giant cell differentiation)	NA	NA	NA	NA	MyoD family inhibitor [Source:MGI Symbol;Acc:MGI:107687]	protein_coding;retained_intron;processed_transcript	NA	2.60087	1.379	7.16387e-07	9.49184e-05
ENSMUSG00000040706	Agmat	75986	ENSMUST00000038161	GO:0005739(mitochondrion);GO:0008295(spermidine biosynthetic process);GO:0008783(agmatinase activity);GO:0009446(putrescine biosynthetic process);GO:0016787(hydrolase activity);GO:0033388(putrescine biosynthetic process from arginine);GO:0033389(putrescine biosynthetic process from arginine, using agmatinase);GO:0046872(metal ion binding)	00330(Arginine and proline metabolism)	K01480	EC:3.5.3.11	NA	agmatine ureohydrolase (agmatinase) [Source:MGI Symbol;Acc:MGI:1923236]	protein_coding	R_MMU_351202(Metabolism_of_polyamines);R_MMU_1430728(Metabolism);R_MMU_351143(Agmatine_biosynthesis);R_MMU_71291(Metabolism_of_amino_acids_and_derivatives)	3310.53	11.6928	7.45553e-07	9.83828e-05
ENSMUSG00000032575	Manf	74840	ENSMUST00000159283;ENSMUST00000161272;ENSMUST00000069036;ENSMUST00000160978;ENSMUST00000160503;ENSMUST00000162801;ENSMUST00000159620	GO:0003674(molecular_function);GO:0005575(cellular_component);GO:0005576(extracellular region);GO:0005615(extracellular space);GO:0005783(endoplasmic reticulum);GO:0005788(endoplasmic reticulum lumen);GO:0007165(signal transduction);GO:0008083(growth factor activity);GO:0048471(perinuclear region of cytoplasm);GO:0120146(sulfatide binding);GO:1905897(regulation of response to endoplasmic reticulu…	NA	K22556	NA	NA	mesencephalic astrocyte-derived neurotrophic factor [Source:MGI Symbol;Acc:MGI:1922090]	protein_coding;retained_intron	R_MMU_109582(Hemostasis);R_MMU_76002(Platelet_activation,_signaling_and_aggregation);R_MMU_114608(Platelet_degranulation);R_MMU_76005(Response_to_elevated_platelet_cytosolic_Ca2+)	1.42317	0.509103	7.53671e-07	9.9053e-05
ENSMUSG00000027635	Dsn1	66934	ENSMUST00000103129;ENSMUST00000141388;ENSMUST00000103130;ENSMUST00000124671;ENSMUST00000154213;ENSMUST00000146413	GO:0000070(mitotic sister chromatid segregation);GO:0000444(MIS12/MIND type complex);GO:0000775(chromosome, centromeric region);GO:0000776(kinetochore);GO:0000777(condensed chromosome kinetochore);GO:0000818(nuclear MIS12/MIND complex);GO:0000922(spindle pole);GO:0000941(condensed nuclear chromosome inner kinetochore);GO:0001650(fibrillar center);GO:0003674(molecular_function);GO:0005634(nucleus)…	NA	K11544	NA	NA	DSN1 homolog, MIS12 kinetochore complex component [Source:MGI Symbol;Acc:MGI:1914184]	protein_coding;retained_intron	R_MMU_69620(Cell_Cycle_Checkpoints);R_MMU_9648025(EML4_and_NUDC_in_mitotic_spindle_formation);R_MMU_2467813(Separation_of_Sister_Chromatids);R_MMU_1640170(Cell_Cycle);R_MMU_141444(Amplification__of_signal_from_unattached__kinetochores_via_a_MAD2__inhibitory_signal);R_MMU_5663220(RHO_GTPases_Activate_Formins);R_MMU_69278(Cell_Cycle,_Mitotic);R_MMU_2500257(Resolution_of_Sister_Chromatid_Cohesion);R…	0.665978	-0.586453	8.18689e-07	0.000106793
ENSMUSG00000000049	Apoh	11818	ENSMUST00000000049;ENSMUST00000152958;ENSMUST00000146050;ENSMUST00000133383	GO:0001937(negative regulation of endothelial cell proliferation);GO:0005543(phospholipid binding);GO:0005576(extracellular region);GO:0005615(extracellular space);GO:0005737(cytoplasm);GO:0005886(plasma membrane);GO:0006641(triglyceride metabolic process);GO:0007596(blood coagulation);GO:0007597(blood coagulation, intrinsic pathway);GO:0008201(heparin binding);GO:0008289(lipid binding);GO:000998…	04979(Cholesterol metabolism);04979(Cholesterol metabolism)	K17305	NA	NA	apolipoprotein H [Source:MGI Symbol;Acc:MGI:88058]	protein_coding	R_MMU_109582(Hemostasis);R_MMU_76002(Platelet_activation,_signaling_and_aggregation);R_MMU_114608(Platelet_degranulation);R_MMU_76005(Response_to_elevated_platelet_cytosolic_Ca2+)	31.0321	4.95569	8.19195e-07	0.000106793
ENSMUSG00000001349	Cnn1	12797	ENSMUST00000214601;ENSMUST00000001384;ENSMUST00000216872;ENSMUST00000213607;ENSMUST00000216141	GO:0003779(actin binding);GO:0005515(protein binding);GO:0005516(calmodulin binding);GO:0005856(cytoskeleton);GO:0031032(actomyosin structure organization);GO:1904706(negative regulation of vascular smooth muscle cell proliferation);GO:1904706(negative regulation of vascular smooth muscle cell proliferation)	NA	NA	NA	NA	calponin 1 [Source:MGI Symbol;Acc:MGI:104979]	protein_coding;processed_transcript	NA	0.207297	-2.27023	8.22392e-07	0.000106793
ENSMUSG00000042256	Ptchd4	627626	ENSMUST00000048691;ENSMUST00000233746;ENSMUST00000232968	GO:0003674(molecular_function);GO:0008150(biological_process);GO:0016020(membrane);GO:0016021(integral component of membrane);GO:0016021(integral component of membrane)	NA	NA	NA	NA	patched domain containing 4 [Source:MGI Symbol;Acc:MGI:1920485]	protein_coding;retained_intron	NA	0.381879	-1.38881	8.37432e-07	0.000107925
ENSMUSG00000033589	Reep4	72549	ENSMUST00000047218;ENSMUST00000226563;ENSMUST00000227013;ENSMUST00000226556;ENSMUST00000228444;ENSMUST00000226592	GO:0005783(endoplasmic reticulum);GO:0005789(endoplasmic reticulum membrane);GO:0005874(microtubule);GO:0005881(cytoplasmic microtubule);GO:0006998(nuclear envelope organization);GO:0007049(cell cycle);GO:0007084(mitotic nuclear envelope reassembly);GO:0008017(microtubule binding);GO:0016020(membrane);GO:0016021(integral component of membrane);GO:0051301(cell division);GO:0071782(endoplasmic reti…	NA	K17338	NA	NA	receptor accessory protein 4 [Source:MGI Symbol;Acc:MGI:1919799]	protein_coding;retained_intron	R_MMU_9709957(Sensory_Perception);R_MMU_381753(Olfactory_Signaling_Pathway)	0.608286	-0.717178	8.37731e-07	0.000107925
ENSMUSG00000027068	Dhrs9	241452	ENSMUST00000063690	GO:0002138(retinoic acid biosynthetic process);GO:0004022(alcohol dehydrogenase (NAD+) activity);GO:0004745(retinol dehydrogenase activity);GO:0005783(endoplasmic reticulum);GO:0005789(endoplasmic reticulum membrane);GO:0006629(lipid metabolic process);GO:0008202(steroid metabolic process);GO:0008209(androgen metabolic process);GO:0016020(membrane);GO:0016491(oxidoreductase activity);GO:0030176(i…	00830(Retinol metabolism)	K11149	EC:1.1.-.-	NA	dehydrogenase/reductase (SDR family) member 9 [Source:MGI Symbol;Acc:MGI:2442798]	protein_coding	R_MMU_2453902(The_canonical_retinoid_cycle_in_rods_(twilight_vision));R_MMU_9006931(Signaling_by_Nuclear_Receptors);R_MMU_9709957(Sensory_Perception);R_MMU_2187338(Visual_phototransduction);R_MMU_162582(Signal_Transduction);R_MMU_5365859(RA_biosynthesis_pathway);R_MMU_5362517(Signaling_by_Retinoic_Acid)	0.541118	-0.885986	8.55059e-07	0.000109724
ENSMUSG00000028654	Mycl	16918	ENSMUST00000106252;ENSMUST00000030407;ENSMUST00000147259;ENSMUST00000135925;ENSMUST00000144998	GO:0000978(RNA polymerase II cis-regulatory region sequence-specific DNA binding);GO:0001228(DNA-binding transcription activator activity, RNA polymerase II-specific);GO:0003677(DNA binding);GO:0003700(DNA-binding transcription factor activity);GO:0005515(protein binding);GO:0005634(nucleus);GO:0005654(nucleoplasm);GO:0006355(regulation of transcription, DNA-templated);GO:0042025(host cell nucleu…	NA	K09110	NA	bHLH	v-myc avian myelocytomatosis viral oncogene lung carcinoma derived [Source:MGI Symbol;Acc:MGI:96799]	protein_coding;processed_transcript	NA	4.17394	2.06141	8.8618e-07	0.000113271
ENSMUSG00000034349	Smc4	70099	ENSMUST00000136502;ENSMUST00000194693;ENSMUST00000156354;ENSMUST00000128118;ENSMUST00000042901;ENSMUST00000148385;ENSMUST00000124983;ENSMUST00000149174;ENSMUST00000128134	GO:0000166(nucleotide binding);GO:0000775(chromosome, centromeric region);GO:0000796(condensin complex);GO:0000797(condensin core heterodimer);GO:0000799(nuclear condensin complex);GO:0003697(single-stranded DNA binding);GO:0005515(protein binding);GO:0005524(ATP binding);GO:0005634(nucleus);GO:0005694(chromosome);GO:0005737(cytoplasm);GO:0005829(cytosol);GO:0007049(cell cycle);GO:0007076(mitotic…	NA	K06675	NA	NA	structural maintenance of chromosomes 4 [Source:MGI Symbol;Acc:MGI:1917349]	protein_coding;retained_intron;nonsense_mediated_decay;processed_transcript	R_MMU_2299718(Condensation_of_Prophase_Chromosomes);R_MMU_1640170(Cell_Cycle);R_MMU_69278(Cell_Cycle,_Mitotic);R_MMU_2514853(Condensation_of_Prometaphase_Chromosomes);R_MMU_68886(M_Phase);R_MMU_68877(Mitotic_Prometaphase);R_MMU_68875(Mitotic_Prophase)	0.690088	-0.535147	8.90316e-07	0.000113355
ENSMUSG00000037542	Aldh8a1	237320	ENSMUST00000042699;ENSMUST00000161285;ENSMUST00000159163	GO:0001758(retinal dehydrogenase activity);GO:0005737(cytoplasm);GO:0016491(oxidoreductase activity);GO:0016620(oxidoreductase activity, acting on the aldehyde or oxo group of donors, NAD or NADP as acceptor);GO:0042573(retinoic acid metabolic process);GO:0042574(retinal metabolic process);GO:0042904(9-cis-retinoic acid biosynthetic process);GO:0047102(aminomuconate-semialdehyde dehydrogenase act…	00380(Tryptophan metabolism);00380(Tryptophan metabolism)	K23234	EC:1.2.1.32	NA	aldehyde dehydrogenase 8 family, member A1 [Source:MGI Symbol;Acc:MGI:2653900]	protein_coding;retained_intron;processed_transcript	R_MMU_9006931(Signaling_by_Nuclear_Receptors);R_MMU_162582(Signal_Transduction);R_MMU_5365859(RA_biosynthesis_pathway);R_MMU_5362517(Signaling_by_Retinoic_Acid)	2408.96	11.2342	9.085e-07	0.00011522
ENSMUSG00000028399	Ptprd	19266	ENSMUST00000107289;ENSMUST00000173560;ENSMUST00000173662;ENSMUST00000050757;ENSMUST00000174180;ENSMUST00000107287;ENSMUST00000102834	GO:0004721(phosphoprotein phosphatase activity);GO:0004725(protein tyrosine phosphatase activity);GO:0005102(signaling receptor binding);GO:0005515(protein binding);GO:0006470(protein dephosphorylation);GO:0007157(heterophilic cell-cell adhesion via plasma membrane cell adhesion molecules);GO:0016020(membrane);GO:0016021(integral component of membrane);GO:0016311(dephosphorylation);GO:0016787(hyd…	NA	NA	NA	NA	protein tyrosine phosphatase, receptor type, D [Source:MGI Symbol;Acc:MGI:97812]	protein_coding;retained_intron;processed_transcript	R_MMU_6794362(Protein_protein_interactions_at_synapses);R_MMU_388844(Receptor_type_tyrosine_protein_phosphatases);R_MMU_112316(Neuronal_System);R_MMU_8849932(Synaptic_adhesion_like_molecules)	2.01943	1.01395	9.44803e-07	0.00011936
ENSMUSG00000079029	Gm5662		ENSMUST00000101168	GO:0003674(molecular_function);GO:0003723(RNA binding);GO:0003743(translation initiation factor activity);GO:0005575(cellular_component);GO:0006412(translation);GO:0006413(translational initiation);GO:0008150(biological_process)	NA	NA	NA	NA	predicted gene 5662 [Source:MGI Symbol;Acc:MGI:3648257]	protein_coding	NA	4.73042	2.24197	9.87808e-07	0.000124311
ENSMUSG00000025743	Sdc3	20970	ENSMUST00000070478;ENSMUST00000146093;ENSMUST00000140623;ENSMUST00000141297	GO:0005515(protein binding);GO:0005796(Golgi lumen);GO:0005886(plasma membrane);GO:0007155(cell adhesion);GO:0009986(cell surface);GO:0016020(membrane);GO:0016021(integral component of membrane);GO:0016477(cell migration);GO:0030334(regulation of cell migration);GO:0030424(axon);GO:0032991(protein-containing complex);GO:0042802(identical protein binding);GO:0043005(neuron projection);GO:0044393(m…	04514(Cell adhesion molecules (CAMs));04514(Cell adhesion molecules (CAMs))	K16337	NA	NA	syndecan 3 [Source:MGI Symbol;Acc:MGI:1349163]	protein_coding;retained_intron	R_MMU_3000171(Non_integrin_membrane_ECM_interactions);R_MMU_2024096(HS_GAG_degradation);R_MMU_1971475(A_tetrasaccharide_linker_sequence_is_required_for_GAG_synthesis);R_MMU_2022928(HS_GAG_biosynthesis);R_MMU_196854(Metabolism_of_vitamins_and_cofactors);R_MMU_71387(Metabolism_of_carbohydrates);R_MMU_109582(Hemostasis);R_MMU_1430728(Metabolism);R_MMU_1474244(Extracellular_matrix_organization);R_MMU…	2.14599	1.10164	9.9839e-07	0.00012516
ENSMUSG00000073591	Pcdhb22	93893	ENSMUST00000192409	GO:0005509(calcium ion binding);GO:0005886(plasma membrane);GO:0005887(integral component of plasma membrane);GO:0007155(cell adhesion);GO:0007156(homophilic cell adhesion via plasma membrane adhesion molecules);GO:0016020(membrane);GO:0016021(integral component of membrane);GO:0032391(photoreceptor connecting cilium)	NA	K16494	NA	NA	protocadherin beta 22 [Source:MGI Symbol;Acc:MGI:2136760]	protein_coding	NA	2.20502	1.14079	1.01195e-06	0.000126374
ENSMUSG00000010651	Acaa1b	235674	ENSMUST00000010795;ENSMUST00000127952	GO:0003824(catalytic activity);GO:0003985(acetyl-CoA C-acetyltransferase activity);GO:0003988(acetyl-CoA C-acyltransferase activity);GO:0005739(mitochondrion);GO:0005777(peroxisome);GO:0006629(lipid metabolic process);GO:0006631(fatty acid metabolic process);GO:0006635(fatty acid beta-oxidation);GO:0010124(phenylacetate catabolic process);GO:0016740(transferase activity);GO:0016746(transferase ac…	00071(Fatty acid degradation);00280(Valine, leucine and isoleucine degradation);00592(alpha-Linolenic acid metabolism);01040(Biosynthesis of unsaturated fatty acids);03320(PPAR signaling pathway);04146(Peroxisome);04146(Peroxisome)	K07513	EC:2.3.1.16	NA	acetyl-Coenzyme A acyltransferase 1B [Source:MGI Symbol;Acc:MGI:3605455]	protein_coding;retained_intron	R_MMU_390918(Peroxisomal_lipid_metabolism);R_MMU_9033241(Peroxisomal_protein_import);R_MMU_9609507(Protein_localization);R_MMU_556833(Metabolism_of_lipids);R_MMU_1430728(Metabolism);R_MMU_8978868(Fatty_acid_metabolism);R_MMU_168256(Immune_System);R_MMU_2046106(alpha_linolenic_acid_(ALA)_metabolism);R_MMU_6798695(Neutrophil_degranulation);R_MMU_168249(Innate_Immune_System);R_MMU_390247(Beta_oxidat…	3.54126	1.82426	1.06304e-06	0.000132247
ENSMUSG00000062044	Lmtk3	381983	ENSMUST00000233503;ENSMUST00000209351;ENSMUST00000209617;ENSMUST00000211309;ENSMUST00000120005;ENSMUST00000211609;ENSMUST00000211127;ENSMUST00000072580	GO:0004672(protein kinase activity);GO:0005524(ATP binding);GO:0006468(protein phosphorylation);GO:0016020(membrane);GO:0016021(integral component of membrane);GO:0016021(integral component of membrane)	NA	K08899	EC:2.7.10.1	NA	lemur tyrosine kinase 3 [Source:MGI Symbol;Acc:MGI:3039582]	protein_coding;nonsense_mediated_decay;retained_intron	NA	4.98018	2.3162	1.09312e-06	0.000135472
ENSMUSG00000046186	Cd109	235505	ENSMUST00000093812;ENSMUST00000163608	GO:0001933(negative regulation of protein phosphorylation);GO:0001942(hair follicle development);GO:0004866(endopeptidase inhibitor activity);GO:0004867(serine-type endopeptidase inhibitor activity);GO:0005576(extracellular region);GO:0005615(extracellular space);GO:0005829(cytosol);GO:0005886(plasma membrane);GO:0010466(negative regulation of peptidase activity);GO:0010839(negative regulation of…	NA	K06530	NA	NA	CD109 antigen [Source:MGI Symbol;Acc:MGI:2445221]	protein_coding;retained_intron	R_MMU_109582(Hemostasis);R_MMU_76002(Platelet_activation,_signaling_and_aggregation);R_MMU_597592(Post_translational_protein_modification);R_MMU_392499(Metabolism_of_proteins);R_MMU_114608(Platelet_degranulation);R_MMU_76005(Response_to_elevated_platelet_cytosolic_Ca2+);R_MMU_163125(Post_translational_modification:_synthesis_of_GPI_anchored_proteins)	0.584761	-0.774081	1.1757e-06	0.000145154
ENSMUSG00000031714	Gab1	14388	ENSMUST00000210676;ENSMUST00000034150;ENSMUST00000211018	GO:0000187(activation of MAPK activity);GO:0001525(angiogenesis);GO:0005515(protein binding);GO:0005737(cytoplasm);GO:0005829(cytosol);GO:0005911(cell-cell junction);GO:0006979(response to oxidative stress);GO:0007165(signal transduction);GO:0007173(epidermal growth factor receptor signaling pathway);GO:0007257(activation of JUN kinase activity);GO:0007507(heart development);GO:0008544(epidermis …	01521(EGFR tyrosine kinase inhibitor resistance);04012(ErbB signaling pathway);04014(Ras signaling pathway);04072(Phospholipase D signaling pathway);04722(Neurotrophin signaling pathway);05100(Bacterial invasion of epithelial cells);05205(Proteoglycans in cancer);05211(Renal cell carcinoma);05225(Hepatocellular carcinoma);05226(Gastric cancer);05226(Gastric cancer)	K09593	NA	NA	growth factor receptor bound protein 2-associated protein 1 [Source:MGI Symbol;Acc:MGI:108088]	protein_coding;processed_transcript	R_MMU_5654743(Signaling_by_FGFR4);R_MMU_2428924(IGF1R_signaling_cascade);R_MMU_109704(PI3K_Cascade);R_MMU_6811558(PI5P,_PP2A_and_IER3_Regulate_PI3K/AKT_Signaling);R_MMU_177929(Signaling_by_EGFR);R_MMU_180292(GAB1_signalosome);R_MMU_8875878(MET_promotes_cell_motility);R_MMU_5654736(Signaling_by_FGFR1);R_MMU_8865999(MET_activates_PTPN11);R_MMU_74752(Signaling_by_Insulin_receptor);R_MMU_8875555(MET_…	1.72924	0.79014	1.27577e-06	0.000156915
ENSMUSG00000052430	Bmpr1b	12167	ENSMUST00000029948;ENSMUST00000131273;ENSMUST00000106232;ENSMUST00000106230;ENSMUST00000098568	GO:0000166(nucleotide binding);GO:0001501(skeletal system development);GO:0001502(cartilage condensation);GO:0001550(ovarian cumulus expansion);GO:0001654(eye development);GO:0002062(chondrocyte differentiation);GO:0002063(chondrocyte development);GO:0004672(protein kinase activity);GO:0004674(protein serine/threonine kinase activity);GO:0004675(transmembrane receptor protein serine/threonine kin…	04060(Cytokine-cytokine receptor interaction);04350(TGF-beta signaling pathway);04360(Axon guidance);04390(Hippo signaling pathway);04550(Signaling pathways regulating pluripotency of stem cells);05418(Fluid shear stress and atherosclerosis);05418(Fluid shear stress and atherosclerosis)	K13578	EC:2.7.11.30	NA	bone morphogenetic protein receptor, type 1B [Source:MGI Symbol;Acc:MGI:107191]	protein_coding;nonsense_mediated_decay	R_MMU_201451(Signaling_by_BMP);R_MMU_9006936(Signaling_by_TGFB_family_members);R_MMU_162582(Signal_Transduction)	3.27617	1.71201	1.29272e-06	0.000158401
ENSMUSG00000020793	Galr2	14428	ENSMUST00000055872;ENSMUST00000154277	GO:0004930(G protein-coupled receptor activity);GO:0004966(galanin receptor activity);GO:0005886(plasma membrane);GO:0005887(integral component of plasma membrane);GO:0005929(cilium);GO:0007165(signal transduction);GO:0007186(G protein-coupled receptor signaling pathway);GO:0007188(adenylate cyclase-modulating G protein-coupled receptor signaling pathway);GO:0007189(adenylate cyclase-activating G…	04080(Neuroactive ligand-receptor interaction);04080(Neuroactive ligand-receptor interaction)	K04231	NA	NA	galanin receptor 2 [Source:MGI Symbol;Acc:MGI:1337018]	protein_coding;processed_transcript	R_MMU_373076(Class_A/1_(Rhodopsin_like_receptors));R_MMU_375276(Peptide_ligand_binding_receptors);R_MMU_500792(GPCR_ligand_binding);R_MMU_372790(Signaling_by_GPCR);R_MMU_388396(GPCR_downstream_signalling);R_MMU_162582(Signal_Transduction);R_MMU_418594(G_alpha_(i)_signalling_events)	3.84152	1.94168	1.31089e-06	0.000159554
ENSMUSG00000039405	Prss23	76453	ENSMUST00000041761;ENSMUST00000208402;ENSMUST00000207932;ENSMUST00000207538;ENSMUST00000208903;ENSMUST00000209118;ENSMUST00000208888;ENSMUST00000207636	GO:0004252(serine-type endopeptidase activity);GO:0005576(extracellular region);GO:0005615(extracellular space);GO:0005634(nucleus);GO:0006508(proteolysis);GO:0008233(peptidase activity);GO:0008236(serine-type peptidase activity);GO:0016787(hydrolase activity);GO:0016787(hydrolase activity)	NA	K09627	EC:3.4.21.-	NA	protease, serine 23 [Source:MGI Symbol;Acc:MGI:1923703]	protein_coding;processed_transcript	R_MMU_8957275(Post_translational_protein_phosphorylation);R_MMU_597592(Post_translational_protein_modification);R_MMU_392499(Metabolism_of_proteins);R_MMU_381426(Regulation_of_Insulin_like_Growth_Factor_(IGF)_transport_and_uptake_by_Insulin_like_Growth_Factor_Binding_Proteins_(IGFBPs))	0.45402	-1.13917	1.31191e-06	0.000159554
ENSMUSG00000059811	Atl2	56298	ENSMUST00000068282;ENSMUST00000221286;ENSMUST00000222243;ENSMUST00000223273;ENSMUST00000112437;ENSMUST00000222415;ENSMUST00000221666	GO:0000166(nucleotide binding);GO:0003924(GTPase activity);GO:0005515(protein binding);GO:0005525(GTP binding);GO:0005783(endoplasmic reticulum);GO:0005789(endoplasmic reticulum membrane);GO:0007029(endoplasmic reticulum organization);GO:0007030(Golgi organization);GO:0016020(membrane);GO:0016021(integral component of membrane);GO:0016787(hydrolase activity);GO:0042802(identical protein binding);…	NA	K17339	EC:3.6.5.-	NA	atlastin GTPase 2 [Source:MGI Symbol;Acc:MGI:1929492]	protein_coding;retained_intron	NA	0.655151	-0.610101	1.31873e-06	0.000159786
ENSMUSG00000028718	Stil	20460	ENSMUST00000030490;ENSMUST00000144316;ENSMUST00000130401;ENSMUST00000141933	GO:0005737(cytoplasm);GO:0005813(centrosome);GO:0005814(centriole);GO:0007052(mitotic spindle organization);GO:0042802(identical protein binding);GO:0046599(regulation of centriole replication);GO:0051298(centrosome duplication);GO:0071539(protein localization to centrosome);GO:0071539(protein localization to centrosome)	NA	K16724	NA	NA	Scl/Tal1 interrupting locus [Source:MGI Symbol;Acc:MGI:107477]	protein_coding;retained_intron;processed_transcript;nonsense_mediated_decay	NA	0.597417	-0.743191	1.34134e-06	0.000161924
ENSMUSG00000027018	Hat1	107435	ENSMUST00000028408;ENSMUST00000144888;ENSMUST00000145147;ENSMUST00000112122	GO:0000781(chromosome, telomeric region);GO:0000790(nuclear chromatin);GO:0004402(histone acetyltransferase activity);GO:0005634(nucleus);GO:0005654(nucleoplasm);GO:0006325(chromatin organization);GO:0006335(DNA replication-dependent nucleosome assembly);GO:0006336(DNA replication-independent nucleosome assembly);GO:0006348(chromatin silencing at telomere);GO:0007584(response to nutrient);GO:0010…	05034(Alcoholism);05034(Alcoholism)	K11303	EC:2.3.1.48	NA	histone aminotransferase 1 [Source:MGI Symbol;Acc:MGI:96013]	protein_coding;processed_transcript	R_MMU_3214847(HATs_acetylate_histones);R_MMU_3247509(Chromatin_modifying_enzymes);R_MMU_4839726(Chromatin_organization)	0.592125	-0.756026	1.3664e-06	0.000164341
ENSMUSG00000021367	Edn1	13614	ENSMUST00000021796	GO:0000122(negative regulation of transcription by RNA polymerase II);GO:0001501(skeletal system development);GO:0001516(prostaglandin biosynthetic process);GO:0001569(branching involved in blood vessel morphogenesis);GO:0001666(response to hypoxia);GO:0001701(in utero embryonic development);GO:0001821(histamine secretion);GO:0003100(regulation of systemic arterial blood pressure by endothelin);G…	04024(cAMP signaling pathway);04066(HIF-1 signaling pathway);04080(Neuroactive ligand-receptor interaction);04270(Vascular smooth muscle contraction);04668(TNF signaling pathway);04916(Melanogenesis);04924(Renin secretion);04926(Relaxin signaling pathway);04933(AGE-RAGE signaling pathway in diabetic complications);05200(Pathways in cancer);05410(Hypertrophic cardiomyopathy (HCM));05418(Fluid shea…	K16366	NA	NA	endothelin 1 [Source:MGI Symbol;Acc:MGI:95283]	protein_coding	R_MMU_373076(Class_A/1_(Rhodopsin_like_receptors));R_MMU_375276(Peptide_ligand_binding_receptors);R_MMU_500792(GPCR_ligand_binding);R_MMU_416476(G_alpha_(q)_signalling_events);R_MMU_372790(Signaling_by_GPCR);R_MMU_388396(GPCR_downstream_signalling);R_MMU_162582(Signal_Transduction)	0.109984	-3.18464	1.41632e-06	0.000169718
ENSMUSG00000049932	H2ax	15270	ENSMUST00000052686	GO:0000724(double-strand break repair via homologous recombination);GO:0000781(chromosome, telomeric region);GO:0000785(chromatin);GO:0000786(nucleosome);GO:0000790(nuclear chromatin);GO:0000794(condensed nuclear chromosome);GO:0001673(male germ cell nucleus);GO:0001741(XY body);GO:0003677(DNA binding);GO:0003684(damaged DNA binding);GO:0005515(protein binding);GO:0005634(nucleus);GO:0005654(nucl…	04217(Necroptosis);05034(Alcoholism);05322(Systemic lupus erythematosus)	K11251	NA	NA	H2A.X variant histone [Source:MGI Symbol;Acc:MGI:102688]	protein_coding	R_MMU_2299718(Condensation_of_Prophase_Chromosomes);R_MMU_774815(Nucleosome_assembly);R_MMU_2559582(Senescence_Associated_Secretory_Phenotype_(SASP));R_MMU_5250913(Positive_epigenetic_regulation_of_rRNA_expression);R_MMU_2559580(Oxidative_Stress_Induced_Senescence);R_MMU_427359(SIRT1_negatively_regulates_rRNA_expression);R_MMU_69620(Cell_Cycle_Checkpoints);R_MMU_5693567(HDR_through_Homologous_Rec…	0.655989	-0.608255	1.42277e-06	0.000169868
ENSMUSG00000019961	Tmpo	21917	ENSMUST00000092219;ENSMUST00000213262;ENSMUST00000214391;ENSMUST00000072239;ENSMUST00000215126;ENSMUST00000020123;ENSMUST00000105293;ENSMUST00000216402;ENSMUST00000217449;ENSMUST00000216501;ENSMUST00000099355;ENSMUST00000215801;ENSMUST00000213270	GO:0000785(chromatin);GO:0003677(DNA binding);GO:0005515(protein binding);GO:0005634(nucleus);GO:0005635(nuclear envelope);GO:0005637(nuclear inner membrane);GO:0005694(chromosome);GO:0006355(regulation of transcription, DNA-templated);GO:0016020(membrane);GO:0016021(integral component of membrane);GO:0031965(nuclear membrane);GO:0031965(nuclear membrane)	NA	NA	NA	NA	thymopoietin [Source:MGI Symbol;Acc:MGI:106920]	protein_coding;processed_transcript;retained_intron	NA	0.737122	-0.440024	1.45682e-06	0.000173298
ENSMUSG00000030677	Kif22	110033	ENSMUST00000032915;ENSMUST00000206924;ENSMUST00000206655;ENSMUST00000205806;ENSMUST00000206412;ENSMUST00000205754	GO:0000166(nucleotide binding);GO:0000785(chromatin);GO:0003677(DNA binding);GO:0003774(motor activity);GO:0003777(microtubule motor activity);GO:0005524(ATP binding);GO:0005634(nucleus);GO:0005737(cytoplasm);GO:0005739(mitochondrion);GO:0005819(spindle);GO:0005829(cytosol);GO:0005856(cytoskeleton);GO:0005871(kinesin complex);GO:0005874(microtubule);GO:0006281(DNA repair);GO:0006392(transcription…	04914(Progesterone-mediated oocyte maturation);04914(Progesterone-mediated oocyte maturation)	K10403	NA	NA	kinesin family member 22 [Source:MGI Symbol;Acc:MGI:109233]	protein_coding;retained_intron	R_MMU_5653656(Vesicle_mediated_transport);R_MMU_109582(Hemostasis);R_MMU_6811434(COPI_dependent_Golgi_to_ER_retrograde_traffic);R_MMU_983231(Factors_involved_in_megakaryocyte_development_and_platelet_production);R_MMU_983189(Kinesins);R_MMU_168256(Immune_System);R_MMU_8856688(Golgi_to_ER_retrograde_transport);R_MMU_2132295(MHC_class_II_antigen_presentation);R_MMU_199991(Membrane_Trafficking);R_MM…	0.690515	-0.534254	1.49851e-06	0.000177608
ENSMUSG00000027330	Cdc25b	12531	ENSMUST00000138669;ENSMUST00000028804;ENSMUST00000145556;ENSMUST00000141732;ENSMUST00000132727;ENSMUST00000079857;ENSMUST00000125423	GO:0000086(G2/M transition of mitotic cell cycle);GO:0000278(mitotic cell cycle);GO:0000922(spindle pole);GO:0001556(oocyte maturation);GO:0004721(phosphoprotein phosphatase activity);GO:0004725(protein tyrosine phosphatase activity);GO:0005634(nucleus);GO:0005737(cytoplasm);GO:0005813(centrosome);GO:0005815(microtubule organizing center);GO:0005856(cytoskeleton);GO:0006468(protein phosphorylatio…	04010(MAPK signaling pathway);04110(Cell cycle);04914(Progesterone-mediated oocyte maturation);05206(MicroRNAs in cancer);05206(MicroRNAs in cancer)	K05866	EC:3.1.3.48	NA	cell division cycle 25B [Source:MGI Symbol;Acc:MGI:99701]	retained_intron;protein_coding	R_MMU_69242(S_Phase);R_MMU_1640170(Cell_Cycle);R_MMU_69278(Cell_Cycle,_Mitotic);R_MMU_453274(Mitotic_G2_G2/M_phases);R_MMU_69273(Cyclin_A/B1/B2_associated_events_during_G2/M_transition);R_MMU_69275(G2/M_Transition);R_MMU_69656(Cyclin_A:Cdk2_associated_events_at_S_phase_entry)	0.634528	-0.656245	1.54962e-06	0.000183001
ENSMUSG00000005469	Prkaca	18747	ENSMUST00000005606;ENSMUST00000211558	GO:0000166(nucleotide binding);GO:0000287(magnesium ion binding);GO:0001669(acrosomal vesicle);GO:0001707(mesoderm formation);GO:0001843(neural tube closure);GO:0004672(protein kinase activity);GO:0004674(protein serine/threonine kinase activity);GO:0004679(AMP-activated protein kinase activity);GO:0004691(cAMP-dependent protein kinase activity);GO:0004712(protein serine/threonine/tyrosine kinase…	01522(Endocrine resistance);04010(MAPK signaling pathway);04014(Ras signaling pathway);04020(Calcium signaling pathway);04024(cAMP signaling pathway);04062(Chemokine signaling pathway);04114(Oocyte meiosis);04140(Autophagy - animal);04211(Longevity regulating pathway);04213(Longevity regulating pathway - multiple species);04261(Adrenergic signaling in cardiomyocytes);04270(Vascular smooth muscle …	K04345	EC:2.7.11.11	NA	protein kinase, cAMP dependent, catalytic, alpha [Source:MGI Symbol;Acc:MGI:97592]	protein_coding	R_MMU_380287(Centrosome_maturation);R_MMU_163685(Integration_of_energy_metabolism);R_MMU_112040(G_protein_mediated_events);R_MMU_112315(Transmission_across_Chemical_Synapses);R_MMU_8963898(Plasma_lipoprotein_assembly);R_MMU_111997(CaM_pathway);R_MMU_381676(Glucagon_like_Peptide_1_(GLP1)_regulates_insulin_secretion);R_MMU_5683057(MAPK_family_signaling_cascades);R_MMU_4420097(VEGFA_VEGFR2_Pathway);…	1.59089	0.669836	1.62457e-06	0.00019116
ENSMUSG00000029368	Alb	11657,85302	ENSMUST00000031314	GO:0003677(DNA binding);GO:0005504(fatty acid binding);GO:0005515(protein binding);GO:0005576(extracellular region);GO:0005604(basement membrane);GO:0005615(extracellular space);GO:0005737(cytoplasm);GO:0005783(endoplasmic reticulum);GO:0005794(Golgi apparatus);GO:0008144(drug binding);GO:0008270(zinc ion binding);GO:0008289(lipid binding);GO:0009267(cellular response to starvation);GO:0015643(to…	04918(Thyroid hormone synthesis)	K16141	NA	NA	albumin [Source:MGI Symbol;Acc:MGI:87991]	protein_coding	R_MMU_5653656(Vesicle_mediated_transport);R_MMU_8957275(Post_translational_protein_phosphorylation);R_MMU_9711123(Cellular_response_to_chemical_stress);R_MMU_556833(Metabolism_of_lipids);R_MMU_189445(Metabolism_of_porphyrins);R_MMU_109582(Hemostasis);R_MMU_1430728(Metabolism);R_MMU_2262752(Cellular_responses_to_stress);R_MMU_8953897(Cellular_responses_to_external_stimuli);R_MMU_8963899(Plasma_lip…	406.136	8.66582	1.63695e-06	0.000191923
ENSMUSG00000052609	Plekhg3	263406	ENSMUST00000218461;ENSMUST00000219063;ENSMUST00000219426;ENSMUST00000075249;ENSMUST00000218427;ENSMUST00000218357;ENSMUST00000219751	GO:0005085(guanyl-nucleotide exchange factor activity);GO:0005089(Rho guanyl-nucleotide exchange factor activity);GO:0005575(cellular_component);GO:0008150(biological_process);GO:0008150(biological_process)	NA	NA	NA	NA	pleckstrin homology domain containing, family G (with RhoGef domain) member 3 [Source:MGI Symbol;Acc:MGI:2388284]	retained_intron;protein_coding	R_MMU_8980692(RHOA_GTPase_cycle);R_MMU_9012999(RHO_GTPase_cycle);R_MMU_9716542(Signaling_by_Rho_GTPases,_Miro_GTPases_and_RHOBTB3);R_MMU_9013148(CDC42_GTPase_cycle);R_MMU_194315(Signaling_by_Rho_GTPases);R_MMU_162582(Signal_Transduction);R_MMU_9013408(RHOG_GTPase_cycle);R_MMU_9013149(RAC1_GTPase_cycle);R_MMU_9013406(RHOQ_GTPase_cycle)	0.704427	-0.505477	1.64932e-06	0.000192681
ENSMUSG00000035024	Ncapd3	78658	ENSMUST00000073127;ENSMUST00000216677;ENSMUST00000214432;ENSMUST00000217311;ENSMUST00000214270	GO:0000779(condensed chromosome, centromeric region);GO:0000799(nuclear condensin complex);GO:0003682(chromatin binding);GO:0005634(nucleus);GO:0005654(nucleoplasm);GO:0007049(cell cycle);GO:0007076(mitotic chromosome condensation);GO:0010032(meiotic chromosome condensation);GO:0030261(chromosome condensation);GO:0031618(nuclear pericentric heterochromatin);GO:0035064(methylated histone binding);…	NA	K11491	NA	NA	non-SMC condensin II complex, subunit D3 [Source:MGI Symbol;Acc:MGI:2142989]	protein_coding;processed_transcript;retained_intron	R_MMU_2299718(Condensation_of_Prophase_Chromosomes);R_MMU_1640170(Cell_Cycle);R_MMU_69278(Cell_Cycle,_Mitotic);R_MMU_68886(M_Phase);R_MMU_68875(Mitotic_Prophase)	0.661901	-0.595313	1.74858e-06	0.000203548
ENSMUSG00000026817	Ak1	11636	ENSMUST00000068271;ENSMUST00000135392;ENSMUST00000113277;ENSMUST00000156578;ENSMUST00000113278;ENSMUST00000195721	GO:0000166(nucleotide binding);GO:0001520(outer dense fiber);GO:0004017(adenylate kinase activity);GO:0004550(nucleoside diphosphate kinase activity);GO:0005524(ATP binding);GO:0005737(cytoplasm);GO:0005829(cytosol);GO:0005886(plasma membrane);GO:0006139(nucleobase-containing compound metabolic process);GO:0006163(purine nucleotide metabolic process);GO:0006165(nucleoside diphosphate phosphorylat…	00230(Purine metabolism);00730(Thiamine metabolism);00730(Thiamine metabolism)	K00939	EC:2.7.4.3	NA	adenylate kinase 1 [Source:MGI Symbol;Acc:MGI:87977]	protein_coding;retained_intron	R_MMU_499943(Interconversion_of_nucleotide_di__and_triphosphates);R_MMU_1430728(Metabolism);R_MMU_15869(Metabolism_of_nucleotides)	1.59465	0.673242	1.80571e-06	0.00020945
ENSMUSG00000115388	Eppk1	223650	ENSMUST00000226781	GO:0005737(cytoplasm);GO:0005856(cytoskeleton);GO:0005923(bicellular tight junction);GO:0019215(intermediate filament binding);GO:0030056(hemidesmosome);GO:0030336(negative regulation of cell migration);GO:0042060(wound healing);GO:0045095(keratin filament);GO:0045104(intermediate filament cytoskeleton organization);GO:0045109(intermediate filament organization);GO:0050680(negative regulation of …	NA	NA	NA	NA	epiplakin 1 [Source:MGI Symbol;Acc:MGI:2386306]	protein_coding	NA	0.395727	-1.33742	1.83214e-06	0.000210618
ENSMUSG00000022096	Hr	15460	ENSMUST00000022691;ENSMUST00000161069;ENSMUST00000159959;ENSMUST00000163060;ENSMUST00000161468	GO:0000118(histone deacetylase complex);GO:0000785(chromatin);GO:0000976(transcription regulatory region sequence-specific DNA binding);GO:0003677(DNA binding);GO:0003714(transcription corepressor activity);GO:0005515(protein binding);GO:0005634(nucleus);GO:0005654(nucleoplasm);GO:0006355(regulation of transcription, DNA-templated);GO:0016491(oxidoreductase activity);GO:0016604(nuclear body);GO:0…	NA	K00478	EC:1.14.11.-	NA	lysine demethylase and nuclear receptor corepressor [Source:MGI Symbol;Acc:MGI:96223]	protein_coding;processed_transcript	NA	0.465444	-1.10332	1.83673e-06	0.000210618
ENSMUSG00000004317	Clcn5	12728	ENSMUST00000004428;ENSMUST00000128319;ENSMUST00000154382;ENSMUST00000115746;ENSMUST00000132126	GO:0000139(Golgi membrane);GO:0000166(nucleotide binding);GO:0005247(voltage-gated chloride channel activity);GO:0005254(chloride channel activity);GO:0005524(ATP binding);GO:0005768(endosome);GO:0005769(early endosome);GO:0005794(Golgi apparatus);GO:0005829(cytosol);GO:0005886(plasma membrane);GO:0005887(integral component of plasma membrane);GO:0006811(ion transport);GO:0006821(chloride transpo…	NA	K05012	NA	NA	chloride channel, voltage-sensitive 5 [Source:MGI Symbol;Acc:MGI:99486]	protein_coding;retained_intron;processed_transcript	R_MMU_382551(Transport_of_small_molecules);R_MMU_2672351(Stimuli_sensing_channels);R_MMU_983712(Ion_channel_transport)	2.06213	1.04414	1.84134e-06	0.000210618
ENSMUSG00000028385	Snx30	209131	ENSMUST00000030080;ENSMUST00000123665;ENSMUST00000143185	GO:0005515(protein binding);GO:0005737(cytoplasm);GO:0015031(protein transport);GO:0035091(phosphatidylinositol binding);GO:0035091(phosphatidylinositol binding)	NA	K17921	NA	NA	sorting nexin family member 30 [Source:MGI Symbol;Acc:MGI:2443882]	protein_coding;processed_transcript	NA	0.580211	-0.785351	1.84163e-06	0.000210618
ENSMUSG00000028085	Gatb	229487	ENSMUST00000127348;ENSMUST00000107674;ENSMUST00000107672;ENSMUST00000134273	GO:0000166(nucleotide binding);GO:0003824(catalytic activity);GO:0005524(ATP binding);GO:0005739(mitochondrion);GO:0006412(translation);GO:0016874(ligase activity);GO:0016884(carbon-nitrogen ligase activity, with glutamine as amido-N-donor);GO:0030956(glutamyl-tRNA(Gln) amidotransferase complex);GO:0032543(mitochondrial translation);GO:0050567(glutaminyl-tRNA synthase (glutamine-hydrolyzing) acti…	00970(Aminoacyl-tRNA biosynthesis);00970(Aminoacyl-tRNA biosynthesis)	K02434	6.3.5.7;EC:6.3.5.6	NA	glutamyl-tRNA(Gln) amidotransferase, subunit B [Source:MGI Symbol;Acc:MGI:2442496]	protein_coding;processed_transcript	NA	1.72681	0.78811	1.87738e-06	0.000213487
ENSMUSG00000044043	Pcdhb14	93885	ENSMUST00000052387	GO:0005509(calcium ion binding);GO:0005886(plasma membrane);GO:0005887(integral component of plasma membrane);GO:0007155(cell adhesion);GO:0007156(homophilic cell adhesion via plasma membrane adhesion molecules);GO:0016020(membrane);GO:0016021(integral component of membrane)	NA	K16494	NA	NA	protocadherin beta 14 [Source:MGI Symbol;Acc:MGI:2136749]	protein_coding	NA	2.59988	1.37845	1.88592e-06	0.000213487
ENSMUSG00000024511	Rab27b	80718	ENSMUST00000121693;ENSMUST00000069749;ENSMUST00000117692;ENSMUST00000127217	GO:0000166(nucleotide binding);GO:0003924(GTPase activity);GO:0005515(protein binding);GO:0005525(GTP binding);GO:0005768(endosome);GO:0005770(late endosome);GO:0005794(Golgi apparatus);GO:0005795(Golgi stack);GO:0016020(membrane);GO:0016324(apical plasma membrane);GO:0016787(hydrolase activity);GO:0017157(regulation of exocytosis);GO:0019003(GDP binding);GO:0019904(protein domain specific bindin…	04972(Pancreatic secretion);04972(Pancreatic secretion)	K07886	NA	NA	RAB27B, member RAS oncogene family [Source:MGI Symbol;Acc:MGI:1931295]	protein_coding;retained_intron	R_MMU_5653656(Vesicle_mediated_transport);R_MMU_109582(Hemostasis);R_MMU_8873719(RAB_geranylgeranylation);R_MMU_76002(Platelet_activation,_signaling_and_aggregation);R_MMU_597592(Post_translational_protein_modification);R_MMU_392499(Metabolism_of_proteins);R_MMU_199991(Membrane_Trafficking);R_MMU_114608(Platelet_degranulation);R_MMU_8876198(RAB_GEFs_exchange_GTP_for_GDP_on_RABs);R_MMU_76005(Respo…	0.404619	-1.30536	1.88637e-06	0.000213487
ENSMUSG00000020262	Adarb1	110532	ENSMUST00000149738;ENSMUST00000144547;ENSMUST00000020496;ENSMUST00000150227;ENSMUST00000126073;ENSMUST00000156583;ENSMUST00000105406;ENSMUST00000098374;ENSMUST00000154607;ENSMUST00000155117;ENSMUST00000150512;ENSMUST00000105404	GO:0003723(RNA binding);GO:0003725(double-stranded RNA binding);GO:0003726(double-stranded RNA adenosine deaminase activity);GO:0004000(adenosine deaminase activity);GO:0005634(nucleus);GO:0005654(nucleoplasm);GO:0005730(nucleolus);GO:0005737(cytoplasm);GO:0005829(cytosol);GO:0006382(adenosine to inosine editing);GO:0006396(RNA processing);GO:0006397(mRNA processing);GO:0007274(neuromuscular syna…	NA	K13194	EC:3.5.-.-	NA	adenosine deaminase, RNA-specific, B1 [Source:MGI Symbol;Acc:MGI:891999]	retained_intron;nonsense_mediated_decay;protein_coding	R_MMU_75072(mRNA_Editing);R_MMU_75064(mRNA_Editing:_A_to_I_Conversion);R_MMU_75102(C6_deamination_of_adenosine);R_MMU_8953854(Metabolism_of_RNA);R_MMU_77042(Formation_of_editosomes_by_ADAR_proteins)	1.58024	0.660148	1.91478e-06	0.000215953
ENSMUSG00000042331	Specc1	432572	ENSMUST00000202179;ENSMUST00000200742;ENSMUST00000202744;ENSMUST00000092415;ENSMUST00000201866;ENSMUST00000202178;ENSMUST00000201015;ENSMUST00000201723;ENSMUST00000136971;ENSMUST00000201364;ENSMUST00000202869;ENSMUST00000201624;ENSMUST00000049836	GO:0001650(fibrillar center);GO:0003674(molecular_function);GO:0005515(protein binding);GO:0005634(nucleus);GO:0005654(nucleoplasm);GO:0005815(microtubule organizing center);GO:0005829(cytosol);GO:0016020(membrane);GO:0030036(actin cytoskeleton organization);GO:0031941(filamentous actin);GO:0043231(intracellular membrane-bounded organelle);GO:0043231(intracellular membrane-bounded organelle)	NA	K23028	NA	NA	sperm antigen with calponin homology and coiled-coil domains 1 [Source:MGI Symbol;Acc:MGI:2442356]	protein_coding;retained_intron;processed_transcript	NA	0.584924	-0.773679	1.96493e-06	0.000220602
ENSMUSG00000008167	Fbxw9	68628	ENSMUST00000095220;ENSMUST00000145479;ENSMUST00000125109;ENSMUST00000152884;ENSMUST00000139721;ENSMUST00000141183;ENSMUST00000143763;ENSMUST00000151962;ENSMUST00000142036	GO:0005515(protein binding);GO:0030687(preribosome, large subunit precursor);GO:0030687(preribosome, large subunit precursor)	NA	K10265	NA	NA	F-box and WD-40 domain protein 9 [Source:MGI Symbol;Acc:MGI:1915878]	protein_coding;retained_intron;processed_transcript	R_MMU_8951664(Neddylation);R_MMU_597592(Post_translational_protein_modification);R_MMU_392499(Metabolism_of_proteins);R_MMU_168256(Immune_System);R_MMU_983168(Antigen_processing:_Ubiquitination_&_Proteasome_degradation);R_MMU_1280218(Adaptive_Immune_System);R_MMU_983169(Class_I_MHC_mediated_antigen_processing_&_presentation)	2.01991	1.01429	1.96954e-06	0.000220602
ENSMUSG00000032561	Acpp	56318	ENSMUST00000062723;ENSMUST00000112590;ENSMUST00000125800;ENSMUST00000131084;ENSMUST00000128635;ENSMUST00000215852	GO:0003993(acid phosphatase activity);GO:0005576(extracellular region);GO:0005615(extracellular space);GO:0005764(lysosome);GO:0005765(lysosomal membrane);GO:0005771(multivesicular body);GO:0005886(plasma membrane);GO:0006144(purine nucleobase metabolic process);GO:0006772(thiamine metabolic process);GO:0008253(5'-nucleotidase activity);GO:0009117(nucleotide metabolic process);GO:0012506(vesicle …	NA	K19283	3.1.3.5;EC:3.1.3.2	NA	acid phosphatase, prostate [Source:MGI Symbol;Acc:MGI:1928480]	protein_coding;retained_intron	R_MMU_168256(Immune_System);R_MMU_6798695(Neutrophil_degranulation);R_MMU_168249(Innate_Immune_System)	3.87563	1.95443	1.98103e-06	0.000221129
ENSMUSG00000037697	Ddhd1	114874	ENSMUST00000152110;ENSMUST00000129599;ENSMUST00000111828;ENSMUST00000147551;ENSMUST00000226559;ENSMUST00000126428;ENSMUST00000153547;ENSMUST00000051310;ENSMUST00000226301;ENSMUST00000149286;ENSMUST00000087320;ENSMUST00000141487	GO:0046872(metal ion binding);GO:0046872(metal ion binding)	NA	K13619	EC:3.1.1.-	NA	DDHD domain containing 1 [Source:MGI Symbol;Acc:MGI:2150302]	retained_intron;protein_coding;processed_transcript;nonsense_mediated_decay	R_MMU_556833(Metabolism_of_lipids);R_MMU_1430728(Metabolism);R_MMU_1483257(Phospholipid_metabolism);R_MMU_1483166(Synthesis_of_PA);R_MMU_1483206(Glycerophospholipid_biosynthesis)	0.520583	-0.941799	2.08336e-06	0.000231758
ENSMUSG00000048562	Sp8	320145	ENSMUST00000063918;ENSMUST00000223305	GO:0000976(transcription regulatory region sequence-specific DNA binding);GO:0000981(DNA-binding transcription factor activity, RNA polymerase II-specific);GO:0003676(nucleic acid binding);GO:0003677(DNA binding);GO:0005634(nucleus);GO:0009953(dorsal/ventral pattern formation);GO:0009954(proximal/distal pattern formation);GO:0030326(embryonic limb morphogenesis);GO:0045944(positive regulation of …	NA	K09198	NA	zf-C2H2	trans-acting transcription factor 8 [Source:MGI Symbol;Acc:MGI:2443471]	protein_coding	NA	0.36089	-1.47037	2.24755e-06	0.000248687
ENSMUSG00000059173	Pde1a	18573	ENSMUST00000102655;ENSMUST00000146076;ENSMUST00000102651;ENSMUST00000102653;ENSMUST00000102652;ENSMUST00000090756;ENSMUST00000134739	GO:0004114(3',5'-cyclic-nucleotide phosphodiesterase activity);GO:0004117(calmodulin-dependent cyclic-nucleotide phosphodiesterase activity);GO:0005516(calmodulin binding);GO:0005634(nucleus);GO:0005737(cytoplasm);GO:0007165(signal transduction);GO:0008081(phosphoric diester hydrolase activity);GO:0016787(hydrolase activity);GO:0034391(regulation of smooth muscle cell apoptotic process);GO:004302…	00230(Purine metabolism);04020(Calcium signaling pathway);04740(Olfactory transduction);04742(Taste transduction);04924(Renin secretion);05032(Morphine addiction);05032(Morphine addiction)	K13755	EC:3.1.4.17	NA	phosphodiesterase 1A, calmodulin-dependent [Source:MGI Symbol;Acc:MGI:1201792]	protein_coding;processed_transcript	R_MMU_112040(G_protein_mediated_events);R_MMU_418346(Platelet_homeostasis);R_MMU_111997(CaM_pathway);R_MMU_109582(Hemostasis);R_MMU_418457(cGMP_effects);R_MMU_418555(G_alpha_(s)_signalling_events);R_MMU_112043(PLC_beta_mediated_events);R_MMU_392154(Nitric_oxide_stimulates_guanylate_cyclase);R_MMU_1489509(DAG_and_IP3_signaling);R_MMU_372790(Signaling_by_GPCR);R_MMU_388396(GPCR_downstream_signallin…	2.0334	1.0239	2.2508e-06	0.000248687
ENSMUSG00000023927	Satb1	20230	ENSMUST00000144331;ENSMUST00000176669;ENSMUST00000140979;ENSMUST00000152830;ENSMUST00000146414;ENSMUST00000137697	GO:0000122(negative regulation of transcription by RNA polymerase II);GO:0000785(chromatin);GO:0000977(RNA polymerase II regulatory region sequence-specific DNA binding);GO:0001227(DNA-binding transcription repressor activity, RNA polymerase II-specific);GO:0003677(DNA binding);GO:0003682(chromatin binding);GO:0003700(DNA-binding transcription factor activity);GO:0005634(nucleus);GO:0005654(nucle…	NA	K23225	NA	CUT	special AT-rich sequence binding protein 1 [Source:MGI Symbol;Acc:MGI:105084]	protein_coding;retained_intron	R_MMU_111465(Apoptotic_cleavage_of_cellular_proteins);R_MMU_4551638(SUMOylation_of_chromatin_organization_proteins);R_MMU_5357801(Programmed_Cell_Death);R_MMU_75153(Apoptotic_execution_phase);R_MMU_597592(Post_translational_protein_modification);R_MMU_392499(Metabolism_of_proteins);R_MMU_3108232(SUMO_E3_ligases_SUMOylate_target_proteins);R_MMU_109581(Apoptosis);R_MMU_2990846(SUMOylation)	3.02985	1.59925	2.35136e-06	0.00025892
ENSMUSG00000026072	Il1r1	16177	ENSMUST00000195402;ENSMUST00000027241;ENSMUST00000114795	GO:0002020(protease binding);GO:0004908(interleukin-1 receptor activity);GO:0004909(interleukin-1, type I, activating receptor activity);GO:0005161(platelet-derived growth factor receptor binding);GO:0005515(protein binding);GO:0005576(extracellular region);GO:0005615(extracellular space);GO:0005634(nucleus);GO:0005886(plasma membrane);GO:0006954(inflammatory response);GO:0007165(signal transduct…	04010(MAPK signaling pathway);04060(Cytokine-cytokine receptor interaction);04064(NF-kappa B signaling pathway);04380(Osteoclast differentiation);04640(Hematopoietic cell lineage);04659(Th17 cell differentiation);04750(Inflammatory mediator regulation of TRP channels);05146(Amoebiasis);05163(Human cytomegalovirus infection);05166(Human T-cell leukemia virus 1 infection);05418(Fluid shear stress a…	K04386	NA	NA	interleukin 1 receptor, type I [Source:MGI Symbol;Acc:MGI:96545]	processed_transcript;protein_coding	R_MMU_446652(Interleukin_1_family_signaling);R_MMU_449147(Signaling_by_Interleukins);R_MMU_168256(Immune_System);R_MMU_1280215(Cytokine_Signaling_in_Immune_system);R_MMU_9020702(Interleukin_1_signaling)	1.67044	0.740225	2.41396e-06	0.000264918
ENSMUSG00000022885	St6gal1	20440	ENSMUST00000178797;ENSMUST00000115335;ENSMUST00000023601;ENSMUST00000152449	GO:0000138(Golgi trans cisterna);GO:0000139(Golgi membrane);GO:0003835(beta-galactoside alpha-2,6-sialyltransferase activity);GO:0005576(extracellular region);GO:0005783(endoplasmic reticulum);GO:0005794(Golgi apparatus);GO:0005797(Golgi medial cisterna);GO:0006054(N-acetylneuraminate metabolic process);GO:0006486(protein glycosylation);GO:0008373(sialyltransferase activity);GO:0016020(membrane);…	00510(N-Glycan biosynthesis);00514(Other types of O-glycan biosynthesis);00514(Other types of O-glycan biosynthesis)	K00778	EC:2.4.99.1	NA	beta galactoside alpha 2,6 sialyltransferase 1 [Source:MGI Symbol;Acc:MGI:108470]	protein_coding;processed_transcript	R_MMU_913709(O_linked_glycosylation_of_mucins);R_MMU_975576(N_glycan_antennae_elongation_in_the_medial/trans_Golgi);R_MMU_5173105(O_linked_glycosylation);R_MMU_948021(Transport_to_the_Golgi_and_subsequent_modification);R_MMU_446193(Biosynthesis_of_the_N_glycan_precursor_(dolichol_lipid_linked_oligosaccharide,_LLO)_and_transfer_to_a_nascent_protein);R_MMU_4085001(Sialic_acid_metabolism);R_MMU_5975…	0.609873	-0.713419	2.44828e-06	0.000267783
ENSMUSG00000002297	Dbf4	27214	ENSMUST00000168637;ENSMUST00000171808;ENSMUST00000166364;ENSMUST00000197442;ENSMUST00000002368;ENSMUST00000170927;ENSMUST00000163141;ENSMUST00000198785	GO:0003676(nucleic acid binding);GO:0004674(protein serine/threonine kinase activity);GO:0005634(nucleus);GO:0005654(nucleoplasm);GO:0006260(DNA replication);GO:0006468(protein phosphorylation);GO:0007049(cell cycle);GO:0007089(traversing start control point of mitotic cell cycle);GO:0008270(zinc ion binding);GO:0010571(positive regulation of nuclear cell cycle DNA replication);GO:0016604(nuclear…	04110(Cell cycle);04110(Cell cycle)	K06629	NA	NA	DBF4 zinc finger [Source:MGI Symbol;Acc:MGI:1351328]	retained_intron;protein_coding;processed_transcript	R_MMU_69620(Cell_Cycle_Checkpoints);R_MMU_69206(G1/S_Transition);R_MMU_1640170(Cell_Cycle);R_MMU_69481(G2/M_Checkpoints);R_MMU_69278(Cell_Cycle,_Mitotic);R_MMU_453279(Mitotic_G1_phase_and_G1/S_transition);R_MMU_69306(DNA_Replication);R_MMU_69002(DNA_Replication_Pre_Initiation);R_MMU_176187(Activation_of_ATR_in_response_to_replication_stress);R_MMU_68962(Activation_of_the_pre_replicative_complex)	0.582515	-0.779633	2.51443e-06	0.000274098
ENSMUSG00000020312	Shc2	216148	ENSMUST00000168116;ENSMUST00000020564;ENSMUST00000166450	GO:0000187(activation of MAPK activity);GO:0005515(protein binding);GO:0005886(plasma membrane);GO:0007169(transmembrane receptor protein tyrosine kinase signaling pathway);GO:0030971(receptor tyrosine kinase binding);GO:0035556(intracellular signal transduction);GO:0035556(intracellular signal transduction)	01521(EGFR tyrosine kinase inhibitor resistance);01522(Endocrine resistance);04012(ErbB signaling pathway);04014(Ras signaling pathway);04062(Chemokine signaling pathway);04072(Phospholipase D signaling pathway);04370(VEGF signaling pathway);04510(Focal adhesion);04650(Natural killer cell mediated cytotoxicity);04722(Neurotrophin signaling pathway);04910(Insulin signaling pathway);04915(Estrogen …	K17447	NA	NA	SHC (Src homology 2 domain containing) transforming protein 2 [Source:MGI Symbol;Acc:MGI:106180]	retained_intron;protein_coding	R_MMU_5683057(MAPK_family_signaling_cascades);R_MMU_4420097(VEGFA_VEGFR2_Pathway);R_MMU_5673001(RAF/MAP_kinase_cascade);R_MMU_166520(Signaling_by_NTRKs);R_MMU_167044(Signalling_to_RAS);R_MMU_187037(Signaling_by_NTRK1_(TRKA));R_MMU_194138(Signaling_by_VEGF);R_MMU_9006934(Signaling_by_Receptor_Tyrosine_Kinases);R_MMU_162582(Signal_Transduction);R_MMU_187687(Signalling_to_ERKs);R_MMU_5684996(MAPK1/M…	1.76757	0.821765	2.54935e-06	0.000276978
ENSMUSG00000031751	Amfr	23802	ENSMUST00000053766;ENSMUST00000139702;ENSMUST00000143265;ENSMUST00000137475	GO:0000151(ubiquitin ligase complex);GO:0000166(nucleotide binding);GO:0000209(protein polyubiquitination);GO:0004842(ubiquitin-protein transferase activity);GO:0005515(protein binding);GO:0005634(nucleus);GO:0005737(cytoplasm);GO:0005783(endoplasmic reticulum);GO:0005789(endoplasmic reticulum membrane);GO:0005794(Golgi apparatus);GO:0005829(cytosol);GO:0005887(integral component of plasma membra…	04141(Protein processing in endoplasmic reticulum);04141(Protein processing in endoplasmic reticulum)	NA	NA	NA	autocrine motility factor receptor [Source:MGI Symbol;Acc:MGI:1345634]	protein_coding;retained_intron;processed_transcript	R_MMU_597592(Post_translational_protein_modification);R_MMU_392499(Metabolism_of_proteins);R_MMU_446203(Asparagine_N_linked_glycosylation);R_MMU_532668(N_glycan_trimming_in_the_ER_and_Calnexin/Calreticulin_cycle)	1.50859	0.5932	2.56341e-06	0.000277581
ENSMUSG00000026159	Agfg1	15463	ENSMUST00000063380;ENSMUST00000189220;ENSMUST00000187899;ENSMUST00000190046;ENSMUST00000190052;ENSMUST00000186302;ENSMUST00000113444;ENSMUST00000186043	GO:0001675(acrosome assembly);GO:0003677(DNA binding);GO:0005096(GTPase activator activity);GO:0005634(nucleus);GO:0007275(multicellular organism development);GO:0007283(spermatogenesis);GO:0007289(spermatid nucleus differentiation);GO:0030154(cell differentiation);GO:0031410(cytoplasmic vesicle);GO:0042995(cell projection);GO:0043025(neuronal cell body);GO:0043231(intracellular membrane-bounded …	05164(Influenza A);05164(Influenza A)	K15044	NA	NA	ArfGAP with FG repeats 1 [Source:MGI Symbol;Acc:MGI:1333754]	protein_coding	R_MMU_5653656(Vesicle_mediated_transport);R_MMU_199991(Membrane_Trafficking);R_MMU_8856828(Clathrin_mediated_endocytosis)	0.64812	-0.625667	2.64127e-06	0.000285065
ENSMUSG00000024795	Kif20b	240641	ENSMUST00000224728;ENSMUST00000087341;ENSMUST00000224381;ENSMUST00000224603;ENSMUST00000225625;ENSMUST00000225151;ENSMUST00000223937;ENSMUST00000223907;ENSMUST00000223776;ENSMUST00000225408	GO:0000166(nucleotide binding);GO:0000922(spindle pole);GO:0001843(neural tube closure);GO:0003774(motor activity);GO:0003777(microtubule motor activity);GO:0005515(protein binding);GO:0005524(ATP binding);GO:0005634(nucleus);GO:0005654(nucleoplasm);GO:0005730(nucleolus);GO:0005737(cytoplasm);GO:0005813(centrosome);GO:0005815(microtubule organizing center);GO:0005819(spindle);GO:0005829(cytosol);…	NA	K10402	NA	NA	kinesin family member 20B [Source:MGI Symbol;Acc:MGI:2444576]	nonsense_mediated_decay;protein_coding;retained_intron	R_MMU_5653656(Vesicle_mediated_transport);R_MMU_109582(Hemostasis);R_MMU_6811434(COPI_dependent_Golgi_to_ER_retrograde_traffic);R_MMU_983231(Factors_involved_in_megakaryocyte_development_and_platelet_production);R_MMU_983189(Kinesins);R_MMU_168256(Immune_System);R_MMU_8856688(Golgi_to_ER_retrograde_transport);R_MMU_2132295(MHC_class_II_antigen_presentation);R_MMU_199991(Membrane_Trafficking);R_MM…	0.62777	-0.671691	2.80125e-06	0.000301333
ENSMUSG00000027985	Lef1	16842	ENSMUST00000029611;ENSMUST00000132737;ENSMUST00000098611;ENSMUST00000106341;ENSMUST00000136147;ENSMUST00000066849;ENSMUST00000200166;ENSMUST00000198624	GO:0000122(negative regulation of transcription by RNA polymerase II);GO:0000976(transcription regulatory region sequence-specific DNA binding);GO:0000977(RNA polymerase II regulatory region sequence-specific DNA binding);GO:0000978(RNA polymerase II cis-regulatory region sequence-specific DNA binding);GO:0000981(DNA-binding transcription factor activity, RNA polymerase II-specific);GO:0000987(ci…	04310(Wnt signaling pathway);04390(Hippo signaling pathway);04520(Adherens junction);04916(Melanogenesis);04934(Cushing syndrome);05200(Pathways in cancer);05210(Colorectal cancer);05213(Endometrial cancer);05215(Prostate cancer);05216(Thyroid cancer);05217(Basal cell carcinoma);05221(Acute myeloid leukemia);05224(Breast cancer);05225(Hepatocellular carcinoma);05226(Gastric cancer);05412(Arrhythm…	K04492	NA	HMG	lymphoid enhancer binding factor 1 [Source:MGI Symbol;Acc:MGI:96770]	protein_coding;retained_intron;processed_transcript	R_MMU_3769402(Deactivation_of_the_beta_catenin_transactivating_complex);R_MMU_73857(RNA_Polymerase_II_Transcription);R_MMU_4641265(Repression_of_WNT_target_genes);R_MMU_212436(Generic_Transcription_Pathway);R_MMU_3858494(Beta_catenin_independent_WNT_signaling);R_MMU_201681(TCF_dependent_signaling_in_response_to_WNT);R_MMU_195721(Signaling_by_WNT);R_MMU_201722(Formation_of_the_beta_catenin:TCF_tra…	0.416829	-1.26247	2.90173e-06	0.000311115
ENSMUSG00000049536	Tceal1	237052	ENSMUST00000055104	GO:0005515(protein binding);GO:0005634(nucleus);GO:0005654(nucleoplasm);GO:0050699(WW domain binding)	NA	NA	NA	NA	transcription elongation factor A (SII)-like 1 [Source:MGI Symbol;Acc:MGI:2385317]	protein_coding	NA	2.96473	1.5679	2.91584e-06	0.000311603
ENSMUSG00000027331	Knstrn	51944	ENSMUST00000134661;ENSMUST00000110842;ENSMUST00000028803;ENSMUST00000126045;ENSMUST00000123104;ENSMUST00000176463;ENSMUST00000134579	GO:0000070(mitotic sister chromatid segregation);GO:0000226(microtubule cytoskeleton organization);GO:0000775(chromosome, centromeric region);GO:0000776(kinetochore);GO:0000777(condensed chromosome kinetochore);GO:0000922(spindle pole);GO:0001726(ruffle);GO:0005515(protein binding);GO:0005634(nucleus);GO:0005694(chromosome);GO:0005737(cytoplasm);GO:0005856(cytoskeleton);GO:0005874(microtubule);GO…	NA	NA	NA	NA	kinetochore-localized astrin/SPAG5 binding [Source:MGI Symbol;Acc:MGI:1289298]	protein_coding;nonsense_mediated_decay	NA	0.694743	-0.525448	2.92986e-06	0.000312078
ENSMUSG00000040618	Pck2	74551	ENSMUST00000226270;ENSMUST00000226770;ENSMUST00000226664;ENSMUST00000226519;ENSMUST00000228283;ENSMUST00000226352;ENSMUST00000226514;ENSMUST00000226650;ENSMUST00000226295;ENSMUST00000048781;ENSMUST00000228921;ENSMUST00000228240	GO:0000166(nucleotide binding);GO:0004611(phosphoenolpyruvate carboxykinase activity);GO:0004613(phosphoenolpyruvate carboxykinase (GTP) activity);GO:0005525(GTP binding);GO:0005739(mitochondrion);GO:0005829(cytosol);GO:0006090(pyruvate metabolic process);GO:0006094(gluconeogenesis);GO:0006107(oxaloacetate metabolic process);GO:0006116(NADH oxidation);GO:0016829(lyase activity);GO:0016831(carboxy…	00010(Glycolysis / Gluconeogenesis);00020(Citrate cycle (TCA cycle));00620(Pyruvate metabolism);03320(PPAR signaling pathway);04068(FoxO signaling pathway);04151(PI3K-Akt signaling pathway);04152(AMPK signaling pathway);04910(Insulin signaling pathway);04920(Adipocytokine signaling pathway);04922(Glucagon signaling pathway);04931(Insulin resistance);04964(Proximal tubule bicarbonate reclamation);…	K01596	EC:4.1.1.32	NA	phosphoenolpyruvate carboxykinase 2 (mitochondrial) [Source:MGI Symbol;Acc:MGI:1860456]	retained_intron;protein_coding;processed_transcript;nonsense_mediated_decay	R_MMU_71387(Metabolism_of_carbohydrates);R_MMU_1430728(Metabolism);R_MMU_70263(Gluconeogenesis);R_MMU_70326(Glucose_metabolism)	0.455237	-1.13531	2.95355e-06	0.000313577
ENSMUSG00000026489	Coq8a	67426	ENSMUST00000027766;ENSMUST00000161632;ENSMUST00000170472;ENSMUST00000159914;ENSMUST00000159591;ENSMUST00000160102;ENSMUST00000160121;ENSMUST00000161746;ENSMUST00000160482;ENSMUST00000161743;ENSMUST00000161379;ENSMUST00000162769	GO:0000166(nucleotide binding);GO:0005524(ATP binding);GO:0005739(mitochondrion);GO:0006468(protein phosphorylation);GO:0006744(ubiquinone biosynthetic process);GO:0016020(membrane);GO:0016021(integral component of membrane);GO:0016301(kinase activity);GO:0016310(phosphorylation);GO:0016740(transferase activity);GO:0031314(extrinsic component of mitochondrial inner membrane);GO:0043531(ADP bindin…	NA	K08869	NA	NA	coenzyme Q8A [Source:MGI Symbol;Acc:MGI:1914676]	protein_coding;nonsense_mediated_decay;retained_intron	NA	3.77005	1.91458	3.01507e-06	0.000319069
ENSMUSG00000027316	Gfra4	14588	ENSMUST00000136569;ENSMUST00000156509;ENSMUST00000110239;ENSMUST00000110234;ENSMUST00000110240;ENSMUST00000028787;ENSMUST00000110235;ENSMUST00000066958	GO:0005576(extracellular region);GO:0005615(extracellular space);GO:0005886(plasma membrane);GO:0007169(transmembrane receptor protein tyrosine kinase signaling pathway);GO:0007399(nervous system development);GO:0009897(external side of plasma membrane);GO:0015026(coreceptor activity);GO:0016020(membrane);GO:0016167(glial cell-derived neurotrophic factor receptor activity);GO:0030279(negative reg…	NA	NA	NA	NA	glial cell line derived neurotrophic factor family receptor alpha 4 [Source:MGI Symbol;Acc:MGI:1341873]	retained_intron;protein_coding	R_MMU_5683057(MAPK_family_signaling_cascades);R_MMU_5673001(RAF/MAP_kinase_cascade);R_MMU_422475(Axon_guidance);R_MMU_162582(Signal_Transduction);R_MMU_8853659(RET_signaling);R_MMU_5684996(MAPK1/MAPK3_signaling);R_MMU_9675108(Nervous_system_development);R_MMU_1266738(Developmental_Biology)	2.19512	1.1343	3.1024e-06	0.000327247
ENSMUSG00000062609	Kcnj15	16516	ENSMUST00000113859;ENSMUST00000138329;ENSMUST00000113855;ENSMUST00000113861;ENSMUST00000113856;ENSMUST00000140222;ENSMUST00000113862;ENSMUST00000037154;ENSMUST00000113858	GO:0005242(inward rectifier potassium channel activity);GO:0005244(voltage-gated ion channel activity);GO:0005267(potassium channel activity);GO:0005515(protein binding);GO:0005886(plasma membrane);GO:0006811(ion transport);GO:0006813(potassium ion transport);GO:0016020(membrane);GO:0016021(integral component of membrane);GO:0034220(ion transmembrane transport);GO:0034765(regulation of ion transm…	04971(Gastric acid secretion);04971(Gastric acid secretion)	K05008	NA	NA	potassium inwardly-rectifying channel, subfamily J, member 15 [Source:MGI Symbol;Acc:MGI:1310000]	protein_coding	R_MMU_112315(Transmission_across_Chemical_Synapses);R_MMU_977443(GABA_receptor_activation);R_MMU_977444(GABA_B_receptor_activation);R_MMU_1296041(Activation_of_G_protein_gated_Potassium_channels);R_MMU_112314(Neurotransmitter_receptors_and_postsynaptic_signal_transmission);R_MMU_991365(Activation_of_GABAB_receptors);R_MMU_112316(Neuronal_System);R_MMU_1296059(G_protein_gated_Potassium_channels);R…	0.214823	-2.21878	3.16264e-06	0.00033165
ENSMUSG00000055723	Rras2	66922	ENSMUST00000069449;ENSMUST00000210075	GO:0000139(Golgi membrane);GO:0000166(nucleotide binding);GO:0003924(GTPase activity);GO:0005515(protein binding);GO:0005525(GTP binding);GO:0005794(Golgi apparatus);GO:0005886(plasma membrane);GO:0007165(signal transduction);GO:0007265(Ras protein signal transduction);GO:0009987(cellular process);GO:0016020(membrane);GO:0016787(hydrolase activity);GO:0019003(GDP binding);GO:0030335(positive regu…	04010(MAPK signaling pathway);04014(Ras signaling pathway);04024(cAMP signaling pathway);04072(Phospholipase D signaling pathway);04137(Mitophagy - animal);04140(Autophagy - animal);04218(Cellular senescence);04371(Apelin signaling pathway);04625(C-type lectin receptor signaling pathway);04810(Regulation of actin cytoskeleton);05205(Proteoglycans in cancer);05205(Proteoglycans in cancer)	K07830	NA	NA	related RAS viral (r-ras) oncogene 2 [Source:MGI Symbol;Acc:MGI:1914172]	protein_coding;nonsense_mediated_decay	R_MMU_9012999(RHO_GTPase_cycle);R_MMU_9696273(RND1_GTPase_cycle);R_MMU_9716542(Signaling_by_Rho_GTPases,_Miro_GTPases_and_RHOBTB3);R_MMU_194315(Signaling_by_Rho_GTPases);R_MMU_162582(Signal_Transduction)	0.568826	-0.81394	3.17046e-06	0.00033165
ENSMUSG00000047910	Pcdhb16	93887	ENSMUST00000051442	GO:0005509(calcium ion binding);GO:0005886(plasma membrane);GO:0005887(integral component of plasma membrane);GO:0007155(cell adhesion);GO:0007156(homophilic cell adhesion via plasma membrane adhesion molecules);GO:0007268(chemical synaptic transmission);GO:0007416(synapse assembly);GO:0016020(membrane);GO:0016021(integral component of membrane);GO:0016339(calcium-dependent cell-cell adhesion via…	NA	K16494	NA	NA	protocadherin beta 16 [Source:MGI Symbol;Acc:MGI:2136752]	protein_coding	NA	2.07291	1.05166	3.17466e-06	0.00033165
ENSMUSG00000022034	Esco2	71988	ENSMUST00000022613;ENSMUST00000136920;ENSMUST00000224162;ENSMUST00000131729;ENSMUST00000225853	GO:0000785(chromatin);GO:0001741(XY body);GO:0002244(hematopoietic progenitor cell differentiation);GO:0004468(lysine N-acetyltransferase activity, acting on acetyl phosphate as donor);GO:0005634(nucleus);GO:0005654(nucleoplasm);GO:0005694(chromosome);GO:0005794(Golgi apparatus);GO:0006275(regulation of DNA replication);GO:0006302(double-strand break repair);GO:0007049(cell cycle);GO:0007059(chro…	NA	K11268	EC:2.3.1.-	NA	establishment of sister chromatid cohesion N-acetyltransferase 2 [Source:MGI Symbol;Acc:MGI:1919238]	protein_coding;retained_intron	R_MMU_69242(S_Phase);R_MMU_1640170(Cell_Cycle);R_MMU_2468052(Establishment_of_Sister_Chromatid_Cohesion);R_MMU_69278(Cell_Cycle,_Mitotic)	0.661139	-0.596973	3.39924e-06	0.000353135
ENSMUSG00000026459	Myog	17928	ENSMUST00000027730	GO:0000977(RNA polymerase II regulatory region sequence-specific DNA binding);GO:0000978(RNA polymerase II cis-regulatory region sequence-specific DNA binding);GO:0000981(DNA-binding transcription factor activity, RNA polymerase II-specific);GO:0000987(cis-regulatory region sequence-specific DNA binding);GO:0001228(DNA-binding transcription activator activity, RNA polymerase II-specific);GO:00015…	NA	K18483	NA	bHLH	myogenin [Source:MGI Symbol;Acc:MGI:97276]	protein_coding	R_MMU_525793(Myogenesis);R_MMU_1266738(Developmental_Biology)	6.80861	2.76736	3.40198e-06	0.000353135
ENSMUSG00000041607	Mbp	17196	ENSMUST00000091789;ENSMUST00000133193;ENSMUST00000153478;ENSMUST00000150952;ENSMUST00000142850;ENSMUST00000075372;ENSMUST00000114676;ENSMUST00000080658;ENSMUST00000047865;ENSMUST00000152071;ENSMUST00000123251;ENSMUST00000132369;ENSMUST00000102812	GO:0000165(MAPK cascade);GO:0002020(protease binding);GO:0005516(calmodulin binding);GO:0005634(nucleus);GO:0005737(cytoplasm);GO:0005886(plasma membrane);GO:0007605(sensory perception of sound);GO:0009636(response to toxic substance);GO:0016020(membrane);GO:0019911(structural constituent of myelin sheath);GO:0032755(positive regulation of interleukin-6 production);GO:0032991(protein-containing c…	NA	K17269	NA	NA	myelin basic protein [Source:MGI Symbol;Acc:MGI:96925]	protein_coding;processed_transcript	NA	0.523035	-0.935021	3.51301e-06	0.000362442
ENSMUSG00000026407	Cacna1s	12292	ENSMUST00000112064;ENSMUST00000112068;ENSMUST00000160641;ENSMUST00000161700	GO:0005216(ion channel activity);GO:0005244(voltage-gated ion channel activity);GO:0005245(voltage-gated calcium channel activity);GO:0005262(calcium channel activity);GO:0005737(cytoplasm);GO:0005886(plasma membrane);GO:0005891(voltage-gated calcium channel complex);GO:0006811(ion transport);GO:0006816(calcium ion transport);GO:0006936(muscle contraction);GO:0008331(high voltage-gated calcium ch…	04010(MAPK signaling pathway);04020(Calcium signaling pathway);04022(cGMP-PKG signaling pathway);04024(cAMP signaling pathway);04260(Cardiac muscle contraction);04261(Adrenergic signaling in cardiomyocytes);04270(Vascular smooth muscle contraction);04723(Retrograde endocannabinoid signaling);04725(Cholinergic synapse);04726(Serotonergic synapse);04727(GABAergic synapse);04911(Insulin secretion);0…	K04857	NA	NA	calcium channel, voltage-dependent, L type, alpha 1S subunit [Source:MGI Symbol;Acc:MGI:88294]	protein_coding;retained_intron	NA	4.93209	2.3022	3.51389e-06	0.000362442
ENSMUSG00000063428	Ddo	70503	ENSMUST00000019977;ENSMUST00000214618;ENSMUST00000213442;ENSMUST00000213503;ENSMUST00000216830;ENSMUST00000214102;ENSMUST00000213856	GO:0003884(D-amino-acid oxidase activity);GO:0005777(peroxisome);GO:0005829(cytosol);GO:0006531(aspartate metabolic process);GO:0006533(aspartate catabolic process);GO:0007320(insemination);GO:0007625(grooming behavior);GO:0008445(D-aspartate oxidase activity);GO:0016491(oxidoreductase activity);GO:0019478(D-amino acid catabolic process);GO:0042445(hormone metabolic process);GO:0046416(D-amino ac…	00250(Alanine, aspartate and glutamate metabolism);04146(Peroxisome);04146(Peroxisome)	K00272	EC:1.4.3.1	NA	D-aspartate oxidase [Source:MGI Symbol;Acc:MGI:1925528]	protein_coding;retained_intron;nonsense_mediated_decay	R_MMU_9033241(Peroxisomal_protein_import);R_MMU_9609507(Protein_localization);R_MMU_1430728(Metabolism);R_MMU_71291(Metabolism_of_amino_acids_and_derivatives);R_MMU_389661(Glyoxylate_metabolism_and_glycine_degradation)	3.6419	1.86469	3.57959e-06	0.000368054
ENSMUSG00000046324	Ermp1	226090	ENSMUST00000159692;ENSMUST00000160907;ENSMUST00000159243;ENSMUST00000160125;ENSMUST00000161749	GO:0001541(ovarian follicle development);GO:0003674(molecular_function);GO:0005783(endoplasmic reticulum);GO:0005789(endoplasmic reticulum membrane);GO:0006508(proteolysis);GO:0008233(peptidase activity);GO:0008237(metallopeptidase activity);GO:0016020(membrane);GO:0016021(integral component of membrane);GO:0016787(hydrolase activity);GO:0046872(metal ion binding);GO:0046872(metal ion binding)	NA	NA	NA	NA	endoplasmic reticulum metallopeptidase 1 [Source:MGI Symbol;Acc:MGI:106250]	protein_coding;retained_intron;processed_transcript	NA	0.622813	-0.68313	3.59818e-06	0.000368802
ENSMUSG00000037613	Tnfrsf23	79201	ENSMUST00000035742;ENSMUST00000208613;ENSMUST00000152703;ENSMUST00000208017	GO:0005031(tumor necrosis factor-activated receptor activity);GO:0005515(protein binding);GO:0005886(plasma membrane);GO:0006924(activation-induced cell death of T cells);GO:0009897(external side of plasma membrane);GO:0016020(membrane);GO:0031225(anchored component of membrane);GO:0031265(CD95 death-inducing signaling complex);GO:0031362(anchored component of external side of plasma membrane);GO…	NA	K05159	NA	NA	tumor necrosis factor receptor superfamily, member 23 [Source:MGI Symbol;Acc:MGI:1930269]	nonsense_mediated_decay;retained_intron;protein_coding	NA	1.65787	0.729332	3.62417e-06	0.000370302
ENSMUSG00000027996	Sfrp2	20319	ENSMUST00000154794;ENSMUST00000029625;ENSMUST00000140261	GO:0001569(branching involved in blood vessel morphogenesis);GO:0001756(somitogenesis);GO:0001843(neural tube closure);GO:0002063(chondrocyte development);GO:0003151(outflow tract morphogenesis);GO:0003214(cardiac left ventricle morphogenesis);GO:0005515(protein binding);GO:0005576(extracellular region);GO:0005615(extracellular space);GO:0006915(apoptotic process);GO:0007275(multicellular organis…	04310(Wnt signaling pathway);04310(Wnt signaling pathway)	K02176	NA	NA	secreted frizzled-related protein 2 [Source:MGI Symbol;Acc:MGI:108078]	processed_transcript;protein_coding	NA	7.10629	2.8291	3.69805e-06	0.00037667
ENSMUSG00000079012	Serpina3m	20717	ENSMUST00000168797	GO:0004867(serine-type endopeptidase inhibitor activity);GO:0005576(extracellular region);GO:0005615(extracellular space);GO:0010466(negative regulation of peptidase activity);GO:0010951(negative regulation of endopeptidase activity);GO:0030414(peptidase inhibitor activity);GO:0034097(response to cytokine);GO:0043434(response to peptide hormone)	NA	K04525	NA	NA	serine (or cysteine) peptidase inhibitor, clade A, member 3M [Source:MGI Symbol;Acc:MGI:98378]	protein_coding	NA	38.6379	5.27194	3.74073e-06	0.00037983
ENSMUSG00000025758	Plk4	20873	ENSMUST00000026858;ENSMUST00000203320;ENSMUST00000204594;ENSMUST00000204289;ENSMUST00000203895;ENSMUST00000204473;ENSMUST00000205046;ENSMUST00000204032	GO:0000166(nucleotide binding);GO:0000278(mitotic cell cycle);GO:0000922(spindle pole);GO:0001741(XY body);GO:0004672(protein kinase activity);GO:0004674(protein serine/threonine kinase activity);GO:0005515(protein binding);GO:0005524(ATP binding);GO:0005634(nucleus);GO:0005730(nucleolus);GO:0005737(cytoplasm);GO:0005813(centrosome);GO:0005814(centriole);GO:0005829(cytosol);GO:0005856(cytoskeleto…	04068(FoxO signaling pathway);04068(FoxO signaling pathway)	K08863	EC:2.7.11.21	NA	polo like kinase 4 [Source:MGI Symbol;Acc:MGI:101783]	protein_coding;retained_intron;nonsense_mediated_decay	R_MMU_380287(Centrosome_maturation);R_MMU_380259(Loss_of_Nlp_from_mitotic_centrosomes);R_MMU_2565942(Regulation_of_PLK1_Activity_at_G2/M_Transition);R_MMU_1640170(Cell_Cycle);R_MMU_5617833(Cilium_Assembly);R_MMU_380270(Recruitment_of_mitotic_centrosome_proteins_and_complexes);R_MMU_5620912(Anchoring_of_the_basal_body_to_the_plasma_membrane);R_MMU_380284(Loss_of_proteins_required_for_interphase_mi…	0.64625	-0.629836	3.79452e-06	0.000383884
ENSMUSG00000023070	Rgn	19733	ENSMUST00000023832	GO:0001822(kidney development);GO:0001889(liver development);GO:0001933(negative regulation of protein phosphorylation);GO:0004341(gluconolactonase activity);GO:0005509(calcium ion binding);GO:0005634(nucleus);GO:0005737(cytoplasm);GO:0005829(cytosol);GO:0006469(negative regulation of protein kinase activity);GO:0006874(cellular calcium ion homeostasis);GO:0007283(spermatogenesis);GO:0007568(agin…	00030(Pentose phosphate pathway);00053(Ascorbate and aldarate metabolism)	K01053	EC:3.1.1.17	NA	regucalcin [Source:MGI Symbol;Acc:MGI:108024]	protein_coding	NA	46.696	5.54523	3.80422e-06	0.000383884
ENSMUSG00000071064	Zfp827	622675	ENSMUST00000148713;ENSMUST00000238669;ENSMUST00000098614;ENSMUST00000087927;ENSMUST00000211475;ENSMUST00000145827;ENSMUST00000155960;ENSMUST00000119254	GO:0003676(nucleic acid binding);GO:0003677(DNA binding);GO:0005634(nucleus);GO:0010468(regulation of gene expression);GO:0046872(metal ion binding);GO:0046872(metal ion binding)	NA	NA	NA	zf-C2H2	zinc finger protein 827 [Source:MGI Symbol;Acc:MGI:2444807]	protein_coding;retained_intron;nonsense_mediated_decay	NA	1.71492	0.778139	3.9245e-06	0.0003948
ENSMUSG00000024978	Gpam	14732	ENSMUST00000235957;ENSMUST00000061856;ENSMUST00000236859;ENSMUST00000237146;ENSMUST00000236422	GO:0004366(glycerol-3-phosphate O-acyltransferase activity);GO:0005739(mitochondrion);GO:0005741(mitochondrial outer membrane);GO:0005743(mitochondrial inner membrane);GO:0005886(plasma membrane);GO:0006072(glycerol-3-phosphate metabolic process);GO:0006629(lipid metabolic process);GO:0006631(fatty acid metabolic process);GO:0006637(acyl-CoA metabolic process);GO:0006641(triglyceride metabolic pr…	00561(Glycerolipid metabolism);00564(Glycerophospholipid metabolism);00564(Glycerophospholipid metabolism)	K00629	EC:2.3.1.15	NA	glycerol-3-phosphate acyltransferase, mitochondrial [Source:MGI Symbol;Acc:MGI:109162]	protein_coding;nonsense_mediated_decay	R_MMU_556833(Metabolism_of_lipids);R_MMU_1430728(Metabolism);R_MMU_1483257(Phospholipid_metabolism);R_MMU_1483166(Synthesis_of_PA);R_MMU_8979227(Triglyceride_metabolism);R_MMU_75109(Triglyceride_biosynthesis);R_MMU_1483206(Glycerophospholipid_biosynthesis)	1.81185	0.857467	3.96068e-06	0.000397213
ENSMUSG00000078771	Evi2a	14017	ENSMUST00000103236;ENSMUST00000154415;ENSMUST00000170799;ENSMUST00000133148;ENSMUST00000146611	GO:0016020(membrane);GO:0016021(integral component of membrane);GO:0016021(integral component of membrane)	NA	NA	NA	NA	ecotropic viral integration site 2a [Source:MGI Symbol;Acc:MGI:95458]	protein_coding;processed_transcript	NA	1.60856	0.685766	3.97415e-06	0.000397342
ENSMUSG00000023088	Abcc1	17250	ENSMUST00000100167;ENSMUST00000130671;ENSMUST00000230780;ENSMUST00000144074;ENSMUST00000146032;ENSMUST00000134960;ENSMUST00000156089;ENSMUST00000134776	GO:0000166(nucleotide binding);GO:0005324(long-chain fatty acid transporter activity);GO:0005524(ATP binding);GO:0005737(cytoplasm);GO:0005886(plasma membrane);GO:0005887(integral component of plasma membrane);GO:0006979(response to oxidative stress);GO:0008559(ATPase-coupled xenobiotic transmembrane transporter activity);GO:0009925(basal plasma membrane);GO:0015431(ATPase-coupled glutathione S-c…	01523(Antifolate resistance);02010(ABC transporters);04071(Sphingolipid signaling pathway);04977(Vitamin digestion and absorption);05206(MicroRNAs in cancer);05206(MicroRNAs in cancer)	K05665	EC:7.6.2.3	NA	ATP-binding cassette, sub-family C (CFTR/MRP), member 1 [Source:MGI Symbol;Acc:MGI:102676]	protein_coding;nonsense_mediated_decay;retained_intron;processed_transcript	R_MMU_9711123(Cellular_response_to_chemical_stress);R_MMU_196854(Metabolism_of_vitamins_and_cofactors);R_MMU_556833(Metabolism_of_lipids);R_MMU_189445(Metabolism_of_porphyrins);R_MMU_1430728(Metabolism);R_MMU_2262752(Cellular_responses_to_stress);R_MMU_8978868(Fatty_acid_metabolism);R_MMU_382556(ABC_family_proteins_mediated_transport);R_MMU_8953897(Cellular_responses_to_external_stimuli);R_MMU_19…	0.738502	-0.437327	4.00225e-06	0.000398928
ENSMUSG00000005150	Wdr83	67836	ENSMUST00000136696;ENSMUST00000093357;ENSMUST00000152186;ENSMUST00000145880;ENSMUST00000131909;ENSMUST00000135463;ENSMUST00000152785;ENSMUST00000146900;ENSMUST00000149050	GO:0000375(RNA splicing, via transesterification reactions);GO:0000398(mRNA splicing, via spliceosome);GO:0001666(response to hypoxia);GO:0003674(molecular_function);GO:0005515(protein binding);GO:0005634(nucleus);GO:0005681(spliceosomal complex);GO:0005737(cytoplasm);GO:0006397(mRNA processing);GO:0008380(RNA splicing);GO:0009611(response to wounding);GO:0032496(response to lipopolysaccharide);G…	NA	K13124	NA	NA	WD repeat domain containing 83 [Source:MGI Symbol;Acc:MGI:1915086]	retained_intron;protein_coding;nonsense_mediated_decay	R_MMU_5683057(MAPK_family_signaling_cascades);R_MMU_5673001(RAF/MAP_kinase_cascade);R_MMU_5674135(MAP2K_and_MAPK_activation);R_MMU_162582(Signal_Transduction);R_MMU_5684996(MAPK1/MAPK3_signaling)	1.76261	0.817717	4.0208e-06	0.000399555
ENSMUSG00000044827	Tlr1	21897	ENSMUST00000059349;ENSMUST00000197315;ENSMUST00000197886	GO:0001774(microglial cell activation);GO:0001775(cell activation);GO:0002224(toll-like receptor signaling pathway);GO:0002376(immune system process);GO:0002755(MyD88-dependent toll-like receptor signaling pathway);GO:0004888(transmembrane signaling receptor activity);GO:0005515(protein binding);GO:0005794(Golgi apparatus);GO:0005886(plasma membrane);GO:0005887(integral component of plasma membra…	04620(Toll-like receptor signaling pathway);05152(Tuberculosis);05152(Tuberculosis)	NA	NA	NA	toll-like receptor 1 [Source:MGI Symbol;Acc:MGI:1341295]	protein_coding;processed_transcript	R_MMU_6803157(Antimicrobial_peptides);R_MMU_168898(Toll_like_Receptor_Cascades);R_MMU_168256(Immune_System);R_MMU_1461973(Defensins);R_MMU_168249(Innate_Immune_System);R_MMU_5686938(Regulation_of_TLR_by_endogenous_ligand);R_MMU_1461957(Beta_defensins)	0.362209	-1.46511	4.14924e-06	0.000410405
ENSMUSG00000089762	Ier5l	72500	ENSMUST00000065134	GO:0003674(molecular_function);GO:0005575(cellular_component);GO:0008150(biological_process)	NA	NA	NA	NA	immediate early response 5-like [Source:MGI Symbol;Acc:MGI:1919750]	protein_coding	NA	0.611582	-0.709381	4.15517e-06	0.000410405
ENSMUSG00000034463	Scara3	219151	ENSMUST00000042046	GO:0000139(Golgi membrane);GO:0005201(extracellular matrix structural constituent);GO:0005581(collagen trimer);GO:0005615(extracellular space);GO:0005783(endoplasmic reticulum);GO:0005789(endoplasmic reticulum membrane);GO:0005794(Golgi apparatus);GO:0016020(membrane);GO:0016021(integral component of membrane);GO:0030198(extracellular matrix organization);GO:0031012(extracellular matrix)	NA	NA	NA	NA	scavenger receptor class A, member 3 [Source:MGI Symbol;Acc:MGI:2444418]	protein_coding	NA	4.68762	2.22886	4.30783e-06	0.000424198
ENSMUSG00000003810	Mast2	17776	ENSMUST00000239239;ENSMUST00000106485;ENSMUST00000128713;ENSMUST00000151347;ENSMUST00000144281;ENSMUST00000131809;ENSMUST00000239177;ENSMUST00000147262;ENSMUST00000123761;ENSMUST00000128252;ENSMUST00000106484;ENSMUST00000134460;ENSMUST00000003908;ENSMUST00000106486;ENSMUST00000147459	GO:0000166(nucleotide binding);GO:0000287(magnesium ion binding);GO:0004672(protein kinase activity);GO:0004674(protein serine/threonine kinase activity);GO:0005515(protein binding);GO:0005524(ATP binding);GO:0006468(protein phosphorylation);GO:0016301(kinase activity);GO:0016310(phosphorylation);GO:0016740(transferase activity);GO:0019902(phosphatase binding);GO:0032655(regulation of interleukin…	NA	K08789	EC:2.7.11.1	NA	microtubule associated serine/threonine kinase 2 [Source:MGI Symbol;Acc:MGI:894676]	protein_coding;processed_transcript	NA	0.683597	-0.548781	4.32479e-06	0.000424585
ENSMUSG00000095799	Gm8332		ENSMUST00000179468	GO:0003674(molecular_function);GO:0003723(RNA binding);GO:0003743(translation initiation factor activity);GO:0005575(cellular_component);GO:0006412(translation);GO:0006413(translational initiation);GO:0008150(biological_process)	NA	NA	NA	NA	predicted pseudogene 8332 [Source:MGI Symbol;Acc:MGI:3644018]	protein_coding	NA	3.34377	1.74147	4.34703e-06	0.000425487
ENSMUSG00000022144	Gdnf	14573	ENSMUST00000022744	GO:0001656(metanephros development);GO:0001657(ureteric bud development);GO:0001658(branching involved in ureteric bud morphogenesis);GO:0001755(neural crest cell migration);GO:0001759(organ induction);GO:0001941(postsynaptic membrane organization);GO:0003337(mesenchymal to epithelial transition involved in metanephros morphogenesis);GO:0005160(transforming growth factor beta receptor binding);GO…	NA	K05452	NA	NA	glial cell line derived neurotrophic factor [Source:MGI Symbol;Acc:MGI:107430]	protein_coding	R_MMU_5683057(MAPK_family_signaling_cascades);R_MMU_5673001(RAF/MAP_kinase_cascade);R_MMU_422475(Axon_guidance);R_MMU_162582(Signal_Transduction);R_MMU_8853659(RET_signaling);R_MMU_5684996(MAPK1/MAPK3_signaling);R_MMU_9675108(Nervous_system_development);R_MMU_1266738(Developmental_Biology)	0.449452	-1.15376	4.36037e-06	0.000425515
ENSMUSG00000005148	Klf5	12224	ENSMUST00000226784;ENSMUST00000005279	GO:0000122(negative regulation of transcription by RNA polymerase II);GO:0000976(transcription regulatory region sequence-specific DNA binding);GO:0000978(RNA polymerase II cis-regulatory region sequence-specific DNA binding);GO:0000981(DNA-binding transcription factor activity, RNA polymerase II-specific);GO:0001228(DNA-binding transcription activator activity, RNA polymerase II-specific);GO:000…	NA	K09206	NA	zf-C2H2	Kruppel-like factor 5 [Source:MGI Symbol;Acc:MGI:1338056]	protein_coding	NA	0.505568	-0.984024	4.3873e-06	0.000426865
ENSMUSG00000039960	Rhou	69581	ENSMUST00000045487;ENSMUST00000136615	GO:0000082(G1/S transition of mitotic cell cycle);GO:0000139(Golgi membrane);GO:0000166(nucleotide binding);GO:0002102(podosome);GO:0003924(GTPase activity);GO:0005525(GTP binding);GO:0005794(Golgi apparatus);GO:0005886(plasma membrane);GO:0005925(focal adhesion);GO:0006897(endocytosis);GO:0007010(cytoskeleton organization);GO:0007264(small GTPase mediated signal transduction);GO:0008360(regulati…	NA	K07865	NA	NA	ras homolog family member U [Source:MGI Symbol;Acc:MGI:1916831]	protein_coding;retained_intron	R_MMU_9012999(RHO_GTPase_cycle);R_MMU_9013420(RHOU_GTPase_cycle);R_MMU_9716542(Signaling_by_Rho_GTPases,_Miro_GTPases_and_RHOBTB3);R_MMU_194315(Signaling_by_Rho_GTPases);R_MMU_162582(Signal_Transduction)	0.246677	-2.01931	4.42225e-06	0.000428984
ENSMUSG00000043298	Smco3	654818	ENSMUST00000068293;ENSMUST00000111894;ENSMUST00000203468	GO:0003674(molecular_function);GO:0005575(cellular_component);GO:0008150(biological_process);GO:0016020(membrane);GO:0016021(integral component of membrane);GO:0016021(integral component of membrane)	NA	NA	NA	NA	single-pass membrane protein with coiled-coil domains 3 [Source:MGI Symbol;Acc:MGI:2443451]	protein_coding	NA	6.83856	2.77369	4.78017e-06	0.000462329
ENSMUSG00000030592	Ryr1	20190	ENSMUST00000208318;ENSMUST00000208010;ENSMUST00000179893;ENSMUST00000207783;ENSMUST00000207764;ENSMUST00000214374;ENSMUST00000032813;ENSMUST00000208922	GO:0000166(nucleotide binding);GO:0001666(response to hypoxia);GO:0002020(protease binding);GO:0003151(outflow tract morphogenesis);GO:0005216(ion channel activity);GO:0005219(ryanodine-sensitive calcium-release channel activity);GO:0005245(voltage-gated calcium channel activity);GO:0005262(calcium channel activity);GO:0005509(calcium ion binding);GO:0005515(protein binding);GO:0005516(calmodulin…	04020(Calcium signaling pathway);04371(Apelin signaling pathway);04713(Circadian entrainment);04730(Long-term depression);04921(Oxytocin signaling pathway);04921(Oxytocin signaling pathway)	K04961	NA	NA	ryanodine receptor 1, skeletal muscle [Source:MGI Symbol;Acc:MGI:99659]	retained_intron;protein_coding	R_MMU_382551(Transport_of_small_molecules);R_MMU_5576891(Cardiac_conduction);R_MMU_2672351(Stimuli_sensing_channels);R_MMU_5578775(Ion_homeostasis);R_MMU_397014(Muscle_contraction);R_MMU_983712(Ion_channel_transport)	5.27334	2.39872	4.86208e-06	0.00046886
ENSMUSG00000024737	Slc15a3	65221	ENSMUST00000025646;ENSMUST00000138380;ENSMUST00000138263	GO:0005764(lysosome);GO:0005765(lysosomal membrane);GO:0006857(oligopeptide transport);GO:0015031(protein transport);GO:0015293(symporter activity);GO:0015833(peptide transport);GO:0016020(membrane);GO:0016021(integral component of membrane);GO:0022857(transmembrane transporter activity);GO:0043231(intracellular membrane-bounded organelle);GO:0055085(transmembrane transport);GO:0055085(transmembr…	NA	K14638	NA	NA	solute carrier family 15, member 3 [Source:MGI Symbol;Acc:MGI:1929691]	protein_coding;processed_transcript;retained_intron	R_MMU_425393(Transport_of_inorganic_cations/anions_and_amino_acids/oligopeptides);R_MMU_427975(Proton/oligopeptide_cotransporters);R_MMU_425407(SLC_mediated_transmembrane_transport);R_MMU_382551(Transport_of_small_molecules)	0.219447	-2.18805	4.88675e-06	0.000469849
ENSMUSG00000044646	Zbtb7c	207259	ENSMUST00000058997;ENSMUST00000167921	GO:0000978(RNA polymerase II cis-regulatory region sequence-specific DNA binding);GO:0003676(nucleic acid binding);GO:0003700(DNA-binding transcription factor activity);GO:0005515(protein binding);GO:0005634(nucleus);GO:0006357(regulation of transcription by RNA polymerase II);GO:0008285(negative regulation of cell population proliferation);GO:0045600(positive regulation of fat cell differentiati…	NA	K10494	NA	ZBTB	zinc finger and BTB domain containing 7C [Source:MGI Symbol;Acc:MGI:2443302]	protein_coding	NA	1.88232	0.912513	5.02031e-06	0.000480846
ENSMUSG00000031527	Eri1	67276	ENSMUST00000033927;ENSMUST00000211536;ENSMUST00000210483	GO:0003676(nucleic acid binding);GO:0003723(RNA binding);GO:0005730(nucleolus);GO:0005737(cytoplasm);GO:0008408(3'-5' exonuclease activity);GO:0031047(gene silencing by RNA);GO:0090305(nucleic acid phosphodiester bond hydrolysis);GO:0090305(nucleic acid phosphodiester bond hydrolysis)	NA	K18416	EC:3.1.-.-	NA	exoribonuclease 1 [Source:MGI Symbol;Acc:MGI:1914526]	protein_coding;retained_intron	R_MMU_8953854(Metabolism_of_RNA);R_MMU_72312(rRNA_processing);R_MMU_6791226(Major_pathway_of_rRNA_processing_in_the_nucleolus_and_cytosol);R_MMU_8868773(rRNA_processing_in_the_nucleus_and_cytosol)	0.735728	-0.442756	5.03063e-06	0.000480846
ENSMUSG00000031681	Smad1	17125	ENSMUST00000066091;ENSMUST00000109885;ENSMUST00000066081;ENSMUST00000210678;ENSMUST00000215983	GO:0000165(MAPK cascade);GO:0000978(RNA polymerase II cis-regulatory region sequence-specific DNA binding);GO:0001228(DNA-binding transcription activator activity, RNA polymerase II-specific);GO:0001657(ureteric bud development);GO:0001710(mesodermal cell fate commitment);GO:0002051(osteoblast fate commitment);GO:0003677(DNA binding);GO:0003700(DNA-binding transcription factor activity);GO:000551…	04350(TGF-beta signaling pathway);04390(Hippo signaling pathway);04550(Signaling pathways regulating pluripotency of stem cells);05202(Transcriptional misregulation in cancer);05202(Transcriptional misregulation in cancer)	NA	NA	MH1	SMAD family member 1 [Source:MGI Symbol;Acc:MGI:109452]	protein_coding;processed_transcript;retained_intron	R_MMU_5689880(Ub_specific_processing_proteases);R_MMU_8941326(RUNX2_regulates_bone_development);R_MMU_201451(Signaling_by_BMP);R_MMU_9006936(Signaling_by_TGFB_family_members);R_MMU_73857(RNA_Polymerase_II_Transcription);R_MMU_8878166(Transcriptional_regulation_by_RUNX2);R_MMU_212436(Generic_Transcription_Pathway);R_MMU_597592(Post_translational_protein_modification);R_MMU_392499(Metabolism_of_pro…	1.64033	0.713986	5.09682e-06	0.000485748
ENSMUSG00000037852	Cpe	12876	ENSMUST00000048967;ENSMUST00000210783;ENSMUST00000211312	GO:0003214(cardiac left ventricle morphogenesis);GO:0004180(carboxypeptidase activity);GO:0004181(metallocarboxypeptidase activity);GO:0005515(protein binding);GO:0005576(extracellular region);GO:0005615(extracellular space);GO:0005794(Golgi apparatus);GO:0006508(proteolysis);GO:0006518(peptide metabolic process);GO:0008233(peptidase activity);GO:0008237(metallopeptidase activity);GO:0008270(zinc…	04940(Type I diabetes mellitus);04940(Type I diabetes mellitus)	K01294	EC:3.4.17.10	NA	carboxypeptidase E [Source:MGI Symbol;Acc:MGI:101932]	protein_coding;processed_transcript	NA	0.451258	-1.14798	5.32441e-06	0.000505958
ENSMUSG00000030359	Pzp	11287	ENSMUST00000112132;ENSMUST00000203753	GO:0002020(protease binding);GO:0004866(endopeptidase inhibitor activity);GO:0004867(serine-type endopeptidase inhibitor activity);GO:0005576(extracellular region);GO:0005615(extracellular space);GO:0007566(embryo implantation);GO:0010466(negative regulation of peptidase activity);GO:0010951(negative regulation of endopeptidase activity);GO:0030414(peptidase inhibitor activity);GO:0044877(protein…	NA	NA	NA	NA	PZP, alpha-2-macroglobulin like [Source:MGI Symbol;Acc:MGI:87854]	protein_coding;retained_intron	NA	130.944	7.0328	5.49683e-06	0.000520825
ENSMUSG00000020212	Mdm1	17245	ENSMUST00000020437;ENSMUST00000219087;ENSMUST00000164077;ENSMUST00000169817;ENSMUST00000218011;ENSMUST00000163238;ENSMUST00000219827;ENSMUST00000217767;ENSMUST00000219605;ENSMUST00000218400	GO:0005634(nucleus);GO:0005737(cytoplasm);GO:0005813(centrosome);GO:0005814(centriole);GO:0005815(microtubule organizing center);GO:0005829(cytosol);GO:0005856(cytoskeleton);GO:0005874(microtubule);GO:0008017(microtubule binding);GO:0045494(photoreceptor cell maintenance);GO:0046600(negative regulation of centriole replication);GO:0060041(retina development in camera-type eye);GO:0097730(non-moti…	NA	K17886	NA	NA	transformed mouse 3T3 cell double minute 1 [Source:MGI Symbol;Acc:MGI:96951]	protein_coding;retained_intron;processed_transcript	NA	0.6661	-0.58619	5.56407e-06	0.000525668
ENSMUSG00000005681	Apoa2	11807	ENSMUST00000111321;ENSMUST00000005824;ENSMUST00000111319;ENSMUST00000111320	GO:0002719(negative regulation of cytokine production involved in immune response);GO:0005102(signaling receptor binding);GO:0005319(lipid transporter activity);GO:0005543(phospholipid binding);GO:0005576(extracellular region);GO:0005615(extracellular space);GO:0005829(cytosol);GO:0006656(phosphatidylcholine biosynthetic process);GO:0006869(lipid transport);GO:0008035(high-density lipoprotein par…	03320(PPAR signaling pathway);04979(Cholesterol metabolism);04979(Cholesterol metabolism)	K08758	NA	NA	apolipoprotein A-II [Source:MGI Symbol;Acc:MGI:88050]	protein_coding	R_MMU_8963898(Plasma_lipoprotein_assembly);R_MMU_8957275(Post_translational_protein_phosphorylation);R_MMU_196854(Metabolism_of_vitamins_and_cofactors);R_MMU_1430728(Metabolism);R_MMU_8963899(Plasma_lipoprotein_remodeling);R_MMU_597592(Post_translational_protein_modification);R_MMU_392499(Metabolism_of_proteins);R_MMU_382551(Transport_of_small_molecules);R_MMU_6806667(Metabolism_of_fat_soluble_vi…	269907	18.0421	5.61908e-06	0.00052933
ENSMUSG00000047731	Wbp1l	226178	ENSMUST00000138302;ENSMUST00000099376;ENSMUST00000111855;ENSMUST00000175937;ENSMUST00000132202;ENSMUST00000156649	GO:0003674(molecular_function);GO:0005575(cellular_component);GO:0008150(biological_process);GO:0016020(membrane);GO:0016021(integral component of membrane);GO:0016021(integral component of membrane)	NA	NA	NA	NA	WW domain binding protein 1 like [Source:MGI Symbol;Acc:MGI:107577]	protein_coding;processed_transcript;nonsense_mediated_decay	NA	1.48766	0.57305	5.86136e-06	0.000549899
ENSMUSG00000024924	Vldlr	22359	ENSMUST00000167487;ENSMUST00000172302;ENSMUST00000164746;ENSMUST00000164509;ENSMUST00000163729;ENSMUST00000025866;ENSMUST00000047645;ENSMUST00000165761	GO:0005509(calcium ion binding);GO:0005515(protein binding);GO:0005615(extracellular space);GO:0005634(nucleus);GO:0005905(clathrin-coated pit);GO:0006629(lipid metabolic process);GO:0006869(lipid transport);GO:0006897(endocytosis);GO:0006898(receptor-mediated endocytosis);GO:0008202(steroid metabolic process);GO:0008203(cholesterol metabolic process);GO:0009986(cell surface);GO:0016020(membrane)…	NA	NA	NA	NA	very low density lipoprotein receptor [Source:MGI Symbol;Acc:MGI:98935]	protein_coding;retained_intron;processed_transcript;nonsense_mediated_decay	R_MMU_8964043(Plasma_lipoprotein_clearance);R_MMU_382551(Transport_of_small_molecules);R_MMU_422475(Axon_guidance);R_MMU_8866427(VLDLR_internalisation_and_degradation);R_MMU_8964046(VLDL_clearance);R_MMU_174824(Plasma_lipoprotein_assembly,_remodeling,_and_clearance);R_MMU_8866376(Reelin_signalling_pathway);R_MMU_9675108(Nervous_system_development);R_MMU_1266738(Developmental_Biology)	1.71858	0.781216	5.87117e-06	0.000549899
ENSMUSG00000037544	Dlgap5	218977	ENSMUST00000043296;ENSMUST00000111778;ENSMUST00000179465;ENSMUST00000227174;ENSMUST00000179392;ENSMUST00000180299;ENSMUST00000177822;ENSMUST00000178661;ENSMUST00000178773	GO:0005634(nucleus);GO:0005739(mitochondrion);GO:0005829(cytosol);GO:0023052(signaling);GO:0031616(spindle pole centrosome);GO:0034451(centriolar satellite);GO:0034451(centriolar satellite)	NA	K16804	NA	NA	DLG associated protein 5 [Source:MGI Symbol;Acc:MGI:2183453]	protein_coding;retained_intron;processed_transcript;nonsense_mediated_decay	NA	0.725848	-0.462261	5.89834e-06	0.000550861
ENSMUSG00000022766	Serpind1	15160	ENSMUST00000023450;ENSMUST00000231884	GO:0004867(serine-type endopeptidase inhibitor activity);GO:0005615(extracellular space);GO:0007596(blood coagulation);GO:0007599(hemostasis);GO:0008201(heparin binding);GO:0010466(negative regulation of peptidase activity);GO:0010951(negative regulation of endopeptidase activity);GO:0030414(peptidase inhibitor activity);GO:0030414(peptidase inhibitor activity)	04610(Complement and coagulation cascades);04610(Complement and coagulation cascades)	K03912	NA	NA	serine (or cysteine) peptidase inhibitor, clade D, member 1 [Source:MGI Symbol;Acc:MGI:96051]	protein_coding	R_MMU_8957275(Post_translational_protein_phosphorylation);R_MMU_109582(Hemostasis);R_MMU_140837(Intrinsic_Pathway_of_Fibrin_Clot_Formation);R_MMU_597592(Post_translational_protein_modification);R_MMU_392499(Metabolism_of_proteins);R_MMU_140875(Common_Pathway_of_Fibrin_Clot_Formation);R_MMU_140877(Formation_of_Fibrin_Clot_(Clotting_Cascade));R_MMU_381426(Regulation_of_Insulin_like_Growth_Factor_(I…	44.5921	5.47872	5.96941e-06	0.000555906
ENSMUSG00000046591	Ticrr	77011	ENSMUST00000035977;ENSMUST00000206017;ENSMUST00000206622;ENSMUST00000206677;ENSMUST00000206591;ENSMUST00000206072;ENSMUST00000205750	GO:0003682(chromatin binding);GO:0005634(nucleus);GO:0005654(nucleoplasm);GO:0006260(DNA replication);GO:0006281(DNA repair);GO:0006974(cellular response to DNA damage stimulus);GO:0007049(cell cycle);GO:0007093(mitotic cell cycle checkpoint);GO:0007095(mitotic G2 DNA damage checkpoint);GO:0010212(response to ionizing radiation);GO:0030174(regulation of DNA-dependent DNA replication initiation);G…	NA	NA	NA	NA	TOPBP1-interacting checkpoint and replication regulator [Source:MGI Symbol;Acc:MGI:1924261]	protein_coding;nonsense_mediated_decay;retained_intron;processed_transcript	NA	0.591023	-0.758715	6.03677e-06	0.000560577
ENSMUSG00000043964	Orai3	269999	ENSMUST00000061587;ENSMUST00000121504;ENSMUST00000118865	GO:0002115(store-operated calcium entry);GO:0005886(plasma membrane);GO:0015279(store-operated calcium channel activity);GO:0016020(membrane);GO:0016021(integral component of membrane);GO:0070588(calcium ion transmembrane transport);GO:0070588(calcium ion transmembrane transport)	04020(Calcium signaling pathway);04020(Calcium signaling pathway)	K16058	NA	NA	ORAI calcium release-activated calcium modulator 3 [Source:MGI Symbol;Acc:MGI:3039586]	protein_coding	NA	1.71329	0.776766	6.08006e-06	0.000562992
ENSMUSG00000028873	Cdca8	52276	ENSMUST00000084296;ENSMUST00000125801;ENSMUST00000147074;ENSMUST00000030690;ENSMUST00000135571	GO:0000070(mitotic sister chromatid segregation);GO:0000775(chromosome, centromeric region);GO:0005515(protein binding);GO:0005634(nucleus);GO:0005654(nucleoplasm);GO:0005694(chromosome);GO:0005730(nucleolus);GO:0005737(cytoplasm);GO:0005819(spindle);GO:0005856(cytoskeleton);GO:0007049(cell cycle);GO:0007080(mitotic metaphase plate congression);GO:0010369(chromocenter);GO:0030496(midbody);GO:0032…	NA	K11514	NA	NA	cell division cycle associated 8 [Source:MGI Symbol;Acc:MGI:1196274]	protein_coding;processed_transcript;retained_intron	R_MMU_69620(Cell_Cycle_Checkpoints);R_MMU_9648025(EML4_and_NUDC_in_mitotic_spindle_formation);R_MMU_2467813(Separation_of_Sister_Chromatids);R_MMU_1640170(Cell_Cycle);R_MMU_141444(Amplification__of_signal_from_unattached__kinetochores_via_a_MAD2__inhibitory_signal);R_MMU_5663220(RHO_GTPases_Activate_Formins);R_MMU_69278(Cell_Cycle,_Mitotic);R_MMU_597592(Post_translational_protein_modification);R_…	0.635298	-0.654494	6.11104e-06	0.000564259
ENSMUSG00000026039	Sgo2a	68549	ENSMUST00000027202;ENSMUST00000190746	GO:0000070(mitotic sister chromatid segregation);GO:0000775(chromosome, centromeric region);GO:0000776(kinetochore);GO:0000777(condensed chromosome kinetochore);GO:0000779(condensed chromosome, centromeric region);GO:0000780(condensed nuclear chromosome, centromeric region);GO:0005515(protein binding);GO:0005634(nucleus);GO:0005654(nucleoplasm);GO:0005694(chromosome);GO:0007049(cell cycle);GO:000…	NA	K11581	NA	NA	shugoshin 2A [Source:MGI Symbol;Acc:MGI:1098767]	protein_coding;retained_intron	R_MMU_69620(Cell_Cycle_Checkpoints);R_MMU_9648025(EML4_and_NUDC_in_mitotic_spindle_formation);R_MMU_2467813(Separation_of_Sister_Chromatids);R_MMU_1640170(Cell_Cycle);R_MMU_141444(Amplification__of_signal_from_unattached__kinetochores_via_a_MAD2__inhibitory_signal);R_MMU_5663220(RHO_GTPases_Activate_Formins);R_MMU_69278(Cell_Cycle,_Mitotic);R_MMU_2500257(Resolution_of_Sister_Chromatid_Cohesion);R…	0.669094	-0.579718	6.20465e-06	0.000570337
ENSMUSG00000026605	Cenpf	108000	ENSMUST00000171929;ENSMUST00000165663;ENSMUST00000165962;ENSMUST00000194624;ENSMUST00000194165;ENSMUST00000165798	GO:0000278(mitotic cell cycle);GO:0000775(chromosome, centromeric region);GO:0000922(spindle pole);GO:0000940(condensed chromosome outer kinetochore);GO:0001822(kidney development);GO:0005634(nucleus);GO:0005635(nuclear envelope);GO:0005654(nucleoplasm);GO:0005737(cytoplasm);GO:0005813(centrosome);GO:0005819(spindle);GO:0005930(axoneme);GO:0007059(chromosome segregation);GO:0008017(microtubule bi…	NA	K11499	NA	NA	centromere protein F [Source:MGI Symbol;Acc:MGI:1313302]	protein_coding;nonsense_mediated_decay;retained_intron	R_MMU_69620(Cell_Cycle_Checkpoints);R_MMU_9648025(EML4_and_NUDC_in_mitotic_spindle_formation);R_MMU_2467813(Separation_of_Sister_Chromatids);R_MMU_1640170(Cell_Cycle);R_MMU_141444(Amplification__of_signal_from_unattached__kinetochores_via_a_MAD2__inhibitory_signal);R_MMU_5663220(RHO_GTPases_Activate_Formins);R_MMU_69278(Cell_Cycle,_Mitotic);R_MMU_2500257(Resolution_of_Sister_Chromatid_Cohesion);R…	0.731888	-0.450305	6.21187e-06	0.000570337
ENSMUSG00000024301	Kifc5b	16580	ENSMUST00000078961;ENSMUST00000235998;ENSMUST00000235206;ENSMUST00000236476	GO:0000166(nucleotide binding);GO:0003774(motor activity);GO:0003777(microtubule motor activity);GO:0005524(ATP binding);GO:0005634(nucleus);GO:0005815(microtubule organizing center);GO:0005871(kinesin complex);GO:0005874(microtubule);GO:0007018(microtubule-based movement);GO:0008017(microtubule binding);GO:0016887(ATPase activity);GO:0072686(mitotic spindle);GO:0090307(mitotic spindle assembly);…	NA	K10405	NA	NA	kinesin family member C5B [Source:MGI Symbol;Acc:MGI:2137414]	protein_coding;processed_transcript;retained_intron	R_MMU_5653656(Vesicle_mediated_transport);R_MMU_109582(Hemostasis);R_MMU_6811434(COPI_dependent_Golgi_to_ER_retrograde_traffic);R_MMU_983231(Factors_involved_in_megakaryocyte_development_and_platelet_production);R_MMU_983189(Kinesins);R_MMU_168256(Immune_System);R_MMU_8856688(Golgi_to_ER_retrograde_transport);R_MMU_2132295(MHC_class_II_antigen_presentation);R_MMU_199991(Membrane_Trafficking);R_MM…	0.636107	-0.652659	6.39351e-06	0.000585365
ENSMUSG00000061540	Orm2	18406	ENSMUST00000075341	GO:0002682(regulation of immune system process);GO:0005576(extracellular region);GO:0005615(extracellular space);GO:0006953(acute-phase response)	NA	NA	NA	NA	orosomucoid 2 [Source:MGI Symbol;Acc:MGI:97444]	protein_coding	R_MMU_109582(Hemostasis);R_MMU_76002(Platelet_activation,_signaling_and_aggregation);R_MMU_168256(Immune_System);R_MMU_114608(Platelet_degranulation);R_MMU_6798695(Neutrophil_degranulation);R_MMU_168249(Innate_Immune_System);R_MMU_76005(Response_to_elevated_platelet_cytosolic_Ca2+)	10.3889	3.37697	6.57362e-06	0.00060017
ENSMUSG00000037139	Myom3	242702	ENSMUST00000105854;ENSMUST00000145304;ENSMUST00000142177	GO:0005515(protein binding);GO:0005737(cytoplasm);GO:0006936(muscle contraction);GO:0030017(sarcomere);GO:0031430(M band);GO:0042802(identical protein binding);GO:0042803(protein homodimerization activity);GO:0042803(protein homodimerization activity)	NA	NA	NA	NA	myomesin family, member 3 [Source:MGI Symbol;Acc:MGI:2685280]	protein_coding;retained_intron	NA	7.06028	2.81973	6.72811e-06	0.000612559
ENSMUSG00000037253	Mex3c	240396	ENSMUST00000091852	GO:0003415(chondrocyte hypertrophy);GO:0003676(nucleic acid binding);GO:0003723(RNA binding);GO:0005634(nucleus);GO:0005737(cytoplasm);GO:0016567(protein ubiquitination);GO:0016740(transferase activity);GO:0045598(regulation of fat cell differentiation);GO:0046872(metal ion binding);GO:0061630(ubiquitin protein ligase activity);GO:0097009(energy homeostasis)	NA	K15686	EC:2.3.2.27	NA	mex3 RNA binding family member C [Source:MGI Symbol;Acc:MGI:2652843]	protein_coding	R_MMU_168256(Immune_System);R_MMU_983168(Antigen_processing:_Ubiquitination_&_Proteasome_degradation);R_MMU_1280218(Adaptive_Immune_System);R_MMU_983169(Class_I_MHC_mediated_antigen_processing_&_presentation)	0.702319	-0.509801	6.79486e-06	0.000616913
ENSMUSG00000037458	Azin1	54375	ENSMUST00000129589;ENSMUST00000149293;ENSMUST00000110329;ENSMUST00000152833;ENSMUST00000226152;ENSMUST00000065308;ENSMUST00000110328;ENSMUST00000127848;ENSMUST00000151319	GO:0003824(catalytic activity);GO:0004586(ornithine decarboxylase activity);GO:0005634(nucleus);GO:0005737(cytoplasm);GO:0005813(centrosome);GO:0006595(polyamine metabolic process);GO:0006596(polyamine biosynthetic process);GO:0010825(positive regulation of centrosome duplication);GO:0033387(putrescine biosynthetic process from ornithine);GO:0042177(negative regulation of protein catabolic proces…	NA	NA	NA	NA	antizyme inhibitor 1 [Source:MGI Symbol;Acc:MGI:1859169]	nonsense_mediated_decay;retained_intron;protein_coding;processed_transcript	R_MMU_351202(Metabolism_of_polyamines);R_MMU_1430728(Metabolism);R_MMU_71291(Metabolism_of_amino_acids_and_derivatives);R_MMU_350562(Regulation_of_ornithine_decarboxylase_(ODC))	0.723873	-0.466192	6.81446e-06	0.000616974
ENSMUSG00000026980	Ly75	17076	ENSMUST00000112533	GO:0006897(endocytosis);GO:0009897(external side of plasma membrane);GO:0016020(membrane);GO:0016021(integral component of membrane);GO:0030246(carbohydrate binding);GO:0038023(signaling receptor activity)	NA	NA	NA	NA	lymphocyte antigen 75 [Source:MGI Symbol;Acc:MGI:106662]	protein_coding	NA	0.611876	-0.708688	6.86705e-06	0.000620013
ENSMUSG00000040010	Slc7a5	20539	ENSMUST00000045557;ENSMUST00000182165;ENSMUST00000183015	GO:0005764(lysosome);GO:0005765(lysosomal membrane);GO:0005829(cytosol);GO:0005886(plasma membrane);GO:0006865(amino acid transport);GO:0009925(basal plasma membrane);GO:0010629(negative regulation of gene expression);GO:0015171(amino acid transmembrane transporter activity);GO:0015173(aromatic amino acid transmembrane transporter activity);GO:0015175(neutral amino acid transmembrane transporter …	04150(mTOR signaling pathway);05230(Central carbon metabolism in cancer);05230(Central carbon metabolism in cancer)	K13780	NA	NA	solute carrier family 7 (cationic amino acid transporter, y+ system), member 5 [Source:MGI Symbol;Acc:MGI:1298205]	protein_coding;retained_intron;processed_transcript	R_MMU_71240(Tryptophan_catabolism);R_MMU_109582(Hemostasis);R_MMU_1430728(Metabolism);R_MMU_425393(Transport_of_inorganic_cations/anions_and_amino_acids/oligopeptides);R_MMU_425407(SLC_mediated_transmembrane_transport);R_MMU_382551(Transport_of_small_molecules);R_MMU_202733(Cell_surface_interactions_at_the_vascular_wall);R_MMU_352230(Amino_acid_transport_across_the_plasma_membrane);R_MMU_71291(Me…	0.420806	-1.24877	6.88997e-06	0.000620364
ENSMUSG00000034731	Dgkh	380921	ENSMUST00000226342;ENSMUST00000074729;ENSMUST00000227537;ENSMUST00000227820	GO:0000166(nucleotide binding);GO:0003951(NAD+ kinase activity);GO:0004143(diacylglycerol kinase activity);GO:0005515(protein binding);GO:0005524(ATP binding);GO:0005737(cytoplasm);GO:0005768(endosome);GO:0005856(cytoskeleton);GO:0005886(plasma membrane);GO:0006654(phosphatidic acid biosynthetic process);GO:0007165(signal transduction);GO:0007205(protein kinase C-activating G protein-coupled rece…	00561(Glycerolipid metabolism);00564(Glycerophospholipid metabolism);04070(Phosphatidylinositol signaling system);04072(Phospholipase D signaling pathway);05231(Choline metabolism in cancer);05231(Choline metabolism in cancer)	K00901	EC:2.7.1.107	NA	diacylglycerol kinase, eta [Source:MGI Symbol;Acc:MGI:2444188]	protein_coding;nonsense_mediated_decay;processed_transcript	R_MMU_114508(Effects_of_PIP2_hydrolysis);R_MMU_109582(Hemostasis);R_MMU_76002(Platelet_activation,_signaling_and_aggregation);R_MMU_416476(G_alpha_(q)_signalling_events);R_MMU_372790(Signaling_by_GPCR);R_MMU_388396(GPCR_downstream_signalling);R_MMU_162582(Signal_Transduction)	0.548922	-0.865326	7.03367e-06	0.000631558
ENSMUSG00000022865	Cxadr	13052	ENSMUST00000023572;ENSMUST00000231356;ENSMUST00000231251;ENSMUST00000232189;ENSMUST00000114229;ENSMUST00000232148	GO:0001669(acrosomal vesicle);GO:0005102(signaling receptor binding);GO:0005178(integrin binding);GO:0005515(protein binding);GO:0005576(extracellular region);GO:0005615(extracellular space);GO:0005634(nucleus);GO:0005654(nucleoplasm);GO:0005737(cytoplasm);GO:0005886(plasma membrane);GO:0005911(cell-cell junction);GO:0005912(adherens junction);GO:0005923(bicellular tight junction);GO:0007005(mito…	05416(Viral myocarditis);05416(Viral myocarditis)	K06788	NA	NA	coxsackie virus and adenovirus receptor [Source:MGI Symbol;Acc:MGI:1201679]	protein_coding;nonsense_mediated_decay;retained_intron	R_MMU_109582(Hemostasis);R_MMU_198933(Immunoregulatory_interactions_between_a_Lymphoid_and_a_non_Lymphoid_cell);R_MMU_202733(Cell_surface_interactions_at_the_vascular_wall);R_MMU_168256(Immune_System);R_MMU_1280218(Adaptive_Immune_System)	0.386138	-1.37281	7.12665e-06	0.000638149
ENSMUSG00000055044	Pdlim1	54132	ENSMUST00000068439;ENSMUST00000182636;ENSMUST00000182540;ENSMUST00000182813;ENSMUST00000182432	GO:0001666(response to hypoxia);GO:0001725(stress fiber);GO:0003713(transcription coactivator activity);GO:0003779(actin binding);GO:0005515(protein binding);GO:0005667(transcription factor complex);GO:0005737(cytoplasm);GO:0005856(cytoskeleton);GO:0005912(adherens junction);GO:0006357(regulation of transcription by RNA polymerase II);GO:0007507(heart development);GO:0010761(fibroblast migration)…	NA	NA	NA	NA	PDZ and LIM domain 1 (elfin) [Source:MGI Symbol;Acc:MGI:1860611]	protein_coding;retained_intron	NA	0.600778	-0.735095	7.28845e-06	0.000650848
ENSMUSG00000060807	Serpina6	12401	ENSMUST00000044159	GO:0004867(serine-type endopeptidase inhibitor activity);GO:0005496(steroid binding);GO:0005576(extracellular region);GO:0005615(extracellular space);GO:0008211(glucocorticoid metabolic process);GO:0008289(lipid binding);GO:0010951(negative regulation of endopeptidase activity)	NA	K04525	NA	NA	serine (or cysteine) peptidase inhibitor, clade A, member 6 [Source:MGI Symbol;Acc:MGI:88278]	protein_coding	R_MMU_556833(Metabolism_of_lipids);R_MMU_1430728(Metabolism);R_MMU_196071(Metabolism_of_steroid_hormones);R_MMU_194002(Glucocorticoid_biosynthesis);R_MMU_8957322(Metabolism_of_steroids)	10.4264	3.38218	7.48266e-06	0.000666365
ENSMUSG00000028484	Psip1	101739	ENSMUST00000030207;ENSMUST00000107215;ENSMUST00000144349;ENSMUST00000126706;ENSMUST00000107214;ENSMUST00000130626;ENSMUST00000152382	GO:0000395(mRNA 5'-splice site recognition);GO:0000790(nuclear chromatin);GO:0003677(DNA binding);GO:0003682(chromatin binding);GO:0003713(transcription coactivator activity);GO:0005634(nucleus);GO:0005654(nucleoplasm);GO:0005720(nuclear heterochromatin);GO:0006979(response to oxidative stress);GO:0009408(response to heat);GO:0033613(activating transcription factor binding);GO:0034399(nuclear per…	NA	NA	NA	NA	PC4 and SFRS1 interacting protein 1 [Source:MGI Symbol;Acc:MGI:2142116]	protein_coding;retained_intron	NA	0.762614	-0.390974	7.70412e-06	0.000684219
ENSMUSG00000039187	Fanci	208836	ENSMUST00000036865;ENSMUST00000132091;ENSMUST00000137667;ENSMUST00000205817;ENSMUST00000118959	GO:0005634(nucleus);GO:0005654(nucleoplasm);GO:0005829(cytosol);GO:0006281(DNA repair);GO:0006974(cellular response to DNA damage stimulus);GO:0007049(cell cycle);GO:0031398(positive regulation of protein ubiquitination);GO:0043240(Fanconi anaemia nuclear complex);GO:0070182(DNA polymerase binding);GO:0070182(DNA polymerase binding)	03460(Fanconi anemia pathway);03460(Fanconi anemia pathway)	K10895	NA	NA	Fanconi anemia, complementation group I [Source:MGI Symbol;Acc:MGI:2384790]	protein_coding;nonsense_mediated_decay	R_MMU_6783310(Fanconi_Anemia_Pathway);R_MMU_73894(DNA_Repair)	0.628885	-0.669132	7.73152e-06	0.000684786
ENSMUSG00000022364	Tbc1d31	210544	ENSMUST00000161329;ENSMUST00000022992;ENSMUST00000162157;ENSMUST00000159801;ENSMUST00000160098;ENSMUST00000159775;ENSMUST00000110175	GO:0003674(molecular_function);GO:0005515(protein binding);GO:0005813(centrosome);GO:0008150(biological_process);GO:0008150(biological_process)	NA	NA	NA	NA	TBC1 domain family, member 31 [Source:MGI Symbol;Acc:MGI:2684931]	protein_coding;retained_intron;nonsense_mediated_decay;processed_transcript	NA	0.473536	-1.07845	7.77819e-06	0.000687052
ENSMUSG00000031710	Ucp1	22227	ENSMUST00000034146	GO:0002024(diet induced thermogenesis);GO:0005515(protein binding);GO:0005525(GTP binding);GO:0005739(mitochondrion);GO:0005740(mitochondrial envelope);GO:0005743(mitochondrial inner membrane);GO:0006357(regulation of transcription by RNA polymerase II);GO:0006811(ion transport);GO:0006839(mitochondrial transport);GO:0009266(response to temperature stimulus);GO:0009409(response to cold);GO:001602…	03320(PPAR signaling pathway);04371(Apelin signaling pathway);04714(Thermogenesis);05016(Huntington disease)	K08769	NA	NA	uncoupling protein 1 (mitochondrial, proton carrier) [Source:MGI Symbol;Acc:MGI:98894]	protein_coding	R_MMU_1430728(Metabolism);R_MMU_167827(The_proton_buffering_model);R_MMU_163200(Respiratory_electron_transport,_ATP_synthesis_by_chemiosmotic_coupling,_and_heat_production_by_uncoupling_proteins.);R_MMU_167826(The_fatty_acid_cycling_model);R_MMU_166187(Mitochondrial_Uncoupling);R_MMU_1428517(The_citric_acid_(TCA)_cycle_and_respiratory_electron_transport)	95256.9	16.5395	7.87902e-06	0.000694078
ENSMUSG00000031594	Fgl1	234199	ENSMUST00000034003;ENSMUST00000134510	GO:0005576(extracellular region);GO:0072574(hepatocyte proliferation);GO:0072574(hepatocyte proliferation)	NA	NA	NA	NA	fibrinogen-like protein 1 [Source:MGI Symbol;Acc:MGI:102795]	protein_coding;retained_intron	NA	71.0083	6.14992	8.16259e-06	0.000717119
ENSMUSG00000003283	Hck	15162	ENSMUST00000109799;ENSMUST00000003370;ENSMUST00000189688	GO:0000166(nucleotide binding);GO:0001784(phosphotyrosine residue binding);GO:0002376(immune system process);GO:0004672(protein kinase activity);GO:0004713(protein tyrosine kinase activity);GO:0004715(non-membrane spanning protein tyrosine kinase activity);GO:0005102(signaling receptor binding);GO:0005515(protein binding);GO:0005524(ATP binding);GO:0005634(nucleus);GO:0005654(nucleoplasm);GO:0005…	04062(Chemokine signaling pathway);04666(Fc gamma R-mediated phagocytosis);05167(Kaposi sarcoma-associated herpesvirus infection);05167(Kaposi sarcoma-associated herpesvirus infection)	K08893	EC:2.7.10.2	NA	hemopoietic cell kinase [Source:MGI Symbol;Acc:MGI:96052]	protein_coding	R_MMU_2029481(FCGR_activation);R_MMU_2029480(Fcgamma_receptor_(FCGR)_dependent_phagocytosis);R_MMU_449147(Signaling_by_Interleukins);R_MMU_9674555(Signaling_by_CSF3_(G_CSF));R_MMU_168256(Immune_System);R_MMU_9705462(Inactivation_of_CSF3_(G_CSF)_signaling);R_MMU_1280215(Cytokine_Signaling_in_Immune_system);R_MMU_912631(Regulation_of_signaling_by_CBL);R_MMU_168249(Innate_Immune_System);R_MMU_512988…	0.243429	-2.03842	8.25845e-06	0.000722032
ENSMUSG00000028037	Ifi44	99899	ENSMUST00000029671;ENSMUST00000149919;ENSMUST00000133888	GO:0003674(molecular_function);GO:0005737(cytoplasm);GO:0006955(immune response);GO:0009617(response to bacterium);GO:0009617(response to bacterium)	NA	NA	NA	NA	interferon-induced protein 44 [Source:MGI Symbol;Acc:MGI:2443016]	protein_coding;processed_transcript;retained_intron	NA	3.35688	1.74712	8.26281e-06	0.000722032
ENSMUSG00000048878	Hexim1	192231	ENSMUST00000053063	GO:0000122(negative regulation of transcription by RNA polymerase II);GO:0002218(activation of innate immune response);GO:0002376(immune system process);GO:0004861(cyclin-dependent protein serine/threonine kinase inhibitor activity);GO:0005515(protein binding);GO:0005634(nucleus);GO:0005654(nucleoplasm);GO:0005737(cytoplasm);GO:0007507(heart development);GO:0017069(snRNA binding);GO:0042802(ident…	NA	K15189	NA	NA	hexamethylene bis-acetamide inducible 1 [Source:MGI Symbol;Acc:MGI:2385923]	protein_coding	NA	1.41036	0.496069	8.36876e-06	0.000729335
ENSMUSG00000039137	Whrn	73750	ENSMUST00000084510;ENSMUST00000155058;ENSMUST00000144965;ENSMUST00000102867;ENSMUST00000140720;ENSMUST00000063650;ENSMUST00000148957;ENSMUST00000153307;ENSMUST00000124016;ENSMUST00000107393;ENSMUST00000133425;ENSMUST00000145630;ENSMUST00000145133;ENSMUST00000063672	GO:0001895(retina homeostasis);GO:0001917(photoreceptor inner segment);GO:0002141(stereocilia ankle link);GO:0002142(stereocilia ankle link complex);GO:0005515(protein binding);GO:0005737(cytoplasm);GO:0005884(actin filament);GO:0005886(plasma membrane);GO:0005929(cilium);GO:0007605(sensory perception of sound);GO:0010628(positive regulation of gene expression);GO:0016020(membrane);GO:0019904(pro…	NA	K21879	NA	NA	whirlin [Source:MGI Symbol;Acc:MGI:2682003]	protein_coding;retained_intron;processed_transcript;nonsense_mediated_decay	NA	1.52937	0.612942	8.40915e-06	0.000730901
ENSMUSG00000036036	Zfp57	22715	ENSMUST00000174672;ENSMUST00000174524;ENSMUST00000174470;ENSMUST00000069250;ENSMUST00000173588;ENSMUST00000172540;ENSMUST00000174016;ENSMUST00000089968;ENSMUST00000172502;ENSMUST00000174747;ENSMUST00000173921	GO:0000122(negative regulation of transcription by RNA polymerase II);GO:0003676(nucleic acid binding);GO:0003677(DNA binding);GO:0003682(chromatin binding);GO:0003700(DNA-binding transcription factor activity);GO:0005515(protein binding);GO:0005634(nucleus);GO:0005720(nuclear heterochromatin);GO:0006349(regulation of gene expression by genetic imprinting);GO:0006355(regulation of transcription, …	05168(Herpes simplex virus 1 infection);05168(Herpes simplex virus 1 infection)	NA	NA	zf-C2H2	zinc finger protein 57 [Source:MGI Symbol;Acc:MGI:99204]	protein_coding;retained_intron	NA	0.637613	-0.649248	8.48562e-06	0.000735586
ENSMUSG00000021065	Fut8	53618	ENSMUST00000219289;ENSMUST00000217879;ENSMUST00000171770;ENSMUST00000062804;ENSMUST00000218851;ENSMUST00000177595;ENSMUST00000219299	GO:0005515(protein binding);GO:0005794(Golgi apparatus);GO:0006486(protein glycosylation);GO:0006487(protein N-linked glycosylation);GO:0006491(N-glycan processing);GO:0007179(transforming growth factor beta receptor signaling pathway);GO:0007229(integrin-mediated signaling pathway);GO:0007585(respiratory gaseous exchange by respiratory system);GO:0008424(glycoprotein 6-alpha-L-fucosyltransferase…	00510(N-Glycan biosynthesis);00533(Glycosaminoglycan biosynthesis - keratan sulfate);05202(Transcriptional misregulation in cancer);05202(Transcriptional misregulation in cancer)	K00717	EC:2.4.1.68	NA	fucosyltransferase 8 [Source:MGI Symbol;Acc:MGI:1858901]	retained_intron;protein_coding;processed_transcript	R_MMU_975576(N_glycan_antennae_elongation_in_the_medial/trans_Golgi);R_MMU_948021(Transport_to_the_Golgi_and_subsequent_modification);R_MMU_597592(Post_translational_protein_modification);R_MMU_392499(Metabolism_of_proteins);R_MMU_446203(Asparagine_N_linked_glycosylation);R_MMU_975578(Reactions_specific_to_the_complex_N_glycan_synthesis_pathway)	0.689896	-0.535549	8.55279e-06	0.000739442
ENSMUSG00000026950	Neb	17996	ENSMUST00000036934;ENSMUST00000148356;ENSMUST00000137410;ENSMUST00000135200;ENSMUST00000238749;ENSMUST00000131236;ENSMUST00000139672;ENSMUST00000152851;ENSMUST00000238288	GO:0003779(actin binding);GO:0005515(protein binding);GO:0005865(striated muscle thin filament);GO:0030016(myofibril);GO:0030018(Z disc);GO:0030832(regulation of actin filament length);GO:0032991(protein-containing complex);GO:0043292(contractile fiber);GO:0045214(sarcomere organization);GO:0048747(muscle fiber development);GO:0051015(actin filament binding);GO:0071691(cardiac muscle thin filamen…	NA	K18267	NA	NA	nebulin [Source:MGI Symbol;Acc:MGI:97292]	protein_coding;processed_transcript	R_MMU_390522(Striated_Muscle_Contraction);R_MMU_397014(Muscle_contraction)	7.46831	2.90078	8.59316e-06	0.000740967
ENSMUSG00000039316	Rftn1	76438	ENSMUST00000044503;ENSMUST00000156094	GO:0001765(membrane raft assembly);GO:0002457(T cell antigen processing and presentation);GO:0003725(double-stranded RNA binding);GO:0005737(cytoplasm);GO:0005768(endosome);GO:0005769(early endosome);GO:0005886(plasma membrane);GO:0016020(membrane);GO:0032596(protein transport into membrane raft);GO:0032620(interleukin-17 production);GO:0032991(protein-containing complex);GO:0033227(dsRNA transpo…	NA	NA	NA	NA	raftlin lipid raft linker 1 [Source:MGI Symbol;Acc:MGI:1923688]	protein_coding;retained_intron	NA	0.533151	-0.907383	8.7136e-06	0.000747869
ENSMUSG00000042604	Kcna4	16492	ENSMUST00000037012;ENSMUST00000173191	GO:0005216(ion channel activity);GO:0005244(voltage-gated ion channel activity);GO:0005249(voltage-gated potassium channel activity);GO:0005251(delayed rectifier potassium channel activity);GO:0005267(potassium channel activity);GO:0005515(protein binding);GO:0005783(endoplasmic reticulum);GO:0005886(plasma membrane);GO:0005887(integral component of plasma membrane);GO:0006811(ion transport);GO:0…	04927(Cortisol synthesis and secretion);04934(Cushing syndrome);04934(Cushing syndrome)	K04877	NA	NA	potassium voltage-gated channel, shaker-related subfamily, member 4 [Source:MGI Symbol;Acc:MGI:96661]	protein_coding;processed_transcript	R_MMU_112316(Neuronal_System);R_MMU_1296072(Voltage_gated_Potassium_channels);R_MMU_1296071(Potassium_Channels)	5.4788	2.45386	8.7191e-06	0.000747869
ENSMUSG00000027533	Fabp5	16592	ENSMUST00000029046;ENSMUST00000123744	GO:0001972(retinoic acid binding);GO:0005324(long-chain fatty acid transporter activity);GO:0005504(fatty acid binding);GO:0005576(extracellular region);GO:0005615(extracellular space);GO:0005634(nucleus);GO:0005737(cytoplasm);GO:0006006(glucose metabolic process);GO:0006629(lipid metabolic process);GO:0006656(phosphatidylcholine biosynthetic process);GO:0008289(lipid binding);GO:0010829(negative…	03320(PPAR signaling pathway);03320(PPAR signaling pathway)	K08754	NA	NA	fatty acid binding protein 5, epidermal [Source:MGI Symbol;Acc:MGI:101790]	protein_coding;retained_intron	R_MMU_556833(Metabolism_of_lipids);R_MMU_1430728(Metabolism);R_MMU_9006931(Signaling_by_Nuclear_Receptors);R_MMU_168256(Immune_System);R_MMU_8979227(Triglyceride_metabolism);R_MMU_6798695(Neutrophil_degranulation);R_MMU_168249(Innate_Immune_System);R_MMU_162582(Signal_Transduction);R_MMU_5362517(Signaling_by_Retinoic_Acid);R_MMU_163560(Triglyceride_catabolism)	0.441831	-1.17843	8.80034e-06	0.000752857
ENSMUSG00000020185	E2f7	52679	ENSMUST00000174857;ENSMUST00000073781;ENSMUST00000173471;ENSMUST00000173294;ENSMUST00000172574;ENSMUST00000173634;ENSMUST00000174810;ENSMUST00000174593;ENSMUST00000173948	GO:0000122(negative regulation of transcription by RNA polymerase II);GO:0000977(RNA polymerase II regulatory region sequence-specific DNA binding);GO:0000978(RNA polymerase II cis-regulatory region sequence-specific DNA binding);GO:0000981(DNA-binding transcription factor activity, RNA polymerase II-specific);GO:0000987(cis-regulatory region sequence-specific DNA binding);GO:0001217(DNA-binding …	NA	K09391	NA	E2F	E2F transcription factor 7 [Source:MGI Symbol;Acc:MGI:1289147]	protein_coding;processed_transcript;retained_intron;nonsense_mediated_decay	R_MMU_6804116(TP53_Regulates_Transcription_of_Genes_Involved_in_G1_Cell_Cycle_Arrest);R_MMU_73857(RNA_Polymerase_II_Transcription);R_MMU_212436(Generic_Transcription_Pathway);R_MMU_3700989(Transcriptional_Regulation_by_TP53);R_MMU_6791312(TP53_Regulates_Transcription_of_Cell_Cycle_Genes);R_MMU_74160(Gene_expression_(Transcription))	0.497323	-1.00775	8.84064e-06	0.000754324
ENSMUSG00000001911	Nfix	18032	ENSMUST00000076715;ENSMUST00000109762;ENSMUST00000109764;ENSMUST00000099070;ENSMUST00000148644;ENSMUST00000126806;ENSMUST00000132236;ENSMUST00000148746	GO:0000122(negative regulation of transcription by RNA polymerase II);GO:0000977(RNA polymerase II regulatory region sequence-specific DNA binding);GO:0000981(DNA-binding transcription factor activity, RNA polymerase II-specific);GO:0001228(DNA-binding transcription activator activity, RNA polymerase II-specific);GO:0003677(DNA binding);GO:0003700(DNA-binding transcription factor activity);GO:000…	NA	K09171	NA	CTF/NFI	nuclear factor I/X [Source:MGI Symbol;Acc:MGI:97311]	protein_coding;processed_transcript;retained_intron	NA	1.76523	0.819859	8.97478e-06	0.000763388
ENSMUSG00000039457	Ppl	19041	ENSMUST00000035672;ENSMUST00000230554	GO:0005515(protein binding);GO:0005737(cytoplasm);GO:0005856(cytoskeleton);GO:0009612(response to mechanical stimulus);GO:0045104(intermediate filament cytoskeleton organization);GO:0045104(intermediate filament cytoskeleton organization)	NA	K10386	NA	NA	periplakin [Source:MGI Symbol;Acc:MGI:1194898]	protein_coding;retained_intron	NA	4.66012	2.22037	8.99371e-06	0.000763388
ENSMUSG00000022887	Masp1	17174	ENSMUST00000089883;ENSMUST00000229619;ENSMUST00000229152;ENSMUST00000230040	GO:0001867(complement activation, lectin pathway);GO:0002376(immune system process);GO:0004252(serine-type endopeptidase activity);GO:0005509(calcium ion binding);GO:0005576(extracellular region);GO:0005615(extracellular space);GO:0005654(nucleoplasm);GO:0005829(cytosol);GO:0006508(proteolysis);GO:0008233(peptidase activity);GO:0008236(serine-type peptidase activity);GO:0016787(hydrolase activity…	04610(Complement and coagulation cascades);05150(Staphylococcus aureus infection);05150(Staphylococcus aureus infection)	K03992	EC:3.4.21.-	NA	mannan-binding lectin serine peptidase 1 [Source:MGI Symbol;Acc:MGI:88492]	protein_coding;retained_intron	R_MMU_5653656(Vesicle_mediated_transport);R_MMU_166663(Initial_triggering_of_complement);R_MMU_166658(Complement_cascade);R_MMU_3000480(Scavenging_by_Class_A_Receptors);R_MMU_2173782(Binding_and_Uptake_of_Ligands_by_Scavenger_Receptors);R_MMU_166662(Lectin_pathway_of_complement_activation);R_MMU_168256(Immune_System);R_MMU_166786(Creation_of_C4_and_C2_activators);R_MMU_168249(Innate_Immune_System…	2.25025	1.17009	9.04666e-06	0.000765888
ENSMUSG00000008540	Mgst1	56615	ENSMUST00000008684;ENSMUST00000120939;ENSMUST00000118091;ENSMUST00000125810;ENSMUST00000120230;ENSMUST00000120302	GO:0004364(glutathione transferase activity);GO:0004602(glutathione peroxidase activity);GO:0005634(nucleus);GO:0005739(mitochondrion);GO:0005741(mitochondrial outer membrane);GO:0005743(mitochondrial inner membrane);GO:0005778(peroxisomal membrane);GO:0005783(endoplasmic reticulum);GO:0005789(endoplasmic reticulum membrane);GO:0006749(glutathione metabolic process);GO:0010243(response to organon…	00480(Glutathione metabolism);00980(Metabolism of xenobiotics by cytochrome P450);00982(Drug metabolism - cytochrome P450);00983(Drug metabolism - other enzymes);01524(Platinum drug resistance);05200(Pathways in cancer);05204(Chemical carcinogenesis);05225(Hepatocellular carcinoma);05418(Fluid shear stress and atherosclerosis);05418(Fluid shear stress and atherosclerosis)	K00799	EC:2.5.1.18	NA	microsomal glutathione S-transferase 1 [Source:MGI Symbol;Acc:MGI:1913850]	protein_coding	R_MMU_1430728(Metabolism);R_MMU_156590(Glutathione_conjugation);R_MMU_156580(Phase_II_Conjugation_of_compounds);R_MMU_5423646(Aflatoxin_activation_and_detoxification);R_MMU_168256(Immune_System);R_MMU_211859(Biological_oxidations);R_MMU_6798695(Neutrophil_degranulation);R_MMU_168249(Innate_Immune_System)	2.16136	1.11194	9.50696e-06	0.000802772
ENSMUSG00000046230	Vps13a	271564	ENSMUST00000225233;ENSMUST00000224149;ENSMUST00000225764;ENSMUST00000223667;ENSMUST00000223846;ENSMUST00000225079;ENSMUST00000223897;ENSMUST00000068156;ENSMUST00000225899;ENSMUST00000225349;ENSMUST00000224725;ENSMUST00000224428	GO:0003674(molecular_function);GO:0005739(mitochondrion);GO:0005741(mitochondrial outer membrane);GO:0005764(lysosome);GO:0005765(lysosomal membrane);GO:0005768(endosome);GO:0005783(endoplasmic reticulum);GO:0005789(endoplasmic reticulum membrane);GO:0005794(Golgi apparatus);GO:0005811(lipid droplet);GO:0006623(protein targeting to vacuole);GO:0006914(autophagy);GO:0007399(nervous system developm…	NA	K19525	NA	NA	vacuolar protein sorting 13A [Source:MGI Symbol;Acc:MGI:2444304]	protein_coding;nonsense_mediated_decay;retained_intron;processed_transcript	NA	0.663183	-0.592521	9.54409e-06	0.000803824
ENSMUSG00000055912	Tmem150a	232086	ENSMUST00000069695;ENSMUST00000206531;ENSMUST00000206821	GO:0003674(molecular_function);GO:0005764(lysosome);GO:0005886(plasma membrane);GO:0005887(integral component of plasma membrane);GO:0009056(catabolic process);GO:0010506(regulation of autophagy);GO:0016020(membrane);GO:0016021(integral component of membrane);GO:0046854(phosphatidylinositol phosphorylation);GO:0072659(protein localization to plasma membrane);GO:0072659(protein localization to pla…	NA	K21846	NA	NA	transmembrane protein 150A [Source:MGI Symbol;Acc:MGI:2385244]	protein_coding;processed_transcript	NA	1.74397	0.802376	9.67448e-06	0.000812706
ENSMUSG00000006463	Zdhhc24	70605	ENSMUST00000006632;ENSMUST00000162754;ENSMUST00000162134;ENSMUST00000162088	GO:0005783(endoplasmic reticulum);GO:0005794(Golgi apparatus);GO:0006612(protein targeting to membrane);GO:0016020(membrane);GO:0016021(integral component of membrane);GO:0016409(palmitoyltransferase activity);GO:0016740(transferase activity);GO:0016746(transferase activity, transferring acyl groups);GO:0018230(peptidyl-L-cysteine S-palmitoylation);GO:0019706(protein-cysteine S-palmitoyltransfera…	NA	K18932	EC:2.3.1.225	NA	zinc finger, DHHC domain containing 24 [Source:MGI Symbol;Acc:MGI:1917855]	protein_coding;retained_intron;processed_transcript	NA	1.65113	0.723451	9.723e-06	0.000814682
ENSMUSG00000027861	Casq2	12373	ENSMUST00000029454;ENSMUST00000159833;ENSMUST00000165540	GO:0002027(regulation of heart rate);GO:0005080(protein kinase C binding);GO:0005509(calcium ion binding);GO:0005737(cytoplasm);GO:0006937(regulation of muscle contraction);GO:0010649(regulation of cell communication by electrical coupling);GO:0010880(regulation of release of sequestered calcium ion into cytosol by sarcoplasmic reticulum);GO:0010881(regulation of cardiac muscle contraction by reg…	NA	NA	NA	NA	calsequestrin 2 [Source:MGI Symbol;Acc:MGI:1309469]	protein_coding;retained_intron	R_MMU_382551(Transport_of_small_molecules);R_MMU_5576891(Cardiac_conduction);R_MMU_2672351(Stimuli_sensing_channels);R_MMU_5578775(Ion_homeostasis);R_MMU_397014(Muscle_contraction);R_MMU_983712(Ion_channel_transport)	3.36901	1.75233	9.86272e-06	0.00082427
ENSMUSG00000031774	Fam192a		ENSMUST00000034226;ENSMUST00000212791;ENSMUST00000213008;ENSMUST00000212258;ENSMUST00000212262;ENSMUST00000212159;ENSMUST00000212429;ENSMUST00000211833;ENSMUST00000213022;ENSMUST00000212547;ENSMUST00000212507;ENSMUST00000212083;ENSMUST00000212788;ENSMUST00000212485	GO:0003674(molecular_function);GO:0005634(nucleus);GO:0032091(negative regulation of protein binding);GO:1901799(negative regulation of proteasomal protein catabolic process);GO:1901799(negative regulation of proteasomal protein catabolic process)	NA	NA	NA	NA	family with sequence similarity 192, member A [Source:MGI Symbol;Acc:MGI:1919637]	protein_coding;processed_transcript;nonsense_mediated_decay;retained_intron	NA	1.54939	0.631704	9.88888e-06	0.000824343
ENSMUSG00000042828	Trim72	434246	ENSMUST00000106248;ENSMUST00000081042	GO:0001778(plasma membrane repair);GO:0001786(phosphatidylserine binding);GO:0003012(muscle system process);GO:0005515(protein binding);GO:0005737(cytoplasm);GO:0005886(plasma membrane);GO:0006887(exocytosis);GO:0006900(vesicle budding from membrane);GO:0007517(muscle organ development);GO:0008270(zinc ion binding);GO:0010832(negative regulation of myotube differentiation);GO:0016020(membrane);GO…	NA	K12036	NA	NA	tripartite motif-containing 72 [Source:MGI Symbol;Acc:MGI:3612190]	protein_coding	R_MMU_445355(Smooth_Muscle_Contraction);R_MMU_397014(Muscle_contraction)	3.10899	1.63645	9.95357e-06	0.000827619
ENSMUSG00000067586	S1pr3	13610	ENSMUST00000087978	GO:0001816(cytokine production);GO:0003376(sphingosine-1-phosphate receptor signaling pathway);GO:0004930(G protein-coupled receptor activity);GO:0005178(integrin binding);GO:0005737(cytoplasm);GO:0005886(plasma membrane);GO:0005887(integral component of plasma membrane);GO:0006954(inflammatory response);GO:0007165(signal transduction);GO:0007186(G protein-coupled receptor signaling pathway);GO:0…	04071(Sphingolipid signaling pathway);04080(Neuroactive ligand-receptor interaction)	K04290	NA	NA	sphingosine-1-phosphate receptor 3 [Source:MGI Symbol;Acc:MGI:1339365]	protein_coding	R_MMU_373076(Class_A/1_(Rhodopsin_like_receptors));R_MMU_9009391(Extra_nuclear_estrogen_signaling);R_MMU_9006931(Signaling_by_Nuclear_Receptors);R_MMU_500792(GPCR_ligand_binding);R_MMU_419408(Lysosphingolipid_and_LPA_receptors);R_MMU_8939211(ESR_mediated_signaling);R_MMU_372790(Signaling_by_GPCR);R_MMU_388396(GPCR_downstream_signalling);R_MMU_162582(Signal_Transduction);R_MMU_418594(G_alpha_(i)_s…	0.423499	-1.23957	1.0083e-05	0.000836244
ENSMUSG00000043811	Rtn4r	65079	ENSMUST00000059589	GO:0005515(protein binding);GO:0005783(endoplasmic reticulum);GO:0005886(plasma membrane);GO:0005887(integral component of plasma membrane);GO:0007166(cell surface receptor signaling pathway);GO:0007409(axonogenesis);GO:0007411(axon guidance);GO:0008201(heparin binding);GO:0009986(cell surface);GO:0010977(negative regulation of neuron projection development);GO:0016020(membrane);GO:0022038(corpus…	NA	K16659	NA	NA	reticulon 4 receptor [Source:MGI Symbol;Acc:MGI:2136886]	protein_coding	NA	5.2345	2.38805	1.02066e-05	0.000844347
ENSMUSG00000037846	Rtkn2	170799	ENSMUST00000118160;ENSMUST00000147556;ENSMUST00000117086;ENSMUST00000123147;ENSMUST00000105437	GO:0003674(molecular_function);GO:0005634(nucleus);GO:0005737(cytoplasm);GO:0005886(plasma membrane);GO:0007165(signal transduction);GO:0008284(positive regulation of cell population proliferation);GO:0030097(hemopoiesis);GO:0051092(positive regulation of NF-kappaB transcription factor activity);GO:1901224(positive regulation of NIK/NF-kappaB signaling);GO:2001243(negative regulation of intrinsic…	NA	NA	NA	NA	rhotekin 2 [Source:MGI Symbol;Acc:MGI:2158417]	protein_coding;nonsense_mediated_decay;processed_transcript	NA	0.558673	-0.839924	1.04482e-05	0.000862147
ENSMUSG00000046387	Pcdhb17	93888	ENSMUST00000053856	GO:0003674(molecular_function);GO:0005509(calcium ion binding);GO:0005886(plasma membrane);GO:0005887(integral component of plasma membrane);GO:0007155(cell adhesion);GO:0007156(homophilic cell adhesion via plasma membrane adhesion molecules);GO:0016020(membrane);GO:0016021(integral component of membrane)	NA	K16494	NA	NA	protocadherin beta 17 [Source:MGI Symbol;Acc:MGI:2136754]	protein_coding	NA	2.13861	1.09668	1.04802e-05	0.000862607
ENSMUSG00000042644	Itpr3	16440	ENSMUST00000049308;ENSMUST00000235521	GO:0000822(inositol hexakisphosphate binding);GO:0005216(ion channel activity);GO:0005220(inositol 1,4,5-trisphosphate-sensitive calcium-release channel activity);GO:0005262(calcium channel activity);GO:0005509(calcium ion binding);GO:0005515(protein binding);GO:0005634(nucleus);GO:0005635(nuclear envelope);GO:0005640(nuclear outer membrane);GO:0005654(nucleoplasm);GO:0005730(nucleolus);GO:000573…	04020(Calcium signaling pathway);04022(cGMP-PKG signaling pathway);04070(Phosphatidylinositol signaling system);04114(Oocyte meiosis);04210(Apoptosis);04218(Cellular senescence);04270(Vascular smooth muscle contraction);04371(Apelin signaling pathway);04540(Gap junction);04611(Platelet activation);04621(NOD-like receptor signaling pathway);04625(C-type lectin receptor signaling pathway);04713(Cir…	K04960	NA	NA	inositol 1,4,5-triphosphate receptor 3 [Source:MGI Symbol;Acc:MGI:96624]	protein_coding;processed_transcript	R_MMU_163685(Integration_of_energy_metabolism);R_MMU_418346(Platelet_homeostasis);R_MMU_381676(Glucagon_like_Peptide_1_(GLP1)_regulates_insulin_secretion);R_MMU_114508(Effects_of_PIP2_hydrolysis);R_MMU_139853(Elevation_of_cytosolic_Ca2+_levels);R_MMU_983705(Signaling_by_the_B_Cell_Receptor_(BCR));R_MMU_109582(Hemostasis);R_MMU_1430728(Metabolism);R_MMU_76002(Platelet_activation,_signaling_and_agg…	0.695331	-0.524228	1.06221e-05	0.000872082
ENSMUSG00000041324	Inhba	16323	ENSMUST00000042603;ENSMUST00000164993	GO:0000082(G1/S transition of mitotic cell cycle);GO:0001541(ovarian follicle development);GO:0001707(mesoderm formation);GO:0001942(hair follicle development);GO:0002244(hematopoietic progenitor cell differentiation);GO:0005102(signaling receptor binding);GO:0005125(cytokine activity);GO:0005179(hormone activity);GO:0005576(extracellular region);GO:0005615(extracellular space);GO:0006357(regulat…	04060(Cytokine-cytokine receptor interaction);04350(TGF-beta signaling pathway);04550(Signaling pathways regulating pluripotency of stem cells);04550(Signaling pathways regulating pluripotency of stem cells)	K04667	NA	NA	inhibin beta-A [Source:MGI Symbol;Acc:MGI:96570]	protein_coding	R_MMU_9006936(Signaling_by_TGFB_family_members);R_MMU_209952(Peptide_hormone_biosynthesis);R_MMU_209822(Glycoprotein_hormones);R_MMU_2980736(Peptide_hormone_metabolism);R_MMU_392499(Metabolism_of_proteins);R_MMU_2473224(Antagonism_of_Activin_by_Follistatin);R_MMU_1502540(Signaling_by_Activin);R_MMU_162582(Signal_Transduction)	0.333571	-1.58393	1.07408e-05	0.000879611
ENSMUSG00000056608	Chd9	109151	ENSMUST00000209474;ENSMUST00000209203;ENSMUST00000048665;ENSMUST00000209341;ENSMUST00000209531;ENSMUST00000211034;ENSMUST00000211215;ENSMUST00000210947;ENSMUST00000210887;ENSMUST00000211552;ENSMUST00000211795;ENSMUST00000109614;ENSMUST00000209423;ENSMUST00000211403;ENSMUST00000209746	GO:0000166(nucleotide binding);GO:0003677(DNA binding);GO:0003678(DNA helicase activity);GO:0004386(helicase activity);GO:0005515(protein binding);GO:0005524(ATP binding);GO:0005634(nucleus);GO:0005737(cytoplasm);GO:0006325(chromatin organization);GO:0008150(biological_process);GO:0016787(hydrolase activity);GO:0016817(hydrolase activity, acting on acid anhydrides);GO:0032508(DNA duplex unwinding…	NA	K14438	EC:3.6.4.12	NA	chromodomain helicase DNA binding protein 9 [Source:MGI Symbol;Acc:MGI:1924001]	processed_transcript;nonsense_mediated_decay;protein_coding;retained_intron	R_MMU_9711123(Cellular_response_to_chemical_stress);R_MMU_556833(Metabolism_of_lipids);R_MMU_1430728(Metabolism);R_MMU_2262752(Cellular_responses_to_stress);R_MMU_8953897(Cellular_responses_to_external_stimuli);R_MMU_400206(Regulation_of_lipid_metabolism_by_PPARalpha);R_MMU_9707564(Cytoprotection_by_HMOX1)	1.5827	0.662391	1.10603e-05	0.000903508
ENSMUSG00000036856	Wnt4	22417	ENSMUST00000045747	GO:0001656(metanephros development);GO:0001658(branching involved in ureteric bud morphogenesis);GO:0001822(kidney development);GO:0001823(mesonephros development);GO:0001837(epithelial to mesenchymal transition);GO:0001838(embryonic epithelial tube formation);GO:0001889(liver development);GO:0003714(transcription corepressor activity);GO:0005102(signaling receptor binding);GO:0005109(frizzled bi…	04150(mTOR signaling pathway);04310(Wnt signaling pathway);04360(Axon guidance);04390(Hippo signaling pathway);04550(Signaling pathways regulating pluripotency of stem cells);04916(Melanogenesis);04919(Thyroid hormone signaling pathway);04934(Cushing syndrome);05165(Human papillomavirus infection);05200(Pathways in cancer);05205(Proteoglycans in cancer);05217(Basal cell carcinoma);05224(Breast ca…	NA	NA	NA	wingless-type MMTV integration site family, member 4 [Source:MGI Symbol;Acc:MGI:98957]	protein_coding	R_MMU_3858494(Beta_catenin_independent_WNT_signaling);R_MMU_195721(Signaling_by_WNT);R_MMU_3238698(WNT_ligand_biogenesis_and_trafficking);R_MMU_162582(Signal_Transduction);R_MMU_4086400(PCP/CE_pathway)	0.146744	-2.76863	1.1512e-05	0.000936007
ENSMUSG00000037892	Pcdh18	73173	ENSMUST00000035931;ENSMUST00000195086;ENSMUST00000193600;ENSMUST00000191794;ENSMUST00000194603	GO:0005509(calcium ion binding);GO:0005515(protein binding);GO:0005886(plasma membrane);GO:0005887(integral component of plasma membrane);GO:0007155(cell adhesion);GO:0007156(homophilic cell adhesion via plasma membrane adhesion molecules);GO:0007399(nervous system development);GO:0007420(brain development);GO:0016020(membrane);GO:0016021(integral component of membrane);GO:0016339(calcium-depende…	NA	K16499	NA	NA	protocadherin 18 [Source:MGI Symbol;Acc:MGI:1920423]	protein_coding;processed_transcript	NA	0.633742	-0.658032	1.15156e-05	0.000936007
ENSMUSG00000033491	Prss35	244954	ENSMUST00000036426;ENSMUST00000179574	GO:0004252(serine-type endopeptidase activity);GO:0005576(extracellular region);GO:0005739(mitochondrion);GO:0006508(proteolysis);GO:0006508(proteolysis)	NA	NA	NA	NA	protease, serine 35 [Source:MGI Symbol;Acc:MGI:2444800]	protein_coding	NA	0.0482376	-4.3737	1.1569e-05	0.000938008
ENSMUSG00000041313	Slc7a1	11987	ENSMUST00000048116;ENSMUST00000138596;ENSMUST00000201348;ENSMUST00000201860;ENSMUST00000202457	GO:0000064(L-ornithine transmembrane transporter activity);GO:0005290(L-histidine transmembrane transporter activity);GO:0005886(plasma membrane);GO:0006865(amino acid transport);GO:0015171(amino acid transmembrane transporter activity);GO:0015174(basic amino acid transmembrane transporter activity);GO:0015181(arginine transmembrane transporter activity);GO:0015189(L-lysine transmembrane transpor…	05206(MicroRNAs in cancer);05206(MicroRNAs in cancer)	K13863	NA	NA	solute carrier family 7 (cationic amino acid transporter, y+ system), member 1 [Source:MGI Symbol;Acc:MGI:88117]	protein_coding;retained_intron	R_MMU_425393(Transport_of_inorganic_cations/anions_and_amino_acids/oligopeptides);R_MMU_425407(SLC_mediated_transmembrane_transport);R_MMU_382551(Transport_of_small_molecules);R_MMU_352230(Amino_acid_transport_across_the_plasma_membrane)	0.596058	-0.746476	1.17707e-05	0.000951994
ENSMUSG00000029868	Trpv6	64177	ENSMUST00000031902;ENSMUST00000194405	GO:0005216(ion channel activity);GO:0005262(calcium channel activity);GO:0005515(protein binding);GO:0005886(plasma membrane);GO:0006811(ion transport);GO:0006816(calcium ion transport);GO:0016020(membrane);GO:0016021(integral component of membrane);GO:0034220(ion transmembrane transport);GO:0055085(transmembrane transport);GO:0070588(calcium ion transmembrane transport);GO:0070588(calcium ion tr…	04970(Salivary secretion);04978(Mineral absorption);04978(Mineral absorption)	K04975	NA	NA	transient receptor potential cation channel, subfamily V, member 6 [Source:MGI Symbol;Acc:MGI:1927259]	protein_coding;retained_intron	R_MMU_382551(Transport_of_small_molecules);R_MMU_2672351(Stimuli_sensing_channels);R_MMU_3295583(TRP_channels);R_MMU_983712(Ion_channel_transport)	5.28481	2.40185	1.21598e-05	0.000981028
ENSMUSG00000021403	Serpinb9b	20706	ENSMUST00000006392;ENSMUST00000220566	GO:0001913(T cell mediated cytotoxicity);GO:0004867(serine-type endopeptidase inhibitor activity);GO:0005515(protein binding);GO:0005615(extracellular space);GO:0005737(cytoplasm);GO:0010951(negative regulation of endopeptidase activity);GO:0010951(negative regulation of endopeptidase activity)	05146(Amoebiasis);05146(Amoebiasis)	K13963	NA	NA	serine (or cysteine) peptidase inhibitor, clade B, member 9b [Source:MGI Symbol;Acc:MGI:894668]	protein_coding;processed_transcript	NA	0.120624	-3.05141	1.24731e-05	0.00100383
ENSMUSG00000021822	Plau	18792	ENSMUST00000022368;ENSMUST00000224141	GO:0001525(angiogenesis);GO:0001666(response to hypoxia);GO:0004252(serine-type endopeptidase activity);GO:0005515(protein binding);GO:0005576(extracellular region);GO:0005615(extracellular space);GO:0006508(proteolysis);GO:0008233(peptidase activity);GO:0008236(serine-type peptidase activity);GO:0008284(positive regulation of cell population proliferation);GO:0009986(cell surface);GO:0010469(reg…	04064(NF-kappa B signaling pathway);04610(Complement and coagulation cascades);05202(Transcriptional misregulation in cancer);05205(Proteoglycans in cancer);05206(MicroRNAs in cancer);05215(Prostate cancer);05215(Prostate cancer)	K01348	EC:3.4.21.73	NA	plasminogen activator, urokinase [Source:MGI Symbol;Acc:MGI:97611]	protein_coding;nonsense_mediated_decay	R_MMU_109582(Hemostasis);R_MMU_168256(Immune_System);R_MMU_6798695(Neutrophil_degranulation);R_MMU_168249(Innate_Immune_System);R_MMU_75205(Dissolution_of_Fibrin_Clot)	0.530826	-0.913689	1.25869e-05	0.00101049
ENSMUSG00000023919	Cenpq	83815	ENSMUST00000239430;ENSMUST00000087114;ENSMUST00000130890	GO:0000775(chromosome, centromeric region);GO:0000776(kinetochore);GO:0005634(nucleus);GO:0005654(nucleoplasm);GO:0005694(chromosome);GO:0015629(actin cytoskeleton);GO:0051310(metaphase plate congression);GO:1905342(positive regulation of protein localization to kinetochore);GO:1905342(positive regulation of protein localization to kinetochore)	NA	K11509	NA	NA	centromere protein Q [Source:MGI Symbol;Acc:MGI:1933744]	protein_coding;processed_transcript	R_MMU_774815(Nucleosome_assembly);R_MMU_69620(Cell_Cycle_Checkpoints);R_MMU_9648025(EML4_and_NUDC_in_mitotic_spindle_formation);R_MMU_2467813(Separation_of_Sister_Chromatids);R_MMU_73886(Chromosome_Maintenance);R_MMU_1640170(Cell_Cycle);R_MMU_141444(Amplification__of_signal_from_unattached__kinetochores_via_a_MAD2__inhibitory_signal);R_MMU_5663220(RHO_GTPases_Activate_Formins);R_MMU_69278(Cell_Cy…	0.647719	-0.62656	1.35817e-05	0.00108767
ENSMUSG00000023191	P3h3	14789	ENSMUST00000023958;ENSMUST00000149870;ENSMUST00000135127;ENSMUST00000129225;ENSMUST00000147296;ENSMUST00000135546;ENSMUST00000126987	GO:0005506(iron ion binding);GO:0005515(protein binding);GO:0005783(endoplasmic reticulum);GO:0008285(negative regulation of cell population proliferation);GO:0016491(oxidoreductase activity);GO:0016705(oxidoreductase activity, acting on paired donors, with incorporation or reduction of molecular oxygen);GO:0017185(peptidyl-lysine hydroxylation);GO:0019511(peptidyl-proline hydroxylation);GO:00197…	NA	K22460	EC:1.14.11.7	NA	prolyl 3-hydroxylase 3 [Source:MGI Symbol;Acc:MGI:1315208]	protein_coding;retained_intron;nonsense_mediated_decay	R_MMU_1650814(Collagen_biosynthesis_and_modifying_enzymes);R_MMU_1474244(Extracellular_matrix_organization);R_MMU_1474290(Collagen_formation)	2.32352	1.21631	1.36497e-05	0.00109044
ENSMUSG00000031629	Cenpu	71876	ENSMUST00000135432;ENSMUST00000211217;ENSMUST00000136724;ENSMUST00000122838;ENSMUST00000210368;ENSMUST00000034045;ENSMUST00000153908;ENSMUST00000093518;ENSMUST00000129371	GO:0000775(chromosome, centromeric region);GO:0000776(kinetochore);GO:0000777(condensed chromosome kinetochore);GO:0005515(protein binding);GO:0005634(nucleus);GO:0005654(nucleoplasm);GO:0005694(chromosome);GO:0005737(cytoplasm);GO:0034451(centriolar satellite);GO:0043009(chordate embryonic development);GO:0043009(chordate embryonic development)	NA	K11513	NA	NA	centromere protein U [Source:MGI Symbol;Acc:MGI:1919126]	nonsense_mediated_decay;retained_intron;protein_coding;processed_transcript	R_MMU_774815(Nucleosome_assembly);R_MMU_69620(Cell_Cycle_Checkpoints);R_MMU_9648025(EML4_and_NUDC_in_mitotic_spindle_formation);R_MMU_2467813(Separation_of_Sister_Chromatids);R_MMU_73886(Chromosome_Maintenance);R_MMU_1640170(Cell_Cycle);R_MMU_141444(Amplification__of_signal_from_unattached__kinetochores_via_a_MAD2__inhibitory_signal);R_MMU_5663220(RHO_GTPases_Activate_Formins);R_MMU_69278(Cell_Cy…	0.603995	-0.727391	1.37579e-05	0.00109639
ENSMUSG00000021373	Cap2	67252	ENSMUST00000021802;ENSMUST00000126687;ENSMUST00000225444;ENSMUST00000225824	GO:0000902(cell morphogenesis);GO:0003779(actin binding);GO:0005886(plasma membrane);GO:0007010(cytoskeleton organization);GO:0007163(establishment or maintenance of cell polarity);GO:0008154(actin polymerization or depolymerization);GO:0008179(adenylate cyclase binding);GO:0014069(postsynaptic density);GO:0016020(membrane);GO:0030864(cortical actin cytoskeleton);GO:0042802(identical protein bind…	NA	K17261	NA	NA	CAP, adenylate cyclase-associated protein, 2 (yeast) [Source:MGI Symbol;Acc:MGI:1914502]	protein_coding;nonsense_mediated_decay;retained_intron	NA	1.91875	0.940163	1.38584e-05	0.00110171
ENSMUSG00000029659	Medag	70717	ENSMUST00000093110;ENSMUST00000201588;ENSMUST00000201083	GO:0003674(molecular_function);GO:0005737(cytoplasm);GO:0045600(positive regulation of fat cell differentiation);GO:0045600(positive regulation of fat cell differentiation)	NA	NA	NA	NA	mesenteric estrogen dependent adipogenesis [Source:MGI Symbol;Acc:MGI:1917967]	protein_coding;retained_intron	NA	1.88945	0.917968	1.39384e-05	0.00110537
ENSMUSG00000042682	Selenok	80795	ENSMUST00000112268;ENSMUST00000223998;ENSMUST00000133229	GO:0002230(positive regulation of defense response to virus by host);GO:0005783(endoplasmic reticulum);GO:0005789(endoplasmic reticulum membrane);GO:0005794(Golgi apparatus);GO:0005886(plasma membrane);GO:0006811(ion transport);GO:0006816(calcium ion transport);GO:0006979(response to oxidative stress);GO:0010742(macrophage derived foam cell differentiation);GO:0016020(membrane);GO:0016021(integra…	NA	NA	NA	NA	selenoprotein K [Source:MGI Symbol;Acc:MGI:1931466]	protein_coding;nonsense_mediated_decay;processed_transcript	NA	1.50756	0.592219	1.43276e-05	0.00113348
ENSMUSG00000037254	Itih2	16425	ENSMUST00000042290;ENSMUST00000161909;ENSMUST00000155809	GO:0004867(serine-type endopeptidase inhibitor activity);GO:0005576(extracellular region);GO:0010466(negative regulation of peptidase activity);GO:0010951(negative regulation of endopeptidase activity);GO:0030212(hyaluronan metabolic process);GO:0030414(peptidase inhibitor activity);GO:0030414(peptidase inhibitor activity)	NA	K19015	NA	NA	inter-alpha trypsin inhibitor, heavy chain 2 [Source:MGI Symbol;Acc:MGI:96619]	protein_coding	R_MMU_8957275(Post_translational_protein_phosphorylation);R_MMU_597592(Post_translational_protein_modification);R_MMU_392499(Metabolism_of_proteins);R_MMU_381426(Regulation_of_Insulin_like_Growth_Factor_(IGF)_transport_and_uptake_by_Insulin_like_Growth_Factor_Binding_Proteins_(IGFBPs))	8.47112	3.08255	1.44077e-05	0.00113706
ENSMUSG00000005667	Mthfd2	17768	ENSMUST00000005810;ENSMUST00000141044;ENSMUST00000203375;ENSMUST00000139802;ENSMUST00000141193;ENSMUST00000203847;ENSMUST00000204472	GO:0000287(magnesium ion binding);GO:0003824(catalytic activity);GO:0004477(methenyltetrahydrofolate cyclohydrolase activity);GO:0004487(methylenetetrahydrofolate dehydrogenase (NAD+) activity);GO:0004488(methylenetetrahydrofolate dehydrogenase (NADP+) activity);GO:0005739(mitochondrion);GO:0006730(one-carbon metabolic process);GO:0008152(metabolic process);GO:0016491(oxidoreductase activity);GO:…	00670(One carbon pool by folate);00670(One carbon pool by folate)	K13403	3.5.4.9;EC:1.5.1.15	NA	methylenetetrahydrofolate dehydrogenase (NAD+ dependent), methenyltetrahydrofolate cyclohydrolase [Source:MGI Symbol;Acc:MGI:1338850]	protein_coding;retained_intron;nonsense_mediated_decay	R_MMU_196854(Metabolism_of_vitamins_and_cofactors);R_MMU_1430728(Metabolism);R_MMU_196849(Metabolism_of_water_soluble_vitamins_and_cofactors);R_MMU_196757(Metabolism_of_folate_and_pterines)	0.451769	-1.14634	1.45922e-05	0.00114884
ENSMUSG00000024074	Crim1	50766	ENSMUST00000112498;ENSMUST00000234700;ENSMUST00000234964;ENSMUST00000234546;ENSMUST00000234059	GO:0004857(enzyme inhibitor activity);GO:0004867(serine-type endopeptidase inhibitor activity);GO:0005515(protein binding);GO:0005520(insulin-like growth factor binding);GO:0005576(extracellular region);GO:0010951(negative regulation of endopeptidase activity);GO:0016020(membrane);GO:0016021(integral component of membrane);GO:0030165(PDZ domain binding);GO:0043086(negative regulation of catalytic…	NA	NA	NA	NA	cysteine rich transmembrane BMP regulator 1 (chordin like) [Source:MGI Symbol;Acc:MGI:1354756]	protein_coding;nonsense_mediated_decay	NA	0.366274	-1.449	1.47286e-05	0.00115678
ENSMUSG00000038738	Shank1	243961	ENSMUST00000107938;ENSMUST00000107935;ENSMUST00000127164;ENSMUST00000154776;ENSMUST00000107934	GO:0005515(protein binding);GO:0005737(cytoplasm);GO:0005886(plasma membrane);GO:0007399(nervous system development);GO:0007416(synapse assembly);GO:0007616(long-term memory);GO:0008022(protein C-terminus binding);GO:0008306(associative learning);GO:0008328(ionotropic glutamate receptor complex);GO:0014069(postsynaptic density);GO:0016020(membrane);GO:0017124(SH3 domain binding);GO:0017146(NMDA s…	04724(Glutamatergic synapse);04724(Glutamatergic synapse)	K15009	NA	NA	SH3 and multiple ankyrin repeat domains 1 [Source:MGI Symbol;Acc:MGI:3613677]	protein_coding;retained_intron	R_MMU_6794362(Protein_protein_interactions_at_synapses);R_MMU_6794361(Neurexins_and_neuroligins);R_MMU_112316(Neuronal_System)	3.51348	1.8129	1.5162e-05	0.00118796
ENSMUSG00000024369	Nelfe	27632	ENSMUST00000173357;ENSMUST00000097343;ENSMUST00000165953;ENSMUST00000174888;ENSMUST00000173065;ENSMUST00000173775;ENSMUST00000174075	GO:0000122(negative regulation of transcription by RNA polymerase II);GO:0003676(nucleic acid binding);GO:0003682(chromatin binding);GO:0003723(RNA binding);GO:0005515(protein binding);GO:0005634(nucleus);GO:0005654(nucleoplasm);GO:0005886(plasma membrane);GO:0006355(regulation of transcription, DNA-templated);GO:0016604(nuclear body);GO:0032021(NELF complex);GO:0034244(negative regulation of tra…	NA	K15182	NA	NA	negative elongation factor complex member E, Rdbp [Source:MGI Symbol;Acc:MGI:102744]	protein_coding;retained_intron	R_MMU_674695(RNA_Polymerase_II_Pre_transcription_Events);R_MMU_73857(RNA_Polymerase_II_Transcription);R_MMU_212436(Generic_Transcription_Pathway);R_MMU_3700989(Transcriptional_Regulation_by_TP53);R_MMU_113418(Formation_of_the_Early_Elongation_Complex);R_MMU_75955(RNA_Polymerase_II_Transcription_Elongation);R_MMU_74160(Gene_expression_(Transcription));R_MMU_112382(Formation_of_RNA_Pol_II_elongatio…	0.710062	-0.493982	1.58108e-05	0.00123582
ENSMUSG00000034329	Brip1	237911	ENSMUST00000044423;ENSMUST00000123366;ENSMUST00000149748	GO:0000166(nucleotide binding);GO:0003676(nucleic acid binding);GO:0003677(DNA binding);GO:0003678(DNA helicase activity);GO:0003682(chromatin binding);GO:0003724(RNA helicase activity);GO:0004386(helicase activity);GO:0005524(ATP binding);GO:0005634(nucleus);GO:0005654(nucleoplasm);GO:0005737(cytoplasm);GO:0006139(nucleobase-containing compound metabolic process);GO:0006281(DNA repair);GO:000628…	03440(Homologous recombination);03460(Fanconi anemia pathway);03460(Fanconi anemia pathway)	K15362	EC:3.6.4.12	NA	BRCA1 interacting protein C-terminal helicase 1 [Source:MGI Symbol;Acc:MGI:2442836]	protein_coding;processed_transcript	R_MMU_5685942(HDR_through_Homologous_Recombination_(HRR));R_MMU_69620(Cell_Cycle_Checkpoints);R_MMU_5693567(HDR_through_Homologous_Recombination_(HRR)_or_Single_Strand_Annealing_(SSA));R_MMU_73857(RNA_Polymerase_II_Transcription);R_MMU_5693568(Resolution_of_D_loop_Structures_through_Holliday_Junction_Intermediates);R_MMU_212436(Generic_Transcription_Pathway);R_MMU_5685938(HDR_through_Single_Stran…	0.626083	-0.675574	1.67907e-05	0.00130928
ENSMUSG00000054422	Fabp1	14080	ENSMUST00000067492	GO:0003682(chromatin binding);GO:0005324(long-chain fatty acid transporter activity);GO:0005504(fatty acid binding);GO:0005543(phospholipid binding);GO:0005634(nucleus);GO:0005654(nucleoplasm);GO:0005737(cytoplasm);GO:0005782(peroxisomal matrix);GO:0005829(cytosol);GO:0008144(drug binding);GO:0008289(lipid binding);GO:0015909(long-chain fatty acid transport);GO:0016209(antioxidant activity);GO:00…	03320(PPAR signaling pathway);04975(Fat digestion and absorption)	NA	NA	NA	fatty acid binding protein 1, liver [Source:MGI Symbol;Acc:MGI:95479]	protein_coding	R_MMU_9711123(Cellular_response_to_chemical_stress);R_MMU_556833(Metabolism_of_lipids);R_MMU_189445(Metabolism_of_porphyrins);R_MMU_1430728(Metabolism);R_MMU_2262752(Cellular_responses_to_stress);R_MMU_8953897(Cellular_responses_to_external_stimuli);R_MMU_400206(Regulation_of_lipid_metabolism_by_PPARalpha);R_MMU_9707564(Cytoprotection_by_HMOX1);R_MMU_8979227(Triglyceride_metabolism);R_MMU_189483(…	71958.4	16.1349	1.68816e-05	0.00131322
ENSMUSG00000022769	Sdf2l1	64136	ENSMUST00000023453	GO:0004169(dolichyl-phosphate-mannose-protein mannosyltransferase activity);GO:0005783(endoplasmic reticulum);GO:0005788(endoplasmic reticulum lumen);GO:0005789(endoplasmic reticulum membrane);GO:0016020(membrane);GO:0034663(endoplasmic reticulum chaperone complex);GO:0034976(response to endoplasmic reticulum stress);GO:0035269(protein O-linked mannosylation);GO:0042981(regulation of apoptotic pr…	NA	NA	NA	NA	stromal cell-derived factor 2-like 1 [Source:MGI Symbol;Acc:MGI:2149842]	protein_coding	NA	1.70596	0.770585	1.69251e-05	0.00131347
ENSMUSG00000027490	E2f1	13555	ENSMUST00000103145;ENSMUST00000000894	GO:0000077(DNA damage checkpoint);GO:0000122(negative regulation of transcription by RNA polymerase II);GO:0000790(nuclear chromatin);GO:0000976(transcription regulatory region sequence-specific DNA binding);GO:0000981(DNA-binding transcription factor activity, RNA polymerase II-specific);GO:0000987(cis-regulatory region sequence-specific DNA binding);GO:0001216(DNA-binding transcription activato…	01522(Endocrine resistance);04110(Cell cycle);04137(Mitophagy - animal);04218(Cellular senescence);04934(Cushing syndrome);05160(Hepatitis C);05161(Hepatitis B);05163(Human cytomegalovirus infection);05165(Human papillomavirus infection);05166(Human T-cell leukemia virus 1 infection);05167(Kaposi sarcoma-associated herpesvirus infection);05169(Epstein-Barr virus infection);05200(Pathways in cance…	K17454	NA	E2F	E2F transcription factor 1 [Source:MGI Symbol;Acc:MGI:101941]	protein_coding	R_MMU_1640170(Cell_Cycle);R_MMU_69236(G1_Phase);R_MMU_69278(Cell_Cycle,_Mitotic);R_MMU_453279(Mitotic_G1_phase_and_G1/S_transition);R_MMU_453274(Mitotic_G2_G2/M_phases);R_MMU_68867(Assembly_of_the_pre_replicative_complex);R_MMU_68911(G2_Phase);R_MMU_69231(Cyclin_D_associated_events_in_G1);R_MMU_69306(DNA_Replication);R_MMU_69002(DNA_Replication_Pre_Initiation);R_MMU_68689(CDC6_association_with_th…	0.650864	-0.619572	1.69731e-05	0.00131407
ENSMUSG00000031504	Rab20	19332	ENSMUST00000033900	GO:0000166(nucleotide binding);GO:0003924(GTPase activity);GO:0005525(GTP binding);GO:0005794(Golgi apparatus);GO:0006886(intracellular protein transport);GO:0012505(endomembrane system);GO:0015031(protein transport);GO:0016020(membrane);GO:0030670(phagocytic vesicle membrane);GO:0031410(cytoplasmic vesicle);GO:0043231(intracellular membrane-bounded organelle);GO:0045335(phagocytic vesicle);GO:00…	NA	K07911	NA	NA	RAB20, member RAS oncogene family [Source:MGI Symbol;Acc:MGI:102789]	protein_coding	R_MMU_8873719(RAB_geranylgeranylation);R_MMU_597592(Post_translational_protein_modification);R_MMU_392499(Metabolism_of_proteins)	0.471786	-1.0838	1.72367e-05	0.00133131
ENSMUSG00000050079	Rspry1	67610	ENSMUST00000060389;ENSMUST00000211941;ENSMUST00000212729;ENSMUST00000154035;ENSMUST00000121101;ENSMUST00000212014;ENSMUST00000211983	GO:0004842(ubiquitin-protein transferase activity);GO:0005515(protein binding);GO:0005576(extracellular region);GO:0005737(cytoplasm);GO:0016567(protein ubiquitination);GO:0046872(metal ion binding);GO:0051603(proteolysis involved in cellular protein catabolic process);GO:0051603(proteolysis involved in cellular protein catabolic process)	NA	NA	NA	NA	ring finger and SPRY domain containing 1 [Source:MGI Symbol;Acc:MGI:1914860]	protein_coding;retained_intron	NA	1.40835	0.494009	1.73344e-05	0.00133569
ENSMUSG00000038894	Irs2	384783	ENSMUST00000040514	GO:0002053(positive regulation of mesenchymal cell proliferation);GO:0002903(negative regulation of B cell apoptotic process);GO:0005158(insulin receptor binding);GO:0005515(protein binding);GO:0005737(cytoplasm);GO:0005829(cytosol);GO:0005886(plasma membrane);GO:0007165(signal transduction);GO:0007420(brain development);GO:0008284(positive regulation of cell population proliferation);GO:0008286(…	04022(cGMP-PKG signaling pathway);04068(FoxO signaling pathway);04140(Autophagy - animal);04152(AMPK signaling pathway);04211(Longevity regulating pathway);04213(Longevity regulating pathway - multiple species);04910(Insulin signaling pathway);04920(Adipocytokine signaling pathway);04923(Regulation of lipolysis in adipocytes);04930(Type II diabetes mellitus);04931(Insulin resistance);04932(Non-al…	K07187	NA	NA	insulin receptor substrate 2 [Source:MGI Symbol;Acc:MGI:109334]	protein_coding	R_MMU_2428924(IGF1R_signaling_cascade);R_MMU_109704(PI3K_Cascade);R_MMU_74713(IRS_activation);R_MMU_198203(PI3K/AKT_activation);R_MMU_5683057(MAPK_family_signaling_cascades);R_MMU_6811558(PI5P,_PP2A_and_IER3_Regulate_PI3K/AKT_Signaling);R_MMU_449147(Signaling_by_Interleukins);R_MMU_5673001(RAF/MAP_kinase_cascade);R_MMU_166520(Signaling_by_NTRKs);R_MMU_74752(Signaling_by_Insulin_receptor);R_MMU_90…	0.53398	-0.905143	1.76126e-05	0.00135369
ENSMUSG00000030351	Tspan11	68498	ENSMUST00000032501;ENSMUST00000149801	GO:0003674(molecular_function);GO:0005887(integral component of plasma membrane);GO:0016020(membrane);GO:0016021(integral component of membrane);GO:0016477(cell migration);GO:0016477(cell migration)	NA	K17352	NA	NA	tetraspanin 11 [Source:MGI Symbol;Acc:MGI:1915748]	protein_coding;retained_intron	NA	0.586292	-0.77031	1.7651e-05	0.00135369
ENSMUSG00000009376	Met	17295,79811,8731	ENSMUST00000115443;ENSMUST00000152802;ENSMUST00000145473;ENSMUST00000140070;ENSMUST00000148903;ENSMUST00000080469;ENSMUST00000115442	GO:0000166(nucleotide binding);GO:0001886(endothelial cell morphogenesis);GO:0004672(protein kinase activity);GO:0004713(protein tyrosine kinase activity);GO:0004714(transmembrane receptor protein tyrosine kinase activity);GO:0005515(protein binding);GO:0005524(ATP binding);GO:0006468(protein phosphorylation);GO:0007169(transmembrane receptor protein tyrosine kinase signaling pathway);GO:0009925(…	01521(EGFR tyrosine kinase inhibitor resistance);04010(MAPK signaling pathway);04014(Ras signaling pathway);04015(Rap1 signaling pathway);04151(PI3K-Akt signaling pathway);04360(Axon guidance);04510(Focal adhesion);04520(Adherens junction);05100(Bacterial invasion of epithelial cells);05144(Malaria);05200(Pathways in cancer);05202(Transcriptional misregulation in cancer);05205(Proteoglycans in ca…	K05099	EC:2.7.10.1	NA	met proto-oncogene [Source:MGI Symbol;Acc:MGI:96969]	protein_coding;retained_intron	R_MMU_8875791(MET_activates_STAT3);R_MMU_5683057(MAPK_family_signaling_cascades);R_MMU_6811558(PI5P,_PP2A_and_IER3_Regulate_PI3K/AKT_Signaling);R_MMU_400685(Sema4D_in_semaphorin_signaling);R_MMU_8875878(MET_promotes_cell_motility);R_MMU_5673001(RAF/MAP_kinase_cascade);R_MMU_8865999(MET_activates_PTPN11);R_MMU_6807004(Negative_regulation_of_MET_activity);R_MMU_8851805(MET_activates_RAS_signaling);…	0.619088	-0.691784	1.78341e-05	0.00136452
ENSMUSG00000090231	Cfb	14962	ENSMUST00000128767;ENSMUST00000141295;ENSMUST00000025229;ENSMUST00000153400;ENSMUST00000133127;ENSMUST00000176203;ENSMUST00000154526	GO:0002376(immune system process);GO:0004252(serine-type endopeptidase activity);GO:0005576(extracellular region);GO:0005615(extracellular space);GO:0006508(proteolysis);GO:0006956(complement activation);GO:0006957(complement activation, alternative pathway);GO:0008233(peptidase activity);GO:0008236(serine-type peptidase activity);GO:0008283(cell population proliferation);GO:0016787(hydrolase act…	04610(Complement and coagulation cascades);05150(Staphylococcus aureus infection);05150(Staphylococcus aureus infection)	K01335	EC:3.4.21.47	NA	complement factor B [Source:MGI Symbol;Acc:MGI:105975]	protein_coding;nonsense_mediated_decay	R_MMU_977606(Regulation_of_Complement_cascade);R_MMU_174577(Activation_of_C3_and_C5);R_MMU_166663(Initial_triggering_of_complement);R_MMU_166658(Complement_cascade);R_MMU_168256(Immune_System);R_MMU_168249(Innate_Immune_System);R_MMU_173736(Alternative_complement_activation)	3.62568	1.85825	1.84793e-05	0.00141057
ENSMUSG00000022791	Tnk2	51789	ENSMUST00000115120;ENSMUST00000168506;ENSMUST00000124585;ENSMUST00000232650;ENSMUST00000115124;ENSMUST00000131238;ENSMUST00000115123;ENSMUST00000115121;ENSMUST00000239117;ENSMUST00000238856;ENSMUST00000238806;ENSMUST00000115126;ENSMUST00000115125;ENSMUST00000238891;ENSMUST00000137044;ENSMUST00000238799;ENSMUST00000156614;ENSMUST00000164358;ENSMUST00000150383;ENSMUST00000115122;ENSMUST00000145627	GO:0000166(nucleotide binding);GO:0004672(protein kinase activity);GO:0004712(protein serine/threonine/tyrosine kinase activity);GO:0004713(protein tyrosine kinase activity);GO:0004715(non-membrane spanning protein tyrosine kinase activity);GO:0005515(protein binding);GO:0005524(ATP binding);GO:0005634(nucleus);GO:0005737(cytoplasm);GO:0005886(plasma membrane);GO:0006468(protein phosphorylation);…	NA	K08886	2.7.11.1;EC:2.7.10.2	NA	tyrosine kinase, non-receptor, 2 [Source:MGI Symbol;Acc:MGI:1858308]	protein_coding;retained_intron;processed_transcript;nonsense_mediated_decay	NA	0.679498	-0.55746	1.85295e-05	0.0014111
ENSMUSG00000020891	Alox8	11688	ENSMUST00000021262;ENSMUST00000156157	GO:0005506(iron ion binding);GO:0005509(calcium ion binding);GO:0005515(protein binding);GO:0005737(cytoplasm);GO:0005829(cytosol);GO:0005856(cytoskeleton);GO:0005886(plasma membrane);GO:0005912(adherens junction);GO:0005925(focal adhesion);GO:0006629(lipid metabolic process);GO:0006644(phospholipid metabolic process);GO:0008285(negative regulation of cell population proliferation);GO:0008289(lip…	00590(Arachidonic acid metabolism);04726(Serotonergic synapse);04726(Serotonergic synapse)	K08022	1.13.11.-;EC:1.13.11.33	NA	arachidonate 8-lipoxygenase [Source:MGI Symbol;Acc:MGI:1098228]	protein_coding;retained_intron	R_MMU_556833(Metabolism_of_lipids);R_MMU_1430728(Metabolism);R_MMU_8978868(Fatty_acid_metabolism);R_MMU_2142770(Synthesis_of_15_eicosatetraenoic_acid_derivatives);R_MMU_2142753(Arachidonic_acid_metabolism)	4.98382	2.31725	1.90096e-05	0.00144429
ENSMUSG00000031605	Klhl2	77113	ENSMUST00000209919;ENSMUST00000034017;ENSMUST00000210166;ENSMUST00000209458;ENSMUST00000209544	GO:0001725(stress fiber);GO:0001726(ruffle);GO:0003779(actin binding);GO:0005515(protein binding);GO:0005737(cytoplasm);GO:0005829(cytosol);GO:0005856(cytoskeleton);GO:0015629(actin cytoskeleton);GO:0016567(protein ubiquitination);GO:0030027(lamellipodium);GO:0031463(Cul3-RING ubiquitin ligase complex);GO:0042802(identical protein binding);GO:0042803(protein homodimerization activity);GO:0042995(…	NA	K10443	NA	NA	kelch-like 2, Mayven [Source:MGI Symbol;Acc:MGI:1924363]	retained_intron;protein_coding;processed_transcript	R_MMU_8951664(Neddylation);R_MMU_597592(Post_translational_protein_modification);R_MMU_392499(Metabolism_of_proteins);R_MMU_168256(Immune_System);R_MMU_983168(Antigen_processing:_Ubiquitination_&_Proteasome_degradation);R_MMU_1280218(Adaptive_Immune_System);R_MMU_983169(Class_I_MHC_mediated_antigen_processing_&_presentation)	0.725857	-0.462242	1.91586e-05	0.00145222
ENSMUSG00000068086	Cyp2d9	13105	ENSMUST00000089129;ENSMUST00000229181;ENSMUST00000229473;ENSMUST00000229313	GO:0004497(monooxygenase activity);GO:0005506(iron ion binding);GO:0005737(cytoplasm);GO:0005783(endoplasmic reticulum);GO:0005789(endoplasmic reticulum membrane);GO:0006082(organic acid metabolic process);GO:0006805(xenobiotic metabolic process);GO:0008395(steroid hydroxylase activity);GO:0016020(membrane);GO:0016021(integral component of membrane);GO:0016491(oxidoreductase activity);GO:0016705(…	00140(Steroid hormone biosynthesis);04726(Serotonergic synapse);04726(Serotonergic synapse)	K07414	EC:1.14.14.1	NA	cytochrome P450, family 2, subfamily d, polypeptide 9 [Source:MGI Symbol;Acc:MGI:88606]	protein_coding;retained_intron;nonsense_mediated_decay	NA	41.9671	5.39119	1.93315e-05	0.00145929
ENSMUSG00000022136	Dnajc3	100037258	ENSMUST00000022734	GO:0004860(protein kinase inhibitor activity);GO:0005515(protein binding);GO:0005737(cytoplasm);GO:0005783(endoplasmic reticulum);GO:0005788(endoplasmic reticulum lumen);GO:0005790(smooth endoplasmic reticulum);GO:0005829(cytosol);GO:0006417(regulation of translation);GO:0006469(negative regulation of protein kinase activity);GO:0006986(response to unfolded protein);GO:0019901(protein kinase bind…	04141(Protein processing in endoplasmic reticulum);05164(Influenza A)	K09523	NA	NA	DnaJ heat shock protein family (Hsp40) member C3 [Source:MGI Symbol;Acc:MGI:107373]	protein_coding	R_MMU_8957275(Post_translational_protein_phosphorylation);R_MMU_597592(Post_translational_protein_modification);R_MMU_392499(Metabolism_of_proteins);R_MMU_168256(Immune_System);R_MMU_6798695(Neutrophil_degranulation);R_MMU_168249(Innate_Immune_System);R_MMU_381426(Regulation_of_Insulin_like_Growth_Factor_(IGF)_transport_and_uptake_by_Insulin_like_Growth_Factor_Binding_Proteins_(IGFBPs))	1.484	0.569493	1.93413e-05	0.00145929
ENSMUSG00000053398	Phgdh	236539	ENSMUST00000065793;ENSMUST00000152106;ENSMUST00000153694	GO:0004617(phosphoglycerate dehydrogenase activity);GO:0006520(cellular amino acid metabolic process);GO:0006541(glutamine metabolic process);GO:0006544(glycine metabolic process);GO:0006563(L-serine metabolic process);GO:0006564(L-serine biosynthetic process);GO:0006566(threonine metabolic process);GO:0008652(cellular amino acid biosynthetic process);GO:0009448(gamma-aminobutyric acid metabolic …	00260(Glycine, serine and threonine metabolism);00260(Glycine, serine and threonine metabolism)	K00058	1.1.1.399;EC:1.1.1.95	NA	3-phosphoglycerate dehydrogenase [Source:MGI Symbol;Acc:MGI:1355330]	protein_coding;retained_intron	R_MMU_1430728(Metabolism);R_MMU_71291(Metabolism_of_amino_acids_and_derivatives);R_MMU_977347(Serine_biosynthesis)	0.355634	-1.49154	1.94156e-05	0.0014615
ENSMUSG00000079011	Gm11033	100169873	ENSMUST00000156185;ENSMUST00000127757;ENSMUST00000137218	NA	NA	NA	NA	NA	predicted gene 11033 [Source:MGI Symbol;Acc:MGI:3779256]	lincRNA	NA	14.4931	3.85729	1.98587e-05	0.00149141
ENSMUSG00000037022	Mmaa	109136	ENSMUST00000210231;ENSMUST00000048718	GO:0000166(nucleotide binding);GO:0003924(GTPase activity);GO:0005525(GTP binding);GO:0005575(cellular_component);GO:0005739(mitochondrion);GO:0008150(biological_process);GO:0016787(hydrolase activity);GO:0042802(identical protein binding);GO:0042803(protein homodimerization activity);GO:0042803(protein homodimerization activity)	NA	K07588	EC:2.7.-.-	NA	methylmalonic aciduria (cobalamin deficiency) type A [Source:MGI Symbol;Acc:MGI:1923805]	nonsense_mediated_decay;protein_coding	R_MMU_196854(Metabolism_of_vitamins_and_cofactors);R_MMU_556833(Metabolism_of_lipids);R_MMU_1430728(Metabolism);R_MMU_8978868(Fatty_acid_metabolism);R_MMU_196849(Metabolism_of_water_soluble_vitamins_and_cofactors);R_MMU_196741(Cobalamin_(Cbl,_vitamin_B12)_transport_and_metabolism);R_MMU_77289(Mitochondrial_Fatty_Acid_Beta_Oxidation);R_MMU_71032(Propionyl_CoA_catabolism)	1.89711	0.923804	2.01026e-05	0.00150626
ENSMUSG00000027800	Tm4sf1	17112	ENSMUST00000196704;ENSMUST00000196979;ENSMUST00000171384;ENSMUST00000198030;ENSMUST00000196506;ENSMUST00000029376	GO:0001825(blastocyst formation);GO:0005887(integral component of plasma membrane);GO:0016020(membrane);GO:0016021(integral component of membrane);GO:0016021(integral component of membrane)	NA	NA	NA	NA	transmembrane 4 superfamily member 1 [Source:MGI Symbol;Acc:MGI:104678]	retained_intron;protein_coding;processed_transcript	NA	0.50753	-0.978434	2.03539e-05	0.00151967
ENSMUSG00000051716	Apon	28194	ENSMUST00000218722;ENSMUST00000060782	GO:0003674(molecular_function);GO:0005615(extracellular space);GO:0005737(cytoplasm);GO:0008203(cholesterol metabolic process);GO:0008203(cholesterol metabolic process)	NA	NA	NA	NA	apolipoprotein N [Source:MGI Symbol;Acc:MGI:88931]	protein_coding	NA	46.6695	5.54441	2.03748e-05	0.00151967
ENSMUSG00000034640	Tiparp	99929	ENSMUST00000047906;ENSMUST00000154094;ENSMUST00000130705	GO:0000987(cis-regulatory region sequence-specific DNA binding);GO:0001570(vasculogenesis);GO:0001822(kidney development);GO:0003950(NAD+ ADP-ribosyltransferase activity);GO:0005634(nucleus);GO:0006471(protein ADP-ribosylation);GO:0006807(nitrogen compound metabolic process);GO:0008209(androgen metabolic process);GO:0008210(estrogen metabolic process);GO:0008585(female gonad development);GO:00097…	NA	K15259	EC:2.4.2.30	NA	TCDD-inducible poly(ADP-ribose) polymerase [Source:MGI Symbol;Acc:MGI:2159210]	protein_coding;processed_transcript	NA	0.570341	-0.810103	2.04286e-05	0.00152021
ENSMUSG00000044906	4930503L19Rik	269033	ENSMUST00000213066;ENSMUST00000067556;ENSMUST00000237800;ENSMUST00000212539;ENSMUST00000212074;ENSMUST00000212683;ENSMUST00000212982;ENSMUST00000212155	GO:0005576(extracellular region);GO:0008285(negative regulation of cell population proliferation);GO:0008285(negative regulation of cell population proliferation)	NA	NA	NA	NA	RIKEN cDNA 4930503L19 gene [Source:MGI Symbol;Acc:MGI:1922045]	retained_intron;protein_coding;nonsense_mediated_decay	NA	0.734543	-0.44508	2.09379e-05	0.00155456
ENSMUSG00000068394	Cep152	99100	ENSMUST00000089776	GO:0000242(pericentriolar material);GO:0005515(protein binding);GO:0005654(nucleoplasm);GO:0005737(cytoplasm);GO:0005813(centrosome);GO:0005814(centriole);GO:0005815(microtubule organizing center);GO:0005856(cytoskeleton);GO:0007099(centriole replication);GO:0019901(protein kinase binding);GO:0030030(cell projection organization);GO:0051298(centrosome duplication);GO:0098535(de novo centriole ass…	NA	K16728	NA	NA	centrosomal protein 152 [Source:MGI Symbol;Acc:MGI:2139083]	protein_coding	R_MMU_380287(Centrosome_maturation);R_MMU_380259(Loss_of_Nlp_from_mitotic_centrosomes);R_MMU_2565942(Regulation_of_PLK1_Activity_at_G2/M_Transition);R_MMU_1640170(Cell_Cycle);R_MMU_5617833(Cilium_Assembly);R_MMU_380270(Recruitment_of_mitotic_centrosome_proteins_and_complexes);R_MMU_5620912(Anchoring_of_the_basal_body_to_the_plasma_membrane);R_MMU_380284(Loss_of_proteins_required_for_interphase_mi…	0.673477	-0.5703	2.12971e-05	0.00157716
ENSMUSG00000041840	Haus1	225745	ENSMUST00000236575;ENSMUST00000048192;ENSMUST00000236234	GO:0000922(spindle pole);GO:0003674(molecular_function);GO:0005737(cytoplasm);GO:0005813(centrosome);GO:0005815(microtubule organizing center);GO:0005829(cytosol);GO:0005856(cytoskeleton);GO:0005874(microtubule);GO:0007049(cell cycle);GO:0007098(centrosome cycle);GO:0051225(spindle assembly);GO:0051301(cell division);GO:0070652(HAUS complex);GO:0070652(HAUS complex)	NA	K16584	NA	NA	HAUS augmin-like complex, subunit 1 [Source:MGI Symbol;Acc:MGI:2385076]	retained_intron;protein_coding	R_MMU_380287(Centrosome_maturation);R_MMU_380259(Loss_of_Nlp_from_mitotic_centrosomes);R_MMU_2565942(Regulation_of_PLK1_Activity_at_G2/M_Transition);R_MMU_1640170(Cell_Cycle);R_MMU_5617833(Cilium_Assembly);R_MMU_380270(Recruitment_of_mitotic_centrosome_proteins_and_complexes);R_MMU_5620912(Anchoring_of_the_basal_body_to_the_plasma_membrane);R_MMU_380284(Loss_of_proteins_required_for_interphase_mi…	0.701059	-0.512392	2.13392e-05	0.00157716
ENSMUSG00000024151	Msh2	17685	ENSMUST00000024967;ENSMUST00000174240;ENSMUST00000173097;ENSMUST00000172596;ENSMUST00000172855	GO:0000166(nucleotide binding);GO:0000287(magnesium ion binding);GO:0000400(four-way junction DNA binding);GO:0000406(double-strand/single-strand DNA junction binding);GO:0001701(in utero embryonic development);GO:0002204(somatic recombination of immunoglobulin genes involved in immune response);GO:0003677(DNA binding);GO:0003682(chromatin binding);GO:0003684(damaged DNA binding);GO:0003690(doubl…	01524(Platinum drug resistance);03430(Mismatch repair);05200(Pathways in cancer);05210(Colorectal cancer);05210(Colorectal cancer)	K08735	NA	NA	mutS homolog 2 [Source:MGI Symbol;Acc:MGI:101816]	protein_coding;retained_intron	R_MMU_5358606(Mismatch_repair_(MMR)_directed_by_MSH2:MSH3_(MutSbeta));R_MMU_5358565(Mismatch_repair_(MMR)_directed_by_MSH2:MSH6_(MutSalpha));R_MMU_5358508(Mismatch_Repair);R_MMU_73894(DNA_Repair)	0.662934	-0.593062	2.17683e-05	0.00160524
ENSMUSG00000022489	Pde1b	18574	ENSMUST00000227955;ENSMUST00000226468;ENSMUST00000226493;ENSMUST00000227925;ENSMUST00000023132	GO:0001505(regulation of neurotransmitter levels);GO:0001975(response to amphetamine);GO:0004112(cyclic-nucleotide phosphodiesterase activity);GO:0004114(3',5'-cyclic-nucleotide phosphodiesterase activity);GO:0004115(3',5'-cyclic-AMP phosphodiesterase activity);GO:0004117(calmodulin-dependent cyclic-nucleotide phosphodiesterase activity);GO:0005516(calmodulin binding);GO:0005737(cytoplasm);GO:000…	00230(Purine metabolism);04020(Calcium signaling pathway);04740(Olfactory transduction);04742(Taste transduction);04924(Renin secretion);05032(Morphine addiction);05032(Morphine addiction)	K13755	EC:3.1.4.17	NA	phosphodiesterase 1B, Ca2+-calmodulin dependent [Source:MGI Symbol;Acc:MGI:97523]	protein_coding;nonsense_mediated_decay;retained_intron	R_MMU_112040(G_protein_mediated_events);R_MMU_418346(Platelet_homeostasis);R_MMU_111997(CaM_pathway);R_MMU_109582(Hemostasis);R_MMU_418457(cGMP_effects);R_MMU_418555(G_alpha_(s)_signalling_events);R_MMU_112043(PLC_beta_mediated_events);R_MMU_392154(Nitric_oxide_stimulates_guanylate_cyclase);R_MMU_1489509(DAG_and_IP3_signaling);R_MMU_372790(Signaling_by_GPCR);R_MMU_388396(GPCR_downstream_signallin…	0.48046	-1.05751	2.19002e-05	0.00160838
ENSMUSG00000117975	Itprip	414801	ENSMUST00000095998;ENSMUST00000237029	GO:0004860(protein kinase inhibitor activity);GO:0005515(protein binding);GO:0005634(nucleus);GO:0005640(nuclear outer membrane);GO:0005886(plasma membrane);GO:0006469(negative regulation of protein kinase activity);GO:0016020(membrane);GO:0016021(integral component of membrane);GO:1902042(negative regulation of extrinsic apoptotic signaling pathway via death domain receptors);GO:1902042(negative…	NA	NA	NA	NA	inositol 1,4,5-triphosphate receptor interacting protein [Source:MGI Symbol;Acc:MGI:3042776]	protein_coding	NA	0.635806	-0.653341	2.19368e-05	0.00160838
ENSMUSG00000033831	Fgb	110135	ENSMUST00000048246	GO:0002250(adaptive immune response);GO:0002376(immune system process);GO:0005102(signaling receptor binding);GO:0005198(structural molecule activity);GO:0005201(extracellular matrix structural constituent);GO:0005576(extracellular region);GO:0005577(fibrinogen complex);GO:0005615(extracellular space);GO:0005737(cytoplasm);GO:0005783(endoplasmic reticulum);GO:0005938(cell cortex);GO:0007155(cell …	04610(Complement and coagulation cascades);04611(Platelet activation)	K03904	NA	NA	fibrinogen beta chain [Source:MGI Symbol;Acc:MGI:99501]	protein_coding	R_MMU_76009(Platelet_Aggregation_(Plug_Formation));R_MMU_354192(Integrin_signaling);R_MMU_5683057(MAPK_family_signaling_cascades);R_MMU_5673001(RAF/MAP_kinase_cascade);R_MMU_109582(Hemostasis);R_MMU_168898(Toll_like_Receptor_Cascades);R_MMU_354194(GRB2:SOS_provides_linkage_to_MAPK_signaling_for_Integrins);R_MMU_1474244(Extracellular_matrix_organization);R_MMU_76002(Platelet_activation,_signaling_…	1012	9.98299	2.19589e-05	0.00160838
ENSMUSG00000027217	Tspan18	241556	ENSMUST00000111265;ENSMUST00000181716;ENSMUST00000154951;ENSMUST00000152141	GO:0003674(molecular_function);GO:0005887(integral component of plasma membrane);GO:0016020(membrane);GO:0016021(integral component of membrane);GO:0016021(integral component of membrane)	NA	K17353	NA	NA	tetraspanin 18 [Source:MGI Symbol;Acc:MGI:1917186]	protein_coding;processed_transcript	NA	0.364718	-1.45515	2.24615e-05	0.00164125
ENSMUSG00000037225	Fgf2	14173	ENSMUST00000200585;ENSMUST00000138563;ENSMUST00000091203;ENSMUST00000150021;ENSMUST00000038885;ENSMUST00000199938	GO:0000186(activation of MAPKK activity);GO:0001525(angiogenesis);GO:0001658(branching involved in ureteric bud morphogenesis);GO:0001759(organ induction);GO:0001934(positive regulation of protein phosphorylation);GO:0001938(positive regulation of endothelial cell proliferation);GO:0002042(cell migration involved in sprouting angiogenesis);GO:0005104(fibroblast growth factor receptor binding);GO:…	01521(EGFR tyrosine kinase inhibitor resistance);04010(MAPK signaling pathway);04014(Ras signaling pathway);04015(Rap1 signaling pathway);04151(PI3K-Akt signaling pathway);04550(Signaling pathways regulating pluripotency of stem cells);04810(Regulation of actin cytoskeleton);05167(Kaposi sarcoma-associated herpesvirus infection);05200(Pathways in cancer);05205(Proteoglycans in cancer);05218(Melan…	K18497	NA	NA	fibroblast growth factor 2 [Source:MGI Symbol;Acc:MGI:95516]	protein_coding;processed_transcript;retained_intron	R_MMU_5654727(Negative_regulation_of_FGFR2_signaling);R_MMU_5654743(Signaling_by_FGFR4);R_MMU_5654704(SHC_mediated_cascade:FGFR3);R_MMU_190242(FGFR1_ligand_binding_and_activation);R_MMU_3000171(Non_integrin_membrane_ECM_interactions);R_MMU_2428924(IGF1R_signaling_cascade);R_MMU_109704(PI3K_Cascade);R_MMU_5654726(Negative_regulation_of_FGFR1_signaling);R_MMU_190372(FGFR3c_ligand_binding_and_activa…	0.573943	-0.801021	2.25084e-05	0.00164125
ENSMUSG00000050410	Tcf19	106795	ENSMUST00000161012;ENSMUST00000160885;ENSMUST00000159009;ENSMUST00000162683	GO:0005515(protein binding);GO:0010468(regulation of gene expression);GO:0010468(regulation of gene expression)	NA	NA	NA	Others	transcription factor 19 [Source:MGI Symbol;Acc:MGI:103180]	protein_coding	NA	0.679923	-0.556557	2.26197e-05	0.00164568
ENSMUSG00000040188	Scamp2	24044	ENSMUST00000045791;ENSMUST00000216986;ENSMUST00000217200;ENSMUST00000216667;ENSMUST00000213662;ENSMUST00000215942	GO:0000139(Golgi membrane);GO:0005768(endosome);GO:0005794(Golgi apparatus);GO:0015031(protein transport);GO:0016020(membrane);GO:0016021(integral component of membrane);GO:0030133(transport vesicle);GO:0032588(trans-Golgi network membrane);GO:0043231(intracellular membrane-bounded organelle);GO:0055038(recycling endosome membrane);GO:0055038(recycling endosome membrane)	NA	NA	NA	NA	secretory carrier membrane protein 2 [Source:MGI Symbol;Acc:MGI:1346518]	protein_coding;processed_transcript;retained_intron	NA	1.37973	0.464389	2.28627e-05	0.00165613
ENSMUSG00000061816	Myl1	17901	ENSMUST00000027151;ENSMUST00000186346;ENSMUST00000150542;ENSMUST00000151328;ENSMUST00000119429;ENSMUST00000120415;ENSMUST00000160100;ENSMUST00000186202	GO:0005509(calcium ion binding);GO:0006936(muscle contraction);GO:0008307(structural constituent of muscle);GO:0016459(myosin complex);GO:0030016(myofibril);GO:0043292(contractile fiber);GO:0060048(cardiac muscle contraction);GO:0060048(cardiac muscle contraction)	NA	K05738	NA	NA	myosin, light polypeptide 1 [Source:MGI Symbol;Acc:MGI:97269]	protein_coding;retained_intron;processed_transcript	R_MMU_390522(Striated_Muscle_Contraction);R_MMU_397014(Muscle_contraction)	6.11912	2.61333	2.2865e-05	0.00165613
ENSMUSG00000031756	Cenpn	72155	ENSMUST00000034205;ENSMUST00000212184;ENSMUST00000212775;ENSMUST00000212263;ENSMUST00000212578	GO:0000775(chromosome, centromeric region);GO:0000776(kinetochore);GO:0000777(condensed chromosome kinetochore);GO:0003674(molecular_function);GO:0005634(nucleus);GO:0005654(nucleoplasm);GO:0005694(chromosome);GO:0007059(chromosome segregation);GO:0051382(kinetochore assembly);GO:0051382(kinetochore assembly)	NA	K11506	NA	NA	centromere protein N [Source:MGI Symbol;Acc:MGI:1919405]	protein_coding;retained_intron	R_MMU_774815(Nucleosome_assembly);R_MMU_69620(Cell_Cycle_Checkpoints);R_MMU_9648025(EML4_and_NUDC_in_mitotic_spindle_formation);R_MMU_2467813(Separation_of_Sister_Chromatids);R_MMU_73886(Chromosome_Maintenance);R_MMU_1640170(Cell_Cycle);R_MMU_141444(Amplification__of_signal_from_unattached__kinetochores_via_a_MAD2__inhibitory_signal);R_MMU_5663220(RHO_GTPases_Activate_Formins);R_MMU_69278(Cell_Cy…	0.603394	-0.728828	2.31179e-05	0.00166826
ENSMUSG00000033576	Apol6	71939	ENSMUST00000129468;ENSMUST00000142405;ENSMUST00000127957;ENSMUST00000139304;ENSMUST00000149569;ENSMUST00000148197;ENSMUST00000152949	GO:0005575(cellular_component);GO:0005576(extracellular region);GO:0006869(lipid transport);GO:0008150(biological_process);GO:0008289(lipid binding);GO:0016020(membrane);GO:0016021(integral component of membrane);GO:0042157(lipoprotein metabolic process);GO:0042157(lipoprotein metabolic process)	NA	K14480	NA	NA	apolipoprotein L 6 [Source:MGI Symbol;Acc:MGI:1919189]	protein_coding;nonsense_mediated_decay;processed_transcript	NA	3.54182	1.82449	2.3184e-05	0.00166826
ENSMUSG00000027883	Gpsm2	76123	ENSMUST00000029482;ENSMUST00000154263;ENSMUST00000145558;ENSMUST00000124043	GO:0000132(establishment of mitotic spindle orientation);GO:0000166(nucleotide binding);GO:0000922(spindle pole);GO:0001965(G-protein alpha-subunit binding);GO:0005092(GDP-dissociation inhibitor activity);GO:0005515(protein binding);GO:0005737(cytoplasm);GO:0005813(centrosome);GO:0005829(cytosol);GO:0005856(cytoskeleton);GO:0005886(plasma membrane);GO:0005938(cell cortex);GO:0007049(cell cycle);G…	NA	K15837	NA	NA	G-protein signalling modulator 2 (AGS3-like, C. elegans) [Source:MGI Symbol;Acc:MGI:1923373]	protein_coding;retained_intron;processed_transcript	R_MMU_372790(Signaling_by_GPCR);R_MMU_388396(GPCR_downstream_signalling);R_MMU_162582(Signal_Transduction);R_MMU_418594(G_alpha_(i)_signalling_events)	0.67114	-0.575315	2.3186e-05	0.00166826
ENSMUSG00000048142	Nat8l	269642	ENSMUST00000056355	GO:0005737(cytoplasm);GO:0005739(mitochondrion);GO:0008080(N-acetyltransferase activity);GO:0016020(membrane);GO:0016021(integral component of membrane);GO:0017188(aspartate N-acetyltransferase activity);GO:0031966(mitochondrial membrane)	00250(Alanine, aspartate and glutamate metabolism)	K18309	EC:2.3.1.17	NA	N-acetyltransferase 8-like [Source:MGI Symbol;Acc:MGI:2447776]	protein_coding	R_MMU_1430728(Metabolism);R_MMU_8963693(Aspartate_and_asparagine_metabolism);R_MMU_71291(Metabolism_of_amino_acids_and_derivatives)	21.6736	4.43787	2.35261e-05	0.00168878
ENSMUSG00000041347	Bdkrb1	12061	ENSMUST00000183086;ENSMUST00000041229;ENSMUST00000182899	GO:0001933(negative regulation of protein phosphorylation);GO:0002687(positive regulation of leukocyte migration);GO:0004930(G protein-coupled receptor activity);GO:0004947(bradykinin receptor activity);GO:0005886(plasma membrane);GO:0006954(inflammatory response);GO:0007165(signal transduction);GO:0007186(G protein-coupled receptor signaling pathway);GO:0007205(protein kinase C-activating G prot…	04020(Calcium signaling pathway);04080(Neuroactive ligand-receptor interaction);04610(Complement and coagulation cascades);04750(Inflammatory mediator regulation of TRP channels);04810(Regulation of actin cytoskeleton);05200(Pathways in cancer);05200(Pathways in cancer)	K03915	NA	NA	bradykinin receptor, beta 1 [Source:MGI Symbol;Acc:MGI:88144]	protein_coding	R_MMU_373076(Class_A/1_(Rhodopsin_like_receptors));R_MMU_375276(Peptide_ligand_binding_receptors);R_MMU_500792(GPCR_ligand_binding);R_MMU_416476(G_alpha_(q)_signalling_events);R_MMU_372790(Signaling_by_GPCR);R_MMU_388396(GPCR_downstream_signalling);R_MMU_162582(Signal_Transduction);R_MMU_418594(G_alpha_(i)_signalling_events)	2.10156	1.07146	2.35747e-05	0.00168878
ENSMUSG00000049881	2810025M15Rik	69953	ENSMUST00000061537;ENSMUST00000194868;ENSMUST00000187761;ENSMUST00000189791	NA	NA	NA	NA	NA	RIKEN cDNA 2810025M15 gene [Source:MGI Symbol;Acc:MGI:1917203]	processed_transcript;TEC;transcribed_processed_pseudogene	NA	0.667594	-0.582957	2.42132e-05	0.00173071
ENSMUSG00000037991	Rmi2	223970	ENSMUST00000037913;ENSMUST00000181721	GO:0003674(molecular_function);GO:0003677(DNA binding);GO:0005634(nucleus);GO:0005829(cytosol);GO:0006260(DNA replication);GO:0006281(DNA repair);GO:0016607(nuclear speck);GO:0033045(regulation of sister chromatid segregation);GO:0043007(maintenance of rDNA);GO:2000042(negative regulation of double-strand break repair via homologous recombination);GO:2000042(negative regulation of double-strand b…	03460(Fanconi anemia pathway);03460(Fanconi anemia pathway)	K15365	NA	NA	RecQ mediated genome instability 2 [Source:MGI Symbol;Acc:MGI:2685383]	protein_coding;nonsense_mediated_decay	R_MMU_5685942(HDR_through_Homologous_Recombination_(HRR));R_MMU_69620(Cell_Cycle_Checkpoints);R_MMU_5693567(HDR_through_Homologous_Recombination_(HRR)_or_Single_Strand_Annealing_(SSA));R_MMU_73857(RNA_Polymerase_II_Transcription);R_MMU_5693568(Resolution_of_D_loop_Structures_through_Holliday_Junction_Intermediates);R_MMU_212436(Generic_Transcription_Pathway);R_MMU_5685938(HDR_through_Single_Stran…	0.418835	-1.25555	2.45239e-05	0.00174908
ENSMUSG00000027111	Itga6	16403	ENSMUST00000155249;ENSMUST00000126787;ENSMUST00000028522;ENSMUST00000152009;ENSMUST00000155596;ENSMUST00000139760;ENSMUST00000112101	GO:0005515(protein binding);GO:0005604(basement membrane);GO:0005886(plasma membrane);GO:0005912(adherens junction);GO:0007155(cell adhesion);GO:0007160(cell-matrix adhesion);GO:0007229(integrin-mediated signaling pathway);GO:0008305(integrin complex);GO:0009897(external side of plasma membrane);GO:0009925(basal plasma membrane);GO:0009986(cell surface);GO:0010668(ectodermal cell differentiation)…	04151(PI3K-Akt signaling pathway);04510(Focal adhesion);04512(ECM-receptor interaction);04514(Cell adhesion molecules (CAMs));04640(Hematopoietic cell lineage);04810(Regulation of actin cytoskeleton);05145(Toxoplasmosis);05165(Human papillomavirus infection);05200(Pathways in cancer);05222(Small cell lung cancer);05410(Hypertrophic cardiomyopathy (HCM));05412(Arrhythmogenic right ventricular card…	K06485	NA	NA	integrin alpha 6 [Source:MGI Symbol;Acc:MGI:96605]	protein_coding;processed_transcript	R_MMU_3000171(Non_integrin_membrane_ECM_interactions);R_MMU_109582(Hemostasis);R_MMU_3000157(Laminin_interactions);R_MMU_1474244(Extracellular_matrix_organization);R_MMU_446728(Cell_junction_organization);R_MMU_3000170(Syndecan_interactions);R_MMU_202733(Cell_surface_interactions_at_the_vascular_wall);R_MMU_1500931(Cell_Cell_communication);R_MMU_210991(Basigin_interactions);R_MMU_446107(Type_I_he…	0.301154	-1.73142	2.46468e-05	0.00175401
ENSMUSG00000040296	Ddx58	230073	ENSMUST00000037907;ENSMUST00000137903;ENSMUST00000149539;ENSMUST00000139110;ENSMUST00000139583;ENSMUST00000127026;ENSMUST00000140616;ENSMUST00000136435;ENSMUST00000135966	GO:0000166(nucleotide binding);GO:0002230(positive regulation of defense response to virus by host);GO:0002376(immune system process);GO:0002735(positive regulation of myeloid dendritic cell cytokine production);GO:0003677(DNA binding);GO:0003690(double-stranded DNA binding);GO:0003723(RNA binding);GO:0003724(RNA helicase activity);GO:0003725(double-stranded RNA binding);GO:0003727(single-strande…	04064(NF-kappa B signaling pathway);04622(RIG-I-like receptor signaling pathway);04623(Cytosolic DNA-sensing pathway);05160(Hepatitis C);05161(Hepatitis B);05162(Measles);05164(Influenza A);05168(Herpes simplex virus 1 infection);05169(Epstein-Barr virus infection);05169(Epstein-Barr virus infection)	K12646	EC:3.6.4.13	NA	DEAD (Asp-Glu-Ala-Asp) box polypeptide 58 [Source:MGI Symbol;Acc:MGI:2442858]	protein_coding;processed_transcript	R_MMU_5689880(Ub_specific_processing_proteases);R_MMU_168928(DDX58/IFIH1_mediated_induction_of_interferon_alpha/beta);R_MMU_1169408(ISG15_antiviral_mechanism);R_MMU_8983711(OAS_antiviral_response);R_MMU_597592(Post_translational_protein_modification);R_MMU_392499(Metabolism_of_proteins);R_MMU_168256(Immune_System);R_MMU_936440(Negative_regulators_of_DDX58/IFIH1_signaling);R_MMU_5688426(Deubiquiti…	1.99162	0.993944	2.50253e-05	0.00177707
ENSMUSG00000038366	Lasp1	16796	ENSMUST00000043843;ENSMUST00000127575;ENSMUST00000107568;ENSMUST00000146572;ENSMUST00000138919;ENSMUST00000129558;ENSMUST00000129828;ENSMUST00000152962;ENSMUST00000155762;ENSMUST00000148280;ENSMUST00000153520;ENSMUST00000127033;ENSMUST00000134428;ENSMUST00000107569;ENSMUST00000136723;ENSMUST00000143571	GO:0003779(actin binding);GO:0005515(protein binding);GO:0005737(cytoplasm);GO:0005856(cytoskeleton);GO:0005925(focal adhesion);GO:0005938(cell cortex);GO:0006811(ion transport);GO:0015075(ion transmembrane transporter activity);GO:0030864(cortical actin cytoskeleton);GO:0034220(ion transmembrane transport);GO:0046872(metal ion binding);GO:0051015(actin filament binding);GO:0051015(actin filament…	NA	NA	NA	NA	LIM and SH3 protein 1 [Source:MGI Symbol;Acc:MGI:109656]	protein_coding;retained_intron	NA	0.735253	-0.443686	2.67384e-05	0.00189459
ENSMUSG00000113302	Gm32219	102634692	ENSMUST00000221234	NA	NA	NA	NA	NA	predicted gene, 32219 [Source:MGI Symbol;Acc:MGI:5591378]	lincRNA	NA	2.76422	1.46687	2.68974e-05	0.00190172
ENSMUSG00000019773	Fbxo5	67141	ENSMUST00000019907;ENSMUST00000142200	GO:0001556(oocyte maturation);GO:0005515(protein binding);GO:0005634(nucleus);GO:0005654(nucleoplasm);GO:0005737(cytoplasm);GO:0005819(spindle);GO:0005856(cytoskeleton);GO:0006275(regulation of DNA replication);GO:0007049(cell cycle);GO:0007057(spindle assembly involved in female meiosis I);GO:0007088(regulation of mitotic nuclear division);GO:0007346(regulation of mitotic cell cycle);GO:0008284(…	04114(Oocyte meiosis);04114(Oocyte meiosis)	K10292	NA	NA	F-box protein 5 [Source:MGI Symbol;Acc:MGI:1914391]	protein_coding;processed_transcript	R_MMU_176417(Phosphorylation_of_Emi1);R_MMU_1640170(Cell_Cycle);R_MMU_69278(Cell_Cycle,_Mitotic);R_MMU_453276(Regulation_of_mitotic_cell_cycle);R_MMU_176408(Regulation_of_APC/C_activators_between_G1/S_and_early_anaphase);R_MMU_68881(Mitotic_Metaphase/Anaphase_Transition);R_MMU_68886(M_Phase);R_MMU_2555396(Mitotic_Metaphase_and_Anaphase);R_MMU_174143(APC/C_mediated_degradation_of_cell_cycle_protei…	0.609939	-0.713264	2.69605e-05	0.00190206
ENSMUSG00000016942	Tmprss6	71753	ENSMUST00000230226;ENSMUST00000017086;ENSMUST00000230473	GO:0000122(negative regulation of transcription by RNA polymerase II);GO:0004252(serine-type endopeptidase activity);GO:0005515(protein binding);GO:0005615(extracellular space);GO:0005886(plasma membrane);GO:0006508(proteolysis);GO:0006879(cellular iron ion homeostasis);GO:0008233(peptidase activity);GO:0008236(serine-type peptidase activity);GO:0016020(membrane);GO:0016021(integral component of …	NA	K09637	EC:3.4.21.-	NA	transmembrane serine protease 6 [Source:MGI Symbol;Acc:MGI:1919003]	protein_coding;retained_intron	R_MMU_1442490(Collagen_degradation);R_MMU_1474244(Extracellular_matrix_organization);R_MMU_1474228(Degradation_of_the_extracellular_matrix)	8.10496	3.01881	2.73704e-05	0.00192681
ENSMUSG00000034858	Fam214a	235493	ENSMUST00000170846;ENSMUST00000216809;ENSMUST00000215370;ENSMUST00000215355;ENSMUST00000216125;ENSMUST00000081746;ENSMUST00000214755	GO:0003674(molecular_function);GO:0005575(cellular_component);GO:0008150(biological_process);GO:0008150(biological_process)	NA	NA	NA	NA	family with sequence similarity 214, member A [Source:MGI Symbol;Acc:MGI:2387648]	protein_coding;processed_transcript;retained_intron;nonsense_mediated_decay	NA	2.3684	1.24392	2.74341e-05	0.00192713
ENSMUSG00000051373	Plpp7	227721	ENSMUST00000057423;ENSMUST00000146502	GO:0005634(nucleus);GO:0005635(nuclear envelope);GO:0005783(endoplasmic reticulum);GO:0005789(endoplasmic reticulum membrane);GO:0010832(negative regulation of myotube differentiation);GO:0016020(membrane);GO:0016021(integral component of membrane);GO:0016311(dephosphorylation);GO:0042392(sphingosine-1-phosphate phosphatase activity);GO:0042392(sphingosine-1-phosphate phosphatase activity)	NA	NA	NA	NA	phospholipid phosphatase 7 (inactive) [Source:MGI Symbol;Acc:MGI:2445183]	protein_coding	NA	3.62262	1.85703	2.93213e-05	0.00205526
ENSMUSG00000061607	Mdc1	240087	ENSMUST00000082337;ENSMUST00000225192;ENSMUST00000174124	GO:0005515(protein binding);GO:0005694(chromosome);GO:0007049(cell cycle);GO:0007049(cell cycle)	NA	K20780	NA	NA	mediator of DNA damage checkpoint 1 [Source:MGI Symbol;Acc:MGI:3525201]	protein_coding	R_MMU_69620(Cell_Cycle_Checkpoints);R_MMU_5693567(HDR_through_Homologous_Recombination_(HRR)_or_Single_Strand_Annealing_(SSA));R_MMU_1640170(Cell_Cycle);R_MMU_69481(G2/M_Checkpoints);R_MMU_5693538(Homology_Directed_Repair);R_MMU_3108214(SUMOylation_of_DNA_damage_response_and_repair_proteins);R_MMU_597592(Post_translational_protein_modification);R_MMU_69473(G2/M_DNA_damage_checkpoint);R_MMU_392499…	0.693575	-0.527875	2.99897e-05	0.0020976
[truncated: 35,203 more rows]

## Sheet: legend
Dataset EV4. RNA-seq dataset in FOXK2-KO cells vs. control cells
The information of genes in FOXK2-KO cells vs. control cell by RNA-seq
