# Supplementary material for: FOXK2 in skeletal muscle development: a new pathogenic gene for congenital myopathy with ptosis
Source: EMBO Mol Med. 2025 May 23;17(7):1599–630. doi: 10.1038/s44321-025-00247-x (PMC12254393; doi:10.1038/s44321-025-00247-x)
Supplement: Supplementary file 8 — Source data Fig. 1 [file 44321_2025_247_MOESM8_ESM.zip]

Archive with 26 entries (22 files):
- Figure 1/
- Figure 1/Figure 1_Panel C/
- Figure 1/Figure 1_Panel D/
- Figure 1/Figure 1_Panel B/
- Figure 1/.DS_Store
- __MACOSX/Figure 1/._.DS_Store
- Figure 1/Figure 1_Panel C/Figure 1_Panel C_IHC_MyHC_II-5.tif
- __MACOSX/Figure 1/Figure 1_Panel C/._Figure 1_Panel C_IHC_MyHC_II-5.tif
- Figure 1/Figure 1_Panel C/.DS_Store
- __MACOSX/Figure 1/Figure 1_Panel C/._.DS_Store
- Figure 1/Figure 1_Panel C/Figure 1_Panel C statistics.xlsx
- __MACOSX/Figure 1/Figure 1_Panel C/._Figure 1_Panel C statistics.xlsx
- Figure 1/Figure 1_Panel C/Figure 1_Panel C_IHC_MyHC_control.tif
- __MACOSX/Figure 1/Figure 1_Panel C/._Figure 1_Panel C_IHC_MyHC_control.tif
- Figure 1/Figure 1_Panel D/.DS_Store
- __MACOSX/Figure 1/Figure 1_Panel D/._.DS_Store
- Figure 1/Figure 1_Panel D/Figure 1_Panel D_IHC_FOXK2_control.tif
- __MACOSX/Figure 1/Figure 1_Panel D/._Figure 1_Panel D_IHC_FOXK2_control.tif
- Figure 1/Figure 1_Panel D/Figure 1_Panel D_IHC_FOXK2_II-5.tif
- __MACOSX/Figure 1/Figure 1_Panel D/._Figure 1_Panel D_IHC_FOXK2_II-5.tif
- Figure 1/Figure 1_Panel B/Figure 1_Panel B_HE_control.tif
- __MACOSX/Figure 1/Figure 1_Panel B/._Figure 1_Panel B_HE_control.tif
- Figure 1/Figure 1_Panel B/.DS_Store
- __MACOSX/Figure 1/Figure 1_Panel B/._.DS_Store
- Figure 1/Figure 1_Panel B/Figure 1_Panel B_HE_II-5.tif
- __MACOSX/Figure 1/Figure 1_Panel B/._Figure 1_Panel B_HE_II-5.tif
