# Supplementary material for: FOXK2 in skeletal muscle development: a new pathogenic gene for congenital myopathy with ptosis
Source: EMBO Mol Med. 2025 May 23;17(7):1599–630. doi: 10.1038/s44321-025-00247-x (PMC12254393; doi:10.1038/s44321-025-00247-x)
Supplement: Supplementary file 8 — Source data Fig. 1 [file 44321_2025_247_MOESM8_ESM.zip › Figure 1/Figure 1_Panel C/Figure 1_Panel C statistics.xlsx]

## Sheet: Sheet1
Figure 1C. Immunohistochemistry staining of MyHC in the eyelid muscle samples of a control individual and the proband (Ⅱ-5) in the pedigree described in (A) (n=3 areas).
	control	II-5
repeat 1	181	175.047
repeat 2	181.422	176
repeat 3	185.859	179.464
Note: Quantitative analysis was performed using ImageJ software, with results expressed by InDen/Area.
