# Supplementary material for: FOXK2 in skeletal muscle development: a new pathogenic gene for congenital myopathy with ptosis
Source: EMBO Mol Med. 2025 May 23;17(7):1599–630. doi: 10.1038/s44321-025-00247-x (PMC12254393; doi:10.1038/s44321-025-00247-x)
Supplement: Supplementary file 9 — Source data Fig. 2 [file 44321_2025_247_MOESM9_ESM.zip]

Archive with 97 entries (86 files):
- Figure 2/
- Figure 2/.DS_Store
- __MACOSX/Figure 2/._.DS_Store
- Figure 2/Figure 2_Panel B/
- Figure 2/Figure 2_Panel E/
- Figure 2/Figure 2_Panel K/
- Figure 2/Figure 2_Panel J/
- Figure 2/Figure 2_Panel D/
- Figure 2/Figure 2_Panel C/
- Figure 2/Figure 2_Panel F/
- Figure 2/Figure 2_Panel H/
- Figure 2/Figure 2_Panel I/
- Figure 2/Figure 2_Panel G/
- Figure 2/Figure 2_Panel B/.DS_Store
- __MACOSX/Figure 2/Figure 2_Panel B/._.DS_Store
- Figure 2/Figure 2_Panel B/Figure 2_Panel B statistics.xlsx
- __MACOSX/Figure 2/Figure 2_Panel B/._Figure 2_Panel B statistics.xlsx
- Figure 2/Figure 2_Panel E/Figure 2_Panel E_control-MO_Tg(-1.9mylpfa-EGFP).tif
- __MACOSX/Figure 2/Figure 2_Panel E/._Figure 2_Panel E_control-MO_Tg(-1.9mylpfa-EGFP).tif
- Figure 2/Figure 2_Panel E/Figure 2_Panel E_ATG-MO_merge.tif
- __MACOSX/Figure 2/Figure 2_Panel E/._Figure 2_Panel E_ATG-MO_merge.tif
- Figure 2/Figure 2_Panel E/.DS_Store
- __MACOSX/Figure 2/Figure 2_Panel E/._.DS_Store
- Figure 2/Figure 2_Panel E/Figure 2_Panel E_I2E3-MO_merge.tif
- __MACOSX/Figure 2/Figure 2_Panel E/._Figure 2_Panel E_I2E3-MO_merge.tif
- Figure 2/Figure 2_Panel E/Figure 2_Panel E_control-MO_merge.tif
- __MACOSX/Figure 2/Figure 2_Panel E/._Figure 2_Panel E_control-MO_merge.tif
- Figure 2/Figure 2_Panel E/Figure 2_Panel E_ATG-MO_Tg(-1.9mylpfa-EGFP).tif
- __MACOSX/Figure 2/Figure 2_Panel E/._Figure 2_Panel E_ATG-MO_Tg(-1.9mylpfa-EGFP).tif
- Figure 2/Figure 2_Panel E/Figure 2_Panel E_ATG-MO_bright field.tif
- __MACOSX/Figure 2/Figure 2_Panel E/._Figure 2_Panel E_ATG-MO_bright field.tif
- Figure 2/Figure 2_Panel E/Figure 2_Panel E_I2E3-MO_Tg(-1.9mylpfa-EGFP).tif
- __MACOSX/Figure 2/Figure 2_Panel E/._Figure 2_Panel E_I2E3-MO_Tg(-1.9mylpfa-EGFP).tif
- Figure 2/Figure 2_Panel E/Figure 2_Panel E_control-MO_bright field.tif
- __MACOSX/Figure 2/Figure 2_Panel E/._Figure 2_Panel E_control-MO_bright field.tif
- Figure 2/Figure 2_Panel E/Figure 2_Panel E statistics.xlsx
- __MACOSX/Figure 2/Figure 2_Panel E/._Figure 2_Panel E statistics.xlsx
- Figure 2/Figure 2_Panel E/Figure 2_Panel E_I2E3-MO_bright field.tif
- __MACOSX/Figure 2/Figure 2_Panel E/._Figure 2_Panel E_I2E3-MO_bright field.tif
- Figure 2/Figure 2_Panel K/.DS_Store
- __MACOSX/Figure 2/Figure 2_Panel K/._.DS_Store
- Figure 2/Figure 2_Panel K/Figure 2_Panel K statistics.xlsx
- __MACOSX/Figure 2/Figure 2_Panel K/._Figure 2_Panel K statistics.xlsx
- Figure 2/Figure 2_Panel J/.DS_Store
- __MACOSX/Figure 2/Figure 2_Panel J/._.DS_Store
- Figure 2/Figure 2_Panel J/Figure 2_Panel J statistics.xlsx
- __MACOSX/Figure 2/Figure 2_Panel J/._Figure 2_Panel J statistics.xlsx
- Figure 2/Figure 2_Panel D/.DS_Store
- __MACOSX/Figure 2/Figure 2_Panel D/._.DS_Store
- Figure 2/Figure 2_Panel D/Figure 2_Panel D statistics.xlsx
- __MACOSX/Figure 2/Figure 2_Panel D/._Figure 2_Panel D statistics.xlsx
- Figure 2/Figure 2_Panel C/.DS_Store
- __MACOSX/Figure 2/Figure 2_Panel C/._.DS_Store
- Figure 2/Figure 2_Panel C/Figure 2_Panel C statistics.xlsx
- __MACOSX/Figure 2/Figure 2_Panel C/._Figure 2_Panel C statistics.xlsx
- Figure 2/Figure 2_Panel F/Figure 2_Panel F_control-MO_bright field.tif
- __MACOSX/Figure 2/Figure 2_Panel F/._Figure 2_Panel F_control-MO_bright field.tif
- Figure 2/Figure 2_Panel F/.DS_Store
- __MACOSX/Figure 2/Figure 2_Panel F/._.DS_Store
- Figure 2/Figure 2_Panel F/Figure 2_Panel F_I2E3-MO_bright field.tif
- __MACOSX/Figure 2/Figure 2_Panel F/._Figure 2_Panel F_I2E3-MO_bright field.tif
- Figure 2/Figure 2_Panel F/Figure 2_Panel F_I2E3-MO_Tg(-1.9mylpfa-EGFP).tif
- __MACOSX/Figure 2/Figure 2_Panel F/._Figure 2_Panel F_I2E3-MO_Tg(-1.9mylpfa-EGFP).tif
- Figure 2/Figure 2_Panel F/Figure 2_Panel F_ATG-MO_Tg(-1.9mylpfa-EGFP).tif
- __MACOSX/Figure 2/Figure 2_Panel F/._Figure 2_Panel F_ATG-MO_Tg(-1.9mylpfa-EGFP).tif
- Figure 2/Figure 2_Panel F/Figure 2_Panel F_ATG-MO_bright field.tif
- __MACOSX/Figure 2/Figure 2_Panel F/._Figure 2_Panel F_ATG-MO_bright field.tif
- Figure 2/Figure 2_Panel F/Figure 2_Panel F_control-MO_Tg(-1.9mylpfa-EGFP).tif
- __MACOSX/Figure 2/Figure 2_Panel F/._Figure 2_Panel F_control-MO_Tg(-1.9mylpfa-EGFP).tif
- Figure 2/Figure 2_Panel H/.DS_Store
- __MACOSX/Figure 2/Figure 2_Panel H/._.DS_Store
- Figure 2/Figure 2_Panel H/Figure 2_Panel H  statistics.xlsx
- __MACOSX/Figure 2/Figure 2_Panel H/._Figure 2_Panel H  statistics.xlsx
- Figure 2/Figure 2_Panel I/.DS_Store
- __MACOSX/Figure 2/Figure 2_Panel I/._.DS_Store
- Figure 2/Figure 2_Panel I/Figure 2_Panel I statistics.xlsx
- __MACOSX/Figure 2/Figure 2_Panel I/._Figure 2_Panel I statistics.xlsx
- Figure 2/Figure 2_Panel G/Figure 2_Panel G_ATG-MO_bright field.tif
- __MACOSX/Figure 2/Figure 2_Panel G/._Figure 2_Panel G_ATG-MO_bright field.tif
- Figure 2/Figure 2_Panel G/.DS_Store
- __MACOSX/Figure 2/Figure 2_Panel G/._.DS_Store
- Figure 2/Figure 2_Panel G/Figure 2_Panel G_I2E3-MO_bright field.tif
- __MACOSX/Figure 2/Figure 2_Panel G/._Figure 2_Panel G_I2E3-MO_bright field.tif
- Figure 2/Figure 2_Panel G/Figure 2_Panel G_control-MO_bright field.tif
- __MACOSX/Figure 2/Figure 2_Panel G/._Figure 2_Panel G_control-MO_bright field.tif
- Figure 2/Figure 2_Panel G/Figure 2_Panel G_I2E3-MO_Tg(-1.9mylpfa-EGFP).tif
- __MACOSX/Figure 2/Figure 2_Panel G/._Figure 2_Panel G_I2E3-MO_Tg(-1.9mylpfa-EGFP).tif
- Figure 2/Figure 2_Panel G/Figure 2_Panel G_I2E3-MO_merge.tif
- __MACOSX/Figure 2/Figure 2_Panel G/._Figure 2_Panel G_I2E3-MO_merge.tif
- Figure 2/Figure 2_Panel G/Figure 2_Panel G_control-MO_Tg(-1.9mylpfa-EGFP).tif
- __MACOSX/Figure 2/Figure 2_Panel G/._Figure 2_Panel G_control-MO_Tg(-1.9mylpfa-EGFP).tif
- Figure 2/Figure 2_Panel G/Figure 2_Panel G_control-MO_merge.tif
- __MACOSX/Figure 2/Figure 2_Panel G/._Figure 2_Panel G_control-MO_merge.tif
- Figure 2/Figure 2_Panel G/Figure 2_Panel G_ATG-MO_merge.tif
- __MACOSX/Figure 2/Figure 2_Panel G/._Figure 2_Panel G_ATG-MO_merge.tif
- Figure 2/Figure 2_Panel G/Figure 2_Panel G_ATG-MO_Tg(-1.9mylpfa-EGFP).tif
- __MACOSX/Figure 2/Figure 2_Panel G/._Figure 2_Panel G_ATG-MO_Tg(-1.9mylpfa-EGFP).tif
