# Supplementary material for: FOXK2 in skeletal muscle development: a new pathogenic gene for congenital myopathy with ptosis
Source: EMBO Mol Med. 2025 May 23;17(7):1599–630. doi: 10.1038/s44321-025-00247-x (PMC12254393; doi:10.1038/s44321-025-00247-x)
Supplement: Supplementary file 9 — Source data Fig. 2 [file 44321_2025_247_MOESM9_ESM.zip › Figure 2/Figure 2_Panel B/Figure 2_Panel B statistics.xlsx]

## Sheet: Sheet1
Figure 2B. Relative foxk2 expression of zebrafish (n=3 repeats).
	control-MO	ATG-MO	I2E3-MO
repeat1	1.00293	0.0537882	0.063749
repeat2	0.985218	0.0408392	0.0508
repeat3	1.01203	0.0488078	0.0587686
The data were normalized relative to the control group.
