# Supplementary material for: FOXK2 in skeletal muscle development: a new pathogenic gene for congenital myopathy with ptosis
Source: EMBO Mol Med. 2025 May 23;17(7):1599–630. doi: 10.1038/s44321-025-00247-x (PMC12254393; doi:10.1038/s44321-025-00247-x)
Supplement: Supplementary file 9 — Source data Fig. 2 [file 44321_2025_247_MOESM9_ESM.zip › Figure 2/Figure 2_Panel E/Figure 2_Panel E statistics.xlsx]

## Sheet: Sheet1
Figure 2E. Curvature angle of trunk of zebrafish (n=10 zebrafish).
No.	control-MO	ATG-MO	I2E3-MO
1	181	122.18	120.58
2	180	125.78	122.26
3	181.01	130.49	113.5
4	180	139.07	123.05
5	180.03	132.08	128.77
6	179.56	124.01	123.43
7	180.21	135.93	128.69
8	181.01	144.14	115.98
9	181.2	138.63	122.38
10	181.16	120.74	122.08
