# Supplementary material for: FOXK2 in skeletal muscle development: a new pathogenic gene for congenital myopathy with ptosis
Source: EMBO Mol Med. 2025 May 23;17(7):1599–630. doi: 10.1038/s44321-025-00247-x (PMC12254393; doi:10.1038/s44321-025-00247-x)
Supplement: Supplementary file 9 — Source data Fig. 2 [file 44321_2025_247_MOESM9_ESM.zip › Figure 2/Figure 2_Panel K/Figure 2_Panel K statistics.xlsx]

## Sheet: Sheet1
Figure 2K. Mobility of zebrafish (n=10 zebrafish).
No.	control-MO	ATG-MO	I2E3-MO
1	12.9518	6.6628	7.0145
2	10.2614	11.4733	11.1732
3	14.092	11.943	2.9797
4	11.5368	11.8251	2.9705
5	10.1891	9.5628	6.428
6	10.7593	10.665	10.9752
7	14.448	8.7022	10.0637
8	16.1859	2.6984	4.9286
9	14.3927	12.8952	5.9394
10	11.6908	11.0238	7.6848
unit: %
