# Supplementary material for: FOXK2 in skeletal muscle development: a new pathogenic gene for congenital myopathy with ptosis
Source: EMBO Mol Med. 2025 May 23;17(7):1599–630. doi: 10.1038/s44321-025-00247-x (PMC12254393; doi:10.1038/s44321-025-00247-x)
Supplement: Supplementary file 9 — Source data Fig. 2 [file 44321_2025_247_MOESM9_ESM.zip › Figure 2/Figure 2_Panel J/Figure 2_Panel J statistics.xlsx]

## Sheet: Sheet1
Figure 2J. Acceleration-Max of zebrafish (n=10 zebrafish).
No.	control-MO	ATG-MO	I2E3-MO
1	19.2967	1.44101	1.50568
2	13.2589	1.50037	1.47947
3	15.1648	3.67539	1.46977
4	13.6455	1.29004	1.31833
5	18.8033	3.52513	1.25427
6	19.5924	11.3081	1.50718
7	15.3543	1.51276	2.21533
8	16.6574	1.32457	1.29364
9	12.9109	1.16415	3.32063
10	19.5732	4.08919	1.57304
unit: cm/s2
