# Supplementary material for: FOXK2 in skeletal muscle development: a new pathogenic gene for congenital myopathy with ptosis
Source: EMBO Mol Med. 2025 May 23;17(7):1599–630. doi: 10.1038/s44321-025-00247-x (PMC12254393; doi:10.1038/s44321-025-00247-x)
Supplement: Supplementary file 9 — Source data Fig. 2 [file 44321_2025_247_MOESM9_ESM.zip › Figure 2/Figure 2_Panel D/Figure 2_Panel D statistics.xlsx]

## Sheet: Sheet1
Figure 2D. Survival rate of zebrafish.
Time	control-MO (379 embryos)	ATG-MO (296 embryos)	I2E3-MO (375 embryos)
0hpf	100	100	100
6hpf	95.78	82.09	63.47
24hpf	94.72	75.68	45.07
30hpf	94.72	75.68	45.07
36hpf	94.72	75.68	45.07
48hpf	94.72	54.29	28.53
60hpf	94.72	54.29	28.53
72hpf	94.72	48.33	10.4
unit: %
