# Supplementary material for: FOXK2 in skeletal muscle development: a new pathogenic gene for congenital myopathy with ptosis
Source: EMBO Mol Med. 2025 May 23;17(7):1599–630. doi: 10.1038/s44321-025-00247-x (PMC12254393; doi:10.1038/s44321-025-00247-x)
Supplement: Supplementary file 9 — Source data Fig. 2 [file 44321_2025_247_MOESM9_ESM.zip › Figure 2/Figure 2_Panel C/Figure 2_Panel C statistics.xlsx]

## Sheet: Sheet1
Figure 2C. Percentage of embryos with defects.
	control-MO (379 embryos)	ATG-MO (296 embryos)	I2E3-MO (375 embryos)
normal	97	0	0
defect	1	44	10
death	2	56	90
unit: %
