# Supplementary material for: FOXK2 in skeletal muscle development: a new pathogenic gene for congenital myopathy with ptosis
Source: EMBO Mol Med. 2025 May 23;17(7):1599–630. doi: 10.1038/s44321-025-00247-x (PMC12254393; doi:10.1038/s44321-025-00247-x)
Supplement: Supplementary file 9 — Source data Fig. 2 [file 44321_2025_247_MOESM9_ESM.zip › Figure 2/Figure 2_Panel H/Figure 2_Panel H statistics.xlsx]

## Sheet: Sheet1
Figure 2H. Distance of zebrafish (n=10 zebrafish).
No.	control-MO	ATG-MO	I2E3-MO
1	49.2079	18.0097	17.4783
2	37.4998	30.4324	29.1546
3	51.0559	29.3708	9.677
4	37.1553	22.1001	8.9868
5	38.3322	20.9407	15.7932
6	38.0404	23.3213	26.9694
7	54.8326	19.4886	27.9456
8	59.543	8.4137	13.821
9	54.9539	23.1493	14.4445
10	42.9403	26.4108	19.0389
unit: cm
