# Supplementary material for: FOXK2 in skeletal muscle development: a new pathogenic gene for congenital myopathy with ptosis
Source: EMBO Mol Med. 2025 May 23;17(7):1599–630. doi: 10.1038/s44321-025-00247-x (PMC12254393; doi:10.1038/s44321-025-00247-x)
Supplement: Supplementary file 9 — Source data Fig. 2 [file 44321_2025_247_MOESM9_ESM.zip › Figure 2/Figure 2_Panel I/Figure 2_Panel I statistics.xlsx]

## Sheet: Sheet1
Figure 2I. Velocity of zebrafish (n=10 zebrafish).
No.	control-MO	ATG-MO	I2E3-MO
1	2.1146	1.0011	0.9716
2	3.0481	1.6917	1.6207
3	3.3099	1.6327	0.5379
4	3.0548	1.2285	0.4996
5	2.387	1.1641	0.8779
6	2.7354	1.2964	1.4992
7	2.0846	1.0834	1.5535
8	2.8383	0.4677	0.7683
9	2.0654	1.2868	0.803
10	2.1308	1.4682	1.0584
unit: mm/s
