# Supplementary material for: FOXK2 in skeletal muscle development: a new pathogenic gene for congenital myopathy with ptosis
Source: EMBO Mol Med. 2025 May 23;17(7):1599–630. doi: 10.1038/s44321-025-00247-x (PMC12254393; doi:10.1038/s44321-025-00247-x)
Supplement: Supplementary file 10 — Source data Fig. 3 [file 44321_2025_247_MOESM10_ESM.zip]

Archive with 83 entries (75 files):
- Figure 3/
- Figure 3/.DS_Store
- __MACOSX/Figure 3/._.DS_Store
- Figure 3/Figure 3_Panel C/
- Figure 3/Figure 3_Panel D/
- Figure 3/Figure 3_Panel E/
- Figure 3/Figure 3_Panel B/
- Figure 3/Figure 3_Panel G/
- Figure 3/Figure 3_Panel A/
- Figure 3/Figure 3_Panel F/
- Figure 3/Figure 3_Panel C/Figure 3_Panel C statistics.xlsx
- __MACOSX/Figure 3/Figure 3_Panel C/._Figure 3_Panel C statistics.xlsx
- Figure 3/Figure 3_Panel C/.DS_Store
- __MACOSX/Figure 3/Figure 3_Panel C/._.DS_Store
- Figure 3/Figure 3_Panel D/.DS_Store
- __MACOSX/Figure 3/Figure 3_Panel D/._.DS_Store
- Figure 3/Figure 3_Panel D/Figure 3_Panel D statistics.xlsx
- __MACOSX/Figure 3/Figure 3_Panel D/._Figure 3_Panel D statistics.xlsx
- Figure 3/Figure 3_Panel E/Figure 3_Panel E 1d-statistics.xlsx
- __MACOSX/Figure 3/Figure 3_Panel E/._Figure 3_Panel E 1d-statistics.xlsx
- Figure 3/Figure 3_Panel E/Figure 3_Panel E_HE_8w-Foxk2fl:fl-TA.tif
- Figure 3/Figure 3_Panel E/.DS_Store
- __MACOSX/Figure 3/Figure 3_Panel E/._.DS_Store
- Figure 3/Figure 3_Panel E/Figure 3_Panel E_HE_8w-Foxk2fl:fl-Myod1-Cre-EM.tif
- Figure 3/Figure 3_Panel E/Figure 3_Panel E 4w-statistics.xlsx
- __MACOSX/Figure 3/Figure 3_Panel E/._Figure 3_Panel E 4w-statistics.xlsx
- Figure 3/Figure 3_Panel E/Figure 3_Panel E_HE_8w-Foxk2fl:fl-EM.tif
- __MACOSX/Figure 3/Figure 3_Panel E/._Figure 3_Panel E_HE_8w-Foxk2fl:fl-EM.tif
- Figure 3/Figure 3_Panel E/Figure 3_Panel E_HE_8w-Foxk2fl:fl-Myod1-Cre-TA.tif
- Figure 3/Figure 3_Panel E/Figure 3_Panel E_HE_1d-Foxk2fl:fl-TA.tif
- Figure 3/Figure 3_Panel E/Figure 3_Panel E_HE_1d-Foxk2fl:fl-Gas.tif
- __MACOSX/Figure 3/Figure 3_Panel E/._Figure 3_Panel E_HE_1d-Foxk2fl:fl-Gas.tif
- Figure 3/Figure 3_Panel E/Figure 3_Panel E_HE_8w-Foxk2fl:fl-Myod1-Cre-Gas.tif
- Figure 3/Figure 3_Panel E/Figure 3_Panel E_HE_4w-Foxk2fl:fl-Myod1-Cre-Gas.tif
- Figure 3/Figure 3_Panel E/Figure 3_Panel E_HE_4w-Foxk2fl:fl-Myod1-Cre-TA.tif
- Figure 3/Figure 3_Panel E/Figure 3_Panel E_HE_1d-Foxk2fl:fl-Myod1-Cre-TA.tif
- __MACOSX/Figure 3/Figure 3_Panel E/._Figure 3_Panel E_HE_1d-Foxk2fl:fl-Myod1-Cre-TA.tif
- Figure 3/Figure 3_Panel E/Figure 3_Panel E_HE_1d-Foxk2fl:fl_EM.tif
- Figure 3/Figure 3_Panel E/Figure 3_Panel E_HE_8w-Foxk2fl:fl-Gas.tif
- Figure 3/Figure 3_Panel E/Figure 3_Panel E_HE_4w-Foxk2fl:fl-EM.tif
- Figure 3/Figure 3_Panel E/Figure 3_Panel E_HE_4w-Foxk2fl:fl-TA.tif
- __MACOSX/Figure 3/Figure 3_Panel E/._Figure 3_Panel E_HE_4w-Foxk2fl:fl-TA.tif
- Figure 3/Figure 3_Panel E/Figure 3_Panel E 8w-statistics.xlsx
- __MACOSX/Figure 3/Figure 3_Panel E/._Figure 3_Panel E 8w-statistics.xlsx
- Figure 3/Figure 3_Panel E/Figure 3_Panel E_HE_4w-Foxk2fl:fl-Gas.tif
- __MACOSX/Figure 3/Figure 3_Panel E/._Figure 3_Panel E_HE_4w-Foxk2fl:fl-Gas.tif
- Figure 3/Figure 3_Panel E/Figure 3_Panel E_HE_4w-Foxk2fl:fl-Myod1-Cre-EM.tif
- Figure 3/Figure 3_Panel E/Figure 3_Panel E_HE_1d-Foxk2fl:fl-Myod1-Cre-Gas.tif
- Figure 3/Figure 3_Panel E/Figure 3_Panel E_HE_1d-Foxk2fl:fl-Myod1-Cre-EM.tif
- Figure 3/Figure 3_Panel B/.DS_Store
- __MACOSX/Figure 3/Figure 3_Panel B/._.DS_Store
- Figure 3/Figure 3_Panel B/~$Figure 3B statistics.xlsx
- __MACOSX/Figure 3/Figure 3_Panel B/._~$Figure 3B statistics.xlsx
- Figure 3/Figure 3_Panel B/Figure 3_Panel B statistics.xlsx
- __MACOSX/Figure 3/Figure 3_Panel B/._Figure 3_Panel B statistics.xlsx
- Figure 3/Figure 3_Panel G/.DS_Store
- __MACOSX/Figure 3/Figure 3_Panel G/._.DS_Store
- Figure 3/Figure 3_Panel G/Figure 3_Panel G_IF-LAMININ_Foxk2fl:fl-Myod1-Cre.tif
- __MACOSX/Figure 3/Figure 3_Panel G/._Figure 3_Panel G_IF-LAMININ_Foxk2fl:fl-Myod1-Cre.tif
- Figure 3/Figure 3_Panel G/Figure 3_Panel G_IF-LAMININ_Foxk2fl:fl.tif
- __MACOSX/Figure 3/Figure 3_Panel G/._Figure 3_Panel G_IF-LAMININ_Foxk2fl:fl.tif
- Figure 3/Figure 3_Panel G/Figure 3_Panel G statistics.xlsx
- __MACOSX/Figure 3/Figure 3_Panel G/._Figure 3_Panel G statistics.xlsx
- Figure 3/Figure 3_Panel A/.DS_Store
- __MACOSX/Figure 3/Figure 3_Panel A/._.DS_Store
- Figure 3/Figure 3_Panel A/Figure 3_Panel A_mouse.jpg
- __MACOSX/Figure 3/Figure 3_Panel A/._Figure 3_Panel A_mouse.jpg
- Figure 3/Figure 3_Panel A/Figure 3_Panel A_tissues.jpg
- __MACOSX/Figure 3/Figure 3_Panel A/._Figure 3_Panel A_tissues.jpg
- Figure 3/Figure 3_Panel F/.DS_Store
- __MACOSX/Figure 3/Figure 3_Panel F/._.DS_Store
- Figure 3/Figure 3_Panel F/Figure 3_Panel F_IHC_Foxk2fl:fl-EM.tif
- __MACOSX/Figure 3/Figure 3_Panel F/._Figure 3_Panel F_IHC_Foxk2fl:fl-EM.tif
- Figure 3/Figure 3_Panel F/Figure 3_Panel F_IHC_Foxk2fl:fl-Myod1-Cre-EM.tif
- __MACOSX/Figure 3/Figure 3_Panel F/._Figure 3_Panel F_IHC_Foxk2fl:fl-Myod1-Cre-EM.tif
- Figure 3/Figure 3_Panel F/Figure 3_Panel F_IHC_Foxk2fl:fl-Gas.tif
- Figure 3/Figure 3_Panel F/Figure 3_Panel F_IHC_Foxk2fl:fl-Myod1-Cre-Gas.tif
- Figure 3/Figure 3_Panel F/Figure 3_Panel F_IHC_Foxk2fl:fl-TA.tif
- __MACOSX/Figure 3/Figure 3_Panel F/._Figure 3_Panel F_IHC_Foxk2fl:fl-TA.tif
- Figure 3/Figure 3_Panel F/Figure 3_Panel F_IHC_Foxk2fl:fl-Myod1-Cre-TA.tif
- __MACOSX/Figure 3/Figure 3_Panel F/._Figure 3_Panel F_IHC_Foxk2fl:fl-Myod1-Cre-TA.tif
- Figure 3/Figure 3_Panel F/Figure 3_Panel F statistics.xlsx
- __MACOSX/Figure 3/Figure 3_Panel F/._Figure 3_Panel F statistics.xlsx
