# Supplementary material for: FOXK2 in skeletal muscle development: a new pathogenic gene for congenital myopathy with ptosis
Source: EMBO Mol Med. 2025 May 23;17(7):1599–630. doi: 10.1038/s44321-025-00247-x (PMC12254393; doi:10.1038/s44321-025-00247-x)
Supplement: Supplementary file 10 — Source data Fig. 3 [file 44321_2025_247_MOESM10_ESM.zip › Figure 3/Figure 3_Panel D/Figure 3_Panel D statistics.xlsx]

## Sheet: Sheet1
Figure 3D. Hanging endurance time of mice (n=6 mice).
No.	Foxk2fl/fl	Foxk2fl/fl;Myod1-Cre
1	180	125
2	180	151
3	180	180
4	180	102
5	176	80
6	180	147
unit: second
