# Supplementary material for: FOXK2 in skeletal muscle development: a new pathogenic gene for congenital myopathy with ptosis
Source: EMBO Mol Med. 2025 May 23;17(7):1599–630. doi: 10.1038/s44321-025-00247-x (PMC12254393; doi:10.1038/s44321-025-00247-x)
Supplement: Supplementary file 10 — Source data Fig. 3 [file 44321_2025_247_MOESM10_ESM.zip › Figure 3/Figure 3_Panel E/Figure 3_Panel E 1d-statistics.xlsx]

## Sheet: Sheet1
Figure 3E. Percentage of central nuclei myofibers of mice at 1 day (n=4 areas).
type	No.	Foxk2fl/fl	Foxk2fl/fl;Myod1-Cre
Gas	1	3.1373	5.1429
	2	3.5242	5.3333
	3	2.3529	5.4688
	4	4.4534	3.7453
TA	1	2.02	3.5
	2	3	5
	3	2.439	6.93069
	4	4.11	5.97015
EM	1	1.9802	3
	2	3.09278	4.08163
	3	4.10959	6.0241
	4	4.16667	5.03597
unit: %
