# Supplementary material for: FOXK2 in skeletal muscle development: a new pathogenic gene for congenital myopathy with ptosis
Source: EMBO Mol Med. 2025 May 23;17(7):1599–630. doi: 10.1038/s44321-025-00247-x (PMC12254393; doi:10.1038/s44321-025-00247-x)
Supplement: Supplementary file 10 — Source data Fig. 3 [file 44321_2025_247_MOESM10_ESM.zip › Figure 3/Figure 3_Panel E/Figure 3_Panel E 8w-statistics.xlsx]

## Sheet: Sheet1
Figure 3E. Percentage of central nuclei myofibers of mice at 8 weeks (n=4 areas).
type	No.	Foxk2fl/fl	Foxk2fl/fl;Myod1-Cre
Gas	1	0	0.8969
	2	0	1.30719
	3	0	0.47619
	4	0	0.701754
TA	1	0.692	1.3761
	2	0	1.7021
	3	0	1.4851
	4	0	1.2931
EM	1	1.3333	2.72727
	2	0	5.4945
	3	0	4.386
	4	0	3
unit: %
