# Supplementary material for: FOXK2 in skeletal muscle development: a new pathogenic gene for congenital myopathy with ptosis
Source: EMBO Mol Med. 2025 May 23;17(7):1599–630. doi: 10.1038/s44321-025-00247-x (PMC12254393; doi:10.1038/s44321-025-00247-x)
Supplement: Supplementary file 10 — Source data Fig. 3 [file 44321_2025_247_MOESM10_ESM.zip › Figure 3/Figure 3_Panel B/Figure 3_Panel B statistics.xlsx]

## Sheet: Sheet1
Figure 3B. Body weight of mice (n=7 mice).
No.	Foxk2fl/fl	Foxk2fl/fl;Myod1-Cre
1	20.96	17.2
2	21.6	17.26
3	20.8	18.62
4	22	16
5	21	19.4
6	19	17
7	19.7	18
unit: g
