# Supplementary material for: FOXK2 in skeletal muscle development: a new pathogenic gene for congenital myopathy with ptosis
Source: EMBO Mol Med. 2025 May 23;17(7):1599–630. doi: 10.1038/s44321-025-00247-x (PMC12254393; doi:10.1038/s44321-025-00247-x)
Supplement: Supplementary file 10 — Source data Fig. 3 [file 44321_2025_247_MOESM10_ESM.zip › Figure 3/Figure 3_Panel G/Figure 3_Panel G statistics.xlsx]

## Sheet: Sheet1
Figure 3G. Distribution of myofiber cross-sectional area in TA tissue of mice (n=3 areas).
	Foxk2fl/fl			Foxk2fl/fl;Myod1-Cre
Cross-sectional area (µm2)	No.1	No.2	No.3	No.1	No.2	No.3
<500	4.8387	3.5088	1.7857	10.2273	4.7059	2.7397
500-1099	8.0645	5.2632	5.3571	27.2727	18.8235	12.3288
1100-1699	11.2903	17.5439	16.0714	32.9545	28.2353	36.9863
1700-2299	22.5806	14.0351	23.2143	18.1818	23.5294	24.6575
2300-2899	24.1935	14.0351	10.7143	9.0909	15.2941	16.4384
2900-3499	6.4516	17.5439	12.5	2.2727	8.2353	2.7397
3500-4099	6.4516	5.2632	7.1429	0	1.1765	1.3699
4100-4699	9.6774	8.7719	14.2857	0	0	1.3699
>4700	11.2903	17.5439	10.7143	0	0	1.3699
unit:%
