# Supplementary material for: FOXK2 in skeletal muscle development: a new pathogenic gene for congenital myopathy with ptosis
Source: EMBO Mol Med. 2025 May 23;17(7):1599–630. doi: 10.1038/s44321-025-00247-x (PMC12254393; doi:10.1038/s44321-025-00247-x)
Supplement: Supplementary file 10 — Source data Fig. 3 [file 44321_2025_247_MOESM10_ESM.zip › Figure 3/Figure 3_Panel F/Figure 3_Panel F statistics.xlsx]

## Sheet: Sheet1
Figure 3F. MyHC density of skeletal muscle tissues of mice (n=4 areas).
type	No.	Foxk2fl/fl	Foxk2fl/fl;Myod1-Cre
Gas	1	112.473	104.675
	2	139.469	41.553
	3	112.976	38.708
	4	111.707	78.712
TA	1	78.753	68.758
	2	85.942	65.911
	3	88.568	62.192
	4	85.532	48.412
EM	1	23.473	12.284
	2	34.879	14.399
	3	33.763	20.083
	4	31.073	17.124
Note: Quantitative analysis was performed using ImageJ software, with results expressed by InDen/Area.
