# Supplementary material for: FOXK2 in skeletal muscle development: a new pathogenic gene for congenital myopathy with ptosis
Source: EMBO Mol Med. 2025 May 23;17(7):1599–630. doi: 10.1038/s44321-025-00247-x (PMC12254393; doi:10.1038/s44321-025-00247-x)
Supplement: Supplementary file 11 — Source data Fig. 4 [file 44321_2025_247_MOESM11_ESM.zip]

Archive with 65 entries (55 files):
- Figure 4/
- Figure 4/.DS_Store
- __MACOSX/Figure 4/._.DS_Store
- Figure 4/Figure 4_Panel H/
- Figure 4/Figure 4_Panel A/
- Figure 4/Figure 4_Panel F/
- Figure 4/Figure 4_Panel G/
- Figure 4/Figure 4_Panel I/
- Figure 4/Figure 4_Panel E/
- Figure 4/Figure 4_Panel B/
- Figure 4/Figure 4_Panel C/
- Figure 4/Figure 4_Panel D/
- Figure 4/Figure 4_Panel H/.DS_Store
- __MACOSX/Figure 4/Figure 4_Panel H/._.DS_Store
- Figure 4/Figure 4_Panel H/Figure 4_Panel H statistics.xlsx
- __MACOSX/Figure 4/Figure 4_Panel H/._Figure 4_Panel H statistics.xlsx
- Figure 4/Figure 4_Panel A/Figure 4_Panel A_TEM_Foxk2fl:fl-Myod1-Cre.tif
- __MACOSX/Figure 4/Figure 4_Panel A/._Figure 4_Panel A_TEM_Foxk2fl:fl-Myod1-Cre.tif
- Figure 4/Figure 4_Panel A/.DS_Store
- __MACOSX/Figure 4/Figure 4_Panel A/._.DS_Store
- Figure 4/Figure 4_Panel A/Figure 4_Panel A_TEM_Foxk2fl:fl.tif
- __MACOSX/Figure 4/Figure 4_Panel A/._Figure 4_Panel A_TEM_Foxk2fl:fl.tif
- Figure 4/Figure 4_Panel F/.DS_Store
- __MACOSX/Figure 4/Figure 4_Panel F/._.DS_Store
- Figure 4/Figure 4_Panel F/Figure 4_Panel F_Foxk2fl:fl-Myod1-Cre_ROS.tif
- Figure 4/Figure 4_Panel F/Figure 4_Panel F statistics.xlsx
- __MACOSX/Figure 4/Figure 4_Panel F/._Figure 4_Panel F statistics.xlsx
- Figure 4/Figure 4_Panel F/Figure 4_Panel F_Foxk2fl:fl_ROS.tif
- Figure 4/Figure 4_Panel G/.DS_Store
- __MACOSX/Figure 4/Figure 4_Panel G/._.DS_Store
- Figure 4/Figure 4_Panel G/Figure 4_Panel G statistics.xlsx
- __MACOSX/Figure 4/Figure 4_Panel G/._Figure 4_Panel G statistics.xlsx
- Figure 4/Figure 4_Panel I/.DS_Store
- __MACOSX/Figure 4/Figure 4_Panel I/._.DS_Store
- Figure 4/Figure 4_Panel I/Figure 4_Panel I statistics.xlsx
- __MACOSX/Figure 4/Figure 4_Panel I/._Figure 4_Panel I statistics.xlsx
- Figure 4/Figure 4_Panel E/Figure 4_Panel E statistics.xlsx
- __MACOSX/Figure 4/Figure 4_Panel E/._Figure 4_Panel E statistics.xlsx
- Figure 4/Figure 4_Panel E/.DS_Store
- __MACOSX/Figure 4/Figure 4_Panel E/._.DS_Store
- Figure 4/Figure 4_Panel E/Figure 4_Panel E_Foxk2fl:fl-Myod1-Cre_JC-1.tif
- __MACOSX/Figure 4/Figure 4_Panel E/._Figure 4_Panel E_Foxk2fl:fl-Myod1-Cre_JC-1.tif
- Figure 4/Figure 4_Panel E/Figure 4_Panel E_Foxk2fl:fl_JC-1.tif
- Figure 4/Figure 4_Panel B/.DS_Store
- __MACOSX/Figure 4/Figure 4_Panel B/._.DS_Store
- Figure 4/Figure 4_Panel B/Figure 4_Panel B statistics.xlsx
- __MACOSX/Figure 4/Figure 4_Panel B/._Figure 4_Panel B statistics.xlsx
- Figure 4/Figure 4_Panel B/Figure 4_Panel B_ROS_Foxk2fl:fl.tif
- __MACOSX/Figure 4/Figure 4_Panel B/._Figure 4_Panel B_ROS_Foxk2fl:fl.tif
- Figure 4/Figure 4_Panel B/Figure 4_Panel B_ROS_Foxk2fl:fl-Myod1-Cre.tif
- __MACOSX/Figure 4/Figure 4_Panel B/._Figure 4_Panel B_ROS_Foxk2fl:fl-Myod1-Cre.tif
- Figure 4/Figure 4_Panel C/.DS_Store
- __MACOSX/Figure 4/Figure 4_Panel C/._.DS_Store
- Figure 4/Figure 4_Panel C/Figure 4_Panel C_ATPase_Foxk2fl:fl.tif
- __MACOSX/Figure 4/Figure 4_Panel C/._Figure 4_Panel C_ATPase_Foxk2fl:fl.tif
- Figure 4/Figure 4_Panel C/Figure 4_Panel C_ATPase_Foxk2fl:fl-Myod1-Cre.tif
- __MACOSX/Figure 4/Figure 4_Panel C/._Figure 4_Panel C_ATPase_Foxk2fl:fl-Myod1-Cre.tif
- Figure 4/Figure 4_Panel D/Figure 4_Panel D_Foxk2fl:fl_IF-OPA1.tif
- Figure 4/Figure 4_Panel D/Figure 4_Panel D_Foxk2fl:fl-Myod1-Cre_IF-DRP1.tif
- Figure 4/Figure 4_Panel D/.DS_Store
- __MACOSX/Figure 4/Figure 4_Panel D/._.DS_Store
- Figure 4/Figure 4_Panel D/Figure 4_Panel D_Foxk2fl:fl_IF-DRP1.tif
- Figure 4/Figure 4_Panel D/Figure 4_Panel D_Foxk2fl:fl-Myod1-Cre_IF-OPA1.tif
- Figure 4/Figure 4_Panel D/Figure 4_Panel D statistics.xlsx
- __MACOSX/Figure 4/Figure 4_Panel D/._Figure 4_Panel D statistics.xlsx
