# Supplementary material for: FOXK2 in skeletal muscle development: a new pathogenic gene for congenital myopathy with ptosis
Source: EMBO Mol Med. 2025 May 23;17(7):1599–630. doi: 10.1038/s44321-025-00247-x (PMC12254393; doi:10.1038/s44321-025-00247-x)
Supplement: Supplementary file 11 — Source data Fig. 4 [file 44321_2025_247_MOESM11_ESM.zip › Figure 4/Figure 4_Panel H/Figure 4_Panel H statistics.xlsx]

## Sheet: Sheet1
Figure 4H. Reactive mtDNA copy number of primary muscle stem cells from mice (n=3 repeats).
	Foxk2fl/fl	Foxk2fl/fl;Myod1-Cre
repeat1	1.37649	1.33039
repeat2	0.844958	0.666206
repeat3	0.859791	0.607708
The data were normalized relative to the Foxk2fl/fl group.
