# Supplementary material for: FOXK2 in skeletal muscle development: a new pathogenic gene for congenital myopathy with ptosis
Source: EMBO Mol Med. 2025 May 23;17(7):1599–630. doi: 10.1038/s44321-025-00247-x (PMC12254393; doi:10.1038/s44321-025-00247-x)
Supplement: Supplementary file 11 — Source data Fig. 4 [file 44321_2025_247_MOESM11_ESM.zip › Figure 4/Figure 4_Panel F/Figure 4_Panel F statistics.xlsx]

## Sheet: Sheet1
Figure 4F. Reactive oxygen species fluorescence of primary muscle stem cells from mice (n=4 areas).
No.1	Foxk2fl/fl	Foxk2fl/fl;Myod1-Cre
1	21.614	42.043
2	24.347	47.073
3	20.077	39.55
4	17.764	38.091
