# Supplementary material for: FOXK2 in skeletal muscle development: a new pathogenic gene for congenital myopathy with ptosis
Source: EMBO Mol Med. 2025 May 23;17(7):1599–630. doi: 10.1038/s44321-025-00247-x (PMC12254393; doi:10.1038/s44321-025-00247-x)
Supplement: Supplementary file 11 — Source data Fig. 4 [file 44321_2025_247_MOESM11_ESM.zip › Figure 4/Figure 4_Panel I/Figure 4_Panel I statistics.xlsx]

## Sheet: Pgc1a
Figure 4I. Relative Pgc1a expression in primary muscle stem cells from mice (n=3 repeats).
	Foxk2fl/fl	Foxk2fl/fl;Myod1-Cre
repeat1	0.967321	0.924689
repeat2	0.965881	1.06314
repeat3	1.0703	0.979177
The data were normalized relative to the Foxk2fl/fl group.

## Sheet: Tfb1m
Figure 4I. Relative Tfb1m expression in primary muscle stem cells from mice (n=3 repeats).
	Foxk2fl/fl	Foxk2fl/fl;Myod1-Cre
repeat1	0.935018	1.06851
repeat2	1.04608	1.11726
repeat3	1.02238	1.10298
The data were normalized relative to the Foxk2fl/fl group.

## Sheet: Tfb2m
Figure 4I. Relative Tfb2m expression in primary muscle stem cells from mice (n=3 repeats).
	Foxk2fl/fl	Foxk2fl/fl;Myod1-Cre
repeat1	0.931673	0.733588
repeat2	1.13272	0.731971
repeat3	0.947574	0.69451
The data were normalized relative to the Foxk2fl/fl group.

## Sheet: Cycs
Figure 4I. Relative Cycs expression in primary muscle stem cells from mice (n=3 repeats).
	Foxk2fl/fl	Foxk2fl/fl;Myod1-Cre
repeat1	1.01156	0.601884
repeat2	1.05414	0.615938
repeat3	0.937804	0.492545
The data were normalized relative to the Foxk2fl/fl group.

## Sheet: Cox4l
Figure 4I. Relative Cox4l expression in primary muscle stem cells from mice (n=3 repeats).
	Foxk2fl/fl	Foxk2fl/fl;Myod1-Cre
repeat1	0.826202	0.463327
repeat2	1.09438	0.446766
repeat3	1.10598	0.466884
The data were normalized relative to the Foxk2fl/fl group.
