# Supplementary material for: FOXK2 in skeletal muscle development: a new pathogenic gene for congenital myopathy with ptosis
Source: EMBO Mol Med. 2025 May 23;17(7):1599–630. doi: 10.1038/s44321-025-00247-x (PMC12254393; doi:10.1038/s44321-025-00247-x)
Supplement: Supplementary file 11 — Source data Fig. 4 [file 44321_2025_247_MOESM11_ESM.zip › Figure 4/Figure 4_Panel E/Figure 4_Panel E statistics.xlsx]

## Sheet: sheet
Figure 4E. Mean red/green fluorescence intensity of primary muscle stem cells form mice (n=3 areas).
No.1	Foxk2fl/fl	Foxk2fl/fl;Myod1-Cre
1	2.40618	2.2
2	2.68973	1.8
3	2.51695	2
