# Supplementary material for: FOXK2 in skeletal muscle development: a new pathogenic gene for congenital myopathy with ptosis
Source: EMBO Mol Med. 2025 May 23;17(7):1599–630. doi: 10.1038/s44321-025-00247-x (PMC12254393; doi:10.1038/s44321-025-00247-x)
Supplement: Supplementary file 12 — Source data Fig. 5 [file 44321_2025_247_MOESM12_ESM.zip]

Archive with 73 entries (67 files):
- Figure 5/
- Figure 5/.DS_Store
- __MACOSX/Figure 5/._.DS_Store
- Figure 5/Figure 5_Panel A/
- Figure 5/Figure 5_Panel D/
- Figure 5/Figure 5_Panel C/
- Figure 5/Figure 5_Panel B/
- Figure 5/Figure 5_Panel E/
- Figure 5/Figure 5_Panel A/Read me.docx
- __MACOSX/Figure 5/Figure 5_Panel A/._Read me.docx
- Figure 5/Figure 5_Panel A/Figure 5_Panel A_WB-MyHC.tif
- __MACOSX/Figure 5/Figure 5_Panel A/._Figure 5_Panel A_WB-MyHC.tif
- Figure 5/Figure 5_Panel A/Figure 5_Panel A_WB-PAX7.tif
- __MACOSX/Figure 5/Figure 5_Panel A/._Figure 5_Panel A_WB-PAX7.tif
- Figure 5/Figure 5_Panel A/Figure 5_Panel A_WB-FOXK2.tif
- __MACOSX/Figure 5/Figure 5_Panel A/._Figure 5_Panel A_WB-FOXK2.tif
- Figure 5/Figure 5_Panel A/.DS_Store
- __MACOSX/Figure 5/Figure 5_Panel A/._.DS_Store
- Figure 5/Figure 5_Panel A/Figure 5_Panel A_WB-MYOG.tif
- __MACOSX/Figure 5/Figure 5_Panel A/._Figure 5_Panel A_WB-MYOG.tif
- Figure 5/Figure 5_Panel A/Figure 5_Panel A_WB-MYOD.tif
- __MACOSX/Figure 5/Figure 5_Panel A/._Figure 5_Panel A_WB-MYOD.tif
- Figure 5/Figure 5_Panel A/Figure 5_Panel A_WB-MYF5.tif
- __MACOSX/Figure 5/Figure 5_Panel A/._Figure 5_Panel A_WB-MYF5.tif
- Figure 5/Figure 5_Panel A/Figure 5_Panel A_WB-GAPDH.tif
- __MACOSX/Figure 5/Figure 5_Panel A/._Figure 5_Panel A_WB-GAPDH.tif
- Figure 5/Figure 5_Panel D/.DS_Store
- __MACOSX/Figure 5/Figure 5_Panel D/._.DS_Store
- Figure 5/Figure 5_Panel D/Figure 5_Panel D statistics.xlsx
- __MACOSX/Figure 5/Figure 5_Panel D/._Figure 5_Panel D statistics.xlsx
- Figure 5/Figure 5_Panel C/Read me.docx
- __MACOSX/Figure 5/Figure 5_Panel C/._Read me.docx
- Figure 5/Figure 5_Panel C/Figure 5_Panel C_WB-GAPDH.tif
- __MACOSX/Figure 5/Figure 5_Panel C/._Figure 5_Panel C_WB-GAPDH.tif
- Figure 5/Figure 5_Panel C/.DS_Store
- __MACOSX/Figure 5/Figure 5_Panel C/._.DS_Store
- Figure 5/Figure 5_Panel C/Figure 5_Panel C_WB-FOXK2.tif
- Figure 5/Figure 5_Panel B/.DS_Store
- __MACOSX/Figure 5/Figure 5_Panel B/._.DS_Store
- Figure 5/Figure 5_Panel B/Figure 5_Panel B  statistics.xlsx
- __MACOSX/Figure 5/Figure 5_Panel B/._Figure 5_Panel B  statistics.xlsx
- Figure 5/Figure 5_Panel E/Figure 5_Panel E_KO+EV_IF-MyHC.tif
- __MACOSX/Figure 5/Figure 5_Panel E/._Figure 5_Panel E_KO+EV_IF-MyHC.tif
- Figure 5/Figure 5_Panel E/.DS_Store
- __MACOSX/Figure 5/Figure 5_Panel E/._.DS_Store
- Figure 5/Figure 5_Panel E/Figure 5_Panel E_FOXK2-KO_IF-MyHC.tif
- __MACOSX/Figure 5/Figure 5_Panel E/._Figure 5_Panel E_FOXK2-KO_IF-MyHC.tif
- Figure 5/Figure 5_Panel E/Figure 5_Panel E_KO+WT_IF-merge.tif
- __MACOSX/Figure 5/Figure 5_Panel E/._Figure 5_Panel E_KO+WT_IF-merge.tif
- Figure 5/Figure 5_Panel E/Figure 5_Panel E_KO+EV_IF-DAPI.tif
- Figure 5/Figure 5_Panel E/Figure 5_Panel E_FOXK2-KO_IF-DAPI.tif
- Figure 5/Figure 5_Panel E/Figure 5_Panel E_control_IF-merge.tif
- __MACOSX/Figure 5/Figure 5_Panel E/._Figure 5_Panel E_control_IF-merge.tif
- Figure 5/Figure 5_Panel E/Figure 5_Panel E_KO+EV_IF-merge.tif
- Figure 5/Figure 5_Panel E/Figure 5_Panel E_KO+R215W_IF-MyHC.tif
- __MACOSX/Figure 5/Figure 5_Panel E/._Figure 5_Panel E_KO+R215W_IF-MyHC.tif
- Figure 5/Figure 5_Panel E/Figure 5_Panel E_control_IF-MyHC.tif
- Figure 5/Figure 5_Panel E/Figure 5_Panel E statistics.xlsx
- __MACOSX/Figure 5/Figure 5_Panel E/._Figure 5_Panel E statistics.xlsx
- Figure 5/Figure 5_Panel E/Figure 5_Panel E_blank_IF-merge.tif
- Figure 5/Figure 5_Panel E/Figure 5_Panel E_FOXK2-KO_IF-merge.tif
- Figure 5/Figure 5_Panel E/Figure 5_Panel E_KO+WT_IF-MyHC.tif
- __MACOSX/Figure 5/Figure 5_Panel E/._Figure 5_Panel E_KO+WT_IF-MyHC.tif
- Figure 5/Figure 5_Panel E/Figure 5_Panel E_blank_IF-MyHC.tif
- __MACOSX/Figure 5/Figure 5_Panel E/._Figure 5_Panel E_blank_IF-MyHC.tif
- Figure 5/Figure 5_Panel E/Figure 5_Panel E_KO+R215W_IF-DAPI.tif
- Figure 5/Figure 5_Panel E/Figure 5_Panel E_control_IF-DAPI.tif
- Figure 5/Figure 5_Panel E/~$Figure 5E-2 statistics.xlsx
- __MACOSX/Figure 5/Figure 5_Panel E/._~$Figure 5E-2 statistics.xlsx
- Figure 5/Figure 5_Panel E/Figure 5_Panel E_KO+R215W_IF-merge.tif
- Figure 5/Figure 5_Panel E/Figure 5_Panel E_KO+WT_IF-DAPI.tif
- __MACOSX/Figure 5/Figure 5_Panel E/._Figure 5_Panel E_KO+WT_IF-DAPI.tif
- Figure 5/Figure 5_Panel E/Figure 5_Panel E_blank_IF-DAPI.tif
