# Supplementary material for: FOXK2 in skeletal muscle development: a new pathogenic gene for congenital myopathy with ptosis
Source: EMBO Mol Med. 2025 May 23;17(7):1599–630. doi: 10.1038/s44321-025-00247-x (PMC12254393; doi:10.1038/s44321-025-00247-x)
Supplement: Supplementary file 12 — Source data Fig. 5 [file 44321_2025_247_MOESM12_ESM.zip › Figure 5/Figure 5_Panel D/Figure 5_Panel D statistics.xlsx]

## Sheet: Myog
Figure 5D. Relative Myog expression in C2C12 cells (n=3 repeats).
	blank	control	FOXK2-KO	KO+EV	KO+WT	KO+R215W
repeat1	1.03531	0.957105	0.1207	0.357268	1.14497	0.422435
repeat2	1.22508	0.883211	0.421619	0.344554	1.15894	0.449109
repeat3	1.11034	1.18297	0.180578	0.336116	1.11885	0.122153

## Sheet: Myh4
Figure 5D. Relative Myh4 expression in C2C12 cells (n=3 repeats).
	blank	control	FOXK2-KO	KO+EV	KO+WT	KO+R215W
repeat1	0.993262	0.95103	0.141091	0.0938448	0.515767	0.127397
repeat2	1.15903	0.946536	0.090898	0.132605	0.436137	0.134036
repeat3	1.11991	1.11088	0.121497	0.109337	0.392675	0.118599
