# Supplementary material for: FOXK2 in skeletal muscle development: a new pathogenic gene for congenital myopathy with ptosis
Source: EMBO Mol Med. 2025 May 23;17(7):1599–630. doi: 10.1038/s44321-025-00247-x (PMC12254393; doi:10.1038/s44321-025-00247-x)
Supplement: Supplementary file 12 — Source data Fig. 5 [file 44321_2025_247_MOESM12_ESM.zip › Figure 5/Figure 5_Panel B/Figure 5_Panel B statistics.xlsx]

## Sheet: Myh4
Figure 5B. Relative Myh4 expression in C2C12 cells (n=3 repeats).
day	repeat1	repeat2	repeat3
0	0.625093	1.27338	1.25631
1	23.9278	14.4585	17.4417
2	6.30517	6.66338	8.36809
3	10.686	10.5041	13.8431
4	46.4325	47.9608	45.3155
5	78.8349	76.9099	204.358
6	220.807	380.081	346.859
The data were normalized relative to the day 0 group.

## Sheet: Myf5
Figure 5B. Relative Myf5 expression in C2C12 cells (n=3 repeats).
day	repeat1	repeat2	repeat3
0	0.880489	0.913251	1.24361
1	0.0522965	0.0257465	0.0250057
2	0.344412	0.339541	0.385708
3	0.121084	0.130359	0.119075
4	0.0528718	0.0484588	0.0790624
5	0.0407612	0.0429977	0.0486873
6	0.0395599	0.0466894	0.047227
The data were normalized relative to the day 0 group.

## Sheet: Myog
Figure 5B. Relative Myog expression in C2C12 cells (n=3 repeats).
day	repeat1	repeat2	repeat3
0	0.983853	0.992105	1.0245
1	11.5303	12.2083	14.2235
2	67.1367	66.2849	109.185
3	211.469	200.778	180.622
4	1049.45	1110.3	1131.43
5	1438.64	1483.2	2262.87
6	2358.03	2262.37	2365.07
The data were normalized relative to the day 0 group.

## Sheet: Pax7
Figure 5B. Relative Pax7 expression in C2C12 cells (n=3 repeats).
day	repeat1	repeat2	repeat3
0	1.38703	0.947505	0.760909
1	0.530393	0.397566	0.471993
2	0.242234	0.243791	0.25205
3	0.181661	0.215043	0.145713
4	0.0880842	0.163382	0.096749
5	0.113549	0.125821	0.133258
6	0.170514	0.159773	0.238316
The data were normalized relative to the day 0 group.

## Sheet: Myod1
Figure 5B. Relative Myod1 expression in C2C12 cells (n=3 repeats).
day	repeat1	repeat2	repeat3
0	1.1271	0.781923	1.13468
1	1.23907	1.03957	1.00331
2	2.40391	2.55893	2.28751
3	2.62216	1.79103	3.19429
4	0.400484	1.17022	1.02283
5	0.361802	0.397113	0.244632
6	0.27876	0.199325	0.189921
The data were normalized relative to the day 0 group.

## Sheet: Foxk2
Figure 5B. Relative Foxk2 expression in C2C12 cells (n=3 repeats).
day	repeat1	repeat2	repeat3
0	0.923332	1.14281	0.947698
1	0.494328	0.493143	0.543004
2	0.661629	0.679116	0.760165
3	0.545836	0.463429	0.43727
4	0.578874	0.451318	0.454122
5	0.374952	0.387872	0.416603
6	0.224185	0.120504	0.21771
The data were normalized relative to the day 0 group.
