# Supplementary material for: FOXK2 in skeletal muscle development: a new pathogenic gene for congenital myopathy with ptosis
Source: EMBO Mol Med. 2025 May 23;17(7):1599–630. doi: 10.1038/s44321-025-00247-x (PMC12254393; doi:10.1038/s44321-025-00247-x)
Supplement: Supplementary file 12 — Source data Fig. 5 [file 44321_2025_247_MOESM12_ESM.zip › Figure 5/Figure 5_Panel E/Figure 5_Panel E statistics.xlsx]

## Sheet: MyHC positve nuclei 
Figure 5E. Percentage of MyHC positive nuclei in C2C12 cells (n=3 repeats).
	blank	control	FOXK2-KO	KO+EV	KO+WT	KO+R215W
repeat1	32.47	31.83	11.94	13.69	37.68	20.46
repeat2	37.86	38.62	12.42	12.76	36.46	18.74
repeat3	34.59	30.68	12.42	10.89	40.05	20.57
unit: %

## Sheet: diameter of myofibers
Figure 5E. Diameter of myofibers (n=23 myofibers).
No.	blank	control	FOXK2-KO	KO+EV	KO+WT	KO+R215W
1	23.76	22.896	20.4015	18.5535	24.6015	21.477
2	26.064	28.539	14.2305	6	22.848	18.3105
3	19.8975	23.7165	18.063	18.249	16.2255	20.4015
4	18.6195	24.6015	9.6045	13.5	12.093	17.5575
5	18.4305	25.5	10.062	14.151	14.7735	15
6	22.2855	15	15.075	10.6065	16.77	10.5
7	30.0705	20.013	14.8485	13.416	15.66	10.8165
8	26.064	27.6585	12.903	10.062	25.5435	10.6065
9	27.1215	25.4565	9.4875	15	12.093	12
10	16.905	25.4565	22.9455	18	19.557	14.2305
11	22.2855	18.249	9.6045	13.5	19.557	10.5
12	23.9565	24.1875	8.0775	9.1245	12.093	10.5
13	23.412	22.896	13.83	13.5	25.5435	12.369
14	24.6795	18.5535	8.7465	15	11.424	12.093
15	26.7735	22.299	12.816	12	14.8485	18.063
16	23.3625	24.6015	7.5	15	10.92	10.062
17	19.3605	20.4015	10.5	11.424	16.77	10.92
18	28.7565	20.4015	14.2305	21.054	16.5675	10.6065
19	19.956	15	15.444	9	15.444	10.8165
20	17.112	14.151	7.6485	10.92	15.945	10.6065
21	20.5905	18.9735	17.103	10.92	15.297	12.816
22	13.1655	20.892	15	7.5	17.103	16.155
23	17.316	19.7295	24.738	21.054	16.155	16.77
unit: µm
