# Supplementary material for: FOXK2 in skeletal muscle development: a new pathogenic gene for congenital myopathy with ptosis
Source: EMBO Mol Med. 2025 May 23;17(7):1599–630. doi: 10.1038/s44321-025-00247-x (PMC12254393; doi:10.1038/s44321-025-00247-x)
Supplement: Supplementary file 13 — Source data Fig. 6 [file 44321_2025_247_MOESM13_ESM.zip]

Archive with 86 entries (76 files):
- Figure 6/
- Figure 6/Figure 6_Panel A/
- Figure 6/Figure 6_Panel F/
- Figure 6/Figure 6_Panel H/
- Figure 6/Figure 6_Panel I/
- Figure 6/Figure 6_Panel G/
- Figure 6/.DS_Store
- __MACOSX/Figure 6/._.DS_Store
- Figure 6/Figure 6_Panel E/
- Figure 6/Figure 6_Panel B/
- Figure 6/Figure 6_Panel C/
- Figure 6/Figure 6_Panel D/
- Figure 6/Figure 6_Panel A/Figure 6_Panel A_KO+EV_TEM.tif
- Figure 6/Figure 6_Panel A/Figure 6_Panel A_blank_TEM.tif
- __MACOSX/Figure 6/Figure 6_Panel A/._Figure 6_Panel A_blank_TEM.tif
- Figure 6/Figure 6_Panel A/.DS_Store
- __MACOSX/Figure 6/Figure 6_Panel A/._.DS_Store
- Figure 6/Figure 6_Panel A/Figure 6_Panel A_KO+WT_TEM.tif
- Figure 6/Figure 6_Panel A/Figure 6_Panel A_FOXK2-KO_TEM.tif
- __MACOSX/Figure 6/Figure 6_Panel A/._Figure 6_Panel A_FOXK2-KO_TEM.tif
- Figure 6/Figure 6_Panel A/Figure 6_Panel A_control_TEM.tif
- __MACOSX/Figure 6/Figure 6_Panel A/._Figure 6_Panel A_control_TEM.tif
- Figure 6/Figure 6_Panel A/Figure 6_Panel A_KO+R215W_TEM.tif
- __MACOSX/Figure 6/Figure 6_Panel A/._Figure 6_Panel A_KO+R215W_TEM.tif
- Figure 6/Figure 6_Panel F/.DS_Store
- __MACOSX/Figure 6/Figure 6_Panel F/._.DS_Store
- Figure 6/Figure 6_Panel F/Figure 6_Panel F_statistics.xlsx
- __MACOSX/Figure 6/Figure 6_Panel F/._Figure 6_Panel F_statistics.xlsx
- Figure 6/Figure 6_Panel H/.DS_Store
- __MACOSX/Figure 6/Figure 6_Panel H/._.DS_Store
- Figure 6/Figure 6_Panel H/~$Figure 6H statistics.xlsx
- __MACOSX/Figure 6/Figure 6_Panel H/._~$Figure 6H statistics.xlsx
- Figure 6/Figure 6_Panel H/Figure 6_Panel H_statistics.xlsx
- __MACOSX/Figure 6/Figure 6_Panel H/._Figure 6_Panel H_statistics.xlsx
- Figure 6/Figure 6_Panel I/.DS_Store
- __MACOSX/Figure 6/Figure 6_Panel I/._.DS_Store
- Figure 6/Figure 6_Panel I/Figure 6_Panel I_statistics.xlsx
- __MACOSX/Figure 6/Figure 6_Panel I/._Figure 6_Panel I_statistics.xlsx
- Figure 6/Figure 6_Panel G/.DS_Store
- __MACOSX/Figure 6/Figure 6_Panel G/._.DS_Store
- Figure 6/Figure 6_Panel G/ Figure 6_Panel G_statistics.xlsx
- __MACOSX/Figure 6/Figure 6_Panel G/._ Figure 6_Panel G_statistics.xlsx
- Figure 6/Figure 6_Panel E/.DS_Store
- __MACOSX/Figure 6/Figure 6_Panel E/._.DS_Store
- Figure 6/Figure 6_Panel E/Figure 6_Panel E_statistics.xlsx
- __MACOSX/Figure 6/Figure 6_Panel E/._Figure 6_Panel E_statistics.xlsx
- Figure 6/Figure 6_Panel B/Figure 6_Panel B_control_IF-DRP1.tif
- Figure 6/Figure 6_Panel B/.DS_Store
- __MACOSX/Figure 6/Figure 6_Panel B/._.DS_Store
- Figure 6/Figure 6_Panel B/Figure 6_Panel B_KO+WT_IF-DRP1.tif
- __MACOSX/Figure 6/Figure 6_Panel B/._Figure 6_Panel B_KO+WT_IF-DRP1.tif
- Figure 6/Figure 6_Panel B/Figure 6_Panel B_blank_IF-DRP1.tif
- Figure 6/Figure 6_Panel B/Figure 6_Panel B_KO+R215W_IF-DRP1.tif
- __MACOSX/Figure 6/Figure 6_Panel B/._Figure 6_Panel B_KO+R215W_IF-DRP1.tif
- Figure 6/Figure 6_Panel B/Figure 6_Panel B_KO+EV_IF-DRP1.tif
- __MACOSX/Figure 6/Figure 6_Panel B/._Figure 6_Panel B_KO+EV_IF-DRP1.tif
- Figure 6/Figure 6_Panel B/Figure 6_Panel B_FOXK2-KO_IF-DRP1.tif
- __MACOSX/Figure 6/Figure 6_Panel B/._Figure 6_Panel B_FOXK2-KO_IF-DRP1.tif
- Figure 6/Figure 6_Panel B/Figure 6_Panel B statistics.xlsx
- __MACOSX/Figure 6/Figure 6_Panel B/._Figure 6_Panel B statistics.xlsx
- Figure 6/Figure 6_Panel C/.DS_Store
- __MACOSX/Figure 6/Figure 6_Panel C/._.DS_Store
- Figure 6/Figure 6_Panel C/Figure 6_Panel C_control_IF-OPA1.tif
- Figure 6/Figure 6_Panel C/Figure 6_Panel C_blank_IF-OPA1.tif
- Figure 6/Figure 6_Panel C/Figure 6_Panel C_KO+WT_IF-OPA1.tif
- Figure 6/Figure 6_Panel C/Figure 6_Panel C_KO+R215W_IF-OPA1.tif
- __MACOSX/Figure 6/Figure 6_Panel C/._Figure 6_Panel C_KO+R215W_IF-OPA1.tif
- Figure 6/Figure 6_Panel C/Figure 6_Panel C statistics.xlsx
- __MACOSX/Figure 6/Figure 6_Panel C/._Figure 6_Panel C statistics.xlsx
- Figure 6/Figure 6_Panel C/Figure 6_Panel C_FOXK2-KO_IF-OPA1.tif
- __MACOSX/Figure 6/Figure 6_Panel C/._Figure 6_Panel C_FOXK2-KO_IF-OPA1.tif
- Figure 6/Figure 6_Panel C/Figure 6_Panel C_KO+EV_IF-OPA1.tif
- __MACOSX/Figure 6/Figure 6_Panel C/._Figure 6_Panel C_KO+EV_IF-OPA1.tif
- Figure 6/Figure 6_Panel D/.DS_Store
- __MACOSX/Figure 6/Figure 6_Panel D/._.DS_Store
- Figure 6/Figure 6_Panel D/Figure 6_Panel D_control_JC-1.tif
- __MACOSX/Figure 6/Figure 6_Panel D/._Figure 6_Panel D_control_JC-1.tif
- Figure 6/Figure 6_Panel D/Figure 6_Panel D_KO+WT_JC-1.tif
- Figure 6/Figure 6_Panel D/Figure 6_Panel D_KO+R215W_JC-1.tif
- __MACOSX/Figure 6/Figure 6_Panel D/._Figure 6_Panel D_KO+R215W_JC-1.tif
- Figure 6/Figure 6_Panel D/Figure 6_Panel D_KO+EV_JC-1.tif
- __MACOSX/Figure 6/Figure 6_Panel D/._Figure 6_Panel D_KO+EV_JC-1.tif
- Figure 6/Figure 6_Panel D/Figure 6_Panel D_FOXK2-KO_JC-1.tif
- __MACOSX/Figure 6/Figure 6_Panel D/._Figure 6_Panel D_FOXK2-KO_JC-1.tif
- Figure 6/Figure 6_Panel D/Figure 6_Panel D_blank_JC-1.tif
- __MACOSX/Figure 6/Figure 6_Panel D/._Figure 6_Panel D_blank_JC-1.tif
