# Supplementary material for: FOXK2 in skeletal muscle development: a new pathogenic gene for congenital myopathy with ptosis
Source: EMBO Mol Med. 2025 May 23;17(7):1599–630. doi: 10.1038/s44321-025-00247-x (PMC12254393; doi:10.1038/s44321-025-00247-x)
Supplement: Supplementary file 13 — Source data Fig. 6 [file 44321_2025_247_MOESM13_ESM.zip › Figure 6/Figure 6_Panel F/Figure 6_Panel F_statistics.xlsx]

## Sheet: Sheet1
Figure 6F. ATP level of C2C12 cells (n=3 repeats).
	blank	control	FOXK2-KO	KO+EV	KO+WT	KO+R215W
repeat1	2.09363	2.21576	0.729755	0.577001	7.32076	4.33005
repeat2	2.05321	2.31677	0.800506	0.565365	6.78987	4.18926
repeat3	2.00226	2.08518	1.05508	0.792986	7.90154	3.47485
unit: nmol/mg
