# Supplementary material for: FOXK2 in skeletal muscle development: a new pathogenic gene for congenital myopathy with ptosis
Source: EMBO Mol Med. 2025 May 23;17(7):1599–630. doi: 10.1038/s44321-025-00247-x (PMC12254393; doi:10.1038/s44321-025-00247-x)
Supplement: Supplementary file 13 — Source data Fig. 6 [file 44321_2025_247_MOESM13_ESM.zip › Figure 6/Figure 6_Panel H/Figure 6_Panel H_statistics.xlsx]

## Sheet: sheet
Figure 6H. Relative mtDNA copy number in C2C12 cells (n=3 repeats).
	blank	control	FOXK2-KO	KO+EV	KO+WT	KO+R215W
repeat1	1.23587	1.07966	0.79251	0.875397	1.22318	0.967166
repeat2	0.764715	0.966037	0.594141	0.696657	1.23255	1.14764
repeat3	1.30994	0.958783	0.784531	0.793619	0.973526	0.685414
The data were normalized relative to the control group.
