# Supplementary material for: FOXK2 in skeletal muscle development: a new pathogenic gene for congenital myopathy with ptosis
Source: EMBO Mol Med. 2025 May 23;17(7):1599–630. doi: 10.1038/s44321-025-00247-x (PMC12254393; doi:10.1038/s44321-025-00247-x)
Supplement: Supplementary file 13 — Source data Fig. 6 [file 44321_2025_247_MOESM13_ESM.zip › Figure 6/Figure 6_Panel I/Figure 6_Panel I_statistics.xlsx]

## Sheet: Pgc1a
Figure 6I. Relative Pgc1a expression in C2C12 cells (n=3 repeats).
	blank	control	FOXK2-KO	KO+EV	KO+WT	KO+R215W
repeat1	1.34994	0.990592	0.057206	0.248093	1.2536	1.01963
repeat2	0.749718	1.04664	0.130692	0.124823	1.18855	1.10036
repeat3	1.16245	0.964511	0.312608	0.289977	1.0696	0.843217
The data were normalized relative to the control group.

## Sheet: Tfb1m
Figure 6I. Relative Tfb1m expression in C2C12 cells (n=3 repeats).
	blank	control	FOXK2-KO	KO+EV	KO+WT	KO+R215W
repeat1	0.814152	1.041	0.67351	0.624548	0.909922	0.744129
repeat2	0.997695	1.06638	0.563475	0.77954	1.03084	0.849121
repeat3	0.739975	0.900817	0.553523	0.735148	1.23207	0.832055
The data were normalized relative to the control group.

## Sheet: Tfb2m
Figure 6I. Relative Tfb2m expression in C2C12 cells (n=3 repeats).
	blank	control	FOXK2-KO	KO+EV	KO+WT	KO+R215W
repeat1	0.830746	0.952411	0.815712	0.945383	1.37464	0.693893
repeat2	0.873972	1.06452	0.850726	0.996074	1.62336	1.17831
repeat3	0.98689	0.986332	0.848229	0.826025	1.39184	0.230718
The data were normalized relative to the control group.
