# Supplementary material for: FOXK2 in skeletal muscle development: a new pathogenic gene for congenital myopathy with ptosis
Source: EMBO Mol Med. 2025 May 23;17(7):1599–630. doi: 10.1038/s44321-025-00247-x (PMC12254393; doi:10.1038/s44321-025-00247-x)
Supplement: Supplementary file 13 — Source data Fig. 6 [file 44321_2025_247_MOESM13_ESM.zip › Figure 6/Figure 6_Panel G/ Figure 6_Panel G_statistics.xlsx]

## Sheet: sheet
Figure 6G. Reactive oxygen species fluorescence intensity of C2C12 cells (n=4 areas).
No.1	blank	control	FOXK2-KO	KO+EV	KO+WT	KO+R215W
1	101.34	104.05	137.41	122.06	82.87	136.32
2	108.87	107.98	120.17	110.12	73.8	136.49
3	110.8	96.09	117.05	106.09	74.39	129.36
4	89.01	92.08	135.79	132.81	72.76	149.01
