# Supplementary material for: FOXK2 in skeletal muscle development: a new pathogenic gene for congenital myopathy with ptosis
Source: EMBO Mol Med. 2025 May 23;17(7):1599–630. doi: 10.1038/s44321-025-00247-x (PMC12254393; doi:10.1038/s44321-025-00247-x)
Supplement: Supplementary file 13 — Source data Fig. 6 [file 44321_2025_247_MOESM13_ESM.zip › Figure 6/Figure 6_Panel E/Figure 6_Panel E_statistics.xlsx]

## Sheet: sheet
Figure 6E. Mean red/green fluorescence intensity of C2C12 cells (n=3 areas).
No.1	blank	control	FOXK2-KO	KO+EV	KO+WT	KO+R215W
1	1.73456	1.90618	1.49525	1.49994	1.96917	1.7788
2	1.86852	1.98973	1.42631	1.65537	2.28437	1.68661
3	2.46725	2.11695	1.69233	1.62306	1.826	2.03146
