# Supplementary material for: FOXK2 in skeletal muscle development: a new pathogenic gene for congenital myopathy with ptosis
Source: EMBO Mol Med. 2025 May 23;17(7):1599–630. doi: 10.1038/s44321-025-00247-x (PMC12254393; doi:10.1038/s44321-025-00247-x)
Supplement: Supplementary file 13 — Source data Fig. 6 [file 44321_2025_247_MOESM13_ESM.zip › Figure 6/Figure 6_Panel B/Figure 6_Panel B statistics.xlsx]

## Sheet: DRP1
Figure 6B. DRP1 fluorescence intensity of C2C12 cells (n=4 areas).
No.1	blank	control	FOXK2-KO	KO+EV	KO+WT	KO+R215W
1	100	125	241	266	127	232
2	111	81	217	227	143	213
3	124	94	270	242	144	209
4	115	95	235	232	172	196
