# Supplementary material for: FOXK2 in skeletal muscle development: a new pathogenic gene for congenital myopathy with ptosis
Source: EMBO Mol Med. 2025 May 23;17(7):1599–630. doi: 10.1038/s44321-025-00247-x (PMC12254393; doi:10.1038/s44321-025-00247-x)
Supplement: Supplementary file 13 — Source data Fig. 6 [file 44321_2025_247_MOESM13_ESM.zip › Figure 6/Figure 6_Panel C/Figure 6_Panel C statistics.xlsx]

## Sheet: OPA1
Figure 6C. OPA1 fluorescence intensity of C2C12 cells (n=4 areas).
No.1	blank	control	FOXK2-KO	KO+EV	KO+WT	KO+R215W
1	123	135	41	56	127	132
2	104	71	79	27	149	80
3	101	84	70	42	143	109
4	102	125	35	32	127	70
