# Supplementary material for: FOXK2 in skeletal muscle development: a new pathogenic gene for congenital myopathy with ptosis
Source: EMBO Mol Med. 2025 May 23;17(7):1599–630. doi: 10.1038/s44321-025-00247-x (PMC12254393; doi:10.1038/s44321-025-00247-x)
Supplement: Supplementary file 14 — Source data Fig. 8 [file 44321_2025_247_MOESM14_ESM.zip]

Archive with 8 entries (6 files):
- Figure 8/
- Figure 8/Figure 8_Panel J/
- Figure 8/.DS_Store
- __MACOSX/Figure 8/._.DS_Store
- Figure 8/Figure 8_Panel J/.DS_Store
- __MACOSX/Figure 8/Figure 8_Panel J/._.DS_Store
- Figure 8/Figure 8_Panel J/Figure 8_Panel J statistics.xlsx
- __MACOSX/Figure 8/Figure 8_Panel J/._Figure 8_Panel J statistics.xlsx
