# Supplementary material for: FOXK2 in skeletal muscle development: a new pathogenic gene for congenital myopathy with ptosis
Source: EMBO Mol Med. 2025 May 23;17(7):1599–630. doi: 10.1038/s44321-025-00247-x (PMC12254393; doi:10.1038/s44321-025-00247-x)
Supplement: Supplementary file 14 — Source data Fig. 8 [file 44321_2025_247_MOESM14_ESM.zip › Figure 8/Figure 8_Panel J/Figure 8_Panel J statistics.xlsx]

## Sheet: MuSCs-Pdk4
Figure 8J. Relative Pdk4 expression of primary muscle stem cells from mice (n=3 repeats).
	Foxk2fl/fl	Foxk2fl/fl;Myod1-Cre
repeat1	0.865081	2.29099
repeat2	1.0796	2.71647
repeat3	1.07073	2.86642
The data were normalized relative to the Foxk2fl/fl group.

## Sheet: MuSCs-Cry1
Figure 8J. Relative Cry1expression of primary muscle stem cells from mice (n=3 repeats).
	Foxk2fl/fl	Foxk2fl/fl;Myod1-Cre
repeat1	0.997506	0.700776
repeat2	0.936506	0.779663
repeat3	1.07047	0.848916
The data were normalized relative to the Foxk2fl/fl group.

## Sheet: C2C12-Pdk4
Figure 8J. Relative Pdk4 expression in C2C12 cells (n=3 repeats).
	control	FOXK2-KO
repeat1	1.08021	1.2347
repeat2	0.96591	1.48061
repeat3	0.958422	1.30233
The data were normalized relative to the control group.

## Sheet: C2C12-Cry1
Figure 8J. Relative Cry1 expression in C2C12 cells (n=3 repeats).
	control	FOXK2-KO
repeat1	1.02451	0.819253
repeat2	1.00621	0.747005
repeat3	0.970059	0.829275
The data were normalized relative to the control group.
